# Supplementary material for: The fusion of multi-omics profile and multimodal EEG data contributes to the personalized diagnostic strategy for neurocognitive disorders
Source: Microbiome. 2024 Jan 19;12:12. doi: 10.1186/s40168-023-01717-5 (PMC10797890; doi:10.1186/s40168-023-01717-5)
Supplement: Supplementary file 2 — Additional file 1: Supplementary Data 1. The EEG power spectral density and EEG microstate of seniors in normal aging and neurocognitive disorders group. [file 40168_2023_1717_MOESM1_ESM.xlsx]

## Sheet: sheet1
Subject	EEG	delta(1-4HZ)	theta(4-8HZ)	alpha1(8-10.5HZ)	alpha2(10.5-13HZ)	beta1(13-21HZ)	beta2(21-30HZ)
Normal aging_1	8012	0.0328999	0.0173882	0.0447836	0.0235119	0.0108223	0.00658927
Normal aging_2	8009	0.0206534	0.021397	0.0444298	0.0181585	0.0225264	0.000971029
Normal aging_3	6020	0.0176578	0.0131563	0.057407	0.021281	0.0114705	0.00820617
Normal aging_4	8032	0.0298025	0.0142476	0.0570189	0.0274875	0.00762324	0.00532022
Normal aging_5	8037	0.0186262	0.0175104	0.0635444	0.0191901	0.0123269	0.00485001
Normal aging_6	8019	0.0530641	0.0145295	0.0325793	0.0417232	0.00800551	0.000260084
Normal aging_7	9042	0.0469251	0.0286722	0.0338729	0.024555	0.0101799	0.00330318
Normal aging_8	9031	0.0280432	0.0662289	0.0192653	0.0120213	0.0192644	0.000480407
Normal aging_9	9050	0.0265796	0.0188259	0.0516335	0.0216622	0.0117892	0.00562487
Normal aging_10	8003	0.0219261	0.0168743	0.0397468	0.0181809	0.0159039	0.00931152
Normal aging_11	8010	0.0423131	0.018052	0.0178721	0.031139	0.015367	0.00533097
Normal aging_12	8001	0.0245403	0.0198191	0.049207	0.0191112	0.0125741	0.00716036
Normal aging_13	8005	0.0125395	0.0113627	0.0732023	0.020577	0.00902752	0.00734547
Normal aging_14	8007	0.0149814	0.0142835	0.0753373	0.0177844	0.0102062	0.00533762
Normal aging_15	8036	0.0172714	0.0093643	0.0775076	0.0236659	0.00763156	0.00501913
Normal aging_16
Normal aging_17	9011	0.0120401	0.01458	0.0526427	0.0132291	0.0174591	0.00921471
Normal aging_18	9008	0.0183852	0.0209519	0.0352803	0.0151213	0.0167339	0.0112733
Normal aging_19
Normal aging_20	9009	0.0228675	0.016777	0.0453089	0.0226784	0.0130293	0.00777931
Normal aging_21	9034	0.0190097	0.0162138	0.0564078	0.019523	0.0129804	0.00675365
NCD_1	8011	0.0088634	0.00794884	0.0949092	0.0144926	0.00910764	0.00471228
NCD_2	8008	0.0213658	0.0197839	0.0578807	0.01802	0.0133023	0.00499835
NCD_3	8004	0.067228	0.0236239	0.0300185	0.02142	0.00661711	0.00491088
NCD_4	6028	0.0123259	0.00980781	0.0739656	0.0179371	0.00992463	0.00795815
NCD_5	6026	0.032113	0.017097	0.0506121	0.0265626	0.0106446	0.00374795
NCD_6	8029	0.0296917	0.0182676	0.0507398	0.0264297	0.00951647	0.00511465
NCD_7	8027	0.0132929	0.0112312	0.0633929	0.0176139	0.0145628	0.0068392
NCD_8	8023	0.0552346	0.0189729	0.0255206	0.0338777	0.0092355	0.00316941
NCD_9
NCD_10	9016	0.0353276	0.014842	0.0424455	0.0425782	0.00731035	0.00204931
NCD_11	9060	0.0136475	0.0135367	0.0514128	0.015329	0.0139735	0.011633
NCD_12
NCD_13	8013	0.0311745	0.0136944	0.0551677	0.0308936	0.00662891	0.0050799
NCD_14
NCD_15	8006	0.0187899	0.0159501	0.0519406	0.0186599	0.0144955	0.00741387
NCD_16	8002	0.0321821	0.0125819	0.0533832	0.0439789	0.00522484	0.00113626
NCD_17	8031	0.0127916	0.0136816	0.0517794	0.014096	0.0140197	0.0122152
NCD_18	9013	0.010015	0.0126634	0.0775818	0.0145016	0.013259	0.00516446
NCD_19	9030	0.0177722	0.0166003	0.0549074	0.0178892	0.0133281	0.00790726
NCD_20
NCD_21
NCD_22
NCD_23	8022	0.0315488	0.0213177	0.0557111	0.0237265	0.00757064	0.00502553
NCD_24
NCD_25	9061	0.0369844	0.0166283	0.0321065	0.0312703	0.0101889	0.00700629
NCD_26	9062	0.0233632	0.0124063	0.0593513	0.019739	0.00923802	0.00885136
NCD_27	9058	0.0205709	0.0163024	0.0314089	0.0237838	0.017834	0.00842031
NCD_28	9059	0.0240883	0.00801945	0.0606036	0.048636	0.00349887	0.00170944
NCD_29	9065	0.0347114	0.0247849	0.0341437	0.0199494	0.0128318	0.00737513
