# Supplementary material for: The fusion of multi-omics profile and multimodal EEG data contributes to the personalized diagnostic strategy for neurocognitive disorders
Source: Microbiome. 2024 Jan 19;12:12. doi: 10.1186/s40168-023-01717-5 (PMC10797890; doi:10.1186/s40168-023-01717-5)
Supplement: Supplementary file 3 — Additional file 2: Supplementary Data 2. The taxonomic annotation of gut microbiota of seniors in normal aging and neurocognitive disorders group. [file 40168_2023_1717_MOESM2_ESM.xlsx]

## Sheet: Sheet1
	Normal aging_1	Normal aging_2	Normal aging_3	Normal aging_4	Normal aging_5	Normal aging_6	Normal aging_7	Normal aging_8	Normal aging_9	Normal aging_10	Normal aging_11	Normal aging_12	Normal aging_13	Normal aging_14	Normal aging_15	Normal aging_16	Normal aging_17	Normal aging_18	Normal aging_19	Normal aging_20	Normal aging_21	NCD_1	NCD_2	NCD_3	NCD_4	NCD_5	NCD_6	NCD_7	NCD_8	NCD_9	NCD_10	NCD_11	NCD_12	NCD_13	NCD_14	NCD_15	NCD_16	NCD_17	NCD_18	NCD_19	NCD_20	NCD_21	NCD_22	NCD_23	NCD_24	NCD_25	NCD_26	NCD_27	NCD_28
d__Archaea|p__Euryarchaeota|c__Halobacteria|o__Natrialbales|f__Natrialbaceae|g__Natrinema|s__Natrinema versiforme	0	0	0	0	0	0	0	0	0	0	0	0	0	0	0	0	0	0	0	0	0	0	0	0	0	0	0	1.86883e-05	0	0	0	0	0	0	0	0	0	0	0	0	0	0	0	0	0	0	0	0	0
d__Archaea|p__Euryarchaeota|c__Methanobacteria|o__Methanobacteriales|f__Methanobacteriaceae|g__Methanobrevibacter|s__Methanobrevibacter millerae	0	0	0	6.28783e-05	0	0	0	0	0	0	0	0	0	0	0	0	3.26878e-05	0	2.5826e-05	0	0	0	6.97927e-05	0	0	0.000315173	0	0	0	0	0	0	0	0	0	0	0	0	0	0	0	1.69198e-05	0	0	0	0	0	0	0
d__Archaea|p__Euryarchaeota|c__Methanobacteria|o__Methanobacteriales|f__Methanobacteriaceae|g__Methanobrevibacter|s__Methanobrevibacter olleyae	0	0	0	0	0	0	0	0	0	0	0	0	0	0	0	0	0	0	0	0	0	0	0	0	0	0	0	0	0	0	0	0	0	0	0	0	0	0	8.75507e-06	0	0	0	0	0	0	0	0	0	0
d__Archaea|p__Euryarchaeota|c__Methanobacteria|o__Methanobacteriales|f__Methanobacteriaceae|g__Methanobrevibacter|s__Methanobrevibacter smithii	0	0	0.00113562	0.011863	0.00407399	1.23412e-05	0.00127044	0	0.000205823	0.000108163	2.98831e-05	7.7026e-05	0.794668	1.63906e-05	1.5562e-05	0.00505748	0.487801	1.03687e-05	0.0429486	2.20146e-05	0.388198	0.000810488	0.446124	1.88419e-05	0.0157969	0.681206	1.41828e-05	1.03197	8.26049e-05	1.76307e-05	0.000304606	8.62918e-05	0.00264504	1.9498e-05	9.22795e-06	0.000424253	1.07398e-05	0.000159661	1.75101e-05	9.15346e-06	1.59652e-05	0.0545157	0	9.92921e-06	6.76663e-05	4.02714e-05	2.12722e-05	6.02747e-06	2.72456e-05
d__Archaea|p__Euryarchaeota|c__Methanobacteria|o__Methanobacteriales|f__Methanobacteriaceae|g__Methanobrevibacter|s__Methanobrevibacter sp. YE315	0	0	0	2.09594e-05	0	0	0	0	0	0	0	0	0	0	0	0	0.000212471	0	2.5826e-05	0	2.95747e-05	0	3.48964e-05	0	0	0	0	0	0	0	0	0	0	0	0	0	0	0	0	0	0	0	0	0	0	0	0	0	0
d__Archaea|p__Euryarchaeota|c__Methanobacteria|o__Methanobacteriales|f__Methanobacteriaceae|g__Methanosphaera|s__Methanosphaera sp. BMS	0	0	0	0.000419189	0	0	0	0	0	0	0	0	0	0	0	0	0	0	0	0	0	0	0	0	0	0	0	1.86883e-05	0	0	0	0	0	0	0	0	0.000118138	0	0	0	0	0	0	0	0	0	0	0	0
d__Archaea|p__Euryarchaeota|c__Methanobacteria|o__Methanobacteriales|f__Methanobacteriaceae|g__Methanosphaera|s__Methanosphaera stadtmanae	0	0	0	0.0020121	0	0	0	9.34585e-06	0	1.35204e-05	0	0	0	0	0	0	0	0	0	0	0	0	0	0	0	0	0	0.269093	0	0	0	0	0.00107721	9.74901e-06	0	0.000102849	0.000440334	0	0	0	0	0	0	9.92921e-06	0	1.00678e-05	0	0	0
d__Archaea|p__Euryarchaeota|c__Methanomicrobia|o__Methanomicrobiales|f__Methanocorpusculaceae|g__Methanocorpusculum|s__Methanocorpusculum labreanum	0	1.43654e-05	0	0	0	0	0	0	0	0	0	0	0	0	0	0	0	0	0	0	0	0	0	0	0	0	0	0	0	0	0	0	0	0	0	0	0	0	0	0	0	0	0	0	0	0	0	0	0
d__Archaea|p__Euryarchaeota|c__Thermoplasmata|o__Methanomassiliicoccales|f__Candidatus Methanomethylophilaceae|g__Candidatus Methanomethylophilus|s__Candidatus Methanomethylophilus alvus	0	0	0	0	0	0	0	0	0	0	0	0	0	0	0	0	0	0	0	0	0.000207023	0	0	0	0	4.97642e-05	0	0	0	0	0	0	0	0	0	0	0	0	0	0	0	0	0	0	0	0	0	0	0
d__Archaea|p__Euryarchaeota|c__Thermoplasmata|o__Methanomassiliicoccales|f__Methanomassiliicoccaceae|g__Candidatus Methanoplasma|s__Candidatus Methanoplasma termitum	0	0	0	0	0	0	0	0	0	0	0	0	0	0	0	0	0	0	0	0	0.000118299	0	0	0	0	3.31762e-05	0	0	0	0	0	0	0	0	0	0	0	0	0	0	0	0	0	0	0	0	0	0	0
d__Archaea|p__Euryarchaeota|c__Thermoplasmata|o__Methanomassiliicoccales|f__Methanomassiliicoccaceae|g__Methanomassiliicoccus|s__Candidatus Methanomassiliicoccus intestinalis	0	0	0	0	0	0	0	0	0	0	0	0	0	0	0	1.7871e-05	0	0	0	0	0	0	0	0	0	0	0	0	0.000264336	0	0	0	0	0	0	0	0	7.98305e-06	0	0	0	0	1.3908e-05	0	0	0	0	0	0
d__Archaea|p__Euryarchaeota|c__Thermoplasmata|o__Methanomassiliicoccales|f__Methanomassiliicoccaceae|s__Methanomassiliicoccaceae archaeon DOK	0	0	5.67812e-05	0	0	0	0.00054989	0	0	0	0	0	0	0	0	0.000142968	0	0	0.00501024	0	0.213589	0	0	0	0.000903415	0.0706486	1.41828e-05	0	0	0	1.52303e-05	0	0	0	0	0	0	1.59661e-05	0	0	0	0.00206422	0	0	0	0	0	0	0
d__Archaea|p__Euryarchaeota|c__Thermoplasmata|o__Thermoplasmatales|s__Thermoplasmatales archaeon BRNA1	0	0	0	0	0	0	0	0	0	0	0	0	0	0	0	0	0	0	0	0	0.000118299	0	0	0	0	1.65881e-05	0	0	0	0	0	0	0	0	0	0	0	0	0	0	0	0	0	0	0	0	0	0	0
d__Archaea|p__Euryarchaeota|c__Thermoplasmata|s__methanogenic archaeon ISO4-H5	0	0	0	0	0	0	0	0	0	0	0	0	0	0	0	0	0	0	0	0	0.000177448	0	0	0	0	1.65881e-05	0	0	0	0	0	0	0	0	0	0	0	0	0	0	0	0	0	0	0	0	0	0	0
d__Bacteria|g__Thermobaculum|s__Thermobaculum terrenum	0	0	0	0	0	0	0	0	0	0	0	0	0	0	0	0	0	0	0	0	0	0	0	0	0	0	0	0	8.26049e-06	0	0	0	0	0	0	0	0	0	0	0	0	0	0	0	0	0	0	0	0
d__Bacteria|p__Acidobacteria|c__Acidobacteriia|o__Acidobacteriales|f__Acidobacteriaceae|g__Acidisarcina|s__Acidisarcina polymorpha	0	0	0	0	0	1.23412e-05	0	0	0	0	0	0	0	0	0	0	0	0	0	0	0	0	0	0	0	0	0	0	0	0	0	0	0	0	0	0	0	0	0	0	0	0	0	0	0	0	0	0	0
d__Bacteria|p__Acidobacteria|c__Blastocatellia|g__Chloracidobacterium|s__Chloracidobacterium thermophilum	0	0	0	0	0	0	0	0	0	0	0	0	0	0	0	0	0	0	0	0	0	0	0	0	0	0	0	0	8.26049e-06	0	0	0	0	0	0	0	0	0	0	0	0	0	0	0	0	0	0	0	0
d__Bacteria|p__Actinobacteria|c__Actinobacteria|o__Actinomycetales|f__Actinomycetaceae|g__Actinobaculum|s__Actinobaculum sp. 313	0	0	0	0	0	0	0	0	0	0	0	0	0	0	0	0	0	0	0	0	0	0	0	0	0	0	0	0	0	0	0	0	0	9.74901e-06	0	0	0	0	0	0	0	0	0	0	0	0	0	0	0
d__Bacteria|p__Actinobacteria|c__Actinobacteria|o__Actinomycetales|f__Actinomycetaceae|g__Actinomyces|s__Actinomyces gaoshouyii	1.9424e-05	0	0	0	0	0	0	0	0	0	0	0	0	0	0	0	0	0	0	0	0	0	0	0	0	0	0	0	0	0	3.04606e-05	0	0	0	0	0	0	0	0	0	0	0	0	0	0	0	0	0	0
d__Bacteria|p__Actinobacteria|c__Actinobacteria|o__Actinomycetales|f__Actinomycetaceae|g__Actinomyces|s__Actinomyces hongkongensis	0.00203952	8.61925e-05	0.000132489	8.38377e-05	0.000119823	0.000271506	3.79235e-05	7.47668e-05	1.08328e-05	0.000216327	0.000328714	0.000138647	0	0.000737579	3.1124e-05	0.000411032	0.000490318	4.14748e-05	0.00025826	6.60437e-05	8.87242e-05	0.000694704	0.00019193	4.71049e-05	7.74356e-05	0.000315173	0.000127645	0.000355079	0.000247815	0	0.000106612	1.72584e-05	0	0.00104314	0	0.000552814	5.36992e-05	0	0.000192612	0.000640742	0.000111757	7.61393e-05	0.00013908	0.000327664	0	3.02035e-05	0.000255266	0.000156714	0
d__Bacteria|p__Actinobacteria|c__Actinobacteria|o__Actinomycetales|f__Actinomycetaceae|g__Actinomyces|s__Actinomyces howellii	0	0	0	0	0	0	0	0	0	0	0	0	0	0	1.5562e-05	0	0	0	0	0	0	0	0	0	0	0	0	0	0	0	0	0	0	0	0	0	0	0	8.75507e-06	0	0	0	0	9.92921e-06	0	0	0	0	0
d__Bacteria|p__Actinobacteria|c__Actinobacteria|o__Actinomycetales|f__Actinomycetaceae|g__Actinomyces|s__Actinomyces israelii	0	0	0	0.000293432	0	0	0	0	0	0	0	0	0	0	0	0	0	0	0	0	0	0	0	0	0.000258119	0	0	0	0	0	0	0.000172584	0	0	0	0	0	0	0	0	7.98261e-06	0	0	0	0	1.00678e-05	0	0	0
d__Bacteria|p__Actinobacteria|c__Actinobacteria|o__Actinomycetales|f__Actinomycetaceae|g__Actinomyces|s__Actinomyces naeslundii	0.000738112	1.43654e-05	5.67812e-05	0	1.49779e-05	0.000234483	0.000227541	1.86917e-05	0.00103995	0.000283929	8.96493e-05	0.000107836	1.42985e-05	0.000360594	0.000513545	0.00037529	0.000147095	4.14748e-05	0.000413215	1.10073e-05	2.95747e-05	0.000413514	0.000567066	0.000113052	5.16237e-05	3.31762e-05	0.000184376	0.000261637	0.000231294	0.000158676	0.000456909	0.000138067	0	0.00019498	1.84559e-05	0.000257123	0.000214797	7.98305e-06	0.000236387	0.000430213	4.78957e-05	0.000270717	6.95401e-05	0.000158867	4.83331e-05	4.02714e-05	0.003361	0.000210962	0.000599402
d__Bacteria|p__Actinobacteria|c__Actinobacteria|o__Actinomycetales|f__Actinomycetaceae|g__Actinomyces|s__Actinomyces oris	0.000932352	5.74617e-05	3.78541e-05	2.09594e-05	1.49779e-05	0.000444283	0.000568852	0.000130842	0.00120244	0.000378572	0.000164357	0.000107836	0	0.000360594	0.000622479	0.000339548	0.000179783	4.14748e-05	0.000464867	2.20146e-05	2.95747e-05	0.000231568	0.000846237	4.71049e-05	0.000103247	3.31762e-05	0.000113462	0.000261637	0.000148689	0.000229199	0.000639672	0.00010355	0	0.000165733	2.76838e-05	0.00033426	0.000161098	0	0.000402733	0.000530901	9.57913e-05	0.000304557	0.000278161	0.000168797	2.89998e-05	8.05428e-05	0.00427571	0.000210962	0.000592591
d__Bacteria|p__Actinobacteria|c__Actinobacteria|o__Actinomycetales|f__Actinomycetaceae|g__Actinomyces|s__Actinomyces pacaensis	0.00087408	0.000588982	0.000378541	0.000985093	0.000419381	0.000185118	0.00161175	0.000457947	0.000454977	0.00208215	0.00134474	0.000184862	0.000343164	0.00126208	4.66859e-05	0.00105439	0.000114407	0.000300693	0.00123965	0.000176116	0.000325322	0.000827028	0.00283533	0.000160156	7.74356e-05	0.00131046	0.000936064	0.000859664	0.00247815	0.000458397	0.00159918	0.004142	0.000586602	0.00038996	0.00200246	0.00376685	0	7.98305e-06	0.0024164	0.00237075	0.000295357	0.000617574	0.000792757	0.000158867	2.89998e-05	0.00122828	0.00210595	0	7.49253e-05
d__Bacteria|p__Actinobacteria|c__Actinobacteria|o__Actinomycetales|f__Actinomycetaceae|g__Actinomyces|s__Actinomyces qiguomingii	0	0	0	0	0	1.23412e-05	0	0	0	0	0	0	0	0	0	0	0	0	0	0	0	0	0	0	0	0	0	0	0	0	0	0	0	0	0	0	0	0	0	0	0	0	0	0	0	0	0	0	0
d__Bacteria|p__Actinobacteria|c__Actinobacteria|o__Actinomycetales|f__Actinomycetaceae|g__Actinomyces|s__Actinomyces radicidentis	0	0	0	0	0	0	0	0	0	0	0	0	0	0	1.5562e-05	0	0	1.03687e-05	0	0	0	0	0	0	0	0	0	0	0	0	0	0	0	0	0	1.28561e-05	2.14797e-05	0	1.75101e-05	0	0	0	0	0	0	0	4.25443e-05	6.63022e-05	0
d__Bacteria|p__Actinobacteria|c__Actinobacteria|o__Actinomycetales|f__Actinomycetaceae|g__Actinomyces|s__Actinomyces slackii	0	0	0	0	0	0	0	0	0	0	0	0	0	0	1.5562e-05	0	0	3.11061e-05	0	0	0	1.65406e-05	0	0	0	0	0	0	0	0	0	0.000552267	0	0	0	0	1.07398e-05	0	8.75507e-06	0	1.59652e-05	0	0	0	0	1.00678e-05	0	1.20549e-05	0
d__Bacteria|p__Actinobacteria|c__Actinobacteria|o__Actinomycetales|f__Actinomycetaceae|g__Actinomyces|s__Actinomyces sp. 2129	0	0	0	0	0	0	0	0	0	0	0	0	0	0	0	0	0	0	0	0	0	0	0	0	0	0	0	0	0	0	0	0	0	0	0	1.28561e-05	0	0	0	0	0	0	0	9.92921e-06	0	0	0	0	0
d__Bacteria|p__Actinobacteria|c__Actinobacteria|o__Actinomycetales|f__Actinomycetaceae|g__Actinomyces|s__Actinomyces sp. 299	1.9424e-05	0	0	0	0	0	0	0	0	0	0	0	0	0	0	0	1.63439e-05	1.03687e-05	0	0	0	0	0	0	0	0	1.41828e-05	5.6065e-05	0	1.76307e-05	3.04606e-05	0.000604042	0	9.74901e-06	0	0	0	0	8.75507e-06	9.15346e-06	7.98261e-06	0	0	9.92921e-06	0	0	6.38165e-05	1.20549e-05	0
d__Bacteria|p__Actinobacteria|c__Actinobacteria|o__Actinomycetales|f__Actinomycetaceae|g__Actinomyces|s__Actinomyces sp. 432	0	0	0	0	0	0	0	0	0	0	0	0	0	0	0	0	0	0	0	0	0	0	0	0	0	0	0	0	0	0	0	0	0	9.74901e-06	0	0	0	0	0	0	0	0	0	0	0	0	0	0	0
d__Bacteria|p__Actinobacteria|c__Actinobacteria|o__Actinomycetales|f__Actinomycetaceae|g__Actinomyces|s__Actinomyces sp. Chiba101	0.000135968	0	9.46353e-06	0	1.49779e-05	1.23412e-05	0	9.34585e-06	1.08328e-05	2.70409e-05	0	0	0	1.63906e-05	1.5562e-05	1.7871e-05	0	0	0	1.10073e-05	0	0	8.72409e-06	1.88419e-05	0	1.65881e-05	0	1.86883e-05	8.26049e-06	1.76307e-05	0	1.72584e-05	0	9.74901e-06	0	8.9993e-05	0	0	0	0	0	0	1.3908e-05	0	0	0	0	6.02747e-06	0
d__Bacteria|p__Actinobacteria|c__Actinobacteria|o__Actinomycetales|f__Actinomycetaceae|g__Actinomyces|s__Actinomyces sp. oral taxon 171	0.0009712	0.00015802	0.000113562	4.19189e-05	0.000119823	0.000456624	0.000341311	0.000504676	0.00054164	0.000270409	0.000343656	7.7026e-05	5.7194e-05	0.000409766	0.000326802	0.000250193	0.000179783	0.000165899	0.00118799	0.000220146	2.95747e-05	0.00029773	0.000636859	0.000160156	5.16237e-05	0.000149293	0.000425484	0.000429832	0.000239554	0.00052892	0.000822435	0.000293392	0	0.00112114	9.22795e-06	0.000308547	0.000128878	0	0.000700406	0.00169339	3.19304e-05	0.000380696	0.000152988	0.000178726	9.66661e-06	4.02714e-05	0.00350991	0.00202523	0.000286078
d__Bacteria|p__Actinobacteria|c__Actinobacteria|o__Actinomycetales|f__Actinomycetaceae|g__Actinomyces|s__Actinomyces sp. oral taxon 414	0.00730343	0.000545886	0.00106938	8.38377e-05	0.000763873	0.00656551	0.000303388	0.00340189	0	0.00227143	0.000254006	0.000908907	0.000157283	0.00183575	0.00130721	0.00355632	0.000719133	0.000788022	0.00322825	0.000704466	0.00133086	0.000810488	0.00219847	0.000282629	0.000490425	0.00232233	0.00102116	0.00366292	0.00344462	0.00197463	0.00277191	0.00267504	1.06655e-05	0.00119913	0	0.00233982	0.000182577	7.98305e-06	0.00460517	0.0011991	0.00196372	0.000177658	0.000458965	0.000456744	2.89998e-05	0.000211425	0.0144225	0.000229044	2.04342e-05
d__Bacteria|p__Actinobacteria|c__Actinobacteria|o__Actinomycetales|f__Actinomycetaceae|g__Actinomyces|s__Actinomyces sp. oral taxon 848	0.00740055	4.30962e-05	0.000132489	2.09594e-05	0.000179735	0.000234483	0.00142213	0.000102804	0.000617469	0.000676022	1.49416e-05	0.000292699	0	0.000721189	0.0023343	0.00237684	0.00091526	5.18435e-05	0.00149791	0.000110073	5.91494e-05	3.30811e-05	5.23445e-05	4.71049e-05	6.45296e-05	0.000331762	0.000170193	0.000635404	2.47815e-05	0.000158676	0.000944278	0.000396942	0	0.000399709	0	0.000617095	0	0	0.00239889	0.000512594	0.00134108	0.00146357	0.000194712	0.00037731	9.66661e-06	2.01357e-05	0.00385026	3.01374e-05	6.81139e-06
d__Bacteria|p__Actinobacteria|c__Actinobacteria|o__Actinomycetales|f__Actinomycetaceae|g__Actinomyces|s__Actinomyces sp. oral taxon 897	0.00648762	0.000129289	4.73176e-05	0.000146716	0.000149779	0.00214737	9.48086e-05	0.000429909	0	0.000892349	2.98831e-05	0.000308104	8.5791e-05	0.000196688	0.00031124	0.000804193	0.000212471	0.000331799	0.000464867	0.000330218	0.000118299	3.30811e-05	0.000601962	3.76839e-05	1.29059e-05	0.000729875	0.000283656	0.00121474	0.000982998	0.000916795	0.00187332	0.00196745	0	4.87451e-05	0	0.000629951	2.14797e-05	1.59661e-05	0.00104185	0.00205038	3.99131e-05	2.53798e-05	2.78161e-05	0.000456744	0	3.02035e-05	0.00214849	6.63022e-05	0
d__Bacteria|p__Actinobacteria|c__Actinobacteria|o__Actinomycetales|f__Actinomycetaceae|g__Actinomyces|s__Actinomyces viscosus	0.000951776	4.30962e-05	3.78541e-05	0	2.99558e-05	0.000283847	9.48086e-05	0.000177571	0.00027082	0.000243368	4.48247e-05	4.62156e-05	0	0.00024586	0.000186744	0.000196581	0.000114407	4.14748e-05	0.000309912	7.7051e-05	2.95747e-05	0.000330811	0.000331515	0.000150736	2.58119e-05	4.97642e-05	8.50967e-05	0.000261637	0.000140428	0.000229199	0.000197994	0.000396942	0	0.000263223	0	0.000128561	3.22195e-05	0	0.000140081	0.000283757	3.99131e-05	9.30591e-05	1.3908e-05	7.94337e-05	0	2.01357e-05	0.00144651	0.000379731	8.17367e-05
d__Bacteria|p__Actinobacteria|c__Actinobacteria|o__Actinomycetales|f__Actinomycetaceae|g__Actinotignum|s__Actinotignum schaalii	0	0	0	0	0	0	0	0	3.24984e-05	0	0	0	0	1.63906e-05	0	0	3.26878e-05	0	0.00012913	0	0	0	0	0	0	0	0	0	0	0.00294432	0	0.00398668	2.1331e-05	0	0	0	0	0	4.37754e-05	1.83069e-05	0	0	0	0	1.93332e-05	0	0.00019145	0	2.72456e-05
d__Bacteria|p__Actinobacteria|c__Actinobacteria|o__Actinomycetales|f__Actinomycetaceae|g__Arcanobacterium|s__Arcanobacterium haemolyticum	1.9424e-05	0.000100558	0	2.09594e-05	1.49779e-05	0.000197459	1.89617e-05	3.73834e-05	7.58295e-05	1.35204e-05	1.49416e-05	0.000107836	1.42985e-05	1.63906e-05	1.5562e-05	1.7871e-05	0	1.03687e-05	2.5826e-05	0	0.000236598	0	2.61723e-05	9.42097e-06	5.16237e-05	6.63523e-05	0.000113462	5.6065e-05	0.000148689	5.2892e-05	0.000121842	0.00272682	4.2662e-05	0	2.76838e-05	0.000308547	0	7.98305e-06	1.75101e-05	0	7.98261e-06	0.000126899	1.3908e-05	9.92921e-06	0	5.03392e-05	2.12722e-05	6.02747e-06	2.04342e-05
d__Bacteria|p__Actinobacteria|c__Actinobacteria|o__Actinomycetales|f__Actinomycetaceae|g__Flaviflexus|s__Flaviflexus sp. H23T48	0	0	0	0	0	0	0	0	0	0	0	0	0	0	0	1.7871e-05	0	0	0	0	0	0	0	0	0	0	0	0	0	7.05227e-05	0	3.45167e-05	0	0	0	0	0	0	0	0	0	0	0	0	0	0	0	0	0
d__Bacteria|p__Actinobacteria|c__Actinobacteria|o__Actinomycetales|f__Actinomycetaceae|g__Mobiluncus|s__Mobiluncus curtisii	0	0	0	2.09594e-05	0	0	1.89617e-05	0	0.000216656	0	0	0	0	0	0	0	0	1.03687e-05	0	0	0	0	9.5965e-05	1.88419e-05	0	1.65881e-05	0	3.73767e-05	3.30419e-05	0.000969687	0.000137073	0.0232643	0	0	0	0	0	0	8.75507e-06	0	0	0	0	0	9.66661e-06	0.000251696	0	1.80824e-05	9.53594e-05
d__Bacteria|p__Actinobacteria|c__Actinobacteria|o__Actinomycetales|f__Actinomycetaceae|g__Schaalia|s__Schaalia cardiffensis	0.000233088	0.000201116	2.83906e-05	2.09594e-05	0.000104845	0.000148094	1.89617e-05	0.000467293	0	0.00094643	0	0	0.000171582	6.55626e-05	0.00015562	0.000607613	0.000294191	0.000207374	0.000593997	2.20146e-05	0.000177448	0.000512757	0.000418756	4.71049e-05	3.87178e-05	0.00132705	4.25484e-05	0	0.000652578	0.00121652	0.000456909	0.000673076	3.19965e-05	0	0	0.000269979	0.000386635	0	0.000691651	9.15346e-06	0	0.000101519	0.000278161	3.97168e-05	0	1.00678e-05	0.000276538	0.00221208	6.81139e-06
d__Bacteria|p__Actinobacteria|c__Actinobacteria|o__Actinomycetales|f__Actinomycetaceae|g__Schaalia|s__Schaalia meyeri	0.000135968	4.30962e-05	0	4.19189e-05	1.49779e-05	0.000123412	0.000151694	4.67293e-05	3.24984e-05	2.70409e-05	0	1.54052e-05	0	8.19532e-05	0	3.57419e-05	1.63439e-05	1.03687e-05	5.16519e-05	1.10073e-05	2.95747e-05	0	2.61723e-05	0	0	4.97642e-05	0.000127645	3.73767e-05	0	0	0.000121842	0	2.1331e-05	3.8996e-05	2.76838e-05	0.000231411	0	0	7.87956e-05	6.40742e-05	1.59652e-05	4.22996e-05	0.00013908	9.92921e-06	0	0.000151018	0.000106361	0	6.81139e-06
d__Bacteria|p__Actinobacteria|c__Actinobacteria|o__Actinomycetales|f__Actinomycetaceae|g__Schaalia|s__Schaalia odontolytica	0.00982855	0.0163622	0.00099367	0.0303702	0.00203699	0.0058127	0.017331	0.00712154	0.0164117	0.00922094	0.0122222	0.00218754	0.00151564	0.0162104	0.00295678	0.0355275	0.00910356	0.00513251	0.0125514	0.000792524	0.0022181	0.00544185	0.00935223	0.0013472	0.000787261	0.00517548	0.00397118	0.00513929	0.00242858	0.00342035	0.0161746	0.0112352	0.00181313	0.00650259	0.0110643	0.071583	0.000945107	0.000127729	0.0193312	0.0601657	0.00158056	0.00429764	0.00603608	0.000943275	0.000995661	0.0107927	0.017741	0.00139235	0.000163473
d__Bacteria|p__Actinobacteria|c__Actinobacteria|o__Actinomycetales|f__Actinomycetaceae|g__Trueperella|s__Trueperella pyogenes	3.8848e-05	0.000114923	0.000293369	0.000293432	1.49779e-05	2.46824e-05	0.000455081	6.5421e-05	0.000790794	0.000189286	1.49416e-05	0.000107836	0.000357462	0.000983439	0.00023343	0	0.000359566	1.03687e-05	0.000154956	3.30218e-05	0.00579665	0.000363892	2.61723e-05	0.000122473	2.58119e-05	0.000331762	0.000624042	0.00011213	8.26049e-06	0.00102258	0.000395987	0.000690334	0	9.74901e-05	2.76838e-05	3.85684e-05	0.000193317	3.99153e-05	1.75101e-05	7.32277e-05	1.59652e-05	0.000473755	0	4.96461e-05	0.000270665	4.02714e-05	0.000106361	3.01374e-05	0
d__Bacteria|p__Actinobacteria|c__Actinobacteria|o__Bifidobacteriales|f__Bifidobacteriaceae|g__Bifidobacterium|s__Bifidobacterium adolescentis	0.025426	0.236527	0.0394156	0.026367	0.00396914	0.0189561	0.0920213	0.00314021	0.014126	5.96327	0.00929364	0.00554587	0.0234924	0.0306669	0.00788992	0.268726	0.00254965	0.000933184	0.668996	0.00348931	0.00848795	0.0064839	0.0814307	0.00883687	0.22042	0.00515889	0.197439	0.00100917	0.00283335	0.0284735	0.0153064	0.00201923	0.00503411	0.0717527	0.0573794	0.00568241	1.43858	0.00116553	0.00748559	0.193934	0.00274602	10.2658	0.0111125	0.00616604	0.00276465	0.118086	0.0952781	0.00887847	0.00029289
d__Bacteria|p__Actinobacteria|c__Actinobacteria|o__Bifidobacteriales|f__Bifidobacteriaceae|g__Bifidobacterium|s__Bifidobacterium angulatum	0.00374883	0.000373501	0.0008044	0.00132044	1.49779e-05	0.00103666	0.00312869	9.34585e-06	0.00540556	0.0283929	5.97662e-05	0.000215673	0.00267382	0.0111129	0.000575793	0.013439	4.90318e-05	1.03687e-05	0.00180782	0.000253167	0.000916816	4.96217e-05	0.00653434	0.000885571	0.000154871	0.000895756	0.00197141	3.73767e-05	0.00016521	0.00079338	0.000593981	3.45167e-05	0.000191979	0.00783821	0.000378346	0.000629951	0.00254534	0.000439068	0.000490284	0.00205953	7.98261e-06	0.00353625	0.0015577	8.93629e-05	0	0.0529669	0.000340355	5.42473e-05	0.00140996
d__Bacteria|p__Actinobacteria|c__Actinobacteria|o__Bifidobacteriales|f__Bifidobacteriaceae|g__Bifidobacterium|s__Bifidobacterium animalis	1.9424e-05	0	0	0.000125757	0	1.23412e-05	0.00411469	9.34585e-06	1.08328e-05	2.70409e-05	0	0	7.14925e-05	1.63906e-05	0	0.0134032	0.000130751	0	2.5826e-05	0	0.000177448	0	1.74482e-05	0	2.58119e-05	9.95285e-05	0	5.6065e-05	0.358216	3.52613e-05	9.13817e-05	0	0	1.9498e-05	0	0.000102849	0.000107398	5.58814e-05	0	9.15346e-05	0.000119739	0.000236878	0.000111264	0	0	0.000855767	2.12722e-05	3.01374e-05	0
d__Bacteria|p__Actinobacteria|c__Actinobacteria|o__Bifidobacteriales|f__Bifidobacteriaceae|g__Bifidobacterium|s__Bifidobacterium bifidum	0.00596317	0.00277253	0.0819352	0.00186539	0.000494271	0.401138	3.83046	0.00736453	0.00639135	0.0157783	0.00706735	0.00899664	0.017101	0.021357	0.0015562	0.705635	0.0158699	0.00723736	0.00619823	0.000495328	0.00437706	0.00129016	0.0330207	0.00151678	0.307871	0.0772009	0.0276564	0.0653718	0.000487369	0.00904453	0.196288	0.000276134	0.00616465	1.00864	0.0289019	0.0140261	0.675622	0.000742424	0.497629	0.00314879	0.000159652	0.0106849	0.892395	0.00598731	2.23798	9.8328	0.0490536	0.207062	0.00482927
d__Bacteria|p__Actinobacteria|c__Actinobacteria|o__Bifidobacteriales|f__Bifidobacteriaceae|g__Bifidobacterium|s__Bifidobacterium breve	0.0771327	0.00656499	0.0104193	0.0073358	0.00326518	0.0128102	0.0238539	0.0190842	0.00589304	0.0172386	0.0148818	0.00485264	0.020404	0.0128175	0.0423286	0.0243224	0.00521371	0.0338435	0.0230109	0.00417176	0.00786688	0.00539222	0.0820501	0.00358939	0.125665	0.142691	0.0264793	0.0137172	0.00404764	0.0297077	0.0168142	0.0119428	0.0101002	0.0293445	0.00763151	0.0160188	0.025969	0.0203169	0.00681145	0.0225084	0.000766331	0.0755894	0.0147703	0.00949233	0.0298988	12.2875	0.121464	1.03505	1.50515
d__Bacteria|p__Actinobacteria|c__Actinobacteria|o__Bifidobacteriales|f__Bifidobacteriaceae|g__Bifidobacterium|s__Bifidobacterium catenulatum	0.0757342	0.0127565	0.0362926	0.060426	0.00392421	0.0331484	0.260591	0.00461685	0.125162	0.0424677	0.00546861	0.00509912	0.116218	0.241926	0.0232652	1.16928	0.00143827	0.00248849	0.0319467	0.0116127	0.0330054	0.00216681	0.282634	0.0234017	0.033478	0.0233892	0.0780053	0.00697075	0.00446066	0.0794438	0.0186876	0.000293392	0.0209897	0.310886	0.027001	0.020557	0.223335	0.00253063	0.00605851	0.0262704	0.000407113	0.0675948	0.104088	0.0012908	0.000309332	0.701074	0.00529677	0.034881	0.0090319
d__Bacteria|p__Actinobacteria|c__Actinobacteria|o__Bifidobacteriales|f__Bifidobacteriaceae|g__Bifidobacterium|s__Bifidobacterium dentium	0.0148788	0.00504226	0.00798722	0.321098	0.00187224	0.00093793	0.0283288	0.00915894	2.16656e-05	0.0087342	0.0015838	0.000277294	0.000271671	0.000213078	0.00348588	0.0935724	0.0164256	0.00198042	0.00392555	0.000374248	0.000118299	0.0386057	0.258189	0.056262	7.74356e-05	0.000680111	0.0258836	0.0116802	0.339275	0.00423136	0.0138596	0.010286	0.000159982	0.0024665	0.00175331	0.120064	0.00386635	3.19322e-05	0.0346526	0.0087141	0.00301743	0.00373082	0.0129901	0.0114583	0.000937661	0.000312103	0.00948739	0.00501486	0.00704979
d__Bacteria|p__Actinobacteria|c__Actinobacteria|o__Bifidobacteriales|f__Bifidobacteriaceae|g__Bifidobacterium|s__Bifidobacterium gallinarum	3.8848e-05	0.000129289	0.00237535	0.000565905	0	9.87295e-05	0.000151694	7.47668e-05	0.00129994	4.05613e-05	0.000239065	0.000308104	0.00340304	0.0192426	1.5562e-05	0.00739858	9.80635e-05	0.000186637	0.000284086	0.000110073	0.00183363	9.92434e-05	0.0299062	1.88419e-05	0.000180683	8.29404e-05	0.00682192	1.86883e-05	6.60839e-05	0.0079338	0.000152303	0	0.00021331	0.0280869	0.00192864	3.85684e-05	0.00596062	7.98305e-06	0.000315183	0.000302064	0	0.0063111	4.17241e-05	0.000119151	0.00474631	8.05428e-05	0.00242503	0.00317648	0
d__Bacteria|p__Actinobacteria|c__Actinobacteria|o__Bifidobacteriales|f__Bifidobacteriaceae|g__Bifidobacterium|s__Bifidobacterium indicum	0	4.30962e-05	0	0	0	0	0	0	0	0	0	0	0	0	0	0	0	0	0	0	0	0	0	0	0	0	0	0	0	0	0	0	0	0	0	0	0	0	0	0	0	0	0	0	0	0	0	0	0
d__Bacteria|p__Actinobacteria|c__Actinobacteria|o__Bifidobacteriales|f__Bifidobacteriaceae|g__Bifidobacterium|s__Bifidobacterium longum	3.24946	0.176537	0.279799	0.315335	0.0094211	0.513838	3.38182	3.64406	0.070489	1.70608	0.0185873	0.0908599	1.31798	0.0950494	3.02038	1.09926	0.230678	0.87993	0.0216938	0.0850092	0.0249315	0.223397	4.25987	0.492651	9.82183	0.919228	0.315397	0.0248181	0.00292421	0.750661	0.0194186	0.0111834	0.120968	0.684761	0.480518	0.152422	0.532213	0.228946	0.225557	0.68694	0.00648188	3.32263	0.138677	0.240972	0.366925	5.50821	0.0426933	30.0649	1.24445
d__Bacteria|p__Actinobacteria|c__Actinobacteria|o__Bifidobacteriales|f__Bifidobacteriaceae|g__Bifidobacterium|s__Bifidobacterium pseudocatenulatum	1.89233	0.00739819	0.377718	0.635616	0.0103947	0.315465	2.25705	0.00196263	0.878128	0.012547	0.0425386	0.0458767	1.55359	2.64853	0.419271	8.83238	0.0135981	0.00267513	0.0450405	0.222446	0.302283	0.0222636	5.14832	0.356772	0.0107506	0.238022	1.10419	0.00824156	0.00138776	1.2083	0.10282	0.00141518	0.27661	4.04249	0.334568	0.560631	2.29861	0.065006	0.0970149	0.403274	0.00261031	0.0221142	0.896386	0.0186471	0.00186566	8.91339	0.0574774	0.00465321	0.00122605
d__Bacteria|p__Actinobacteria|c__Actinobacteria|o__Bifidobacteriales|f__Bifidobacteriaceae|g__Bifidobacterium|s__Bifidobacterium pseudolongum	1.9424e-05	2.87308e-05	9.46353e-06	0	0	0	1.89617e-05	0	0	0	0	0	0	0	0	0	0	0	0	0	0	0	0	0	0	0	0	0	8.26049e-06	0	0	0	0	0	0	0	0	0	0	0	0	0.00109979	0	0	0	0.000734953	0	0	0
d__Bacteria|p__Actinobacteria|c__Actinobacteria|o__Bifidobacteriales|f__Bifidobacteriaceae|g__Bifidobacterium|s__Bifidobacterium scardovii	1.9424e-05	0.000387866	9.46353e-06	0	0	0.000111071	3.79235e-05	0	0.000314151	0.00273113	1.49416e-05	0.00038513	0	0	0.00250548	3.57419e-05	3.26878e-05	1.03687e-05	0.00025826	0	0	1.65406e-05	0.00569683	0.00048989	0.000193589	4.97642e-05	0.000411301	3.73767e-05	8.26049e-06	1.76307e-05	4.56909e-05	0.000224359	2.1331e-05	7.79921e-05	0	0	9.66586e-05	0	0.000201367	0.000146455	7.98261e-06	0.00499981	6.95401e-05	1.98584e-05	0	5.03392e-05	0	0.000144659	1.36228e-05
d__Bacteria|p__Actinobacteria|c__Actinobacteria|o__Bifidobacteriales|f__Bifidobacteriaceae|g__Bifidobacterium|s__Bifidobacterium thermophilum	3.8848e-05	0	0	0	0	3.70236e-05	0.00011377	0	0	0	0	3.08104e-05	1.42985e-05	0	0	0	0	0	0	1.10073e-05	2.95747e-05	0	0	0	5.16237e-05	0	1.41828e-05	0.00011213	0	0	4.56909e-05	6.90334e-05	0	1.9498e-05	8.30515e-05	0	0.0014821	0	0	1.83069e-05	7.98261e-06	0.000321477	0	0	6.76663e-05	0	0.000148905	0	0
d__Bacteria|p__Actinobacteria|c__Actinobacteria|o__Bifidobacteriales|f__Bifidobacteriaceae|g__Gardnerella|s__Gardnerella vaginalis	0	0	0	6.28783e-05	1.49779e-05	0.000431942	1.89617e-05	0	0.0012891	0.00104107	2.98831e-05	1.54052e-05	1.42985e-05	0	0	0	0	9.33184e-05	0	1.10073e-05	0	0	0	0	0	6.63523e-05	1.41828e-05	0	8.26049e-06	0.000123415	0.000137073	0.00388313	0	3.8996e-05	0.00174408	0	0	7.98305e-06	2.62652e-05	2.74604e-05	3.19304e-05	0	0	0	2.89998e-05	0.00014095	4.25443e-05	0.0028088	4.08683e-05
d__Bacteria|p__Actinobacteria|c__Actinobacteria|o__Bifidobacteriales|f__Bifidobacteriaceae|g__Parascardovia|s__Parascardovia denticolens	0.00139853	0.00053152	0.000558348	0.00301816	0.00214184	0.00101198	0.0160416	0.0002243	0.00233988	0.00682782	0.00113556	0.000200268	4.28955e-05	3.27813e-05	0.00583574	0.000428903	0.000539349	0.000425117	0.000103304	0.000649429	0.000118299	4.96217e-05	0.00453653	0.00048989	1.29059e-05	0	0.00470868	0.00405537	0.00564191	8.81533e-05	0.00162964	0.00776626	0.00011732	0.000779921	4.61397e-05	0.000784225	0.000150358	7.98305e-06	0.0121783	0.000768891	0.00577941	2.53798e-05	0.00183586	0.00134044	7.73329e-05	0.000151018	2.12722e-05	0.00221208	6.81139e-06
d__Bacteria|p__Actinobacteria|c__Actinobacteria|o__Bifidobacteriales|f__Bifidobacteriaceae|g__Scardovia|s__Scardovia inopinata	0.00019424	0.0018675	1.89271e-05	0	0.000239646	3.70236e-05	0	2.80376e-05	0.000303318	0	5.97662e-05	1.54052e-05	0	0	4.66859e-05	5.36129e-05	0	8.29497e-05	0	0	0	0.000248108	8.72409e-06	0	0.000542049	3.31762e-05	0.000482215	0.000579339	0.000446066	7.05227e-05	0.000395987	3.45167e-05	0	9.74901e-06	5.53677e-05	0.000102849	1.07398e-05	0	0.000358958	6.40742e-05	1.59652e-05	0	4.17241e-05	3.97168e-05	0	0	6.38165e-05	0.00362854	0
d__Bacteria|p__Actinobacteria|c__Actinobacteria|o__Corynebacteriales|f__Corynebacteriaceae|g__Corynebacterium|s__Corynebacterium argentoratense	0	1.43654e-05	0	0	0	0	1.89617e-05	0	0	0	0.0147623	0	0	0	0	0	0	0	2.5826e-05	0	0	1.65406e-05	0.00645583	0	0	0	0	1.86883e-05	0	0	0	0	0	0	0	2.57123e-05	0	0	8.75507e-06	0	0	0	0	0	0	0	0	3.01374e-05	0.000190719
d__Bacteria|p__Actinobacteria|c__Actinobacteria|o__Corynebacteriales|f__Corynebacteriaceae|g__Corynebacterium|s__Corynebacterium atypicum	0	0	0	0	0	1.23412e-05	0	0	0.000151659	0	0	0	0	0	0	0	0	0	0	0	0	0	3.48964e-05	0	0	0	0	0	0	1.76307e-05	4.56909e-05	0.00108728	0	0	0	0	0	0	0	0	0	0	0	0	0	1.00678e-05	0	0	0
d__Bacteria|p__Actinobacteria|c__Actinobacteria|o__Corynebacteriales|f__Corynebacteriaceae|g__Corynebacterium|s__Corynebacterium aurimucosum	0	0	0	0	0	0	0	0	0	0	0	0	0	0	0	0	0	0	0	0	0	0	0	0	0	0	0	0	0	0	0	5.17751e-05	0	0	0	0	0	0	0	0	0	0	0	0	0	0	0.000148905	7.83572e-05	0
d__Bacteria|p__Actinobacteria|c__Actinobacteria|o__Corynebacteriales|f__Corynebacteriaceae|g__Corynebacterium|s__Corynebacterium callunae	0	0	0	0	0	0	0	0	0	0	0	0	0	0	0	0	0	0	0	0	0	0	0	0	0	0	0	0	0	0	0	0	0	0	0	0	0	0	0	0	0	0	0	0	0	1.00678e-05	0	0	0
d__Bacteria|p__Actinobacteria|c__Actinobacteria|o__Corynebacteriales|f__Corynebacteriaceae|g__Corynebacterium|s__Corynebacterium casei	0	0	0	0	0	0	0	0	0	0	0	0	0	0	0	0	0	1.03687e-05	0	0	0	0	0	0	0	0	0	0	2.47815e-05	0	0	0	0	0	0	0	0	0	0	0	0	0	0	0	0	0	0	0	0
d__Bacteria|p__Actinobacteria|c__Actinobacteria|o__Corynebacteriales|f__Corynebacteriaceae|g__Corynebacterium|s__Corynebacterium cystitidis	0	0	0	0	0	0	0	0	5.4164e-05	0	0	0	0	0	0	0	0	0	0	0	0	0	0	0	0	0	0	0	0	0	1.52303e-05	0.000517751	0	0	0	0	0	0	0	0	0	0	0	0	0	0	0	0	6.81139e-06
d__Bacteria|p__Actinobacteria|c__Actinobacteria|o__Corynebacteriales|f__Corynebacteriaceae|g__Corynebacterium|s__Corynebacterium deserti	0	0	0	0	0	0	0	0	0	1.35204e-05	0	0	0	0	0	0	0	0	0	0	0	0	0	0	0	1.65881e-05	0	0	0	0	0	0	0	0	0	0	0	0	0	0	0	0	0	0	0	0	0	0	0
d__Bacteria|p__Actinobacteria|c__Actinobacteria|o__Corynebacteriales|f__Corynebacteriaceae|g__Corynebacterium|s__Corynebacterium diphtheriae	0	0	0	2.09594e-05	0	0	1.89617e-05	9.34585e-06	8.66623e-05	0	0	0	0	0	0	0	0	0	0	0	0	0	0	0	0	0	0	0	0	8.81533e-05	0.000106612	0.00181213	0	0	0	0	0	0	8.75507e-06	0	0	8.45992e-06	0	0	1.93332e-05	4.02714e-05	2.12722e-05	0	6.81139e-06
d__Bacteria|p__Actinobacteria|c__Actinobacteria|o__Corynebacteriales|f__Corynebacteriaceae|g__Corynebacterium|s__Corynebacterium flavescens	0	0	0	0	0	0	0	0	0	0	0	0	0	0	0	0	0	0	0	0	0	0	0	0	0	0	0	0	9.91258e-05	0	0	0	3.19965e-05	0	0	0	0	0	0	0	0	0.000118439	0	0	0	0	0	0	0
d__Bacteria|p__Actinobacteria|c__Actinobacteria|o__Corynebacteriales|f__Corynebacteriaceae|g__Corynebacterium|s__Corynebacterium genitalium	0	0	0	0	0	0	0	0	0	0	0	0	0	0	0	0	0	0	0	0	0	0	0	0	0	0	0	0	0	0	0	1.72584e-05	0	0	0	0	0	0	0	0	0	0	0	0	0	0	0	0	0
d__Bacteria|p__Actinobacteria|c__Actinobacteria|o__Corynebacteriales|f__Corynebacteriaceae|g__Corynebacterium|s__Corynebacterium glutamicum	0	0	0	0	0	0	0	0	0	0	0	0	0	0	0	0	0	1.03687e-05	0	0	0	0	0	0	0	1.65881e-05	0	0	0	0	0	0	0	0	0	0	0	0	0	0	0	0	0	0	0	0	0	0	0
d__Bacteria|p__Actinobacteria|c__Actinobacteria|o__Corynebacteriales|f__Corynebacteriaceae|g__Corynebacterium|s__Corynebacterium glyciniphilum	0	0	0	0	0	0	0	0	0	0	0	0	0	0	0	0	0	0	0	0	0	0	0	0	0	0	0	0	0	0	1.52303e-05	0	0	0	0	0	0	0	0	0	0	0	1.3908e-05	0	0	0	0	0	0
d__Bacteria|p__Actinobacteria|c__Actinobacteria|o__Corynebacteriales|f__Corynebacteriaceae|g__Corynebacterium|s__Corynebacterium halotolerans	0	0	0	0	0	0	0	0	0	0	0	0	0	0	0	0	0	0	0	0	0	0	0	0	0	0	0	0	0	0	0	0	0	0	0	0	0	0	0	0	0	0	0	0	0	0	4.25443e-05	0	0
d__Bacteria|p__Actinobacteria|c__Actinobacteria|o__Corynebacteriales|f__Corynebacteriaceae|g__Corynebacterium|s__Corynebacterium imitans	0	0	0	0	0	0	0	0	0	0	0	0	0	0	0	0	0	0	0	0	0	0	0	0	0	0	0	0	0	0	1.52303e-05	0.000189842	0	0	0	0	0	0	0	0	0	0	0	0	0	0	4.25443e-05	0	0
d__Bacteria|p__Actinobacteria|c__Actinobacteria|o__Corynebacteriales|f__Corynebacteriaceae|g__Corynebacterium|s__Corynebacterium jeikeium	0	0	0	0	0	0	0	0	0	0	0	0	0	0	0	0	0	0	0	0	0	0	8.72409e-06	0	0	0	0	0	0	7.05227e-05	3.04606e-05	0.00143244	0	0	0	0	0	0	0	0	0	0	0	0	0	0.000100678	0.000170177	1.80824e-05	1.36228e-05
d__Bacteria|p__Actinobacteria|c__Actinobacteria|o__Corynebacteriales|f__Corynebacteriaceae|g__Corynebacterium|s__Corynebacterium kroppenstedtii	0	0	0	0	0	0	0	0	0	0	0	0	0	0	0.000529107	1.7871e-05	1.63439e-05	0	0	0	0	0	0	0	0	1.65881e-05	1.41828e-05	0	0	0	1.52303e-05	1.72584e-05	0	0	0	0.000102849	0	0	8.75507e-06	0	0	1.69198e-05	0	0	0	0	0.000340355	0	6.81139e-06
d__Bacteria|p__Actinobacteria|c__Actinobacteria|o__Corynebacteriales|f__Corynebacteriaceae|g__Corynebacterium|s__Corynebacterium lactis	0	0	0	0	0	0	0	9.34585e-06	0	0	0	0	0	0	0	0	0	0	0	0	0	0	0	0	0	0	0	0	0	0	0	1.72584e-05	0	0	0	0	0	0	0	0	0	0	0	0	0	1.00678e-05	0	0	0
d__Bacteria|p__Actinobacteria|c__Actinobacteria|o__Corynebacteriales|f__Corynebacteriaceae|g__Corynebacterium|s__Corynebacterium matruchotii	0.000835232	5.74617e-05	2.83906e-05	0	8.98674e-05	0.000493648	3.79235e-05	0.000130842	0	1.35204e-05	0	1.54052e-05	0	0	0	0.000142968	4.90318e-05	2.07374e-05	0.000154956	2.20146e-05	2.95747e-05	3.30811e-05	0.000287895	2.82629e-05	9.03415e-05	1.65881e-05	0.000156011	0.00011213	7.43444e-05	5.2892e-05	7.61514e-05	0	0	9.74901e-05	0	7.71369e-05	0	0	0.000612855	0.000897039	3.99131e-05	0	0	0.00012908	0	1.00678e-05	0.00078707	0	0
d__Bacteria|p__Actinobacteria|c__Actinobacteria|o__Corynebacteriales|f__Corynebacteriaceae|g__Corynebacterium|s__Corynebacterium minutissimum	0	0	0	0	0	0	0	0	0	0	0	0	0	0	0	0	0	0	0	0	0	0	0	0	0	0	0	0	0	0	0	1.72584e-05	0	0	0	0	0	0	0	0	0	0	0	0	0	0	2.12722e-05	1.80824e-05	0
d__Bacteria|p__Actinobacteria|c__Actinobacteria|o__Corynebacteriales|f__Corynebacteriaceae|g__Corynebacterium|s__Corynebacterium mycetoides	0	0	0	0	0	0	1.89617e-05	0	0	0	0	0	0	0	0	0	0	0	0	0	0	0	0	0	0	0	0	0	0	0	0	0	0	0	0	0	0	0	0	0	0	0	0	0	0	0	0	0	0
d__Bacteria|p__Actinobacteria|c__Actinobacteria|o__Corynebacteriales|f__Corynebacteriaceae|g__Corynebacterium|s__Corynebacterium nuruki	0	0	0	0	0	0	0	9.34585e-06	1.08328e-05	0	1.49416e-05	0	0	0	0	0	0	1.03687e-05	2.5826e-05	0	0	0	0	0	0	3.31762e-05	0	0	0	0	4.56909e-05	0	0	9.74901e-06	0	0	0	0	0	0	0	0	2.78161e-05	0	0	0	0	0	0
d__Bacteria|p__Actinobacteria|c__Actinobacteria|o__Corynebacteriales|f__Corynebacteriaceae|g__Corynebacterium|s__Corynebacterium pelargi	0	0	0	0	0	0	0	2.80376e-05	0	0	0	0	0	0	0	0	0	0	0	0	0	0	0	0	0	0	0	0	0	0	0	0	0	0	0	0	0	0	0	0	0	0	0	0	0	4.02714e-05	0	0	0
d__Bacteria|p__Actinobacteria|c__Actinobacteria|o__Corynebacteriales|f__Corynebacteriaceae|g__Corynebacterium|s__Corynebacterium provencense	0	0	0	0	0	0	0	0	0	0	0	0	0	0	0	0	1.63439e-05	0	0	0	0	0	0	0	0	0	0	0	0	0	0	0	0	0	0	0	0	0	0	0	0	0	0	0	0	0	0	0	0
d__Bacteria|p__Actinobacteria|c__Actinobacteria|o__Corynebacteriales|f__Corynebacteriaceae|g__Corynebacterium|s__Corynebacterium pseudotuberculosis	0	0	0	0	0	0	0	0	0	0	0	0	0	0	0	0	0	0	0	0	0	0	0	0	0	0	0	0	0	0	1.52303e-05	0	0	0	0	0	0	0	0	0	0	0	0	0	0	0	0	0	0
d__Bacteria|p__Actinobacteria|c__Actinobacteria|o__Corynebacteriales|f__Corynebacteriaceae|g__Corynebacterium|s__Corynebacterium resistens	0	0	0	0	0	0	0	0	7.58295e-05	0	0	0	0	0	0	0	0	0	0	0	0	0	8.72409e-06	0	0	0	0	0	0	0	3.04606e-05	0.000345167	0	0	0	0	0	0	0	0	0	0	0	9.92921e-06	0	0	4.25443e-05	0	0
d__Bacteria|p__Actinobacteria|c__Actinobacteria|o__Corynebacteriales|f__Corynebacteriaceae|g__Corynebacterium|s__Corynebacterium riegelii	0	0	0	0	0	0	0	0	9.74951e-05	0	0	0	0	0	0	0	0	4.14748e-05	0	0	0	0	3.48964e-05	0	0	0	0	0	0	0	0	0.00191568	0	0	0	0	0	0	0	0	0	0	0	6.95045e-05	0	0	0.0121039	0.000409868	0
d__Bacteria|p__Actinobacteria|c__Actinobacteria|o__Corynebacteriales|f__Corynebacteriaceae|g__Corynebacterium|s__Corynebacterium sanguinis	1.9424e-05	0	0	0	0	0	0	0	0	1.35204e-05	0	0	0	0	0	0	0	0	0	0	0	0	0	0	0	0	1.41828e-05	0	0	0	0	0	0	0	0	0	0	0	0	0	0	0	0	0	0	0	6.38165e-05	0	0
d__Bacteria|p__Actinobacteria|c__Actinobacteria|o__Corynebacteriales|f__Corynebacteriaceae|g__Corynebacterium|s__Corynebacterium segmentosum	0	7.18271e-05	0	0.000146716	2.99558e-05	0	0	0.000140188	0	1.35204e-05	0	3.08104e-05	2.8597e-05	3.27813e-05	0	0.000107226	3.26878e-05	1.03687e-05	0	0.000165109	0	0.000132325	0	0	2.58119e-05	0	0	0	8.26049e-06	0	0	0.0012426	0	7.79921e-05	0	0.000385684	0	0	4.37754e-05	0	0	0.00103211	1.3908e-05	9.92921e-06	0	0	0.00019145	0	0
d__Bacteria|p__Actinobacteria|c__Actinobacteria|o__Corynebacteriales|f__Corynebacteriaceae|g__Corynebacterium|s__Corynebacterium simulans	0	0	0	0	0	0	0	0	0	1.35204e-05	0	0	0	0	0	0	0	0	0	0	0	0	0	0	0	0	0	1.86883e-05	0	0.000211568	0	0.00031065	0	0	3.69118e-05	0	1.07398e-05	0	0	0	0	0	0	0	0	1.00678e-05	2.12722e-05	0	0
d__Bacteria|p__Actinobacteria|c__Actinobacteria|o__Corynebacteriales|f__Corynebacteriaceae|g__Corynebacterium|s__Corynebacterium singulare	0	0	0	0	0	0	0	0	0	0	0	0	0	0	0	0	0	0	0	0	0	0	0	0	0	0	0	0	0	0	0	1.72584e-05	0	0	0	0	0	0	0	0	0	0	0	0	0	0	0	0	0
d__Bacteria|p__Actinobacteria|c__Actinobacteria|o__Corynebacteriales|f__Corynebacteriaceae|g__Corynebacterium|s__Corynebacterium sp. 2183	0	0	0	0	0	0	0	0	0	0	0	0	0	0	0	0	0	0	0	0	0	0	0	0	0	0	0	0	0	0	0	0	0	0	0	0	0	0	0	0	0	0	0	0	0	0	0	0	0
d__Bacteria|p__Actinobacteria|c__Actinobacteria|o__Corynebacteriales|f__Corynebacteriaceae|g__Corynebacterium|s__Corynebacterium sp. ATCC 6931	0	0	0	0	0	0	0	0	0	0	0	0	0	0	0	0	0	0	0	0	0	0	0	0	0	0	0	0	0	0	0	0	0	0	9.22795e-06	0	0	0	0	0	0	0	0	9.92921e-06	0	2.01357e-05	0.000233994	6.02747e-06	0
d__Bacteria|p__Actinobacteria|c__Actinobacteria|o__Corynebacteriales|f__Corynebacteriaceae|g__Corynebacterium|s__Corynebacterium sp. NML98-0116	0	1.43654e-05	0	0	0	0	0	0	0	0	0	0	0	0	0	0	0	1.03687e-05	0	0	0	0	0	2.82629e-05	0	1.65881e-05	0	3.73767e-05	0	3.52613e-05	0	0.0002071	0	0	9.22795e-06	0	0	0	0	0	0	8.45992e-06	0	0	0	0	0	0.000114522	0
d__Bacteria|p__Actinobacteria|c__Actinobacteria|o__Corynebacteriales|f__Corynebacteriaceae|g__Corynebacterium|s__Corynebacterium striatum	0	0	0	0	0	0	0	9.34585e-06	0	0	0	0	0	0	0	0	0	0	0	0	0	0	0	0	0	0	0	0	0	1.76307e-05	0	8.62918e-05	0	9.74901e-06	0	0	0	0	0	0	0	0	0	0	0	0	0.000106361	2.41099e-05	0
d__Bacteria|p__Actinobacteria|c__Actinobacteria|o__Corynebacteriales|f__Corynebacteriaceae|g__Corynebacterium|s__Corynebacterium suranareeae	0	0	0	0	0	0	0	0	0	1.35204e-05	0	0	0	0	0	0	0	0	0	0	0	0	0	0	0	0	0	0	0	0	0	0	0	0	0	0	1.07398e-05	0	0	0	0	0	0	0	0	0	0	0	0
d__Bacteria|p__Actinobacteria|c__Actinobacteria|o__Corynebacteriales|f__Corynebacteriaceae|g__Corynebacterium|s__Corynebacterium testudinoris	0	0	0	0	0	0	1.89617e-05	0	0	0	0	0	0	0	0	0	0	0	0	0	0	0	0	0	0	0	1.41828e-05	0	0	0	0	0	0	0	0	0	0	0	0	0	0	8.45992e-06	0	0	0	0	0	0	0
d__Bacteria|p__Actinobacteria|c__Actinobacteria|o__Corynebacteriales|f__Corynebacteriaceae|g__Corynebacterium|s__Corynebacterium timonense	0	0	0	0	0	0	0	0	0	0	0	0	0	0	0	0	0	0	0	0	0	0	0	0	0	0	0	0	0	0	0	3.45167e-05	0	0	0	0	0	0	0	0	0	0	0	0	0	0	0	0	0
d__Bacteria|p__Actinobacteria|c__Actinobacteria|o__Corynebacteriales|f__Corynebacteriaceae|g__Corynebacterium|s__Corynebacterium ulcerans	0	0	0	0	0	0	0	0	0	0	0	0	0	0	0	0	0	0	0	0	0	0	0	0	0	0	0	0	0	0	0	0.0002071	0	0	0	0	0	0	0	0	0	0	0	0	0	0	0	0	0
d__Bacteria|p__Actinobacteria|c__Actinobacteria|o__Corynebacteriales|f__Corynebacteriaceae|g__Corynebacterium|s__Corynebacterium urealyticum	0	0	0	0	0	0	0	0	0	0	0	0	0	0	0	0	0	0	0	0	0	0	0	0	0	1.65881e-05	0	0	0	0	0	1.72584e-05	0	0	0	0	0	0	0	1.83069e-05	0	0	0	0	0	0	6.38165e-05	4.21923e-05	0
d__Bacteria|p__Actinobacteria|c__Actinobacteria|o__Corynebacteriales|f__Corynebacteriaceae|g__Corynebacterium|s__Corynebacterium ureicelerivorans	0	1.43654e-05	0	0	0	0	0	0	0	0	0	0	0	0	0	0	0	0	0	0	0	0	0	0	0	0	0	0	0	0.000105784	0	0.000690334	0	0	0	0	0	0	8.75507e-06	0	0	0	0	0	0	2.01357e-05	2.12722e-05	0	6.81139e-06
d__Bacteria|p__Actinobacteria|c__Actinobacteria|o__Corynebacteriales|f__Corynebacteriaceae|g__Corynebacterium|s__Corynebacterium variabile	0	0	0	0	0	2.46824e-05	1.89617e-05	0.000280376	1.08328e-05	0	0	0	0	0	0	0	0.000555693	0	2.5826e-05	0	2.95747e-05	0	1.74482e-05	0	2.58119e-05	0.000447878	7.09139e-05	0	0	0	0.000289375	0	1.06655e-05	0	1.84559e-05	0	3.22195e-05	7.98305e-06	3.50203e-05	9.15346e-06	0	8.45992e-05	0.000723217	3.97168e-05	0	0	4.25443e-05	0	0
d__Bacteria|p__Actinobacteria|c__Actinobacteria|o__Corynebacteriales|f__Corynebacteriaceae|g__Corynebacterium|s__Corynebacterium vitaeruminis	0	0	0	0	1.49779e-05	0	1.89617e-05	9.34585e-06	1.08328e-05	0	0	0	0	3.27813e-05	0	0	1.63439e-05	1.03687e-05	0	0	0	0	0	0	0	1.65881e-05	0	1.86883e-05	0	0	0	0.000120808	0	0	0	1.28561e-05	0	0	0	0	0	0	0	0	0	1.00678e-05	2.12722e-05	6.02747e-06	0
d__Bacteria|p__Actinobacteria|c__Actinobacteria|o__Corynebacteriales|f__Corynebacteriaceae|g__Corynebacterium|s__Corynebacterium xerosis	0	0	0	0	0	0	0	1.86917e-05	0	1.35204e-05	0	0	0	0	1.5562e-05	0	0	0	0	0	0	0	0	0	0	0	0	0	0	0	0	0	0	0	0	0	0	0	0	0	7.98261e-06	0	4.17241e-05	0	0	0	6.38165e-05	0	0
d__Bacteria|p__Actinobacteria|c__Actinobacteria|o__Corynebacteriales|f__Corynebacteriaceae|s__Corynebacteriaceae bacterium 'ARUP UnID 227'	0	0	0	0	0	0	0	0	0	0	0	0	0	0	0	0	0	0	0	0	0	0	8.72409e-06	0	0	0	0	0	0	0	0	0.000155325	0	0	0	0	0	0	0	0	0	0	0	0	0	2.01357e-05	2.12722e-05	6.02747e-06	0
d__Bacteria|p__Actinobacteria|c__Actinobacteria|o__Corynebacteriales|f__Dietziaceae|g__Dietzia|s__Dietzia sp. oral taxon 368	0	0	0	0	0	0	0	0	0	0	0	0	0	0	0	0	0	0	0	0	0	0	0	0	0	0	0	0	0	0	0	0	0	0	0	0	0	0	8.75507e-06	0	0	0	0	0	0	0	0	0	0
d__Bacteria|p__Actinobacteria|c__Actinobacteria|o__Corynebacteriales|f__Dietziaceae|g__Dietzia|s__Dietzia timorensis	0	0	0	0	0	0	0	9.34585e-06	0	0	0	0	0	0	0	0	0	0	0	0	0	0	0	0	0	0	0	0	0	0	0	0	0	0	0	0	0	0	0	0	0	8.45992e-06	0	0	0	0	0	0	0
d__Bacteria|p__Actinobacteria|c__Actinobacteria|o__Corynebacteriales|f__Gordoniaceae|g__Gordonia|s__Gordonia alkanivorans	0	0	0	0	0	0	0	0	0	0	0	0	0	0	0	0	0	0	0	0	0	0	0	0	0	0	0	0	0	0	0	0	0	0	0	0	0	0	8.75507e-06	0	0	0	0	0	0	0	0	0	0
d__Bacteria|p__Actinobacteria|c__Actinobacteria|o__Corynebacteriales|f__Gordoniaceae|g__Gordonia|s__Gordonia bronchialis	1.9424e-05	0	0	2.09594e-05	1.49779e-05	0	0	7.47668e-05	0	0	0	0	0	0	0	0	0	0	2.5826e-05	0	8.87242e-05	0	0	0	2.58119e-05	0	0	0	0	1.76307e-05	0	0	1.06655e-05	0	0	0	0	0	8.75507e-06	0	0	0	0	9.92921e-06	0	0	0	0	0
d__Bacteria|p__Actinobacteria|c__Actinobacteria|o__Corynebacteriales|f__Gordoniaceae|g__Gordonia|s__Gordonia iterans	0	0	0	0	0	0	0	9.34585e-06	0	0	0	0	0	0	0	0	0	0	0	0	0	0	0	0	0	0	0	0	0	0	1.52303e-05	0	0	0	0	0	0	0	0	0	0	0	0	0	0	0	0	0	0
d__Bacteria|p__Actinobacteria|c__Actinobacteria|o__Corynebacteriales|f__Gordoniaceae|g__Gordonia|s__Gordonia phthalatica	0	0	0	0	0	0	0	9.34585e-06	0	0	0	0	0	0	0	0	0	0	0	0	0	0	0	0	0	0	0	0	0	0	0	0	0	0	0	0	0	0	0	0	0	0	0	0	0	0	0	0	0
d__Bacteria|p__Actinobacteria|c__Actinobacteria|o__Corynebacteriales|f__Gordoniaceae|g__Gordonia|s__Gordonia polyisoprenivorans	0	0	0	0	0	0	0	0	0	0	0	0	0	0	0	0	0	0	0	0	0	0	8.72409e-06	0	0	0	0	0	0	0	0	0	0	0	0	0	0	0	0	0	0	0	0	0	0	0	0	0	0
d__Bacteria|p__Actinobacteria|c__Actinobacteria|o__Corynebacteriales|f__Gordoniaceae|g__Gordonia|s__Gordonia sp. 135	0	0	0	0	0	0	0	0	0	0	0	0	0	0	0	0	0	0	0	0	0	0	0	0	1.29059e-05	0	0	0	0	0	0	0	0	0	0	0	0	0	0	0	0	0	0	0	0	0	0	0	0
d__Bacteria|p__Actinobacteria|c__Actinobacteria|o__Corynebacteriales|f__Gordoniaceae|g__Gordonia|s__Gordonia sp. JH63	1.9424e-05	0	0	0	0	0	0	0	0	0	0	0	0	0	0	0	0	0	0	0	0	0	0	0	0	0	0	0	0	0	0	0	0	0	0	0	0	0	8.75507e-06	0	0	0	0	0	0	0	0	0	0
d__Bacteria|p__Actinobacteria|c__Actinobacteria|o__Corynebacteriales|f__Gordoniaceae|g__Gordonia|s__Gordonia sp. YC-JH1	0	0	0	0	0	0	0	0	0	0	0	0	0	0	0	0	0	0	0	0	0	0	0	0	0	0	0	0	0	0	0	1.72584e-05	0	0	0	0	0	0	0	0	0	0	0	0	0	0	0	0	0
d__Bacteria|p__Actinobacteria|c__Actinobacteria|o__Corynebacteriales|f__Gordoniaceae|g__Gordonia|s__Gordonia terrae	0	0	0	0	0	0	0	0	0	0	0	0	0	0	0	0	0	0	0	0	0	0	0	0	1.29059e-05	0	0	0	0	0	0	0	0	0	0	0	2.14797e-05	0	1.75101e-05	0	0	0	0	0	0	0	0	0	0
d__Bacteria|p__Actinobacteria|c__Actinobacteria|o__Corynebacteriales|f__Mycobacteriaceae|g__Mycobacterium|s__Mycobacterium kansasii	0	0	0	0	0	0	0	0	1.08328e-05	0	0	0	0	0	0	0	0	0	0	0	0	0	0	0	0	0	0	0	0	0	0	0	0	0	0	0	0	0	0	0	0	0	0	0	0	0	0	0	0
d__Bacteria|p__Actinobacteria|c__Actinobacteria|o__Corynebacteriales|f__Mycobacteriaceae|g__Mycobacterium|s__Mycobacterium paragordonae	0	0	0	0	0	0	0	9.34585e-06	0	0	0	0	0	0	0	0	0	0	0	0	0	0	0	0	0	0	0	0	0	0	0	0	0	0	0	0	0	0	0	0	0	0	0	0	0	0	0	0	0
d__Bacteria|p__Actinobacteria|c__Actinobacteria|o__Corynebacteriales|f__Mycobacteriaceae|g__Mycobacterium|s__Mycobacterium seoulense	0	0	0	0	0	0	0	0	0	0	0	0	1.42985e-05	0	0	0	0	0	0	0	0	0	0	0	0	0	0	0	0	0	0	0	0	0	0	0	0	0	0	0	0	0	0	0	0	0	0	0	0
d__Bacteria|p__Actinobacteria|c__Actinobacteria|o__Corynebacteriales|f__Mycobacteriaceae|g__Mycobacterium|s__Mycobacterium sp. YC-RL4	0	0	0	0	0	0	0	1.86917e-05	0	0	0	0	0	0	0	0	0	0	0	0	0	0	0	0	0	0	0	0	0	0	0	0	0	0	0	0	0	0	0	0	0	0	0	0	0	0	0	0	0
d__Bacteria|p__Actinobacteria|c__Actinobacteria|o__Corynebacteriales|f__Mycobacteriaceae|g__Mycobacteroides|s__Mycobacteroides abscessus	0	0	0	0	0	0	0	0	0	0	0	0	0	0	0	0	0	0	0	0	0	0	0	9.42097e-06	0	0	0	0	0	0	0	0	0	0	0	0	0	0	0	0	0	0	0	0	0	0	0	0	0
d__Bacteria|p__Actinobacteria|c__Actinobacteria|o__Corynebacteriales|f__Mycobacteriaceae|g__Mycolicibacterium|s__Mycolicibacterium arabiense	0	0	0	0	0	0	0	0	0	0	0	0	0	0	0	0	0	0	0	0	0	0	0	0	0	0	1.41828e-05	0	0	0	0	0	0	0	0	0	0	0	0	0	0	0	0	0	0	0	0	0	0
d__Bacteria|p__Actinobacteria|c__Actinobacteria|o__Corynebacteriales|f__Mycobacteriaceae|g__Mycolicibacterium|s__Mycolicibacterium aurum	0	0	0	0	0	0	0	0	0	0	0	0	0	0	0	0	0	0	0	0	0	0	0	0	0	0	0	0	8.26049e-06	0	0	0	0	0	0	0	0	0	0	0	0	0	0	0	0	0	0	0	0
d__Bacteria|p__Actinobacteria|c__Actinobacteria|o__Corynebacteriales|f__Mycobacteriaceae|g__Mycolicibacterium|s__Mycolicibacterium boenickei	0	0	0	0	0	0	0	1.86917e-05	0	0	0	0	0	0	0	0	0	0	0	0	0	0	0	0	0	0	0	0	0	0	0	0	0	0	0	0	0	0	0	0	0	0	0	0	0	0	0	0	0
d__Bacteria|p__Actinobacteria|c__Actinobacteria|o__Corynebacteriales|f__Mycobacteriaceae|g__Mycolicibacterium|s__Mycolicibacterium fortuitum	0	0	0	0	0	1.23412e-05	0	6.5421e-05	0	0	0	0	0	0	0	0	0	0	0	0	0	0	0	0	0	0	0	0	0	0	0	0	0	0	0	0	0	0	0	0	0	0	0	0	0	0	0	0	0
d__Bacteria|p__Actinobacteria|c__Actinobacteria|o__Corynebacteriales|f__Mycobacteriaceae|g__Mycolicibacterium|s__Mycolicibacterium frederiksbergense	0	0	0	0	0	0	0	0	0	0	0	0	0	0	0	0	0	0	0	0	0	0	0	0	1.29059e-05	0	0	0	0	0	0	0	0	0	0	0	0	0	0	0	0	0	0	0	0	0	0	0	0
d__Bacteria|p__Actinobacteria|c__Actinobacteria|o__Corynebacteriales|f__Mycobacteriaceae|g__Mycolicibacterium|s__Mycolicibacterium gadium	0	0	0	0	0	0	0	0	0	0	0	0	0	0	0	0	0	0	0	0	0	0	0	0	1.29059e-05	0	0	0	0	0	0	0	0	0	0	0	0	0	0	0	0	0	0	0	0	0	0	0	0
d__Bacteria|p__Actinobacteria|c__Actinobacteria|o__Corynebacteriales|f__Mycobacteriaceae|g__Mycolicibacterium|s__Mycolicibacterium mageritense	0	0	0	0	0	0	0	0	0	0	0	0	0	0	3.1124e-05	0	0	0	0	0	0	0	0	0	0	0	0	0	0	0	0	0	0	0	9.22795e-06	0	0	0	0	0	0	0	0	0	0	0	0	0	0
d__Bacteria|p__Actinobacteria|c__Actinobacteria|o__Corynebacteriales|f__Mycobacteriaceae|g__Mycolicibacterium|s__Mycolicibacterium phocaicum	0	0	0	0	0	0	0	0	0	0	0	0	0	0	0	0	0	1.03687e-05	0	0	0	0	0	0	0	0	0	0	0	0	1.52303e-05	0	0	0	0	0	0	0	0	0	0	0	0	0	0	0	2.12722e-05	0	0
d__Bacteria|p__Actinobacteria|c__Actinobacteria|o__Corynebacteriales|f__Nocardiaceae|g__Nocardia|s__Nocardia farcinica	0	0	0	0	0	0	0	3.73834e-05	0	0	0	0	0	0	0	0	0	0	0	0	0	0	0	0	0	0	0	0	0	0	0	1.72584e-05	0	0	0	0	0	0	0	0	1.59652e-05	0	0	0	0	0	0	0	0
d__Bacteria|p__Actinobacteria|c__Actinobacteria|o__Corynebacteriales|f__Nocardiaceae|g__Nocardia|s__Nocardia seriolae	0	0	0	0	0	0	0	0	0	0	0	0	0	0	0	0	0	0	2.5826e-05	0	0	0	0	0	0	0	0	0	0	0	0	0	0	0	0	0	0	0	0	4.57673e-05	0	0	0	0	0	0	0	0	0
d__Bacteria|p__Actinobacteria|c__Actinobacteria|o__Corynebacteriales|f__Nocardiaceae|g__Rhodococcus|s__Rhodococcus jostii	0	0	0	0	0	0	1.89617e-05	0	0	0	0	0	0	0	0	0	0	0	0	0	0	0	0	0	0	0	0	0	0	0	0	0	0	0	0	0	0	0	0	0	0	0	0	0	0	0	0	0	0
d__Bacteria|p__Actinobacteria|c__Actinobacteria|o__Corynebacteriales|f__Nocardiaceae|g__Rhodococcus|s__Rhodococcus opacus	0	0	0	0	0	0	0	0	0	0	0	0	0	0	0	0	0	0	0	0	0	0	0	0	0	0	0	0	0	0	0	0	0	9.74901e-06	0	0	0	0	0	0	0	0	0	0	0	0	0	0	0
d__Bacteria|p__Actinobacteria|c__Actinobacteria|o__Corynebacteriales|f__Nocardiaceae|g__Rhodococcus|s__Rhodococcus sp. 008	0	0	0	0	0	0	0	0	0	0	0	0	0	0	0	0	0	0	0	0	0	0	0	0	0	0	1.41828e-05	0	0	0	0	0	0	0	0	0	0	0	0	0	0	0	0	0	0	0	0	0	0
d__Bacteria|p__Actinobacteria|c__Actinobacteria|o__Corynebacteriales|f__Nocardiaceae|g__Rhodococcus|s__Rhodococcus sp. p52	0	0	0	0	1.49779e-05	0	0	0	0	0	0	0	0	0	0	0	0	0	0	0	0	0	0	0	0	0	0	0	0	0	0	0	0	0	0	0	0	0	0	0	0	0	0	9.92921e-06	0	0	0	0	0
d__Bacteria|p__Actinobacteria|c__Actinobacteria|o__Corynebacteriales|f__Nocardiaceae|g__Rhodococcus|s__Rhodococcus sp. PBTS 1	0	0	0	0	0	0	0	9.34585e-06	0	0	0	0	0	0	0	0	0	0	2.5826e-05	0	0	0	0	0	0.000129059	0	0	0	0	0	0	0	0	0	0	0	0	0	0	0	0	0	0	0	0	0	0	0	0
d__Bacteria|p__Actinobacteria|c__Actinobacteria|o__Corynebacteriales|f__Nocardiaceae|g__Rhodococcus|s__Rhodococcus sp. PBTS 2	0	0	0	0	0	0	0	9.34585e-06	0	0	0	0	0	0	0	0	0	0	0	0	2.95747e-05	0	0	0	0	0	0	0	0	0	0	0	0	0	0	0	0	0	0	0	0	0	0	0	0	0	0	0	0
d__Bacteria|p__Actinobacteria|c__Actinobacteria|o__Corynebacteriales|f__Nocardiaceae|g__Rhodococcus|s__Rhodococcus sp. S2-17	0	0	0	0	0	0	0	0	0	0	0	0	0	0	0	0	0	0	0	0	0	0	0	0	0	0	0	0	0	0	0	0	0	0	0	0	0	0	0	0	7.98261e-06	0	0	0	0	0	0	0	0
d__Bacteria|p__Actinobacteria|c__Actinobacteria|o__Corynebacteriales|f__Tsukamurellaceae|g__Tsukamurella|s__Tsukamurella tyrosinosolvens	0	0	0	0	0	0	0	9.34585e-06	0	0	0	0	0	0	0	0	0	0	0	0	0	0	0	0	0	0	0	0	0	0	0	0	0	0	0	0	0	0	0	0	0	0	0	0	0	0	0	0	0
d__Bacteria|p__Actinobacteria|c__Actinobacteria|o__Corynebacteriales|g__Lawsonella|s__Lawsonella clevelandensis	0	0	0.00308511	0	0	0	5.68852e-05	0.000149534	0.000249154	1.35204e-05	1.49416e-05	0	0	0	0	0.000160839	0	0.000165899	0.00025826	0	0	1.65406e-05	0.000122137	9.42097e-05	0	6.63523e-05	0	1.86883e-05	0	0.000193937	0.000274145	0.996566	1.06655e-05	0	0	0	0	0	0.000227632	4.57673e-05	7.98261e-06	0	0	0.000436885	0.000154666	0.00384592	4.25443e-05	0.000126577	0.00390293
d__Bacteria|p__Actinobacteria|c__Actinobacteria|o__Micrococcales|f__Brevibacteriaceae|g__Brevibacterium|s__Brevibacterium aurantiacum	0	0	0	0	0	0	0	0	0	0	0	0	0	0	0	0	0	0	0	0	0	0	0	0	0	0	0	0	0	0	0	0	0	0	0	0	0	0	0	9.15346e-06	0	0	0	0	0	0	0	0	0
d__Bacteria|p__Actinobacteria|c__Actinobacteria|o__Micrococcales|f__Brevibacteriaceae|g__Brevibacterium|s__Brevibacterium linens	0	1.43654e-05	0	0	0	0	1.89617e-05	0	0	0	0	0	0	0	0	0	0	0	0	0	0	0	0	0	0	0	0	0	0	0	0	0	0	0	0	0	0	0	0	0	0	0	0	0	0	0	0	0	0
d__Bacteria|p__Actinobacteria|c__Actinobacteria|o__Micrococcales|f__Brevibacteriaceae|g__Brevibacterium|s__Brevibacterium luteolum	0	0	0	0	0	0	0	0	0	0	0	0	0	0	0	0	0	0	0	0	0	0	0	0	0	0	0	0	0	0	0	0.000327909	0	0	0	0	0	0	0	0	0	0	0	0	0	0	0	0	0
d__Bacteria|p__Actinobacteria|c__Actinobacteria|o__Micrococcales|f__Brevibacteriaceae|g__Brevibacterium|s__Brevibacterium sp. CS2	0	0	0	0	0	0	0	0	0	0	0	0	0	0	0	0	0	0	0	0	0	0	0	0	0	0	0	0	0	0	1.52303e-05	0	0	0	0	0	0	0	0	0	0	0	0	0	0	0	0	0	0
d__Bacteria|p__Actinobacteria|c__Actinobacteria|o__Micrococcales|f__Dermabacteraceae|g__Dermabacter|s__Dermabacter hominis	0	0	0	0	0	0	1.89617e-05	0	0	0	0	0	0	0	0	0	0	0	0	0	0	0	0	0	0	0	0	0	0	0	0	0	0	0	0	0	0	0	0	0	0	0	0	0	0	0	6.38165e-05	2.41099e-05	0
d__Bacteria|p__Actinobacteria|c__Actinobacteria|o__Micrococcales|f__Dermabacteraceae|g__Dermabacter|s__Dermabacter jinjuensis	0	0	0	0	1.49779e-05	1.23412e-05	0	9.34585e-06	0.000411646	0	0	0	0	3.27813e-05	0	5.36129e-05	0	1.03687e-05	2.5826e-05	0	0	0	0.000279171	0	1.29059e-05	1.65881e-05	0	1.86883e-05	0	0	0	0.00669624	1.06655e-05	1.9498e-05	2.76838e-05	2.57123e-05	0	0	2.62652e-05	9.15346e-06	0	8.45992e-06	0	9.92921e-06	0	0.000191289	4.25443e-05	6.02747e-06	4.76797e-05
d__Bacteria|p__Actinobacteria|c__Actinobacteria|o__Micrococcales|f__Dermacoccaceae|g__Dermacoccus|s__Dermacoccus nishinomiyaensis	0	0	0	0	0	0	0	0	0	0	0	0	0	0	0	0	1.63439e-05	0	0	0	0	0	0	0	0	0	0	0	0	0	0	0	0	0	9.22795e-06	0	0	0	0	0	0	0	0	0	0	0	0	0	0
d__Bacteria|p__Actinobacteria|c__Actinobacteria|o__Micrococcales|f__Dermacoccaceae|g__Kytococcus|s__Kytococcus sedentarius	0	0	0	0	0	0	0	0	0	0	0	1.54052e-05	0	0	0	0	0	0	0	0	0	0	0	0	0	0	0	0	0	0	0	0	0	0	0	0	0	0	0	9.15346e-06	0	0	0	0	0	0	0	0	0
d__Bacteria|p__Actinobacteria|c__Actinobacteria|o__Micrococcales|f__Intrasporangiaceae|g__Janibacter|s__Janibacter limosus	0	0	0	0	0	0	0	0	0	0	0	0	0	0	0	0	0	0	0	0	0	0	0	0	1.29059e-05	0	0	0	0	0	0	0	0	0	0	0	0	0	0	0	0	0	0	0	0	0	0	0	0
d__Bacteria|p__Actinobacteria|c__Actinobacteria|o__Micrococcales|f__Intrasporangiaceae|g__Janibacter|s__Janibacter melonis	0	0	9.46353e-06	0	0	0	0	0	0	0	0	0	0	0	0	0	0	0	0	0	0	0	0	0	0.00028393	0	0	0	0	0	0	0	0	0	0	0	0	0	0	0	0	0	0	0	0	0	0	0	0
d__Bacteria|p__Actinobacteria|c__Actinobacteria|o__Micrococcales|f__Intrasporangiaceae|g__Serinicoccus|s__Serinicoccus marinus	1.9424e-05	0	0	0	0	0	0	0	0	0	0	0	0	0	0	0	0	0	0	0	0	0	0	0	0	0	0	0	0	0	0	0	0	0	0	0	0	0	0	0	0	0	0	0	0	0	0	0	0
d__Bacteria|p__Actinobacteria|c__Actinobacteria|o__Micrococcales|f__Intrasporangiaceae|g__Serinicoccus|s__Serinicoccus profundi	0	0	0	0	0	0	0	0	0	0	0	0	0	0	0	0	0	0	0	0	0	0	0	0	1.29059e-05	0	0	0	0	0	0	0	0	0	0	0	0	0	0	0	0	0	0	0	0	0	0	0	0
d__Bacteria|p__Actinobacteria|c__Actinobacteria|o__Micrococcales|f__Intrasporangiaceae|g__Serinicoccus|s__Serinicoccus sp. JLT9	0	0	0	0	0	0	0	0	0	0	0	0	0	0	0	0	0	0	0	0	0	0	0	0	1.29059e-05	0	0	0	0	0	0	0	0	0	0	0	0	0	0	0	0	0	0	0	0	0	0	0	0
d__Bacteria|p__Actinobacteria|c__Actinobacteria|o__Micrococcales|f__Microbacteriaceae|g__Curtobacterium|s__Curtobacterium flaccumfaciens	0.00029136	0.000129289	7.57082e-05	6.28783e-05	0.000194713	8.63883e-05	3.79235e-05	0.000102804	4.33312e-05	0.000121684	0.000179299	0.000107836	0.000414656	0.000196688	0.000202306	0.00017871	0.000196127	0.000176268	0.000361564	0.000275182	0.000473196	0.000215027	0.000139585	0.000122473	0.00028393	0.000149293	0.000297838	0.000168195	5.78234e-05	0.000299721	0.000182763	0.000189842	9.59894e-05	0.000146235	0.000101507	0.000411397	0.000311456	7.98305e-05	7.00406e-05	0.000183069	0.000127722	6.76794e-05	0.000222528	0.000178726	0.000106333	7.04749e-05	0.000127633	0.000132604	0.000143039
d__Bacteria|p__Actinobacteria|c__Actinobacteria|o__Micrococcales|f__Microbacteriaceae|g__Microbacterium|s__Microbacterium aurum	1.9424e-05	0	0	0	0	0	1.89617e-05	9.34585e-06	0	1.35204e-05	0	0	0	0	4.66859e-05	0	0	1.03687e-05	0	1.10073e-05	0	0	0	0	0.000103247	0	0	0	8.26049e-06	0	0	0	0	9.74901e-06	0	0	0	0	7.00406e-05	0	0	8.45992e-06	0	0	0	0	0	0	0
d__Bacteria|p__Actinobacteria|c__Actinobacteria|o__Micrococcales|f__Microbacteriaceae|g__Microbacterium|s__Microbacterium chocolatum	0	0	0	0	0	0	0	0	0	0	0	0	0	1.63906e-05	0	0	0	0	0	0	0	0	0	0	0	0	0	0	0	0	0	0	0	0	0	0	0	0	8.75507e-06	9.15346e-06	0	0	0	0	0	0	0	0	0
d__Bacteria|p__Actinobacteria|c__Actinobacteria|o__Micrococcales|f__Microbacteriaceae|g__Microbacterium|s__Microbacterium foliorum	0	0	0	0	0	1.23412e-05	0	0	0	0	0	0	0	0	0	0	0	0	0	0	0	1.65406e-05	0	0	0	0	0	0	0	0	0	0	0	0	0	1.28561e-05	0	0	0	0	0	0	0	0	0	0	0	0	0
d__Bacteria|p__Actinobacteria|c__Actinobacteria|o__Micrococcales|f__Microbacteriaceae|g__Microbacterium|s__Microbacterium hominis	1.9424e-05	0	0	0	0	0	0	0	0	0	0	0	0	0	0	0	0	0	0	0	0	0	0	0	0	0	0	0	0	0	0	0	0	0	0	0	0	0	0	0	0	0	0	0	0	0	2.12722e-05	0	0
d__Bacteria|p__Actinobacteria|c__Actinobacteria|o__Micrococcales|f__Microbacteriaceae|g__Microbacterium|s__Microbacterium oxydans	0	0	0	0	0	0	0	9.34585e-06	0	0	0	0	0	0	0	0	0	0	0	0	0	0	0	0	0	0	0	0	0	0	0	3.45167e-05	0	0	0	1.28561e-05	0	0	0	0	0	0	0	0	0	0	2.12722e-05	0	0
d__Bacteria|p__Actinobacteria|c__Actinobacteria|o__Micrococcales|f__Microbacteriaceae|g__Microbacterium|s__Microbacterium sediminis	0	0	0	0	0	0	0	9.34585e-06	0	0	0	0	0	0	0	0	0	0	0	0	0	0	0	0	0	0	0	0	0	0	0	0	0	0	0	0	0	0	0	0	0	0	0	0	0	0	0	0	0
d__Bacteria|p__Actinobacteria|c__Actinobacteria|o__Micrococcales|f__Microbacteriaceae|g__Microbacterium|s__Microbacterium sp. BH-3-3-3	0	0	0	0	0	0	0	0	0	0	0	0	0	0	0	0	0	0	0	0	0	0	8.72409e-06	9.42097e-06	0	0	0	0	0	0	0	0	0	0	0	0	0	0	0	0	0	0	0	9.92921e-06	0	0	0	0	0
d__Bacteria|p__Actinobacteria|c__Actinobacteria|o__Micrococcales|f__Microbacteriaceae|g__Microbacterium|s__Microbacterium sp. L-031	0	0	0	0	0	1.23412e-05	0	0	0	0	0	0	0	0	0	0	0	0	0	0	0	0	0	0	0	0	0	0	0	0	0	0	0	0	0	0	0	0	0	0	0	0	0	0	0	0	0	0	0
d__Bacteria|p__Actinobacteria|c__Actinobacteria|o__Micrococcales|f__Microbacteriaceae|g__Microbacterium|s__Microbacterium sp. No. 7	0	0	0	0	0	1.23412e-05	0	0	0	0	0	0	0	0	0	0	0	0	0	0	0	0	0	0	1.29059e-05	0	0	0	0	0	0	0	0	0	0	0	1.07398e-05	0	0	0	0	0	0	0	0	0	0	0	0
d__Bacteria|p__Actinobacteria|c__Actinobacteria|o__Micrococcales|f__Microbacteriaceae|g__Microbacterium|s__Microbacterium sp. PM5	0	0	0	0	0	0	0	0	0	0	0	0	0	0	0	0	0	0	0	0	0	0	0	0	0	0	0	0	0	0	0	0	0	0	0	0	0	0	8.75507e-06	0	0	0	0	0	0	0.000100678	0	0	0
d__Bacteria|p__Actinobacteria|c__Actinobacteria|o__Micrococcales|f__Microbacteriaceae|g__Microbacterium|s__Microbacterium testaceum	1.9424e-05	0	0	0	0	0	0	0	0	0	0	0	0	0	0	0	0	0	0	0	0	0	0	0	0	0	0	0	0	0	0	0	0	0	0	0	0	0	0	0	0	0	0	0	0	0	0	0	0
d__Bacteria|p__Actinobacteria|c__Actinobacteria|o__Micrococcales|f__Microbacteriaceae|g__Plantibacter|s__Plantibacter sp. M259	0	0	0	0	0	0	0	9.34585e-06	0	0	0	0	0	0	0	0	0	0	0	0	0	0	0	0	0	0	0	0	0	0	0	0	0	0	0	0	0	0	0	0	0	0	0	0	0	0	0	0	0
d__Bacteria|p__Actinobacteria|c__Actinobacteria|o__Micrococcales|f__Micrococcaceae|g__Arthrobacter|s__Arthrobacter alpinus	0	0	0	0	0	0	0	0	0	0	0	0	0	0	0	0	0	0	0	0	0	0	0	0	0	0	0	0	0	0	0	0	0	0	0	0	0	0	0	0	0	0	0	0	0	0	0	0	0
d__Bacteria|p__Actinobacteria|c__Actinobacteria|o__Micrococcales|f__Micrococcaceae|g__Arthrobacter|s__Arthrobacter sp. YC-RL1	0	0	0	0	0	0	0	0	0	0	0	0	0	0	0	0	0	0	5.16519e-05	0	0	0	0	0	0	0	0	0	0	0	0	0	0	0	0	0	0	0	8.75507e-06	0	0	0	0	9.92921e-06	0	0	0	0	0
d__Bacteria|p__Actinobacteria|c__Actinobacteria|o__Micrococcales|f__Micrococcaceae|g__Arthrobacter|s__Arthrobacter sp. ZXY-2	1.9424e-05	0	0	0	0	0	0	0	0	0	0	0	0	0	0	0	0	0	0	0	0	0	0	0	0	0	0	0	0	0	0	0	0	0	0	0	0	0	0	0	0	0	0	0	0	0	0	0	0
d__Bacteria|p__Actinobacteria|c__Actinobacteria|o__Micrococcales|f__Micrococcaceae|g__Glutamicibacter|s__Glutamicibacter arilaitensis	0	0	0	0	0	0	0	0	0	0	0	0	0	0	0	0	0	0	0	0	0	0	0	0	0	0	0	0	0	0	0	0	0	0	0	0	0	0	0	0	0	0	0	0	0	0	2.12722e-05	0	0
d__Bacteria|p__Actinobacteria|c__Actinobacteria|o__Micrococcales|f__Micrococcaceae|g__Kocuria|s__Kocuria indica	0	0	0	0	0	0	0	0	0	0	0	0	0	0	0	0	0	0	0	0	0	0	0	0	0	0	0	0	0	0	0	0	0	0	0	0	0	0	0	0	0	0	0	0	0	0	2.12722e-05	0	0
d__Bacteria|p__Actinobacteria|c__Actinobacteria|o__Micrococcales|f__Micrococcaceae|g__Kocuria|s__Kocuria palustris	0	0	0	0	0	0	1.89617e-05	0	0	0	0	0	0	0	0	0	0	0	0	0	0	0	0	0	0.000232307	0	0	0	0	0	1.52303e-05	0	0	0	0	0	0	0	0	0	0	8.45992e-06	0	0	9.66661e-06	1.00678e-05	0	0	0
d__Bacteria|p__Actinobacteria|c__Actinobacteria|o__Micrococcales|f__Micrococcaceae|g__Kocuria|s__Kocuria rhizophila	0	0	0	0	1.49779e-05	0	0	0	2.16656e-05	0	0	0	0	0	0	0	0	0	0	0	0	0	0	0	0	0	0	1.86883e-05	0	0	0	0	0	0	0	0	0	0	0	0	0	0	0	0	0	0	0	0	0
d__Bacteria|p__Actinobacteria|c__Actinobacteria|o__Micrococcales|f__Micrococcaceae|g__Kocuria|s__Kocuria rosea	0	0	0	0	0	0	0	0	0	0	0	0	0	0	0	0	0	0	0	0	0	0	0	0	0	0	0	0	8.26049e-06	0	0	0	0	0	0	0	0	0	0	0	0	0	0	0	0	0	0	0	0
d__Bacteria|p__Actinobacteria|c__Actinobacteria|o__Micrococcales|f__Micrococcaceae|g__Kocuria|s__Kocuria sp. BT304	0	1.43654e-05	0	0	0	1.23412e-05	0	0	0	1.35204e-05	0	0	0	0	0	0	0	0	0	0	0	0	0	0	0	0	0	0	0	0	0	0	0	0	0	0	0	0	0	0	0	0	0	0	0	0	0	0	0
d__Bacteria|p__Actinobacteria|c__Actinobacteria|o__Micrococcales|f__Micrococcaceae|g__Kocuria|s__Kocuria sp. KD4	0	0	0	0	0	0	0	0	0	1.35204e-05	0	0	0	0	0	0	0	0	0	0	0	0	0	0	0	0	0	0	0	0	0	0	0	0	0	0	0	0	0	0	0	0	0	0	0	0	2.12722e-05	0	0
d__Bacteria|p__Actinobacteria|c__Actinobacteria|o__Micrococcales|f__Micrococcaceae|g__Micrococcus|s__Micrococcus luteus	0	1.43654e-05	0	0	0	0	0.000132732	0	0	0	0	0	1.42985e-05	0	0	0	0	0	0	4.40291e-05	0	0	0	0	0	0	0	0	0	0	0	1.72584e-05	0	0	0	0	0	0	8.75507e-06	0	0	0	0	0	0	0	0	0	0
d__Bacteria|p__Actinobacteria|c__Actinobacteria|o__Micrococcales|f__Micrococcaceae|g__Rothia|s__Rothia aeria	0.00118486	0.000244212	2.83906e-05	2.09594e-05	0.000164757	0.000752813	0.000170656	0.000616826	1.08328e-05	0.000189286	1.49416e-05	7.7026e-05	0.000100089	9.83439e-05	0	0.0012331	9.80635e-05	6.22122e-05	0.00025826	0.000110073	0.000177448	3.30811e-05	0.000104689	0.000263787	0	4.97642e-05	0.00025529	0.000242948	8.26049e-05	0.000370244	0.00665563	0	0	0.00069218	0	0.000912786	9.66586e-05	0	0.00309054	0.00204122	0	8.45992e-06	0.000194712	9.92921e-06	2.89998e-05	0	6.38165e-05	4.21923e-05	6.81139e-06
d__Bacteria|p__Actinobacteria|c__Actinobacteria|o__Micrococcales|f__Micrococcaceae|g__Rothia|s__Rothia dentocariosa	0.00184528	0.000330405	0.000170343	0.000167675	0.000494271	0.00133285	0.00301491	0.000579443	0.0019824	0.000581379	0.000104591	0.000154052	5.7194e-05	0.00183575	0.000840347	0.0263239	0.000539349	0.000394011	0.00242764	4.40291e-05	2.95747e-05	0.000810488	0.00491166	2.82629e-05	7.74356e-05	4.97642e-05	0.000326204	0.000411144	0.000115647	0.000123415	0.00816343	5.17751e-05	0.000447951	0.00263223	0.000147647	0.0121233	0.0043389	7.98305e-06	0.00353705	0.0143252	0.000431061	0.000473755	0.000695401	0.000198584	0.000183666	9.06106e-05	0.00199958	0.000277264	6.81139e-05
d__Bacteria|p__Actinobacteria|c__Actinobacteria|o__Micrococcales|f__Micrococcaceae|g__Rothia|s__Rothia mucilaginosa	0.00623511	0.00508536	0.000198734	0.00653934	0.0012881	0.0423056	0.0115098	0.0122711	0.00592554	0.00419133	0.00440776	0.00175619	0.00327436	0.0141943	0.000482421	0.0430333	0.00487049	0.0125876	0.00167869	0.00193728	0.00396301	0.001836	0.00110796	0.00474817	0.000425896	0.0013934	0.00814092	0.0011213	0.0033455	0.00874481	0.0379691	0.00170858	0.00137585	0.0178992	0.00218702	0.0557957	0.0154976	0.00308146	0.0191736	0.0299867	0.0113912	0.00939051	0.00616126	0.00012908	0.000918328	0.00666491	0.00319083	0.000138632	0.000313324
d__Bacteria|p__Actinobacteria|c__Actinobacteria|o__Micrococcales|g__Tropheryma|s__Tropheryma whipplei	1.9424e-05	0	0	0	0	0	0	0	0	0	0	0	0	0	0	0	0	0	0	0	0	0	0	0	0	0	1.41828e-05	0	0	0	0	0	0	0	0	0	0	0	0	0	0	0	0	0	0	0	0	0	0
d__Bacteria|p__Actinobacteria|c__Actinobacteria|o__Nakamurellales|f__Nakamurellaceae|g__Nakamurella|s__Nakamurella multipartita	0	0	0	0	0	0	0	9.34585e-06	0	0	0	0	0	0	0	0	0	0	0	0	0	0	0	0	0	0	0	0	0	0	0	0	0	0	0	0	0	0	0	0	0	0	0	0	0	0	0	0	0
d__Bacteria|p__Actinobacteria|c__Actinobacteria|o__Propionibacteriales|f__Nocardioidaceae|g__Aeromicrobium|s__Aeromicrobium erythreum	0	0	0	0	0	0	0	0	0	0	0	0	0	0	0	0	0	0	0	0	0	0	0	0	0	0	0	0	0	0	0	0	0	0	0	0	0	7.98305e-06	0	0	0	0	0	0	0	0	0	0	0
d__Bacteria|p__Actinobacteria|c__Actinobacteria|o__Propionibacteriales|f__Nocardioidaceae|g__Micropruina|s__Micropruina glycogenica	3.8848e-05	0	0	0	0	0	0	0	0	0	0	0	0	0	1.5562e-05	0	0	0	0	0	0	0	0	0	0	0	0	0	0	0	0	0	0	0	0	0	0	0	0	0	0	0	0	0	0	0	0	0	0
d__Bacteria|p__Actinobacteria|c__Actinobacteria|o__Propionibacteriales|f__Propionibacteriaceae|g__Acidipropionibacterium|s__Acidipropionibacterium acidipropionici	0	0	0	0	0	0	0	9.34585e-06	1.08328e-05	0	0	0	0	0	1.5562e-05	0	0	0	0	0	0	0	0	0	0	8.29404e-05	0	0	0	0	3.04606e-05	0	0	0	9.22795e-06	0	0	0	0	0	0	8.45992e-06	0	0	0	0	0	0	0
d__Bacteria|p__Actinobacteria|c__Actinobacteria|o__Propionibacteriales|f__Propionibacteriaceae|g__Acidipropionibacterium|s__Acidipropionibacterium jensenii	0	0	0	0	1.49779e-05	0	0	0	0	0	0	0	0	0	0	0	0	0	0	0	0	0	0	0	0	0	0	0	0	0	0	0	0	0	0	0	0	0	0	0	7.98261e-06	0	0	0	0	0	0	0	0
d__Bacteria|p__Actinobacteria|c__Actinobacteria|o__Propionibacteriales|f__Propionibacteriaceae|g__Cutibacterium|s__Cutibacterium acnes	0.000116544	0	0	4.19189e-05	1.49779e-05	4.93648e-05	5.68852e-05	1.86917e-05	3.24984e-05	4.05613e-05	4.48247e-05	3.08104e-05	4.28955e-05	0.000131125	0	5.36129e-05	0	0	0.000103304	2.20146e-05	0	0	4.36205e-05	2.82629e-05	5.16237e-05	0	5.67311e-05	0	1.6521e-05	5.2892e-05	0.000106612	0.0002071	0	0	0.000101507	0.000257123	0	7.98305e-06	5.25304e-05	4.57673e-05	0	0.000372236	1.3908e-05	1.98584e-05	0	4.02714e-05	0.000148905	0	0
d__Bacteria|p__Actinobacteria|c__Actinobacteria|o__Propionibacteriales|f__Propionibacteriaceae|g__Cutibacterium|s__Cutibacterium avidum	5.8272e-05	0	1.89271e-05	0	0	0	0	0	0	0	1.49416e-05	1.54052e-05	0	0	1.5562e-05	0	3.26878e-05	1.03687e-05	0	0	8.87242e-05	0	0	9.42097e-06	0	0	1.41828e-05	0	0	0	1.52303e-05	3.45167e-05	0	0	0	2.57123e-05	0	0	8.75507e-06	0	0	0	0	0	0	0	0	6.02747e-06	0
d__Bacteria|p__Actinobacteria|c__Actinobacteria|o__Propionibacteriales|f__Propionibacteriaceae|g__Cutibacterium|s__Cutibacterium granulosum	0	0	0	0	0	0	0	0	0	0	0	0	0	0	0	0	0	0	0	0	0	0	0	0	0	0	0	0	0	0	0	1.72584e-05	0	0	0	0	1.07398e-05	0	0	0	0	7.61393e-05	0	0	0	0	0	0	0
d__Bacteria|p__Actinobacteria|c__Actinobacteria|o__Propionibacteriales|f__Propionibacteriaceae|g__Propionibacterium|s__Propionibacterium acidifaciens	0.00376826	5.74617e-05	0.0046182	0.000251513	0.00194713	0.000333212	0.00718649	0.000514022	0.000422479	0.0120873	0.000493071	0.000277294	0	0.00024586	0.00497983	0.0015369	0.000621069	0.000497698	0.000516519	0.000715473	0	0.000148865	0.000881133	3.76839e-05	5.16237e-05	0.000315173	0.0016452	0.00536355	0.00190817	0.000158676	0.00156872	0.00446991	1.06655e-05	0.00162808	0	0.00322689	1.07398e-05	7.98305e-06	0.00106812	0.000219683	0.00136503	0.000177658	0.00212793	0.00226386	9.66661e-06	8.05428e-05	0.00123379	0.00264003	6.81139e-06
d__Bacteria|p__Actinobacteria|c__Actinobacteria|o__Propionibacteriales|f__Propionibacteriaceae|g__Propionibacterium|s__Propionibacterium australiense	3.8848e-05	0	0	0	0	0	0	0	0	2.70409e-05	0	0	0	0	0	0	1.63439e-05	1.03687e-05	0	0	0	0	0	0	0	0	1.41828e-05	1.86883e-05	0	0	0	0	0	0	0	0	0	0	8.75507e-06	0	7.98261e-06	0	0	0	0	0	0	0	0
d__Bacteria|p__Actinobacteria|c__Actinobacteria|o__Propionibacteriales|f__Propionibacteriaceae|g__Propionibacterium|s__Propionibacterium freudenreichii	0	0	0	0	0	0	0.00043612	0	3.24984e-05	0	0	0	0	0	1.5562e-05	0	0	0	0	0	0	0	0	0	0	0	0	0	0	0	0	0	0	0	0	0	0	0	0	0	0	0	0	0	0	0	0	0	0
d__Bacteria|p__Actinobacteria|c__Actinobacteria|o__Propionibacteriales|f__Propionibacteriaceae|g__Propionimicrobium|s__Propionimicrobium sp. Marseille-P3275	9.712e-05	0.000603347	0.000283906	0.00111085	0.000344492	0.000135753	0.000265464	0.00109346	0.000476643	0.000189286	0.000313773	0.00077026	0.000457552	0.000229469	0.000124496	8.93548e-05	0.000114407	0.000539173	0.00178199	0.000407269	0.00112384	0.000628541	0.00204144	0.000235524	9.03415e-05	0.00404749	0.000468032	0.00110261	1.6521e-05	0.000458397	0.00377711	0.0186908	8.53239e-05	0.000331466	0.00035989	0.000115705	0.000182577	0.000247475	0.000455264	0.000402752	0	0.000338397	0.000403333	8.93629e-05	9.66661e-06	0.000211425	0.000276538	0.000210962	0.000967217
d__Bacteria|p__Actinobacteria|c__Actinobacteria|o__Propionibacteriales|f__Propionibacteriaceae|g__Pseudopropionibacterium|s__Pseudopropionibacterium propionicum	0.00353517	7.18271e-05	0.000350151	6.28783e-05	0.000464315	0.00298657	0.000227541	0.000467293	0	0.00762553	4.48247e-05	0.00214132	0.00028597	0.00172102	1.5562e-05	0.00175135	0.000179783	9.33184e-05	0.00165286	0.000473313	0.000354897	0.000612001	0.0017012	0.00077252	7.74356e-05	0.000763052	0.00256708	0.00171933	0.000751704	0.000211568	0.000426448	0.000138067	0	0.00104314	0	0.00161987	0.000182577	0	0.00188234	0.0009245	0.000558783	7.61393e-05	0.000222528	6.95045e-05	0	0	0.00123379	0.000367676	1.36228e-05
d__Bacteria|p__Actinobacteria|c__Actinobacteria|o__Propionibacteriales|f__Propionibacteriaceae|g__Tessaracoccus|s__Tessaracoccus aquimaris	0	0	0	0	0	0	0	1.86917e-05	0	0	0	0	0	0	0	0	0	0	0	0	0	0	0	0	0	0	0	0	0	0	0	0	0	0	0	0	0	0	0	0	0	0	0	0	0	0	0	0	0
d__Bacteria|p__Actinobacteria|c__Actinobacteria|o__Propionibacteriales|f__Propionibacteriaceae|g__Tessaracoccus|s__Tessaracoccus flavescens	0	0	0	2.09594e-05	0	0	0	0	5.4164e-05	0	0	0	0	0	0	0	0	0	0	0	0	0	8.72409e-06	0	0	1.65881e-05	0	0	0	0	0	0.00010355	0	0	0	0	0	0	0	0	0	0	0	0	0	2.01357e-05	0	0	0
d__Bacteria|p__Actinobacteria|c__Actinobacteria|o__Propionibacteriales|f__Propionibacteriaceae|g__Tessaracoccus|s__Tessaracoccus flavus	0	0	0	0	0	0	0	0	0	0	0	0	0	0	0	0	0	0	0	0	0	0	0	0	0	0	0	0	0	0	3.04606e-05	0	0	0	0	0	0	0	0	0	0	0	0	0	0	0	0	0	0
d__Bacteria|p__Actinobacteria|c__Actinobacteria|o__Propionibacteriales|f__Propionibacteriaceae|g__Tessaracoccus|s__Tessaracoccus sp. T2.5-30	0	0	0	0	0	0	0	0	0	0	0	0	0	0	0	3.57419e-05	0	0	0	0	0	0	0	0	0	0	0	0	0	0	0	0	0	0	0	0	0	0	0	0	0	0	0	0	0	0	0	0	0
d__Bacteria|p__Actinobacteria|c__Actinobacteria|o__Propionibacteriales|f__Propionibacteriaceae|g__Tessaracoccus|s__Tessaracoccus timonensis	0	0	0	0	0	0	0	0	0	0	0	0	0	0	0	0	0	0	0	0	0	0	0	0	0	0	0	0	0	0	1.52303e-05	0	0	0	0	0	0	0	0	0	0	0	0	0	0	0	6.38165e-05	0	0
d__Bacteria|p__Actinobacteria|c__Actinobacteria|o__Pseudonocardiales|f__Pseudonocardiaceae|g__Amycolatopsis|s__Amycolatopsis albispora	0	0	0	0	0	0	0	9.34585e-06	0	0	0	0	0	0	0	0	0	0	0	0	0	0	0	0	0	0	0	0	0	0	0	0	0	0	0	0	0	0	0	0	0	0	0	0	0	0	0	0	0
d__Bacteria|p__Actinobacteria|c__Actinobacteria|o__Streptomycetales|f__Streptomycetaceae|g__Streptomyces|s__Streptomyces exfoliatus	0	0	0	0	0	0	0	0	0	0	0	0	0	0	0	0	0	0	0	0	0	1.65406e-05	0	0	0	0	0	0	1.6521e-05	0	0	0	0	0	0	0	0	0	0	0	0	0	0	0	0	0	0	0	0
d__Bacteria|p__Actinobacteria|c__Actinobacteria|o__Streptomycetales|f__Streptomycetaceae|g__Streptomyces|s__Streptomyces xiamenensis	0	0	0	0	0	0	0	0	0	0	0	0	0	0	0	0	0	0	0	0	0	1.65406e-05	0	0	0	0	0	0	0	0	0	0	0	0	0	0	0	0	0	0	0	0	0	0	0	0	0	0	0
d__Bacteria|p__Actinobacteria|c__Actinobacteria|o__Streptosporangiales|f__Thermomonosporaceae|g__Thermomonospora|s__Thermomonospora curvata	0	0	0	0	0	0	0	0	0	0	0	0	0	0	0	0	0	0	0	1.10073e-05	0	0	0	0	0	0	0	0	0	0	0	0	0	0	0	0	0	0	0	0	0	0	0	0	0	0	0	0	0
d__Bacteria|p__Actinobacteria|c__Coriobacteriia|o__Coriobacteriales|f__Atopobiaceae|g__Atopobium|s__Atopobium parvulum	0.00102947	0.000919387	0.000274442	0.000230554	0.000479293	0.000160435	0.00168759	0.000196263	2.16656e-05	0.000486736	0.000313773	0.000107836	5.7194e-05	0.000655626	0.000217868	0.000482516	0.000114407	0.000145162	0.000800605	3.30218e-05	5.91494e-05	6.61623e-05	0.000287895	0.00122473	0.000129059	1.65881e-05	0.000723322	0.000261637	0.000181731	0.000123415	0.00102043	0	0.000362627	0.000224227	0.000230699	0.000771369	5.36992e-05	0	0.00197865	0.000201376	0.000247461	0.000795232	0.000347701	8.93629e-05	9.66661e-06	0.00093631	4.25443e-05	6.02747e-05	0
d__Bacteria|p__Actinobacteria|c__Coriobacteriia|o__Coriobacteriales|f__Atopobiaceae|g__Libanicoccus|s__Libanicoccus massiliensis	0.000116544	0.00015802	0.000113562	0.00150908	0.000119823	3.70236e-05	0.00142213	0.000149534	0.00046581	0.000757144	0	0.000600803	0.000514746	0.000311422	0.00015562	0	0.00204299	7.25809e-05	0.000490693	9.90655e-05	0.00050277	0.000843569	0.00208506	3.76839e-05	6.45296e-05	0.000630347	0.000226925	0.000280325	0	0.00245066	0.000335066	0.000241617	0.00087457	6.82431e-05	0.000341434	6.42807e-05	0.00256682	0.000486966	0.00189985	0.000192223	0	0.000558355	0.000862298	0.000278018	0.000376998	8.05428e-05	4.25443e-05	0.000319456	0
d__Bacteria|p__Actinobacteria|c__Coriobacteriia|o__Coriobacteriales|f__Atopobiaceae|g__Olsenella|s__Olsenella sp. GAM18	0	0	0.000236588	0.0129948	0.000464315	0.00256697	0.00043612	0.00368227	0.00127827	0.00106811	5.97662e-05	0.0659343	0.0346024	0.00291754	3.1124e-05	0.0165306	0.000637413	0.000933184	0.000929735	0	0.000473196	0.000198487	0.0102421	0	0.000477519	0.010351	8.50967e-05	0.000242948	0	0.000705227	0.00207132	0.0936611	7.46584e-05	0.00155009	0.0123009	0.000115705	0.00074105	0	0.000691651	0.211948	0	0.00105749	0.00285115	5.95753e-05	0.000347998	0.000865835	0.000999792	1.20549e-05	9.53594e-05
d__Bacteria|p__Actinobacteria|c__Coriobacteriia|o__Coriobacteriales|f__Atopobiaceae|g__Olsenella|s__Olsenella sp. oral taxon 807	0.0106638	0.000445328	0.000794936	0.000628783	0.00104845	0.00486243	0.000587814	0.000700939	0	0.00374516	0.000776961	0.000924312	0.000586238	0.00260611	0.0033147	0.00412819	0.000849884	0.00198042	0.000929735	0.000319211	0.00056192	0.000215027	0.000820065	0.000414523	0.000154871	0.000447878	0.00303512	0.00356947	0.00179253	0.0010931	0.00234546	0.0100098	2.1331e-05	0.000165733	9.22795e-06	0.00312404	0.000214797	0	0.00329191	0.00118995	0.00234689	4.22996e-05	0.000639769	0.00124115	0.000425331	0.000110746	0.0159116	0.000295346	1.36228e-05
d__Bacteria|p__Actinobacteria|c__Coriobacteriia|o__Coriobacteriales|f__Atopobiaceae|g__Olsenella|s__Olsenella uli	0.00213664	0.000316039	0.000359614	0.000230554	0.000524226	0.000740471	0.00163071	0.00049533	1.08328e-05	0.00169005	0.000762019	0.00113998	4.28955e-05	0.000442548	0.00127608	0.000357419	0.000441286	0.000342167	0.000697301	0.000198131	0.000147874	0.000132325	0.000436205	0.0315037	0.000438801	0.000132705	0.00323367	0.000186883	0.00084257	0.000546551	0.000258915	0.000776626	6.39929e-05	0.00273947	1.84559e-05	0.0007328	0.000289976	0.000111763	0.00202242	0.000155609	0.000239478	5.92194e-05	0.000250344	0.00012908	0.000454331	0.000100678	0.00670073	0.000458088	0.000183908
d__Bacteria|p__Actinobacteria|c__Coriobacteriia|o__Coriobacteriales|f__Atopobiaceae|g__Olsenella|s__Olsenella umbonata	0.000233088	2.87308e-05	4.73176e-05	0.000167675	0	1.23412e-05	0.00011377	0.00136449	5.4164e-05	0.000135204	1.49416e-05	4.62156e-05	0.000100089	8.19532e-05	1.5562e-05	3.57419e-05	0.00478877	8.29497e-05	0.000154956	0	0.000473196	0.000181946	3.48964e-05	9.42097e-06	0.00757578	3.31762e-05	0.000453849	0.000130818	0.000264336	0.000282091	0.000152303	3.45167e-05	0	0.000107239	0.000110735	0	0.000182577	1.59661e-05	9.63058e-05	5.49208e-05	7.98261e-06	8.45992e-05	4.17241e-05	6.95045e-05	0.00171099	0	4.25443e-05	1.20549e-05	0
d__Bacteria|p__Actinobacteria|c__Coriobacteriia|o__Coriobacteriales|f__Atopobiaceae|g__Parolsenella|s__Parolsenella catena	0.00019424	0	0.000236588	0.000775499	1.49779e-05	0.000333212	0.000360273	0.000186917	0.000574138	0.00123036	1.49416e-05	0.000308104	0.000142985	0.000557282	1.5562e-05	0.000196581	0.000114407	0.000259218	0.000619823	4.40291e-05	0.000916816	0	0.00057579	0	1.29059e-05	0.000331762	1.41828e-05	0.000130818	0	7.05227e-05	0.000822435	0.00693786	0.00189846	4.87451e-05	0.000110735	5.14246e-05	0.000601432	7.98305e-06	0.000945548	6.40742e-05	3.19304e-05	4.22996e-05	0.000570229	0.000168797	5.79997e-05	4.02714e-05	0.00219103	0	2.04342e-05
d__Bacteria|p__Actinobacteria|c__Coriobacteriia|o__Coriobacteriales|f__Coriobacteriaceae|g__Collinsella|s__Collinsella aerofaciens	0.0759479	0.0302392	0.312864	1.55477	0.159095	0.891676	2.52208	0.0271497	2.30993	2.65159	0.0643682	1.23668	1.63242	2.56442	0.00390606	4.02263	1.51175	1.84377	0.767315	0.0206276	0.966413	0.271414	2.22333	0.0067831	0.0739251	3.65575	0.236682	0.561248	0.00588973	0.073467	1.74237	11.6708	2.01515	0.629689	3.77756	0.101962	1.82074	0.250117	4.1191	0.0888344	0.0181764	0.259068	1.26883	1.14968	0.0326925	0.179308	2.54585	0.00488828	0.0184997
d__Bacteria|p__Actinobacteria|c__Coriobacteriia|o__Coriobacteriales|f__Coriobacteriaceae|g__Coriobacterium|s__Coriobacterium glomerans	0	0	1.89271e-05	0	0	0	9.48086e-05	0	0	0	0	9.24312e-05	0	0	3.1124e-05	0	1.63439e-05	0	0	0	0	0	0	0	3.87178e-05	0	0	0	0	1.76307e-05	0	0	0	9.74901e-06	0	0	0.000128878	0	4.37754e-05	0	0	0.000761393	0	0	7.73329e-05	0	0	0	0
d__Bacteria|p__Actinobacteria|c__Coriobacteriia|o__Coriobacteriales|f__Coriobacteriaceae|s__Coriobacteriaceae bacterium 68-1-3	0.00058272	1.43654e-05	2.83906e-05	0.0013414	8.98674e-05	4.93648e-05	0.00760365	0.000168225	0.000108328	0.000175766	0	0.0011862	0.000672029	0.00257333	9.33719e-05	1.7871e-05	0.000947947	5.18435e-05	0.00105886	9.90655e-05	0.000414046	1.65406e-05	0.000793892	0	0.000167777	0.000547407	0.000482215	0.000242948	2.47815e-05	0.000141045	0.00196471	0.00307199	0	0.000321717	0	7.71369e-05	0.000451074	0.000486966	6.12855e-05	0.000695663	0	0.00263103	0.000375517	3.97168e-05	0.000164332	5.03392e-05	0.00291429	0	0.000108982
d__Bacteria|p__Actinobacteria|c__Coriobacteriia|o__Eggerthellales|f__Eggerthellaceae|g__Adlercreutzia|s__Adlercreutzia equolifaciens	0.400659	0.0873417	0.00797775	0.459305	0.000389425	0.0030853	0.24855	0.234889	0.0215464	0.0178335	0.00301819	0.000955122	0.0634424	0.0540236	3.1124e-05	0.00184071	0.0330311	0.0777342	0.0123448	0.0555647	0.0818333	8.27028e-05	0.00114286	0	0.00535596	0.265476	0.175257	0.0700439	2.47815e-05	0.109575	0.0326385	5.17751e-05	0.000682591	0.0922841	0.180803	0.000411397	0.00770047	1.59661e-05	0.0250745	0.000430213	4.78957e-05	0.0131129	0.00091793	9.92921e-05	2.89998e-05	0.000312103	0	2.41099e-05	0.00570113
d__Bacteria|p__Actinobacteria|c__Coriobacteriia|o__Eggerthellales|f__Eggerthellaceae|g__Arabia|s__Arabia massiliensis	0.000135968	5.74617e-05	2.83906e-05	0.000209594	1.49779e-05	8.63883e-05	0.000303388	4.67293e-05	3.24984e-05	0.00029745	0.000104591	3.08104e-05	1.42985e-05	0.000360594	0.00614698	0.000142968	3.26878e-05	2.07374e-05	0	1.10073e-05	0.000118299	4.96217e-05	0.000401308	9.42097e-05	3.87178e-05	0.000165881	4.25484e-05	1.86883e-05	0.00225511	0.000317352	9.13817e-05	0.000811143	6.39929e-05	5.84941e-05	0.000332206	0.000655663	5.36992e-05	7.98305e-06	0.000148836	0.000155609	0	8.45992e-06	6.95401e-05	5.95753e-05	3.86665e-05	5.03392e-05	0.000170177	4.21923e-05	0.000177096
d__Bacteria|p__Actinobacteria|c__Coriobacteriia|o__Eggerthellales|f__Eggerthellaceae|g__Cryptobacterium|s__Cryptobacterium curtum	0.000369056	0.000100558	9.46353e-06	4.19189e-05	4.49337e-05	3.70236e-05	9.48086e-05	0	0	0.000135204	4.48247e-05	4.62156e-05	1.42985e-05	8.19532e-05	0.000295678	1.7871e-05	0	6.22122e-05	0.00012913	1.10073e-05	0.000236598	0	4.36205e-05	0.000282629	1.29059e-05	0	0.000297838	7.47534e-05	0.000305638	3.52613e-05	0	6.90334e-05	0	3.8996e-05	0	2.57123e-05	0	0	0.000280162	0	0.000191583	8.45992e-06	2.78161e-05	1.98584e-05	0	0	0.000276538	6.02747e-06	0
d__Bacteria|p__Actinobacteria|c__Coriobacteriia|o__Eggerthellales|f__Eggerthellaceae|g__Denitrobacterium|s__Denitrobacterium detoxificans	0.000466176	0	0	4.19189e-05	0	1.23412e-05	0	0	0	0	0	0	0	0.000114735	0	0	0	1.03687e-05	0	1.10073e-05	2.95747e-05	0	0	1.88419e-05	3.87178e-05	4.97642e-05	1.41828e-05	1.86883e-05	0	1.76307e-05	7.61514e-05	0	1.06655e-05	4.87451e-05	0	0	0	0	0	0	0	0	0	0	0	0	0	0	0
d__Bacteria|p__Actinobacteria|c__Coriobacteriia|o__Eggerthellales|f__Eggerthellaceae|g__Eggerthella|s__Eggerthella lenta	0.459455	0.0946394	0.06421	0.0237261	0.0480191	0.279442	0.0940312	0.0406451	0.0679974	0.221397	0.221479	0.114846	0.0057051	0.200638	1.0971	0.0815452	0.00949582	0.0144436	0.153587	0.0189655	0.0167393	0.0837283	0.561578	0.0128408	0.0302128	0.0300244	0.0903869	0.0138294	0.101001	1.21475	0.022617	2.80144	0.298378	0.0385476	0.197533	0.948552	0.0134678	0.0345347	0.136667	0.560402	0.000981861	0.0575782	0.138872	0.0226088	0.176261	0.0956143	0.602577	0.231515	0.642362
d__Bacteria|p__Actinobacteria|c__Coriobacteriia|o__Eggerthellales|f__Eggerthellaceae|g__Eggerthella|s__Eggerthella sp. YY7918	0.00019424	0.000129289	2.83906e-05	0.000188635	0	1.23412e-05	0.00185825	0.000252338	1.08328e-05	0.000662501	0.000776961	0.000169457	0.00144415	0.00273724	0.000264554	0.000160839	0.000359566	0.000155531	7.74779e-05	0.000154102	0.000798517	0.000430055	0.000488549	2.82629e-05	0.000103247	0.00190763	0.000212742	0	8.26049e-06	7.05227e-05	0.000974738	0.00553993	0.000586602	0.00069218	0.000812059	0.000102849	0.00235203	7.98305e-06	0.000105061	5.49208e-05	0	0.000126899	0.000305977	7.94337e-05	0.00224265	2.01357e-05	0.000850887	0.000687132	0.00220008
d__Bacteria|p__Actinobacteria|c__Coriobacteriia|o__Eggerthellales|f__Eggerthellaceae|g__Gordonibacter|s__Gordonibacter pamelaeae	0.0345359	0.00772859	0.0111954	0.00605727	0.000539204	0.00503521	0.0283288	0.00235515	0.00361815	0.00974823	0.00210676	0.00357401	0.00684898	0.00657265	0.00157176	0.000482516	0.00385717	0.000902078	0.0123965	0.000858568	0.0053826	0.0164579	0.04041	9.42097e-06	0.00063239	0.0170194	0.0106938	0.0228932	0.000578234	0.0268339	0.0259067	0.113991	0.0012052	0.0130344	0.00460475	0.00282835	0.00238425	9.57966e-05	0.0968749	0.00100688	7.98261e-06	0.00719939	0.00411678	0.0013603	0.00385698	0.00309083	0.00963629	0.000355621	0.00331034
d__Bacteria|p__Actinobacteria|c__Coriobacteriia|o__Eggerthellales|f__Eggerthellaceae|g__Gordonibacter|s__Gordonibacter urolithinfaciens	0.00268051	0.000962483	0.000520494	0.00306008	0.000763873	0.00151797	0.00362169	0.00065421	0.0124577	0.0937777	0.00067237	0.0235545	0.000428955	0.0193246	0.00947725	0.000214452	0.000359566	0.000228112	0.00167869	7.7051e-05	0.000354897	0.000843569	0.00304471	0.000113052	5.16237e-05	0.00155928	0.00129063	0.00108392	0.0040972	0.00116362	0.00424925	0.00403845	0.0151237	0.00214478	0.000747464	0.0393784	0.00380191	1.59661e-05	0.00769571	0.000146455	1.59652e-05	0.000752933	0.0382471	0.0108725	6.76663e-05	0.00103699	0.0620935	1.80824e-05	0.000122605
d__Bacteria|p__Actinobacteria|c__Coriobacteriia|o__Eggerthellales|f__Eggerthellaceae|g__Phoenicibacter|s__Phoenicibacter congonensis	0.00277763	0.00143654	0.000283906	0.00306008	0.000913652	0.00177713	0.00155486	0.000588789	0.000205823	0.000581379	0.00103097	0.000847286	0.000643432	0.0100311	0.000700289	0.000643355	0.000506662	0.000860603	0.000103304	0.000649429	0.00112384	0.00383741	0.000776444	0.000979781	0.00028393	0.00270386	0.000411301	0.00134556	0	0.00305011	0.00261961	0.000465976	0.000842574	0.00123812	0.00100585	0.00163273	0.00071957	8.78136e-05	0.00158467	0.00161101	0.000279391	0.00120977	0.00151597	0.000446814	2.89998e-05	0.000171153	0.0129335	0.000150687	0
d__Bacteria|p__Actinobacteria|c__Coriobacteriia|o__Eggerthellales|f__Eggerthellaceae|g__Slackia|s__Slackia heliotrinireducens	3.8848e-05	1.43654e-05	0	4.19189e-05	0	2.46824e-05	1.89617e-05	4.67293e-05	7.58295e-05	6.76022e-05	0	0	1.42985e-05	0.000442548	3.1124e-05	0	1.63439e-05	7.25809e-05	0	0.000495328	5.91494e-05	3.30811e-05	0.000113413	2.82629e-05	0	0.000132705	0	0	0	0	4.56909e-05	0.000241617	0	2.9247e-05	2.76838e-05	2.57123e-05	2.14797e-05	0	1.75101e-05	0	0	6.76794e-05	1.3908e-05	9.92921e-06	2.89998e-05	0	0	0	0
d__Bacteria|p__Actinobacteria|c__Rubrobacteria|o__Rubrobacterales|f__Rubrobacteraceae|g__Rubrobacter|s__Rubrobacter xylanophilus	0	0	0	0	0	0	0	0	0	0	0	0	0	0	0	0	0	0	0	0	0	0	0	0	0	0	0	0	2.47815e-05	0	0	0	0	0	0	1.28561e-05	0	0	0	0	0	0	0	0	0	0	0	0	0
d__Bacteria|p__Bacteroidetes|c__Bacteroidia|o__Bacteroidales|f__Bacteroidaceae|g__Bacteroides|s__Bacteroides caccae	0.0668963	0.0635239	0.0666327	1.00389	0.301385	0.466534	0.0514242	0.033832	5.05158	0.0134123	3.47307	1.99262	3.47126	1.86796	0.00712739	0.166772	0.201602	0.942422	0.476128	1.79021	0.409521	3.50615	17.4835	9.0689	0.550644	1.49556	0.312021	1.54209	0.215409	0.0222852	1.80526	0.397149	10.6173	0.0355351	0.107173	0.135208	0.948511	0.0175946	3.35922	4.17753	0.231328	9.13153	3.63436	3.82373	0.0419531	0.0907214	0.0094023	0.0401972	0.0220621
d__Bacteria|p__Bacteroidetes|c__Bacteroidia|o__Bacteroidales|f__Bacteroidaceae|g__Bacteroides|s__Bacteroides caecimuris	0.197892	0.689799	0.566316	0.117016	0.445383	0.170296	0.103531	0.137337	0.579262	0.155864	0.437772	0.234313	0.278978	0.149483	0.232527	0.0938225	0.231593	0.0594023	0.52703	0.231604	0.117885	0.286483	0.0940632	0.536383	0.0601545	0.157056	0.157528	0.312077	0.0739809	0.0422431	0.118644	0.219854	0.809095	0.16432	0.281637	0.357169	0.194853	0.25545	0.0694802	0.112249	1.04518	0.0965277	0.0335879	0.0687995	0.201046	0.0565914	0.113359	0.0580144	0.206269
d__Bacteria|p__Bacteroidetes|c__Bacteroidia|o__Bacteroidales|f__Bacteroidaceae|g__Bacteroides|s__Bacteroides cellulosilyticus	0.126761	1.6633	1.64169	0.80545	1.60687	0.0739978	2.2617	0.179113	0.243088	0.355844	0.0989429	3.638	1.83893	0.549628	0.521357	0.265813	3.70213	1.13039	0.26704	11.0455	0.724699	1.43799	0.0461766	0.0427995	0.0270637	0.616828	0.336912	0.494288	0.000826049	0.141416	0.681494	0.183491	0.806994	0.378886	1.07018	0.104456	0.0701312	0.692657	0.585136	0.206639	6.72984	0.0523669	0.141973	0.326373	0.00798462	0.0879124	0.402661	0.0131098	1.06271
d__Bacteria|p__Bacteroidetes|c__Bacteroidia|o__Bacteroidales|f__Bacteroidaceae|g__Bacteroides|s__Bacteroides coprosuis	0.00349632	0.0154428	0.0685633	0.00301816	0.0279488	0.000641742	0.0149987	0.00187852	0.000563305	0.000108163	0.000537896	0.0307334	0.054992	0.000491719	0.00104265	0.00075058	0.0213942	0.000528804	0.000206608	0.0777664	0.00405174	3.30811e-05	8.72409e-06	0.0676237	0.00180683	0.00247162	0.000397118	3.73767e-05	1.6521e-05	0.00193937	0.00437109	0.065599	0.00249573	0.00245675	0.0369856	0.000128561	0.0116098	3.19322e-05	0.0105586	0.000805505	0.132056	0.00146357	0.00801102	1.98584e-05	5.79997e-05	0.00534603	0.00019145	0.0112232	0.000183908
d__Bacteria|p__Bacteroidetes|c__Bacteroidia|o__Bacteroidales|f__Bacteroidaceae|g__Bacteroides|s__Bacteroides dorei	0.398134	0.952714	1.50493	2.22558	10.4455	1.76726	2.04244	2.25476	0.590301	0.685243	1.25079	0.729344	0.658103	1.13474	16.755	11.9554	2.70026	0.397961	2.89018	11.0778	12.6455	4.46202	1.16123	3.13633	3.01884	0.810062	0.562532	0.909375	2.8742	23.654	1.53812	15.2728	9.00846	0.906278	6.17975	0.592822	0.398792	0.1901	17.3911	0.628843	3.04054	30.356	0.661201	22.6144	0.604279	1.41474	0.0994049	2.48635	2.1602
d__Bacteria|p__Bacteroidetes|c__Bacteroidia|o__Bacteroidales|f__Bacteroidaceae|g__Bacteroides|s__Bacteroides fragilis	2.21589	3.08266	2.84563	3.66819	9.8305	7.23735	1.41458	3.66186	18.7471	17.2926	3.67402	4.11359	1.85743	0.933497	2.92724	43.9471	4.26696	1.39219	3.11634	1.14709	1.55915	9.08084	2.38513	2.97132	1.55613	1.70598	0.853024	4.02827	2.18002	19.9904	32.2063	2.51706	4.77864	1.64038	6.53947	1.55534	2.89565	42.6022	6.51546	0.780214	4.77456	2.26483	9.05425	3.65826	2.84747	1.97396	1.91564	10.3129	2.06649
d__Bacteria|p__Bacteroidetes|c__Bacteroidia|o__Bacteroidales|f__Bacteroidaceae|g__Bacteroides|s__Bacteroides helcogenes	0.0671099	0.00866235	0.0059431	0.00632975	0.0307796	0.0358265	0.00377338	0.0046262	0.0317726	0.00462399	0.00759031	0.0209049	0.0235639	0.0191443	0.0140992	0.00200155	0.034927	0.00882377	0.0230109	0.0883114	0.0109131	0.0282017	0.0107045	0.0193413	0.0574314	0.00413043	0.00970102	0.0233231	0.00869829	0.0388227	0.00464524	0.109349	0.0779647	0.0159299	0.00486313	0.0041911	0.017506	0.0591065	0.0272283	0.00338678	0.0152628	0.0242546	0.0212097	0.0275039	0.0325475	0.113112	0.00818979	0.00899299	0.00908639
d__Bacteria|p__Bacteroidetes|c__Bacteroidia|o__Bacteroidales|f__Bacteroidaceae|g__Bacteroides|s__Bacteroides heparinolyticus	0.028767	0.00428089	0.0372011	0.00238937	0.00348985	0.00640508	0.00527136	0.012701	0.00367232	0.0256212	0.0523253	0.00127863	0.017916	0.00177019	0.00944612	0.000571871	0.0506498	0.0140289	0.00624988	0.0159165	0.0154676	0.00633504	0.0011603	0.00129067	0.00209076	0.00768028	0.00348896	0.113251	1.6521e-05	0.0180009	0.0244294	0.0111834	0.00212243	0.0217598	0.0283944	0.00588811	0.0139081	0.0041911	0.00228507	0.0138126	0.00689698	0.00133667	0.0709866	0.00640434	0.174492	0.0119002	0.000701982	0.00459293	0.0206658
d__Bacteria|p__Bacteroidetes|c__Bacteroidia|o__Bacteroidales|f__Bacteroidaceae|g__Bacteroides|s__Bacteroides intestinalis	0.148302	2.47163	2.49144	1.45008	0.389335	0.125584	1.30227	0.431666	0.489252	0.333171	0.122894	42.111	0.256973	0.169676	0.0717563	0.0277893	0.250209	0.634306	0.389533	1.46476	6.66975	3.73258	0.681674	0.362406	0.0165712	1.13675	0.430433	5.22827	0.00152819	2.29537	2.09375	4.60874	0.26443	0.540388	0.0880715	0.033156	0.473971	0.664222	0.0790145	0.0432684	0.168593	0.046445	3.82792	0.323305	0.348723	0.0413184	0.977754	0.0311861	0.0447236
d__Bacteria|p__Bacteroidetes|c__Bacteroidia|o__Bacteroidales|f__Bacteroidaceae|g__Bacteroides|s__Bacteroides ovatus	1.70972	2.88496	10.026	1.71993	2.75029	1.45563	1.44852	1.3892	1.64622	1.79514	1.36487	1.00767	2.32085	1.96945	9.73175	0.589849	3.00277	0.259902	1.59078	11.784	0.32612	1.3341	3.13765	2.18534	0.274535	2.83416	0.777415	1.5833	0.114466	1.06754	1.37325	1.10088	5.49216	1.68116	3.26282	2.55417	1.68945	10.7595	2.91173	1.18847	2.67057	1.6997	4.29249	6.3474	1.60542	1.49931	0.441461	6.68682	4.72317
d__Bacteria|p__Bacteroidetes|c__Bacteroidia|o__Bacteroidales|f__Bacteroidaceae|g__Bacteroides|s__Bacteroides salanitronis	0.318728	0.693059	0.0400591	0.247237	0.494151	0.0384675	0.125565	0.244815	0.162026	0.410521	0.390766	0.359203	0.246306	0.240139	0.00748531	0.0894442	0.293275	0.141512	0.363991	0.0810686	0.138351	0.0626226	0.285304	0.114352	0.028535	0.115237	0.146125	0.0196414	0.00319681	0.0403037	0.177006	0.0445093	0.162467	0.0748139	0.160862	0.0688189	0.164202	0.00228315	0.00970062	0.118977	0.0395379	0.135511	0.0586362	0.119995	0.0500441	0.0201458	0.0442036	0.0208129	0.0132073
d__Bacteria|p__Bacteroidetes|c__Bacteroidia|o__Bacteroidales|f__Bacteroidaceae|g__Bacteroides|s__Bacteroides sp. A1C1	2.45991	1.92307	4.95034	0.821316	1.79154	3.55954	0.495223	0.73836	18.1409	0.998714	5.34937	0.234205	1.87193	1.80236	3.1272	0.703955	2.32322	0.569833	4.51508	1.30737	2.70907	0.551214	0.541731	3.21387	2.84205	0.889021	0.967947	5.16082	0.278577	1.28367	1.38963	1.31679	1.91453	1.05926	0.576027	0.40115	2.65602	2.60934	1.40375	0.813249	1.9314	1.78989	3.28171	17.4501	4.79107	1.42557	0.739591	0.499955	2.60831
d__Bacteria|p__Bacteroidetes|c__Bacteroidia|o__Bacteroidales|f__Bacteroidaceae|g__Bacteroides|s__Bacteroides sp. CBA7301	0.0477636	0.182972	0.202292	0.0633603	0.164352	1.35548	0.0243469	0.0410563	0.0714314	0.0207944	0.0847784	0.056953	0.117291	0.0356661	0.028245	0.031167	0.105925	0.0213284	0.0315852	0.146408	0.0492419	0.112608	0.214979	0.198293	0.0435446	0.0136686	0.0361945	0.0892368	6.60839e-05	0.023202	0.0307347	0.0246277	0.104213	0.034219	0.0772656	0.060051	0.0757374	0.0700752	0.0429261	0.0538773	0.203157	0.0511402	0.0564388	0.0382572	0.0268635	0.00841672	0.0286749	0.0268042	0.0509628
d__Bacteria|p__Bacteroidetes|c__Bacteroidia|o__Bacteroidales|f__Bacteroidaceae|g__Bacteroides|s__Bacteroides thetaiotaomicron	14.3755	3.43842	2.7175	0.820687	2.65046	3.58545	3.12637	0.719808	0.902675	2.11914	1.77619	11.2494	1.98149	1.19729	7.59425	0.511538	7.6718	1.10338	0.785032	9.37651	0.516463	6.55119	0.718516	4.55796	1.03675	0.604818	1.36258	2.06117	0.023022	1.26301	1.45993	2.84305	1.32951	3.22943	3.23833	0.578964	0.747032	8.63594	0.919204	1.49989	3.70233	2.22768	1.3179	1.13602	3.08793	0.258331	3.32267	0.683859	2.375
d__Bacteria|p__Bacteroidetes|c__Bacteroidia|o__Bacteroidales|f__Bacteroidaceae|g__Bacteroides|s__Bacteroides uniformis	12.6888	11.3353	29.7626	5.03733	12.9817	10.8792	1.97141	5.74146	3.07339	5.7109	23.2012	1.43045	9.71287	5.88642	18.3207	4.67511	11.9685	2.66084	14.4622	8.78204	15.9388	5.04663	3.31775	11.1226	0.79445	3.55133	5.32493	22.5178	0.0212708	3.85456	2.26218	1.81636	15.057	5.92401	4.86167	1.37026	13.2003	13.5904	8.26464	4.02278	4.80642	4.29018	17.7821	4.45311	39.3264	2.32617	2.24404	2.08988	9.20687
d__Bacteria|p__Bacteroidetes|c__Bacteroidia|o__Bacteroidales|f__Bacteroidaceae|g__Bacteroides|s__Bacteroides vulgatus	14.5858	22.3507	21.8546	15.3795	26.8066	32.9163	2.74917	35.1212	7.20143	6.53563	7.31413	1.35614	9.83176	15.5496	0.57251	2.56464	11.3121	2.61585	25.1325	8.40527	1.67964	0.534194	24.5627	36.3621	47.9713	18.0182	14.5211	7.29264	45.1818	1.67953	12.3593	1.17229	18.4483	16.5598	35.7085	9.30002	2.85498	0.567419	5.49698	5.25379	39.8155	2.78112	13.9133	1.25526	7.93313	19.4438	2.74422	19.1896	25.8847
d__Bacteria|p__Bacteroidetes|c__Bacteroidia|o__Bacteroidales|f__Bacteroidaceae|g__Bacteroides|s__Bacteroides xylanisolvens	2.00722	5.58606	7.33545	0.823307	5.37458	0.647332	0.41365	1.14578	1.51022	1.04541	2.48744	0.536378	3.86751	0.21752	0.524143	1.26176	1.33783	0.353023	0.26438	3.92374	0.213027	3.69334	0.243193	3.98561	0.399619	0.290806	1.1186	2.96562	0.15172	0.592725	0.171508	1.09075	0.972277	0.550273	2.2228	3.50113	2.48518	2.11904	0.302987	0.850897	7.15389	0.520014	0.248356	0.668891	1.55727	0.282997	0.89977	0.559392	2.46772
d__Bacteria|p__Bacteroidetes|c__Bacteroidia|o__Bacteroidales|f__Bacteroidaceae|g__Bacteroides|s__Bacteroides zoogleoformans	0.0170737	0.0432686	0.00244159	0.0023265	0.002711	0.0120944	0.00254087	0.00107477	0.00861207	0.00386684	0.141377	0.000831881	0.00174442	0.008769	0.00846572	0.0105439	0.00508296	0.00240554	0.00289251	0.0096754	0.0252272	0.00729439	0.00292257	0.00206319	0.001097	0.0065357	0.002638	0.00500848	0.000520411	0.00213331	0.00753899	0.0121844	0.0298207	0.00189131	0.00364504	0.00221126	0.0025346	0.00227517	0.00257399	0.00128148	0.00471772	0.00207268	0.00141862	0.00653342	0.000937661	0.0020035	0.00265902	0.00148276	0.0421216
d__Bacteria|p__Bacteroidetes|c__Bacteroidia|o__Bacteroidales|f__Barnesiellaceae|g__Barnesiella|s__Barnesiella viscericola	0.0719465	0.117222	0.0485574	0.0457754	0.00774357	0.0150069	0.0265464	0.0128599	0.0306893	0.0786348	0.0287027	0.0632229	0.0237355	0.0359447	0.0189701	0.00346697	0.146507	0.0527456	0.0663469	0.0488503	0.0621661	0.0374975	0.0333173	0.0490644	0.00949876	0.0354985	0.0106229	0.0465153	0.000569973	0.000916795	0.0229216	0.0404363	0.0202751	0.0412968	0.021132	0.000809937	0.0291372	0.000814271	0.0218877	0.0517537	0.000423078	0.217098	0.000639769	0.00556036	0.0971978	0.00264784	0.00429698	0.00832394	0.00788078
d__Bacteria|p__Bacteroidetes|c__Bacteroidia|o__Bacteroidales|f__Dysgonamonadaceae|g__Dysgonomonas|s__Dysgonomonas sp. HDW5B	0	0	0	0	0	0	0	0	0	0	0	0	0	0	0	0	0	0	0	0	0	0	0	0	0	0	0	0	0	0	0	0	0	0	0	0	0	0	0	0	0	0	0	0	0	0	0	0	1.36228e-05
d__Bacteria|p__Bacteroidetes|c__Bacteroidia|o__Bacteroidales|f__Dysgonamonadaceae|g__Proteiniphilum|s__Proteiniphilum saccharofermentans	0	0	2.83906e-05	0	0	0	0	0	0	0	0	0	0	0	0	0	0	9.33184e-05	0.000103304	0	0	0	0	0	0	0	0	0	0	3.52613e-05	1.52303e-05	0	0	0	0	7.71369e-05	0	5.58814e-05	0	0.00021053	0	0	0	0	3.86665e-05	0	0	0	0
d__Bacteria|p__Bacteroidetes|c__Bacteroidia|o__Bacteroidales|f__Muribaculaceae|g__Duncaniella|s__Duncaniella sp. C9	0	0	0	0	0	0	0	0	0	0	0	0	0	0	0	0	0	0	0	0	0	0	0	0	0	0	2.83656e-05	0	0	0	0	0	0	0	0	0	0	0	0	0	0	0	0	0	0	0	0	0	0
d__Bacteria|p__Bacteroidetes|c__Bacteroidia|o__Bacteroidales|f__Muribaculaceae|g__Muribaculum|s__Muribaculum intestinale	0.0544649	0.00323222	0.000170343	0.00974613	0.00606605	0.00310998	0.00633322	0.00148599	0.00276236	0.00294745	0.000986142	0.000970528	0.0056908	0.00185214	0.000824785	0.00137606	0.00189589	0.00106798	0.00495859	0.00390758	0.00224768	0.00152173	0.000933478	0.0392101	0.001097	0.00554042	0.00175867	0.00044852	0	0.00329693	0.00357912	0.0258875	0.000138651	0.000623937	0.000581361	0.000257123	0.00182577	0.00121342	0.00667136	0.000320371	0.0005508	0.00109979	0.00264252	0.00624547	0.00284198	0.000412782	0.00029781	0.000307401	0.000238399
d__Bacteria|p__Bacteroidetes|c__Bacteroidia|o__Bacteroidales|f__Muribaculaceae|g__Muribaculum|s__Muribaculum sp. H5	0.00351574	0.00203989	0.000406932	0.0240614	0.000464315	0.000604718	0.00252191	0.00165422	0.000216656	0.00544874	0.000179299	0.00663964	0.00434674	0.00291754	0.000902595	0.00160839	0.0101332	0.000653229	0.0224428	0.000660437	0.00653601	0.0256213	0.00553107	0.00896876	0.00462032	0.00593853	0.000581494	0.0131753	1.6521e-05	0.000229199	0.0033202	0.00148422	0.00138651	0.00560568	0.0165088	0.00050139	0.000322195	0.000918051	0.00781828	0.000256297	0.00449421	0.000363777	0.000834482	0.000764549	4.83331e-05	0.000100678	0.000340355	0	0.00171647
d__Bacteria|p__Bacteroidetes|c__Bacteroidia|o__Bacteroidales|f__Muribaculaceae|g__Muribaculum|s__Muribaculum sp. TLL-A4	0	0.00242776	0.00136275	0.00285048	0.00265109	2.46824e-05	0.000151694	0.00168225	1.08328e-05	0.00121684	0.000298831	0.0125552	0.00211618	0.00075397	0.000326802	0.000482516	0.0100025	0.000746547	0.025671	0.00149699	0.0157633	0.00117438	0.000366412	0	0.000141965	0.00411384	0.00306348	0.00235473	0	0.00685833	0.0408933	0.00635107	0.0336603	0.00311968	3.69118e-05	0.00365114	0.00161098	2.39492e-05	0.0123972	0	0.00292962	0.000338397	0.00581355	1.98584e-05	9.66661e-06	0.0023156	0.000531804	0	1.36228e-05
d__Bacteria|p__Bacteroidetes|c__Bacteroidia|o__Bacteroidales|f__Muribaculaceae|s__Muribaculaceae bacterium DSM 108610	0.0146651	0.00994087	0.00447625	0.00297624	0.000599116	0.00586206	0.00335623	0.00511218	0.000444144	0.00544874	0.000926376	0.0287153	0.00263092	0.00483524	1.5562e-05	0.00700542	0.010215	0.00180416	0.00222103	0.0122621	0.017035	0.00133979	0.0040916	0.00494601	0.000800167	0.00394796	0.000836784	0.00351341	1.6521e-05	0.000476028	0.00126411	0.00800788	0.00211177	0.00111139	0.00228853	0.000257123	0.013457	0.000111763	0.00105936	0.000585822	0.00510887	0.00137897	0.000959654	0.000268089	0.00201066	0.000594003	2.12722e-05	0.000301374	5.44911e-05
d__Bacteria|p__Bacteroidetes|c__Bacteroidia|o__Bacteroidales|f__Odoribacteraceae|g__Butyricimonas|s__Butyricimonas faecalis	0.0671099	0.236124	0.252099	0.133721	0.0728825	0.0424167	0.0336002	0.0626172	0.770331	0.338768	0.0947743	0.1325	0.0573513	0.155187	0.214055	0.0102579	0.177332	0.041537	0.222697	0.116886	0.120458	0.0927595	0.0834372	0.149746	0.0721828	0.712027	0.0823878	0.118428	0.000867351	0.232266	0.10847	0.496333	0.111732	0.039035	0.119327	0.0371543	0.175403	0.116608	0.173237	0.0531267	0.103726	0.349454	0.176131	0.250772	0.0136106	0.0454865	0.0246332	0.00264003	0.0242349
d__Bacteria|p__Bacteroidetes|c__Bacteroidia|o__Bacteroidales|f__Odoribacteraceae|g__Odoribacter|s__Odoribacter splanchnicus	0.922737	1.33935	0.106105	1.90219	0.0464465	0.069123	2.20138	1.14049	2.29483	2.21277	0.0326025	1.33583	2.44306	0.740284	0.0154842	0.0908024	1.82568	0.506211	0.0979062	0.696651	1.36748	0.0295911	0.0370774	0.0361012	0.108861	4.53973	0.230116	1.48258	0.00493151	0.0336746	0.486014	12.7164	0.548932	0.568289	0.59679	0.0300062	0.605545	0.0109368	0.302085	0.0143069	0.0580815	0.690016	0.0329342	0.733014	0.00540364	0.173922	0.00287174	0.00394197	0.454347
d__Bacteria|p__Bacteroidetes|c__Bacteroidia|o__Bacteroidales|f__Paludibacteraceae|g__Paludibacter|s__Paludibacter propionicigenes	0	0	0	0	0	0	0	0	0	0	0	0	0	0	0	0	0	1.03687e-05	0	0	0	0	0	0	0	0	0	0	0	0	0	0	0	0	0	0	0	0	0	0	0	0	0	0	0	0	0	0	0
d__Bacteria|p__Bacteroidetes|c__Bacteroidia|o__Bacteroidales|f__Porphyromonadaceae|g__Fermentimonas|s__Fermentimonas caenicola	0	1.43654e-05	0	2.09594e-05	0	0	0	0	0.000324984	0	0	0.00127863	1.42985e-05	0	0	0	9.80635e-05	0.000197005	0	0	0	0	0	0	0	1.65881e-05	0	0	0	0	1.52303e-05	0	0	0	0	0	1.07398e-05	0.00212349	0	0	0	0	0	0	0	0	0	0	0
d__Bacteria|p__Bacteroidetes|c__Bacteroidia|o__Bacteroidales|f__Porphyromonadaceae|g__Petrimonas|s__Petrimonas mucosa	0.00574951	0.0156439	0.00159934	0.00285048	0	0.0144392	3.79235e-05	0.000841127	0.00101828	0	7.47078e-05	0.00643937	0.000142985	0.000475329	0.0090882	0.0127241	0.0102803	0.000134793	0.0113634	0.000682451	0.00697963	0.0586694	0.0107655	0.000310892	0.000619484	0.010633	7.09139e-05	0.000504585	8.26049e-06	0.00364955	0.000578751	0.0297016	0.00892702	0.000662933	0.00230699	7.71369e-05	0.000504773	0.0127729	0.00729297	9.15346e-05	7.18435e-05	0.00798616	2.78161e-05	0.000109221	0	0.000332239	0.00157414	0.00237482	0.000115794
d__Bacteria|p__Bacteroidetes|c__Bacteroidia|o__Bacteroidales|f__Porphyromonadaceae|g__Porphyromonas|s__Porphyromonas asaccharolytica	0	0	3.78541e-05	0	0	1.23412e-05	7.58469e-05	0	0.000584971	0	0	0	0	0	0	0.000142968	0.000343222	0.000259218	2.5826e-05	0	2.95747e-05	0	0.00307088	0.000555837	6.45296e-05	0.000995285	0	0.000598027	0.000462587	0.0077046	0.00229977	1.46875	0	9.74901e-06	0.000184559	1.28561e-05	0	1.59661e-05	7.87956e-05	0.000100688	0	2.53798e-05	0	0.00024823	0.000144999	0.0114673	8.50887e-05	0.000144659	0.00373945
d__Bacteria|p__Bacteroidetes|c__Bacteroidia|o__Bacteroidales|f__Porphyromonadaceae|g__Porphyromonas|s__Porphyromonas cangingivalis	0	0	0	0.000314391	0	0	0	0	0.000866623	0	0	0.00220294	0	0	0.000202306	0	1.63439e-05	9.33184e-05	0	0.000297197	0	0	0	0	1.29059e-05	0.000331762	0	0	0	0	3.04606e-05	0.000155325	0	9.74901e-06	9.22795e-06	0	0.0012673	0	0.000192612	0	0.000159652	8.45992e-06	0	0	0	0	0	0	0
d__Bacteria|p__Bacteroidetes|c__Bacteroidia|o__Bacteroidales|f__Porphyromonadaceae|g__Porphyromonas|s__Porphyromonas crevioricanis	0	2.87308e-05	2.83906e-05	4.19189e-05	0	0	1.89617e-05	0	0.000238321	0.000878828	0	1.54052e-05	0	3.27813e-05	0	0.000214452	0	2.07374e-05	2.5826e-05	6.60437e-05	2.95747e-05	0	0.00023555	0	0	0.000182469	0.000368752	5.6065e-05	0	8.81533e-05	0.00053306	0.00469427	6.39929e-05	0.000136486	0.000138419	0	0	0	0.000271407	0	0	0.000118439	0.000194712	0.000794337	9.66661e-06	5.03392e-05	0	0.000114522	0
d__Bacteria|p__Bacteroidetes|c__Bacteroidia|o__Bacteroidales|f__Porphyromonadaceae|g__Porphyromonas|s__Porphyromonas gingivalis	0.00372941	7.18271e-05	0.000151416	0.00199115	1.49779e-05	0.000357894	7.58469e-05	0	0.00401897	8.11226e-05	0.00182287	0.00531479	0.00225916	0.00299949	3.1124e-05	0.00266277	3.26878e-05	5.18435e-05	7.74779e-05	5.50364e-05	0.000354897	3.30811e-05	0.000104689	2.82629e-05	3.87178e-05	0.000182469	0.000652408	0.00106524	8.26049e-06	0.000440767	0.00056352	0.00788707	8.53239e-05	0.000448455	0	1.28561e-05	0.000311456	0	0.000166346	1.83069e-05	0.000263426	8.45992e-06	0.00194712	0.000188655	9.66661e-06	0.00147997	0	1.20549e-05	4.08683e-05
d__Bacteria|p__Bacteroidetes|c__Bacteroidia|o__Bacteroidales|f__Prevotellaceae|g__Alloprevotella|s__Alloprevotella sp. E39	0	0.00110614	0	0	0	1.23412e-05	7.58469e-05	0	0	0	0	1.54052e-05	0	0	0	0	3.26878e-05	0	2.5826e-05	0	2.95747e-05	1.65406e-05	8.72409e-06	0	0	0.000580583	0	1.86883e-05	0	1.76307e-05	0	0	0	1.9498e-05	0.000784375	0	1.07398e-05	0	0.000726671	0	0	3.38397e-05	0	0	0	0	0	0	6.81139e-06
d__Bacteria|p__Bacteroidetes|c__Bacteroidia|o__Bacteroidales|f__Prevotellaceae|g__Paraprevotella|s__Paraprevotella xylaniphila	1.80375	0.234099	0.0212551	2.48698	0.0446641	0.501879	0.0318367	1.59785	0.0462344	0.431478	0.0452131	0.0761787	0.102792	0.681769	0.0186899	0.0242866	1.05348	0.119437	2.32684	0.0689826	0.0272087	0.418691	0.151982	0.0560077	0.244348	0.989678	0.142324	0.593859	0.00146211	0.253987	0.0404973	0.134097	0.688425	0.0480724	0.0210674	0.09187	0.277743	0.0346305	0.0312293	2.42393	0.148804	0.15013	0.0248954	0.0729598	0.00322865	0.401546	0.00478624	0.0402937	0.064967
d__Bacteria|p__Bacteroidetes|c__Bacteroidia|o__Bacteroidales|f__Prevotellaceae|g__Prevotella|s__Prevotella dentalis	0.00101005	0.000948117	0.0015047	6.28783e-05	1.49779e-05	0.000283847	0.00523344	4.67293e-05	0.000595804	1.35204e-05	0	0	0.000643432	0.000196688	0.000918157	1.7871e-05	0.000604725	5.18435e-05	7.74779e-05	2.20146e-05	0.00112384	0.000363892	0.000357688	0.000499311	1.29059e-05	0.00268727	4.25484e-05	0.000317702	0	0.000811011	0.000258915	0.00357248	2.1331e-05	5.84941e-05	3.69118e-05	7.71369e-05	2.14797e-05	0	0.0101121	2.74604e-05	0	0.000186118	0	0	0.000241665	3.02035e-05	6.38165e-05	6.02747e-05	0.000994463
d__Bacteria|p__Bacteroidetes|c__Bacteroidia|o__Bacteroidales|f__Prevotellaceae|g__Prevotella|s__Prevotella denticola	0.0004856	0.00393612	9.46353e-06	0.000125757	1.49779e-05	1.23412e-05	5.68852e-05	1.86917e-05	0	6.76022e-05	0	7.7026e-05	0	0.000131125	0	3.57419e-05	0	0.000508067	0	3.30218e-05	0	0	8.72409e-06	0	0	1.65881e-05	2.83656e-05	1.86883e-05	4.95629e-05	0.000564181	0.000121842	0.00276134	0	0	0	0	9.66586e-05	7.98305e-06	0	6.40742e-05	0	8.45992e-06	0	9.92921e-06	0.000173999	4.02714e-05	8.50887e-05	0	0
d__Bacteria|p__Bacteroidetes|c__Bacteroidia|o__Bacteroidales|f__Prevotellaceae|g__Prevotella|s__Prevotella enoeca	0.000233088	0.000718271	0	0	0	0	5.68852e-05	7.47668e-05	1.08328e-05	0	0	0	0	4.91719e-05	0	3.57419e-05	1.63439e-05	1.03687e-05	0	0	0.000118299	0	0.000322791	4.71049e-05	2.58119e-05	0.000298585	2.83656e-05	1.86883e-05	0	0.000229199	4.56909e-05	0.00295118	0	0	0	0	3.22195e-05	0	7.87956e-05	0	0.00102976	0	0.000278161	0	9.66661e-06	0.00014095	0	6.02747e-06	1.36228e-05
d__Bacteria|p__Bacteroidetes|c__Bacteroidia|o__Bacteroidales|f__Prevotellaceae|g__Prevotella|s__Prevotella fusca	0.00118486	0.00324658	0.000955816	0.000146716	2.99558e-05	0.000148094	0.000625737	0.000186917	0.00101828	0.000189286	5.97662e-05	0.00183322	0.000171582	0.000688407	0	0.000214452	0.000898916	0.00184563	0.0220554	0	0	0.000347352	0.000418756	0.00133778	3.87178e-05	0.000331762	0.000992795	0.00405537	0.00121429	0.000352613	0.00105089	0.000569526	0.00142918	0.000662933	3.69118e-05	0.00213412	2.14797e-05	0.000949983	0.00142708	0.000256297	0	0.000118439	0	0.000476602	0.000260999	0.000563799	4.25443e-05	0.000494253	0.000796933
d__Bacteria|p__Bacteroidetes|c__Bacteroidia|o__Bacteroidales|f__Prevotellaceae|g__Prevotella|s__Prevotella intermedia	0.0240663	0.00747002	0.00213876	0.024271	0.000509249	0.00124646	0.00108082	0.00452339	0.00226405	0.00117628	0.002301	0.00768719	0.0100375	0.0159481	0.000482421	0.006648	0.00951216	0.00192858	0.00237599	0.00517342	0.00192236	0.000942812	0.0045627	0.00553011	0.000232307	0.00114458	0.0187355	0.00123343	0.00188339	0.0099437	0.00426448	0.0337401	0.00575937	0.00218378	0.000904339	0.00143989	0.0109976	0.00138107	0.00238138	0.000356985	0.00155661	0.00112517	0.00179414	0.00205535	0.00509431	0.00138936	0.00048926	0.00168167	0.00153937
d__Bacteria|p__Bacteroidetes|c__Bacteroidia|o__Bacteroidales|f__Prevotellaceae|g__Prevotella|s__Prevotella jejuni	0.000446752	0.000359135	0	2.09594e-05	2.99558e-05	0	5.68852e-05	4.67293e-05	1.08328e-05	1.35204e-05	0	1.54052e-05	0	0.000163906	0	5.36129e-05	6.53757e-05	7.25809e-05	7.74779e-05	0	0	0	0.000296619	0.000122473	0	1.65881e-05	1.41828e-05	3.73767e-05	4.95629e-05	0.000581812	0.00111181	0.00755916	0	0	2.76838e-05	0	2.14797e-05	0	5.25304e-05	9.15346e-06	0	1.69198e-05	0	9.92921e-06	9.66661e-06	0.000161086	4.25443e-05	0	0
d__Bacteria|p__Bacteroidetes|c__Bacteroidia|o__Bacteroidales|f__Prevotellaceae|g__Prevotella|s__Prevotella melaninogenica	0.00029136	5.74617e-05	1.89271e-05	0.000209594	1.49779e-05	1.23412e-05	0.000530928	0	1.08328e-05	0	1.49416e-05	0.00130944	1.42985e-05	0.00108178	0	1.7871e-05	6.53757e-05	0.000259218	5.16519e-05	0	2.95747e-05	1.65406e-05	0.00014831	3.76839e-05	0	0.000414702	1.41828e-05	0	0.000214773	0.000193937	6.09211e-05	0.00150148	0	0	0	0	7.51789e-05	0	0.000875507	9.15346e-06	0	1.69198e-05	0.00013908	0	0	6.04071e-05	0	0	6.81139e-06
d__Bacteria|p__Bacteroidetes|c__Bacteroidia|o__Bacteroidales|f__Prevotellaceae|g__Prevotella|s__Prevotella oris	0.00157334	0.00264324	0	0.000167675	1.49779e-05	1.23412e-05	0.000208579	0.00087851	0	0	1.49416e-05	0.000169457	1.42985e-05	0.000180297	0	0.000303806	8.17196e-05	0.000134793	0.000826431	0.000528349	0.002573	0	4.36205e-05	0.000433365	5.16237e-05	0.000116117	9.92795e-05	0.000355079	0	0.000493659	3.04606e-05	0.000742109	0	0	0	0.000192842	0	0	0.000227632	0	0	8.45992e-06	0.000250344	0	0	3.02035e-05	0	0	0
d__Bacteria|p__Bacteroidetes|c__Bacteroidia|o__Bacteroidales|f__Prevotellaceae|g__Prevotella|s__Prevotella ruminicola	0.000602144	0	0	0	0	2.46824e-05	0.000720546	2.80376e-05	0	0	1.49416e-05	0.001787	1.42985e-05	0.000147516	0	0	8.17196e-05	1.03687e-05	0	1.10073e-05	0.000177448	0	0	0	1.29059e-05	0.000265409	0	5.6065e-05	0	0	3.04606e-05	0	0	0	0	0	0	7.98305e-06	0.00130451	1.83069e-05	0	8.45992e-06	0	0	0	0	0	0	0
d__Bacteria|p__Bacteroidetes|c__Bacteroidia|o__Bacteroidales|f__Prevotellaceae|g__Prevotella|s__Prevotella scopos	0	2.87308e-05	0	2.09594e-05	2.99558e-05	9.87295e-05	0.000530928	0.000429909	1.08328e-05	0	1.49416e-05	0.00167917	0	0.000114735	0.000108934	7.14838e-05	0	0.000394011	0.000645649	2.20146e-05	0.000414046	0.00163752	0.000130861	4.71049e-05	0	0.000116117	2.83656e-05	0	8.26049e-06	0.00104021	0.000304606	0.00333086	0.000181313	0.000107239	0.000332206	0	0.00316826	7.98305e-06	8.75507e-05	0.000347832	7.98261e-06	1.69198e-05	0	3.97168e-05	0	5.03392e-05	0	0	4.08683e-05
d__Bacteria|p__Bacteroidetes|c__Bacteroidia|o__Bacteroidales|f__Prevotellaceae|g__Prevotella|s__Prevotella sp. oral taxon 299	0.00571066	8.61925e-05	0	0	1.49779e-05	0	5.68852e-05	0.00027103	5.4164e-05	0	1.49416e-05	0	0	0.000475329	0	5.36129e-05	1.63439e-05	2.07374e-05	2.5826e-05	0	0.000266172	1.65406e-05	5.23445e-05	4.71049e-05	0	0	8.50967e-05	0	2.47815e-05	0.00079338	0.00597027	0.00383135	0	1.9498e-05	5.53677e-05	1.28561e-05	1.07398e-05	0	8.75507e-06	0	0	0	8.34482e-05	0	0	0.000100678	0	0	0
d__Bacteria|p__Bacteroidetes|c__Bacteroidia|o__Bacteroidales|f__Rikenellaceae|g__Alistipes|s__Alistipes communis	0.12746	0.229186	0.00817649	0.299657	0.0498914	0.0249909	0.240548	0.00361685	0.332599	0.620101	0.0886034	0.186988	1.55801	0.0625467	0.300455	0.0169417	1.22924	0.0370992	0.0638934	1.29454	0.541129	0.172717	0.0809334	0.0442409	0.0511591	1.99654	0.0561638	0.263524	0.000148689	0.0238719	0.433393	1.13318	0.0896115	0.112445	0.273332	0.00812508	0.0833197	0.0070171	0.253888	0.0792507	0.00435851	0.121603	0.0292486	0.299664	0.0237799	0.0423856	0.0166348	0.0215904	0.143509
d__Bacteria|p__Bacteroidetes|c__Bacteroidia|o__Bacteroidales|f__Rikenellaceae|g__Alistipes|s__Alistipes dispar	0.0494147	0.106793	0.00117348	0.0185072	0.000404403	0.0106011	0.0111874	0.0114767	0.062971	0.01686	0.00058272	0.013079	0.00999465	0.00832645	0.0034392	0.00636206	0.030841	0.0064597	0.0440333	0.994122	0.00390386	0.0468925	0.005976	0.00214798	0.00069692	0.0294273	0.00415556	0.219887	2.47815e-05	0.0388933	0.105652	0.0438362	0.04263	0.00353889	0.0082221	0.00422967	0.0146921	0.00124536	0.029312	0.0296298	0.00289769	0.00359547	0.000361609	0.00703981	0.00218465	0.0747739	0.000510532	0.000301374	0.0115589
d__Bacteria|p__Bacteroidetes|c__Bacteroidia|o__Bacteroidales|f__Rikenellaceae|g__Alistipes|s__Alistipes finegoldii	0.261195	0.405751	0.316962	0.158265	0.0849996	0.0781938	3.2241	0.867183	0.239914	0.627294	0.0257443	0.112427	0.286285	0.162104	0.0051977	0.0465896	0.285005	0.112065	0.185766	0.223107	0.512175	0.102072	0.0984601	0.094351	0.0194621	0.36872	0.128936	0.807224	0.154934	0.0231138	0.129945	2.25282	0.240976	0.16509	1.46264	0.0970125	0.364972	0.122029	0.119086	0.0403759	0.00961905	0.0999878	0.0752424	0.124592	0.259365	0.0276765	0.0435016	0.0784717	0.106285
d__Bacteria|p__Bacteroidetes|c__Bacteroidia|o__Bacteroidales|f__Rikenellaceae|g__Alistipes|s__Alistipes megaguti	0.12206	0.0478943	0.000634056	0.0817418	0.00305549	0.0011971	0.0334295	0.00730846	0.00574138	0.00616532	0.000762019	0.0791365	0.03679	0.0600881	0.000918157	0.000893548	0.0905617	0.00582721	0.00989134	0.123997	0.0285396	0.00206757	0.00430098	0.00151678	0.00214238	0.0420674	0.00896352	0.0179408	0	0.00176307	0.0333543	0.0308925	0.00216509	0.00535221	0.00232544	0.000128561	0.00852744	0.000486966	0.0604713	0.0143984	0.00401525	0.00979659	0.000737125	0.00235322	0.00387631	0.000382578	0.00144651	4.82198e-05	0.00284035
d__Bacteria|p__Bacteroidetes|c__Bacteroidia|o__Bacteroidales|f__Rikenellaceae|g__Alistipes|s__Alistipes onderdonkii	0.0756759	1.90464	0.0252203	0.743682	0.0646147	0.233446	0.279363	0.0144207	16.8286	6.68949	0.018408	0.585059	5.36361	2.30184	0.00515101	0.0132603	1.04706	0.270063	0.380933	0.108257	0.6426	4.51581	0.758228	0.0271889	0.11858	2.89787	0.0258552	0.132089	0.00103256	0.177065	1.39255	3.66219	1.79687	0.33364	0.131535	0.0423096	1.26178	0.00655408	0.865841	0.112405	0.382183	0.534379	0.0523081	1.63124	5.78352	0.455872	1.71262	0.0117475	0.0922807
d__Bacteria|p__Bacteroidetes|c__Bacteroidia|o__Bacteroidales|f__Rikenellaceae|g__Alistipes|s__Alistipes shahii	0.232175	1.70374	0.0467214	1.53932	0.840425	0.838362	4.00356	0.0103178	0.215443	0.617411	0.0150013	0.483354	2.88476	0.244237	0.00194525	0.0179961	3.86439	0.155334	0.370138	2.75413	0.427355	0.193343	0.488287	0.00695268	0.0187265	0.618221	0.196446	1.57806	0.0327859	1.66393	2.30192	4.83705	0.0863478	0.0239826	0.23486	0.00353544	0.499575	0.0496865	0.843245	0.160826	0.0107047	0.0532975	0.0100277	0.566432	0.0468637	0.0530072	0.30015	0.00165153	0.0745438
d__Bacteria|p__Bacteroidetes|c__Bacteroidia|o__Bacteroidales|f__Rikenellaceae|g__Alistipes|s__Alistipes sp. dk3624	0.00141795	0.167601	0.0972188	0.328749	0.0342095	0.00533139	0.0154917	0.0915426	0.170941	0.466171	0.00304808	0.00408238	0.0780412	0.0877555	0.0624191	0.00130458	0.0979491	0.0199805	0.0252578	0.198395	0.274838	0.00132325	0.170792	0.0019784	0.00459451	0.0660703	0.00204232	0.201423	5.78234e-05	0.00581812	0.142891	0.00683431	0.0909873	0.00405559	0.0607476	0.0049239	0.11773	0.165273	0.0872355	0.000778044	0.000726418	0.00348549	0.126577	0.235173	0.0171969	0.0045406	0.00240376	0.00132002	0.000974029
d__Bacteria|p__Bacteroidetes|c__Bacteroidia|o__Bacteroidales|f__Rikenellaceae|g__Mucinivorans|s__Mucinivorans hirudinis	0	0	0.000255515	2.09594e-05	5.99116e-05	1.23412e-05	5.68852e-05	0	0	0	0	0	0	0	0	0	8.17196e-05	0	5.16519e-05	1.10073e-05	0	0	0	0	0	0	0	0	0	8.81533e-05	1.52303e-05	0	0	9.74901e-06	0	0	0	0.000918051	0	0	0	0	0	0	9.66661e-06	0	0	0	0
d__Bacteria|p__Bacteroidetes|c__Bacteroidia|o__Bacteroidales|f__Tannerellaceae|g__Parabacteroides|s__Parabacteroides distasonis	2.33399	0.500893	0.861058	0.645005	0.479697	0.430609	0.151997	0.725977	0.793751	0.688785	0.171006	1.31391	2.37131	1.46914	1.59033	0.677184	2.22313	0.430509	0.216267	0.675902	1.62392	3.23542	0.626582	1.18586	2.35143	1.1504	0.50919	1.30706	0.0309107	1.23785	1.58022	0.3194	1.65111	0.678054	1.2473	0.0604367	7.90884	2.32687	0.535985	1.01893	1.57595	1.41153	0.813161	0.462165	1.44335	1.28941	0.842974	0.981484	0.775558
d__Bacteria|p__Bacteroidetes|c__Bacteroidia|o__Bacteroidales|f__Tannerellaceae|g__Parabacteroides|s__Parabacteroides sp. CT06	0.09712	0.0352527	0.0666043	0.0210223	0.0302104	0.0334199	0.306497	0.020617	0.073143	0.0680348	2.0303	0.125044	0.033244	0.0536302	0.0208842	0.0145648	0.0317726	0.0222616	0.674084	0.0102698	0.314941	0.262317	0.0365714	0.105308	0.0435059	0.074298	0.0131758	0.0235847	0.0112921	0.00976739	0.0221144	0.199955	0.181057	0.0197905	0.0757153	0.438857	1.48123	0.0365624	0.0187884	0.089109	0.110511	0.0426972	0.00492344	0.228779	0.0226875	0.815032	0.0302065	0.0817205	0.0387977
d__Bacteria|p__Bacteroidetes|c__Bacteroidia|o__Bacteroidales|f__Tannerellaceae|g__Tannerella|s__Tannerella forsythia	1.9424e-05	0.000818829	7.57082e-05	8.38377e-05	0	1.23412e-05	0.000910163	9.34585e-06	0.000714964	0.00094643	5.97662e-05	0	2.8597e-05	0.000524501	0	0.000625484	9.80635e-05	2.07374e-05	0.0012913	0.000132087	2.95747e-05	0	2.61723e-05	2.82629e-05	3.87178e-05	0.00140999	0.000127645	0	2.47815e-05	0.000370244	0.000670132	0.000483234	0.000277303	0	0	5.14246e-05	0	3.19322e-05	0.00162844	4.57673e-05	7.98261e-06	7.61393e-05	0.000111264	3.97168e-05	0.000115999	0.0002819	0	0	0.000722007
d__Bacteria|p__Bacteroidetes|c__Bacteroidia|o__Bacteroidales|f__Tannerellaceae|g__Tannerella|s__Tannerella sp. oral taxon HOT-286	0.00029136	8.61925e-05	0.00662447	4.19189e-05	2.99558e-05	0.000197459	0	0	0.000173325	0.0056921	2.98831e-05	0.00331212	1.42985e-05	0	0	5.36129e-05	0	3.11061e-05	2.5826e-05	0.000187124	0	1.65406e-05	1.74482e-05	0.000508732	0.00389759	0.000149293	0.00086515	1.86883e-05	1.6521e-05	8.81533e-05	3.04606e-05	0.0002071	0.000106655	0	0	0.000462821	2.14797e-05	7.98305e-06	0.000210122	0	0.000423078	8.45992e-06	0	0.000486531	0	4.02714e-05	0	0	0
d__Bacteria|p__Bacteroidetes|c__Bacteroidia|o__Bacteroidales|g__Candidatus Azobacteroides|s__Candidatus Azobacteroides pseudotrichonymphae	0	0	0	0	0	0	0	0	0	0	0	0	0	0	0	0	0	0	0	0	0	0	8.72409e-06	0	0	0	0	0	0	0	0	0	0	0	0	0	0	0	0	0	0	0	0	0	0	0	0	0	0
d__Bacteria|p__Bacteroidetes|c__Bacteroidia|o__Bacteroidales|s__Bacteroidales bacterium CF	0	0	0	0	0	0	0	0	0	0	0	0	0	0	0	0	0	0	0	0	0	0	0	0	0	0	0	0	0	0	0	0	0	0	0	0	0	0	0	0	0	0	0	1.98584e-05	0	0	0	0	0
d__Bacteria|p__Bacteroidetes|c__Bacteroidia|o__Marinilabiliales|f__Marinilabiliaceae|g__Alkalitalea|s__Alkalitalea saponilacus	0	0	0	0	0	0	0	0	0	0	0	0	1.42985e-05	0	0	0	0	0	0	0	0	0	0	0	0	0	0	0	0	0	0	0	0	0	0	0	0	0	0	0	0	0	0	0	0	0	0	0	0
d__Bacteria|p__Bacteroidetes|c__Chitinophagia|o__Chitinophagales|f__Chitinophagaceae|g__Arachidicoccus|s__Arachidicoccus ginsenosidivorans	0	0	0	0	0	0	0	0	0	0	0	0	0	0	0	0	0	0	0	0	0	0	0	0	0	0	0	0	0	0	0	0	0	0	0	0	0	0	0	0	0	0	0	0	0	1.00678e-05	0	0	0
d__Bacteria|p__Bacteroidetes|c__Chitinophagia|o__Chitinophagales|f__Chitinophagaceae|g__Niabella|s__Niabella soli	0	0	0	0	0	0	0	0	1.08328e-05	0	0	0	0	0	0	0	0	0	0	0	0	0	0	0	0	0	0	0	0	0	0	0	0	0	0	0	0	0	0	0	0	0	0	0	0	0	0	0	0
d__Bacteria|p__Bacteroidetes|c__Chitinophagia|o__Chitinophagales|f__Chitinophagaceae|g__Niastella|s__Niastella koreensis	0	0	0	0	0	0	0	0	0	0	0	0	0	0	0	0	0	0	0	0	0	0	0	0	0	0	0	0	0	0	0	1.72584e-05	0	0	0	0	0	0	0	0	0	0	0	0	0	0	0	0	0
d__Bacteria|p__Bacteroidetes|c__Cytophagia|o__Cytophagales|f__Hymenobacteraceae|g__Hymenobacter|s__Hymenobacter sp. 17J36-26	0	0	0	0	0	0	0	0	0	0	0	0	0	0	0	0	1.63439e-05	0	0	0	0	0	0	0	0	0	0	0	0	0	0	0	0	0	0	0	0	0	0	0	0	0	0	0	0	0	0	0	0
d__Bacteria|p__Bacteroidetes|c__Cytophagia|o__Cytophagales|f__Hymenobacteraceae|g__Pontibacter|s__Pontibacter akesuensis	0	0	0	0	0	1.23412e-05	0	0	0	0	0	0	0	0	0	0	0	0	0	0	0	0	0	0	0	0	0	0	0	1.76307e-05	0	0	0	0	0	0	0	0	0	0	0	0	0	9.92921e-06	0	0	0	0	0
d__Bacteria|p__Bacteroidetes|c__Cytophagia|o__Cytophagales|f__Hymenobacteraceae|g__Rufibacter|s__Rufibacter tibetensis	0	0	0	0	0	1.23412e-05	0	0	0	0	0	0	0	0	0	0	0	0	0	0	0	0	0	0	0	0	0	0	0	0	0	0	0	0	0	0	0	0	0	0	0	0	0	0	0	0	0	0	0
d__Bacteria|p__Bacteroidetes|c__Flavobacteriia|o__Flavobacteriales|f__Flavobacteriaceae|g__Bergeyella|s__Bergeyella cardium	5.8272e-05	0	0	0	0	0	0	9.34585e-06	0	2.70409e-05	0	0	0	0	0	0	0	0	0	0	0	0	0	0	0	0	0	0	0.000239554	7.05227e-05	0	0	0	0	0	1.28561e-05	0	0	3.50203e-05	2.74604e-05	0	0	0	0	0	0	0	0	0
d__Bacteria|p__Bacteroidetes|c__Flavobacteriia|o__Flavobacteriales|f__Flavobacteriaceae|g__Capnocytophaga|s__Capnocytophaga canimorsus	0.0244548	0	0	0	1.49779e-05	0	0	0	0	0	5.97662e-05	0	0	6.55626e-05	0	7.14838e-05	1.63439e-05	0	0.0105886	0	0	0	0	0	0	0	0.000425484	1.86883e-05	8.26049e-06	0	0	0.000224359	0	0	0	2.57123e-05	0	1.59661e-05	8.75507e-05	0	0	0	9.73562e-05	0	0	1.00678e-05	0	0	0
d__Bacteria|p__Bacteroidetes|c__Flavobacteriia|o__Flavobacteriales|f__Flavobacteriaceae|g__Capnocytophaga|s__Capnocytophaga endodontalis	0	0	0	2.09594e-05	0	0	0	0	0	0	0	0	0	0	0	0	0	0	0	0	0	0	0	0	0	0	0	0	0	0	0	0	0	0	0	0	0	0	0	0	0	0	0	0	0	0	0	0	0
d__Bacteria|p__Bacteroidetes|c__Flavobacteriia|o__Flavobacteriales|f__Flavobacteriaceae|g__Capnocytophaga|s__Capnocytophaga gingivalis	0	0	0	0	0	0	0	0	0	0	0	0	0	0	0	0	0	0	0	0	0	0	0	9.42097e-06	0	0	0	0	2.47815e-05	1.76307e-05	0	0	0	0	0	0	0	0	0	0	0	0	0	0	0	2.01357e-05	0	0	0
d__Bacteria|p__Bacteroidetes|c__Flavobacteriia|o__Flavobacteriales|f__Flavobacteriaceae|g__Capnocytophaga|s__Capnocytophaga leadbetteri	0	0	0	0	0	0	0	0	0	0	0	0	0	0	0	0	0	0	2.5826e-05	0	0	0	0	0	0	0	0	0	8.26049e-06	0	0	0	0	0	0	0	0	0	0	0	0	0	0	0	0	0	0	0	0
d__Bacteria|p__Bacteroidetes|c__Flavobacteriia|o__Flavobacteriales|f__Flavobacteriaceae|g__Capnocytophaga|s__Capnocytophaga sp. FDAARGOS_737	0	0	0	0	0	1.23412e-05	0	0	0	0	0	0	0	0	0	0	0	0	0	0	0	0	0	0	0	0	0	0	1.6521e-05	0	0	0	0	0	0	0	0	0	0	0	0	0	0	0	0	0	0	0	0
d__Bacteria|p__Bacteroidetes|c__Flavobacteriia|o__Flavobacteriales|f__Flavobacteriaceae|g__Capnocytophaga|s__Capnocytophaga sp. oral taxon 323	1.9424e-05	0	0	0	0	0	0	0	0	0	0	0	0	0	0	0	0	0	0	0	0	0	0	0	0	0	0	0	0	0	0	0	0	0	0	0	0	0	0	0	0	0	0	0	0	0	0	0	0
d__Bacteria|p__Bacteroidetes|c__Flavobacteriia|o__Flavobacteriales|f__Flavobacteriaceae|g__Capnocytophaga|s__Capnocytophaga sp. oral taxon 864	0	0	0	0	0	0	0	0	0	0	0	0	0	0	0	0	0	0	0	0	0	0	0	0.000113052	0	0	0	0	0	0	0	0	0	0	0	0	0	0	0	0	0	0	0	0	0	0	0	0	0
d__Bacteria|p__Bacteroidetes|c__Flavobacteriia|o__Flavobacteriales|f__Flavobacteriaceae|g__Capnocytophaga|s__Capnocytophaga sp. oral taxon 878	0	0	0	0	0	0	0	0	0	0	0	0	0	0	0	0	0	0	0	0	0	0	8.72409e-06	0	0	0	0	0	0	0	0	0.00010355	0	0	0	0	0	0	0	0	0	0	0	0	0	0	0	0	0
d__Bacteria|p__Bacteroidetes|c__Flavobacteriia|o__Flavobacteriales|f__Flavobacteriaceae|g__Capnocytophaga|s__Capnocytophaga sputigena	0	1.43654e-05	0	2.09594e-05	0	1.23412e-05	0	9.34585e-06	0	0	0	0	0	0	0	3.57419e-05	0	0	2.5826e-05	0	0	0	0	0	0	0	0	0	0	1.76307e-05	1.52303e-05	0	0	0	0	0	0	0	8.75507e-06	0	0	0	0	0	0	3.02035e-05	0	0	0
d__Bacteria|p__Bacteroidetes|c__Flavobacteriia|o__Flavobacteriales|f__Flavobacteriaceae|g__Chryseobacterium|s__Chryseobacterium arthrosphaerae	0	0	0	0	0	0	0	0	0	0	0	0	0	0	0	0	0	0	0	0	0	0	0	0	0	0	0	0	0	0	0	0	0	0	0	0	0	0	0	0	0	0	0	0	0	0.00218472	0	0	0
d__Bacteria|p__Bacteroidetes|c__Flavobacteriia|o__Flavobacteriales|f__Flavobacteriaceae|g__Chryseobacterium|s__Chryseobacterium carnipullorum	0	0	0	0	0	0	0	0	0	0	0	0	0	0	0	0	0	0	0	0	0	0	0	0	0	0	0	0	0	0	0	0	0	0	0	0	0	0	0	0	0	0	0	0	0	1.00678e-05	0	0	0
d__Bacteria|p__Bacteroidetes|c__Flavobacteriia|o__Flavobacteriales|f__Flavobacteriaceae|g__Chryseobacterium|s__Chryseobacterium gallinarum	0	0	0	0.000146716	0	0	3.79235e-05	0	0	0.000486736	0	0	0	1.63906e-05	0	0.000232322	0	0	2.5826e-05	9.90655e-05	2.95747e-05	0	0.00034024	0	0	0.000265409	2.83656e-05	7.47534e-05	0	0	0.000624442	0.000724851	5.33275e-05	0.000185231	0	0	0	0	0.000201367	0	0	7.61393e-05	0.000347701	0.000278018	0	0	0	0.000120549	0
d__Bacteria|p__Bacteroidetes|c__Flavobacteriia|o__Flavobacteriales|f__Flavobacteriaceae|g__Chryseobacterium|s__Chryseobacterium gleum	0	0	0	0	0	1.23412e-05	0	0	0	0	0	0	0	0	0	0	0	0	0	0	0	0	0	0	0	0	0	0	0	0	0	0	0	0	0	0	0	0	0	0	0	0	0	0	0	1.00678e-05	0	0	0
d__Bacteria|p__Bacteroidetes|c__Flavobacteriia|o__Flavobacteriales|f__Flavobacteriaceae|g__Chryseobacterium|s__Chryseobacterium haifense	0	0	0	0	0	0	0	0	0	0	0	0	0	0	0	0	0	0	0	0	0	0	0	0	1.29059e-05	0	0	0	0	0	0	0	0	0	0	0	0	0	0	0	0	0	0	0	0	0	0	0	0
d__Bacteria|p__Bacteroidetes|c__Flavobacteriia|o__Flavobacteriales|f__Flavobacteriaceae|g__Chryseobacterium|s__Chryseobacterium indologenes	0	0	0	0	0	0	0	0	0	0	0	0	0	0	0	0	0	0	0	0	0	0	0	0	0	0	0	0	0	0	0	0	0	0	0	0	0	0	0	0	0	0	0	0	0	1.00678e-05	0	0	0
d__Bacteria|p__Bacteroidetes|c__Flavobacteriia|o__Flavobacteriales|f__Flavobacteriaceae|g__Chryseobacterium|s__Chryseobacterium sp. 17S1E7	0	0	0	0	0	0	0	0	0	0	0	0	0	0	0	0	0	0	0	0	0	0	0	0	0	0	0	0	0	0	0	0	0	0	0	0	0	0	0	0	0	0	0	0	0	1.00678e-05	0	0	0
d__Bacteria|p__Bacteroidetes|c__Flavobacteriia|o__Flavobacteriales|f__Flavobacteriaceae|g__Chryseobacterium|s__Chryseobacterium sp. H3001	0	0	0	2.09594e-05	0	0	0	0	0	0	0	0	0	0	0	0	0	0	0	0	0	0	0	0	0	0	0	0	0	0	0	0	0	0	0	0	0	0	0	0	0	0	0	0	0	0	0	0	0
d__Bacteria|p__Bacteroidetes|c__Flavobacteriia|o__Flavobacteriales|f__Flavobacteriaceae|g__Chryseobacterium|s__Chryseobacterium sp. NEB161	0	0	0	0	0	0	0	0	0	0	0	0	0	1.63906e-05	0	0	0	0	0	0	0	0	0	0	0	0	0	0	0	0	0	0	0	0	0	0	0	0	0	0	0	0	0	0	0	8.05428e-05	0	0	0
d__Bacteria|p__Bacteroidetes|c__Flavobacteriia|o__Flavobacteriales|f__Flavobacteriaceae|g__Chryseobacterium|s__Chryseobacterium sp. POL2	0	0	0	0	0	3.70236e-05	0	0	0	1.35204e-05	0	0	0	0	0	0	0	0.000508067	0	0	0	0	0	0	0	0	0	0	0	0	0	0	0	0	0	0	0	0	0	0	0	0	0	0	0	0	0	0	0
d__Bacteria|p__Bacteroidetes|c__Flavobacteriia|o__Flavobacteriales|f__Flavobacteriaceae|g__Chryseobacterium|s__Chryseobacterium taklimakanense	0	0	0	0	0	0	0	0	0	0	0	0	0	0	0	0.00218026	0	0	0	0	0	0	0	0	0	0	0	0	0	0	0	0	0	9.74901e-06	0	0	0	0	0	0	0	0	0	0	0	0	0	0	0
d__Bacteria|p__Bacteroidetes|c__Flavobacteriia|o__Flavobacteriales|f__Flavobacteriaceae|g__Cloacibacterium|s__Cloacibacterium normanense	0	0	0	0	0	0	0	0	0	0	0	0	0	0	0	0	0	0	0	0	0	0	0	0	0	1.65881e-05	0	0	0	0	0	0	0	0	0	0	0	0	0	0	0	0	0	0	0	0	0	0	0
d__Bacteria|p__Bacteroidetes|c__Flavobacteriia|o__Flavobacteriales|f__Flavobacteriaceae|g__Elizabethkingia|s__Elizabethkingia anophelis	0	0	0	0	0	0	0	0	0	0	0	0	0	0	0	0	0	0	0	0	0	0	0	0	0	0	0	0	0	0	0	0	0	0	0	0	0	0	0	0	0	0	0	0	0	1.00678e-05	0	0	0
d__Bacteria|p__Bacteroidetes|c__Flavobacteriia|o__Flavobacteriales|f__Flavobacteriaceae|g__Elizabethkingia|s__Elizabethkingia meningoseptica	0	0	0	0	0	0	0	0	0	0	0	0	0	0	0	0	0	7.25809e-05	0	0	0	0	0	0	0	0	0	0	0	0	4.56909e-05	0	0	0	0	0	8.59188e-05	0	0	2.74604e-05	0	0	0	0	0	0	0	0	0
d__Bacteria|p__Bacteroidetes|c__Flavobacteriia|o__Flavobacteriales|f__Flavobacteriaceae|g__Elizabethkingia|s__Elizabethkingia sp. JS20170427COW	0	0	0	0	0	0	0	0	0	0	0	0	0	0	0	0	0	0	0	0	0	0	0	0	0	0	0	0	0	0	0	0	0	0	0	0	0	0	0	1.83069e-05	0	0	0	0	0	0	0	0	0
d__Bacteria|p__Bacteroidetes|c__Flavobacteriia|o__Flavobacteriales|f__Flavobacteriaceae|g__Flavobacterium|s__Flavobacterium faecale	0	0	0	0	0	0	0	0	0	0	0	0	0	0	0	0	0	0	0	0	0	0	0	0	0	0	0	0	0	0	0	1.72584e-05	0	0	0	0	0	0	0	0	0	0	0	0	0	0	0	0	0
d__Bacteria|p__Bacteroidetes|c__Flavobacteriia|o__Flavobacteriales|f__Flavobacteriaceae|g__Flavobacterium|s__Flavobacterium indicum	0	0	0	0	0	0	0	0	0	0	0	0	0	0	0	0	0	0	0	0	0	0	0	0	1.29059e-05	0	0	0	0	0	0	0	0	0	0	0	0	0	0	0	0	0	0	0	0	0	0	0	0
d__Bacteria|p__Bacteroidetes|c__Flavobacteriia|o__Flavobacteriales|f__Flavobacteriaceae|g__Flavobacterium|s__Flavobacterium sediminis	0	2.87308e-05	0	0	0	0	0	0	0	0	0	0	0	0	0	0	0	0	0	0	0	0	0	0	0	0	0	0	0	0	0	0	0	0	0	0	0	0	0	0	0	0	0	0	0	0	0	0	0
d__Bacteria|p__Bacteroidetes|c__Flavobacteriia|o__Flavobacteriales|f__Flavobacteriaceae|g__Gramella|s__Gramella sp. MAR_2010_147	0	0	0	0	0	0	1.89617e-05	0	0	0	0	0	0	0	0	0	0	0	0	0	0	0	0	0	0	0	0	1.86883e-05	0	0	0	0	0	0	0	0	0	0	0	0	0	0	0	0	0	0	0	0	0
d__Bacteria|p__Bacteroidetes|c__Flavobacteriia|o__Flavobacteriales|f__Flavobacteriaceae|g__Myroides|s__Myroides odoratimimus	0	0	0.000151416	0	0	0	0	0	0	0	7.47078e-05	0	0	0	0	0.00448561	0	2.07374e-05	0.000852257	0	0	0	9.5965e-05	0	0	0	0	7.47534e-05	0	0	0	0	0	2.9247e-05	9.22795e-06	0	0.00123508	7.98305e-06	0	0	4.78957e-05	0	0	0	0.000202999	9.06106e-05	0.000595621	0	0
d__Bacteria|p__Bacteroidetes|c__Flavobacteriia|o__Flavobacteriales|f__Flavobacteriaceae|g__Myroides|s__Myroides profundi	0	0	0	0	0	0	0	0	0	0	0	0	0	0	0	0	0	0	0	0	0	0	0	0	0	0	0	0	0	0	0	0	0	0	0	0	0	0	0	0	7.98261e-06	0	0	0	0	0	0	0	0
d__Bacteria|p__Bacteroidetes|c__Flavobacteriia|o__Flavobacteriales|f__Flavobacteriaceae|g__Myroides|s__Myroides sp. A21	0	0	0	0	0	0	0	0	0	0	0	0	0	0	0	0	1.63439e-05	0	0	0	0	0	0	0	0	0	0	0	0	0	0	0	0	0	0	0	0	0	0	0	0	0	0	0	0	0	0	0	0
d__Bacteria|p__Bacteroidetes|c__Flavobacteriia|o__Flavobacteriales|f__Flavobacteriaceae|g__Ornithobacterium|s__Ornithobacterium rhinotracheale	0.000116544	8.61925e-05	0	0	4.49337e-05	0	1.89617e-05	0.000803743	9.74951e-05	0	0	3.08104e-05	0	6.55626e-05	0.000186744	0	1.63439e-05	7.25809e-05	5.16519e-05	2.20146e-05	0	0	8.72409e-06	9.42097e-06	0	4.97642e-05	1.41828e-05	0	0	0	1.52303e-05	0.000604042	1.06655e-05	9.74901e-06	9.22795e-06	8.9993e-05	0	7.98305e-06	0.000140081	0	2.39478e-05	0.000101519	0	0.000297876	2.89998e-05	1.00678e-05	0	0	6.81139e-05
d__Bacteria|p__Bacteroidetes|c__Flavobacteriia|o__Flavobacteriales|f__Flavobacteriaceae|g__Weeksella|s__Weeksella virosa	0	0	0	0	0	0	0	0	0	0	0	0	0	0	0	0	0	0	0	0	0	0	0	0	0	0	0	0	0	0	0	0	0	0	0	0	0	0	0	0	0	0	0	0	0	0	4.25443e-05	0	0
d__Bacteria|p__Bacteroidetes|c__Sphingobacteriia|o__Sphingobacteriales|f__Sphingobacteriaceae|g__Mucilaginibacter|s__Mucilaginibacter sp. PAMC 26640	0	0	0	0	0	0	0	0	0	0	0	0	0	0	0	0	0	0	0	0	0	0	0	0	1.29059e-05	0	0	0	0	0	0	0	0	0	0	0	0	0	0	0	0	0	0	0	0	0	0	0	0
d__Bacteria|p__Bacteroidetes|c__Sphingobacteriia|o__Sphingobacteriales|f__Sphingobacteriaceae|g__Olivibacter|s__Olivibacter sp. LS-1	0	0	0	0	0	0	3.79235e-05	0	0	0	0	0	0	0	0	0	0	0	0	0	0	0	0	0	0	0	0	0	0	0	0	0	0	0	0	0	0	0	0	0	0	0	0	0	0	0	0	0	0
d__Bacteria|p__Bacteroidetes|c__Sphingobacteriia|o__Sphingobacteriales|f__Sphingobacteriaceae|g__Pedobacter|s__Pedobacter cryoconitis	0	0	0	0.000503026	0	1.23412e-05	0	0	0.000184157	2.70409e-05	0	0	0	1.63906e-05	0	0.000839935	0	0	5.16519e-05	2.20146e-05	0	0	0.000200654	0	1.29059e-05	1.65881e-05	0	0.00056065	0.0199491	0.000158676	0	0	0	0.000536196	0	0	2.14797e-05	1.59661e-05	0.000166346	0	0	0.000152279	0	9.92921e-06	0.000425331	1.00678e-05	0	0	0.00252703
d__Bacteria|p__Bacteroidetes|c__Sphingobacteriia|o__Sphingobacteriales|f__Sphingobacteriaceae|g__Sphingobacterium|s__Sphingobacterium daejeonense	0	0	0	0	0	0	0	0	0	0	0	0	0	0	0	0	0	0	0	0	0	0	0	0	0	0	0	0	8.26049e-06	0	0	0	0	0	0	0	0	0	0	0	0	0	0	0	0	0	0	0	0
d__Bacteria|p__Bacteroidetes|c__Sphingobacteriia|o__Sphingobacteriales|f__Sphingobacteriaceae|g__Sphingobacterium|s__Sphingobacterium hotanense	0	0	0	0	0	0	0	9.34585e-06	0	0	0	0	0	0	0	0	1.63439e-05	0	2.5826e-05	1.10073e-05	0	0	0	0	0	0	0	0	0	0	0	0	0	0	0	0	0	0	0	0	0	0	0	0	0	0	2.12722e-05	0	0
d__Bacteria|p__Bacteroidetes|c__Sphingobacteriia|o__Sphingobacteriales|f__Sphingobacteriaceae|g__Sphingobacterium|s__Sphingobacterium lactis	0	0	0	0	0	0	0	0	0	0	0	0	0	0	0	0	0	0	2.5826e-05	0	0	0	0	0	0	0	0	0	0	0	0	0	0	0	0	0	0	0	0	0	0	0	0	0	0	0	0	0	0
d__Bacteria|p__Bacteroidetes|c__Sphingobacteriia|o__Sphingobacteriales|f__Sphingobacteriaceae|g__Sphingobacterium|s__Sphingobacterium mizutaii	0	0	0	0	0	0	1.89617e-05	0	0	0	0	0	0	0	0	0	0	0	0	0	0	0	0	0	0	0	0	0	0	0	0	0	0	0	0	0	0	0	0	0	7.98261e-06	0	0	0	0	0	0	0	0
d__Bacteria|p__Bacteroidetes|c__Sphingobacteriia|o__Sphingobacteriales|f__Sphingobacteriaceae|g__Sphingobacterium|s__Sphingobacterium sp. B29	0	0	0	0	0	0	0	0	0	0	0	0	0	0	0	0	0	0	0	0	0	0	0	0	0	0	0	0	0	0	0	0	0	0	0	0	0	0	0	0	0	0	0	0	0	2.01357e-05	0	0	0
d__Bacteria|p__Bacteroidetes|c__Sphingobacteriia|o__Sphingobacteriales|f__Sphingobacteriaceae|g__Sphingobacterium|s__Sphingobacterium sp. CZ-2	0	0	2.83906e-05	0	0	0	0	0	0	0	0	0	0	0	0	0	0	0	0	0	0	0	0	0	0	0	0	0	0	0	0	0	0	0	0	0	0	0	0	0	0	0	0	0	0	0	0	0	0
d__Bacteria|p__Bacteroidetes|c__Sphingobacteriia|o__Sphingobacteriales|f__Sphingobacteriaceae|g__Sphingobacterium|s__Sphingobacterium sp. DR205	0	0	0	0	0	0	0	0	0	0	0	0	0	0	0	0	0	0	0	0	0	0	0	0	0	0	0	0	0	0	0	0	0	0	0	0	0	0	0	0	0	0	0	0	0	2.01357e-05	0	0	0
d__Bacteria|p__Bacteroidetes|c__Sphingobacteriia|o__Sphingobacteriales|f__Sphingobacteriaceae|g__Sphingobacterium|s__Sphingobacterium sp. G1-14	0	0	0	0	0	0	0	0	0	0	0	0	0	0	0	0	0	0	0	0	0	0	0	0	0	0	0	0	0	0	0	0	0	0	0	0	0	0	0	0	0	0	0	0	0	9.06106e-05	0	0	0
d__Bacteria|p__Bacteroidetes|c__Sphingobacteriia|o__Sphingobacteriales|f__Sphingobacteriaceae|g__Sphingobacterium|s__Sphingobacterium thalpophilum	0	1.43654e-05	0	0	0	0	0	0	0	0	0	0	0	1.63906e-05	0	0	0	0	0	0	0	0	0	0	0	0	0	0	0	0	0	0	0	0	0	0	0	0	0	0	0	0	0	0	0	0	0	0	0
d__Bacteria|p__Balneolaeota|g__Candidatus Cyclonatronum|s__Candidatus Cyclonatronum proteinivorum	0	0	0	0	0	0	0	0	0	0	0	0	0	0	0	0	0	0	0	0	0	0	0	0	0	0	0	0	0	0	0	0	0	0	0	0	0	0	0	0	0	0	0	0	0	0	0	0	0
d__Bacteria|p__Candidatus Saccharibacteria|g__Candidatus Saccharimonas|s__Candidatus Saccharimonas aalborgensis	0	0	0	0	0	0	0	0	0	0	0	0	0	0	0	0	0	0	0	0	0	0	0	0	0	0	0	0	8.26049e-06	0	0	0	0	0	0	0	0	0	0	0	0	0	0	0	0	0	0	0	0
d__Bacteria|p__Candidatus Saccharibacteria|s__Candidatus Saccharibacteria bacterium FS05P-B	1.9424e-05	0	0	0	1.49779e-05	1.23412e-05	0	0	0	1.35204e-05	0	0	0	0	0	0	0	0	0	0	0.000118299	0	0	9.42097e-06	0	1.65881e-05	0	1.86883e-05	4.13024e-05	3.52613e-05	0	0	0	0	0	2.57123e-05	0	0	4.37754e-05	0	7.98261e-06	8.45992e-06	0	9.92921e-06	0	0	0	0	0
d__Bacteria|p__Candidatus Saccharibacteria|s__Candidatus Saccharibacteria bacterium FS07P-B	1.9424e-05	4.30962e-05	1.89271e-05	0	1.49779e-05	1.23412e-05	0	0	0	5.40817e-05	0	0	0	0	0	1.7871e-05	0	0	0	0	0	0	8.72409e-06	9.42097e-06	0	6.63523e-05	0	0	5.78234e-05	1.76307e-05	0	0	0	0	1.84559e-05	0	0	0	1.75101e-05	9.15346e-06	0	0	0	1.98584e-05	0	0	2.12722e-05	1.80824e-05	0
d__Bacteria|p__Candidatus Saccharibacteria|s__Candidatus Saccharibacteria bacterium FS13P	0	1.43654e-05	9.46353e-06	0	0	1.23412e-05	0	0	0	1.35204e-05	1.49416e-05	0	0	0	0	0	0	0	0	0	2.95747e-05	0	0	0	0	1.65881e-05	0	0	4.13024e-05	1.76307e-05	0	0	0	0	9.22795e-06	3.85684e-05	0	0	0	9.15346e-06	0	0	0	9.92921e-06	0	0	0	0	0
d__Bacteria|p__Candidatus Saccharibacteria|s__Candidatus Saccharibacteria bacterium FS14P	0	0	0	0	0	0	0	1.86917e-05	0	0	0	0	0	0	0	1.7871e-05	1.63439e-05	0	0	0	0	0	0	0	0	1.65881e-05	0	0	6.60839e-05	1.76307e-05	0	0	0	0	0	0	0	0	8.75507e-06	0	0	0	0	0	0	1.00678e-05	0	0	0
d__Bacteria|p__Candidatus Saccharibacteria|s__Candidatus Saccharibacteria bacterium FS15P	0	0	9.46353e-06	0	0	1.23412e-05	0	0	0	6.76022e-05	0	0	0	3.27813e-05	0	0	0	0	2.5826e-05	0	2.95747e-05	0	1.74482e-05	9.42097e-06	0	0.000116117	0	0	5.78234e-05	5.2892e-05	0	0	0	0	0	0	0	0	0	9.15346e-06	1.59652e-05	0	0	0	0	0	0	0	0
d__Bacteria|p__Candidatus Saccharibacteria|s__Candidatus Saccharibacteria bacterium FS17P	0	0	0	0	2.99558e-05	0	1.89617e-05	0	0	0	0	1.54052e-05	0	1.63906e-05	0	0	0	0	0	0	2.95747e-05	0	1.74482e-05	0	0	1.65881e-05	0	0	7.43444e-05	0	0	0	0	0	0	0	0	0	8.75507e-06	9.15346e-06	0	0	1.3908e-05	0	0	0	0	0	0
d__Bacteria|p__Candidatus Saccharibacteria|s__TM7 phylum sp. oral taxon 488	0	0	1.89271e-05	0	0	3.70236e-05	0	9.34585e-06	0	2.70409e-05	1.49416e-05	0	1.42985e-05	0	0	0	3.26878e-05	0	0	0	2.95747e-05	1.65406e-05	8.72409e-06	0	0	6.63523e-05	0	0	5.78234e-05	1.76307e-05	0	0	0	9.74901e-06	9.22795e-06	1.28561e-05	0	0	0.000148836	0	1.59652e-05	0	0	0	0	3.02035e-05	2.12722e-05	1.20549e-05	0
d__Bacteria|p__Candidatus Saccharibacteria|s__TM7 phylum sp. oral taxon 955	0	0	0	0	0	0	0	0	0	2.70409e-05	0	0	0	1.63906e-05	0	0	0	0	0	0	2.95747e-05	0	0	0	0	4.97642e-05	0	0	3.30419e-05	0	0	0	0	0	0	0	0	0	0	0	0	0	0	0	0	0	0	0	0
d__Bacteria|p__Candidatus Saccharibacteria|s__TM7 phylum sp. oral taxon 957	1.9424e-05	2.87308e-05	6.62447e-05	0	1.49779e-05	1.23412e-05	0	0	0	0	0	0	0	0	0	3.57419e-05	0	1.03687e-05	0.00012913	0	0.000147874	0	0	9.42097e-06	1.29059e-05	1.65881e-05	0	1.86883e-05	0.000693881	3.52613e-05	0	0	0	0	0	5.14246e-05	0	0	0	0	0	9.30591e-05	0	0	0	0	0	0	0
d__Bacteria|p__Chlorobi|c__Chlorobia|o__Chlorobiales|f__Chlorobiaceae|g__Chlorobium|s__Chlorobium phaeobacteroides	0	0	0	0	0	0	0	0	0	0	0	0	2.8597e-05	0	0	0	0	0	0	0	0	0	0	0	0	0	0	0	0	0	0	0	0	0	0	0	0	0	0	0	0	0	0	0	0	0	0	0	0
d__Bacteria|p__Chloroflexi|c__Anaerolineae|o__Anaerolineales|f__Anaerolineaceae|g__Brevefilum|s__Brevefilum fermentans	0	0	0	0	0	0	0	0	0	0	0	0	0	0	0	0	0	0	0	0	0.000828092	0	0	0	0	0	0	0	0	0	0	0	0	0	0	0	0	0	0	0	0	0	0	0	0	0	0	0	0
d__Bacteria|p__Chloroflexi|c__Anaerolineae|o__Anaerolineales|f__Anaerolineaceae|s__Anaerolineaceae bacterium oral taxon 439	0.000155392	0	0	0	0	1.23412e-05	1.89617e-05	0	0	0	0	1.54052e-05	1.42985e-05	1.63906e-05	0	3.57419e-05	0	0	0.000103304	0	0.000207023	0	8.72409e-06	2.82629e-05	1.29059e-05	1.65881e-05	1.41828e-05	0	5.78234e-05	0	4.56909e-05	0	0	0	0	1.28561e-05	6.44391e-05	0	2.62652e-05	9.15346e-06	0.000327287	0	0	0	0	4.02714e-05	2.12722e-05	8.43846e-05	0
d__Bacteria|p__Chloroflexi|c__Dehalococcoidia|g__Dehalogenimonas|s__Dehalogenimonas lykanthroporepellens	0	0	7.57082e-05	0	0	0	0	0.000140188	0	0	0	0	0	0	1.5562e-05	0	0	0	0	0	0	0	0	0	0	0	0	0	0	0	0	0.00308925	0	0	0	0	0	0	0	9.15346e-06	0	0	0	0	0	5.03392e-05	0	0	0
d__Bacteria|p__Chloroflexi|c__Dehalococcoidia|o__Dehalococcoidales|f__Dehalococcoidaceae|g__Dehalococcoides|s__Dehalococcoides mccartyi	0	0	0.000113562	0.000293432	2.99558e-05	0	0	0.000149534	0	0	0	0.000492966	4.28955e-05	4.91719e-05	0.000622479	0	3.26878e-05	1.03687e-05	0	1.10073e-05	0	0	1.74482e-05	9.42097e-06	5.16237e-05	1.65881e-05	7.09139e-05	0	1.6521e-05	0.000599443	1.52303e-05	0.000172584	1.06655e-05	0	0	0	0.000128878	0	7.87956e-05	0.000201376	0.000175617	0.00109133	0	0	0	1.00678e-05	0	0	0
d__Bacteria|p__Cyanobacteria|o__Nostocales|f__Aphanizomenonaceae|g__Sphaerospermopsis|s__Sphaerospermopsis kisseleviana	0	0	0	0	0	0	0	0	0	0	0	0	0	0	0	0	0	0	0	0	0	0	0	0	0	0	0	0	0	0	0	0	0	0	0	0	0	7.98305e-06	0	0	0	0	0	0	0	0	0	0	0
d__Bacteria|p__Deinococcus-Thermus|c__Deinococci|o__Deinococcales|f__Deinococcaceae|g__Deinococcus|s__Deinococcus geothermalis	0.000951776	0	0	0	0	0	0	0	0	0	0	0	0	0	0	0	0	0	0	0	0	0	0	0	0	0	1.41828e-05	0	0	0	0	0	0	0	0	0	0	0	2.62652e-05	1.83069e-05	0	0	0	0	0	0	0	0	0
d__Bacteria|p__Deinococcus-Thermus|c__Deinococci|o__Deinococcales|f__Deinococcaceae|g__Deinococcus|s__Deinococcus wulumuqiensis	3.8848e-05	0	0	0	0	0	0	0	0	0	0	0	0	0	0	0	0	0	0	0	0	0	0	0	0	0	0	0	0	0	0	0	0	0	0	0	0	0	0	0	0	0	0	0	0	0	0	0	0
d__Bacteria|p__Deinococcus-Thermus|c__Deinococci|o__Thermales|f__Thermaceae|g__Meiothermus|s__Meiothermus silvanus	1.9424e-05	0	0	0	0	0	0	0	0	0	0	0	0	0	0	0	0	0	0	0	0	0	0	0	0	0	0	0	0	0	0	0	0	0	0	0	0	0	0	0	0	0	0	0	0	0	0	0	0
d__Bacteria|p__Firmicutes|c__Bacilli|o__Bacillales|f__Alicyclobacillaceae|g__Alicyclobacillus|s__Alicyclobacillus acidocaldarius	0	0	0	0	0	0	0	0	0	0	0	0	0	1.63906e-05	0	0	0	0	0	0	0	0	0	0	0	0	0	0	0	0	0	0	0	0	0	0	0	0	0	0	0	0	0	0	0	1.00678e-05	0	0	0
d__Bacteria|p__Firmicutes|c__Bacilli|o__Bacillales|f__Alicyclobacillaceae|g__Tumebacillus|s__Tumebacillus avium	0	0	0	0	0	0	0	0	0	0	0	0	0	0	0	0	0	0	0	0	0	0	0	0	0	0	0	0	0	0	0	3.45167e-05	0	0	0	0	0	0	0	0	0	0	0	0	0	1.00678e-05	0	0	0
d__Bacteria|p__Firmicutes|c__Bacilli|o__Bacillales|f__Bacillaceae|g__Aeribacillus|s__Aeribacillus pallidus	0	0	0	0	0	0	0	0	0	0	0	0	0	0	0	0	0	0	0	0	0	0	0	0	0	0	0	0	0	0	0	0	0	0	9.22795e-06	0	0	0	0	0	0	0	0	0	0	0	0	0	0
d__Bacteria|p__Firmicutes|c__Bacilli|o__Bacillales|f__Bacillaceae|g__Anoxybacillus|s__Anoxybacillus amylolyticus	0	0	0	0	0	0	0	0	0	0	0	0	0	0	0	0	0	0	0	0	0	0	0	0	0	0	0	0	0	0	0	1.72584e-05	0	0	0	0	0	0	0	0	0	0	0	0	0	0	0	0	0
d__Bacteria|p__Firmicutes|c__Bacilli|o__Bacillales|f__Bacillaceae|g__Anoxybacillus|s__Anoxybacillus flavithermus	0	0	0	0	0	0	0	0	0	0	0	0	0	0	0	0	0	0	0	0	0	0	0	0	0	0	0	0	0	0	0	0.00105276	0	0	0	0	0	0	0	0	2.39478e-05	0	0	0	2.89998e-05	1.00678e-05	0	6.02747e-06	0
d__Bacteria|p__Firmicutes|c__Bacilli|o__Bacillales|f__Bacillaceae|g__Anoxybacillus|s__Anoxybacillus sp. PDR2	0	0	0	0	0	0	0	0	0	0	0	0	0	0	0	0	0	0	0	0	0	0	0	0	0	0	0	0	0	0	0	1.72584e-05	0	0	0	0	0	0	0	0	0	0	0	0	0	0	0	0	0
d__Bacteria|p__Firmicutes|c__Bacilli|o__Bacillales|f__Bacillaceae|g__Bacillus|s__Bacillus albus	0	0	0	0	0	0	1.89617e-05	0	0	0	0	0	0	0	0	0	0	0	0	0	0	0	0	0	0	0	0	0	0	0	0	0	0	0	0	0	0	0	0	0	0	0	0	0	0	0	0	0	0
d__Bacteria|p__Firmicutes|c__Bacilli|o__Bacillales|f__Bacillaceae|g__Bacillus|s__Bacillus amyloliquefaciens	0	0	0	0	0	0	0	0	1.08328e-05	0	0	0	0	0	0	0	9.80635e-05	0	0	0	0	0	0	0	0	0	0	0	0	0	0	3.45167e-05	0	0	0	0	0	0	0	9.15346e-06	4.78957e-05	0	0	0	0	0	0	0	0
d__Bacteria|p__Firmicutes|c__Bacilli|o__Bacillales|f__Bacillaceae|g__Bacillus|s__Bacillus anthracis	0	0	0	0	0	0	0	0	0	4.05613e-05	0	0	0	1.63906e-05	0	0	0	0	0	0	0	0	0	0	0	0	0	0	0	0	0	0	0	0	0	0	0	0	0	0	0	0	0	0	0	0	0	0	0
d__Bacteria|p__Firmicutes|c__Bacilli|o__Bacillales|f__Bacillaceae|g__Bacillus|s__Bacillus asahii	0	0	0	0	0	0	0	0	0	0	0	0	0	0	0	0	0	0	0	0	0	0	6.97927e-05	0	0	0	0	1.86883e-05	0	0	0	0	0	0	0	0	0	0	0	0	0	0	0	0	0	0	2.12722e-05	0.000216989	0
d__Bacteria|p__Firmicutes|c__Bacilli|o__Bacillales|f__Bacillaceae|g__Bacillus|s__Bacillus cereus	1.9424e-05	0.000129289	2.83906e-05	8.38377e-05	0	0	1.89617e-05	1.86917e-05	2.16656e-05	0.000648981	2.98831e-05	4.62156e-05	0.000114388	0.00234386	1.5562e-05	1.7871e-05	9.80635e-05	0.000103687	0.00147208	0.000198131	0.000916816	8.27028e-05	3.48964e-05	0	0	0	4.25484e-05	3.73767e-05	0	0	1.52303e-05	3.45167e-05	0	9.74901e-06	1.84559e-05	0	4.29594e-05	1.59661e-05	5.25304e-05	3.66139e-05	0.000199565	0.000109979	4.17241e-05	5.95753e-05	1.93332e-05	8.05428e-05	0.00019145	6.02747e-06	2.04342e-05
d__Bacteria|p__Firmicutes|c__Bacilli|o__Bacillales|f__Bacillaceae|g__Bacillus|s__Bacillus circulans	0	1.43654e-05	0	2.09594e-05	0	0	0	0	0	0	0	0	0	0	0	0	0	0	0	0	0	0	0	0	0	0	1.41828e-05	0	0	0	0	0	0	0	0	0	0	0	0	0	0	0	0	0	0	0	0	0	0
d__Bacteria|p__Firmicutes|c__Bacilli|o__Bacillales|f__Bacillaceae|g__Bacillus|s__Bacillus clausii	0	0	0	0	0	0	0	0	0	0	0	0	0	0	0	0	0	0	0	0	0	0	0	0	0	0	0	0	0	0	0	0.000155325	0	0	0	0	0	0	0	0	0.000207548	0	0	0	9.66661e-06	0	0	0	4.76797e-05
d__Bacteria|p__Firmicutes|c__Bacilli|o__Bacillales|f__Bacillaceae|g__Bacillus|s__Bacillus coagulans	0	1.43654e-05	0	0	0	1.23412e-05	0.000151694	0.000196263	1.08328e-05	0	0.000239065	0	0	1.63906e-05	3.1124e-05	0	6.53757e-05	0	2.5826e-05	0	8.87242e-05	0	0.000226826	0	1.29059e-05	0	0	0	0	0	0.000106612	0.000465976	1.06655e-05	9.74901e-06	1.84559e-05	0	1.07398e-05	0	2.62652e-05	0	0	0	0	0	0	0	0	6.02747e-06	4.76797e-05
d__Bacteria|p__Firmicutes|c__Bacilli|o__Bacillales|f__Bacillaceae|g__Bacillus|s__Bacillus cytotoxicus	0	0	0	0	0	0	0	0	0	0	0	0	0	0	0	0	0	0	0	0	0	0	0	0	0	0	0	0	0	0	0	1.72584e-05	0	0	9.22795e-06	0	0	0	0	0	0	0	0	0	0	0	0	0	0
d__Bacteria|p__Firmicutes|c__Bacilli|o__Bacillales|f__Bacillaceae|g__Bacillus|s__Bacillus flexus	0	1.43654e-05	0	0	0	0	0	0	1.08328e-05	0	0	0	1.42985e-05	3.27813e-05	0	0	0	0	0	0	0	0	0	0	0	0	0	0	0	0	0.000258915	0	0	0	9.22795e-06	0	0	0	0	0	0	0	0	0	0	0	0	0	0
d__Bacteria|p__Firmicutes|c__Bacilli|o__Bacillales|f__Bacillaceae|g__Bacillus|s__Bacillus glycinifermentans	0	0	0	0	0	0	0	0	1.08328e-05	0	0	0	0	0	0	0	0	0	0	0	0	0	0	0	0	0	1.41828e-05	0	0	1.76307e-05	0	0.00129438	0	0	0	0	0	0	0	0	0.00185197	0	0	0	0	1.00678e-05	0	0	9.53594e-05
d__Bacteria|p__Firmicutes|c__Bacilli|o__Bacillales|f__Bacillaceae|g__Bacillus|s__Bacillus kochii	0	0	0	0	0	0	0	0	0	0	0	0	0	0	0	0	0	0	0	0	0	0	0	0	0	0	0	0	0	0	0	0	0	0	9.22795e-06	0	0	0	0	0	0	0	0	0	0	0	0	0	0
d__Bacteria|p__Firmicutes|c__Bacilli|o__Bacillales|f__Bacillaceae|g__Bacillus|s__Bacillus licheniformis	0	0	0	0	0	0	0	0	0	0	0	0	0	0	0	0	0	0	0	0	0	0	0	0	0	0	0	0	0	0	0	8.62918e-05	0	0	0	0	0	0	0	0	3.19304e-05	0	0	0	0	0	0	0	6.81139e-06
d__Bacteria|p__Firmicutes|c__Bacilli|o__Bacillales|f__Bacillaceae|g__Bacillus|s__Bacillus megaterium	0	0	0	0	4.49337e-05	3.70236e-05	0	0	0	0	0	0	0	0.00026225	3.1124e-05	0	3.26878e-05	0	0	0	0	0	0	0	0	3.31762e-05	0	0	0	0	0	0	0	0	0	0	0	0	0	0	0	0	0	0	0	0	0	0	0
d__Bacteria|p__Firmicutes|c__Bacilli|o__Bacillales|f__Bacillaceae|g__Bacillus|s__Bacillus mycoides	0	0	0	0	0	0	0	0	0	5.40817e-05	0	0	0	0	0	0	0	0	0	0	0	0	0	0	0	0	0	0	0	0	0	0	0	0	0	0	0	0	8.75507e-06	0	0	0	0	0	0	0	0	0	0
d__Bacteria|p__Firmicutes|c__Bacilli|o__Bacillales|f__Bacillaceae|g__Bacillus|s__Bacillus oceanisediminis	0	0	0	0	0	0	0	0	0	0	0	0	0	0	0	0	0	0	0	0	0	0	0	0	0	0	0	0	0	0	0	0	0	0	0	0	0	0	8.75507e-06	0	0	0	0	0	0	0	0	0	0
d__Bacteria|p__Firmicutes|c__Bacilli|o__Bacillales|f__Bacillaceae|g__Bacillus|s__Bacillus paralicheniformis	0	0	0	0	0	0	0	0	0	0	0	0	0	0	0	0	3.26878e-05	0	0	0	0	0	0	0	0	0	0	0	0	0	0	0.000396942	0	0	0	0	0	0	0	0	0.000526852	0	0	0	9.66661e-06	0	0	0	1.36228e-05
d__Bacteria|p__Firmicutes|c__Bacilli|o__Bacillales|f__Bacillaceae|g__Bacillus|s__Bacillus paranthracis	0	0	0	0	0	0	0	0	0	2.70409e-05	0	0	0	0	0	0	0	0	0	0	0	0	0	0	0	0	0	0	0	0	0	0	0	0	0	0	0	0	2.62652e-05	0	0	0	0	0	0	0	0	0	0
d__Bacteria|p__Firmicutes|c__Bacilli|o__Bacillales|f__Bacillaceae|g__Bacillus|s__Bacillus pumilus	0	0	0	0	0	0	0	0	0	0	0	0	0	0	0	0	0.000326878	0	0	0	0	0	0	0	0	0	0	0	0	0	0	0	0	0	0	0	0	0	0	0	0	0	0	0	0	0	0	0	0
d__Bacteria|p__Firmicutes|c__Bacilli|o__Bacillales|f__Bacillaceae|g__Bacillus|s__Bacillus safensis	0	0	0	0	0	0	0	0	0	0	0	0	0	0	0	0	1.63439e-05	0	0	0	0	0	0	0	0	0	0	0	0	0	0	0	0	0	0	0	0	0	0	0	0	0	0	0	0	0	0	0	0
d__Bacteria|p__Firmicutes|c__Bacilli|o__Bacillales|f__Bacillaceae|g__Bacillus|s__Bacillus sonorensis	0	0	0	0	0	0	0	0	2.16656e-05	0	0	0	0	0	0	0	3.26878e-05	0	0	0	0	0	0	0	0	0	0	0	0	0	0	0	0	0	0	0	0	0	0	0	7.98261e-06	0	0	0	0	0	0	0	6.81139e-06
d__Bacteria|p__Firmicutes|c__Bacilli|o__Bacillales|f__Bacillaceae|g__Bacillus|s__Bacillus sp. BD59S	0	0	0	0	0	0	0	0	0	1.35204e-05	0	0	0	0	0	0	0	0	0	0	0	0	0	0	0	0	0	0	0	0	0	0	0	0	0	0	0	0	0	0	0	0	0	0	0	0	0	0	0
d__Bacteria|p__Firmicutes|c__Bacilli|o__Bacillales|f__Bacillaceae|g__Bacillus|s__Bacillus sp. FDAARGOS_527	0	0	0	0	0	0	0	0	0	2.70409e-05	0	0	0	0	0	0	0	0	0	0	0	0	0	0	0	0	0	0	0	0	0	0	0	0	0	0	0	0	0	0	0	0	0	0	0	0	0	0	0
d__Bacteria|p__Firmicutes|c__Bacilli|o__Bacillales|f__Bacillaceae|g__Bacillus|s__Bacillus sp. X1(2014)	0	0	0	0	0	0	0	0	0	0	0	0	0	0	0	0	0	0	0	0	0	0	0	0	0	0	0	0	0	0	0	0	0	0	0	0	0	0	3.50203e-05	0	0	0	0	0	0	0	0	0	0
d__Bacteria|p__Firmicutes|c__Bacilli|o__Bacillales|f__Bacillaceae|g__Bacillus|s__Bacillus subtilis	0	0	0	0	0	0	0	0	5.4164e-05	0	0	3.08104e-05	0	0.000278641	0	0	0.000359566	0	0	0	0	0	1.74482e-05	0	0	0	0	0	0	1.76307e-05	1.52303e-05	0.00010355	0	9.74901e-06	0	0	0	0	0	0	6.38609e-05	0	0	0	0	1.00678e-05	0	0	6.81139e-06
d__Bacteria|p__Firmicutes|c__Bacilli|o__Bacillales|f__Bacillaceae|g__Bacillus|s__Bacillus thermoamylovorans	0	0	0	0	0	0	0	0	0	0	0	0	0	0	0	0	0	0	0	0	0	0	0	9.42097e-06	0	0	0	0	0	0	0	0	0	2.9247e-05	0	0	0	0	0	9.15346e-06	0	0	0	0	0	0	0	0	0
d__Bacteria|p__Firmicutes|c__Bacilli|o__Bacillales|f__Bacillaceae|g__Bacillus|s__Bacillus thermocopriae	0	1.43654e-05	0	0	0	0	0	0	0	0	0	0	0	0	0	0	0	0	0	0	0	0	0	0	0	0	0	0	0	0	0	0.000224359	0	0	0	0	0	0	0	0	7.98261e-06	0	0	0	0	0	2.12722e-05	0	0
d__Bacteria|p__Firmicutes|c__Bacilli|o__Bacillales|f__Bacillaceae|g__Bacillus|s__Bacillus thuringiensis	0	0	0	0	0	1.23412e-05	1.89617e-05	9.34585e-06	2.16656e-05	0.000256888	0	0	0	0	0	0	0	0	0	0	0	0	0	0	0	0	0	0	0	0	0	0	0	0	0	0	0	0	0	1.83069e-05	0	0	0	9.92921e-06	0	0	0	0	0
d__Bacteria|p__Firmicutes|c__Bacilli|o__Bacillales|f__Bacillaceae|g__Bacillus|s__Bacillus velezensis	0	0	0	0	0	0	0	0	1.08328e-05	0	0	0	0	0	0	0	0	0	0	0	2.95747e-05	0	0	0	0	0	0	0	0	0	0	0.000120808	0	0	0	0	0	0	0	0	0.000175617	0	0	0	0	2.01357e-05	0	0	6.81139e-06
d__Bacteria|p__Firmicutes|c__Bacilli|o__Bacillales|f__Bacillaceae|g__Bacillus|s__Bacillus weihaiensis	0	0	0	0	0	0	0	0	0	0	0	1.54052e-05	0	0	0	0	0	0	0	0	0	0	0	0	0	0	0	0	0	0	0	0	0	0	0	0	0	0	0	0	0	0	0	0	0	0	0	0	0
d__Bacteria|p__Firmicutes|c__Bacilli|o__Bacillales|f__Bacillaceae|g__Bacillus|s__Bacillus wiedmannii	0	0	0	0	0	0	0	0	0	2.70409e-05	0	0	0	0	0	0	0	0	0	0	0	0	0	0	0	0	0	0	0	0	0	0	0	0	0	0	0	0	0	0	0	0	0	9.92921e-06	0	0	0	0	0
d__Bacteria|p__Firmicutes|c__Bacilli|o__Bacillales|f__Bacillaceae|g__Geobacillus|s__Geobacillus genomosp. 3	0	0	0	0	0	0	0	0	0	0	0	0	0	0	0	0	0	0	0	0	0	0	0	0	0	0	0	0	0	0	0	0	0	0	0	0	0	0	0	0	7.98261e-06	0	0	0	0	0	0	0	0
d__Bacteria|p__Firmicutes|c__Bacilli|o__Bacillales|f__Bacillaceae|g__Geobacillus|s__Geobacillus sp. E263	0	0	0	0	0	0	0	0	0	0	0	0	0	0	0	0	0	0	0	0	0	0	0	0	0	0	0	0	0	0	0	3.45167e-05	0	0	0	0	0	0	0	0	0	0	0	0	0	0	0	0	0
d__Bacteria|p__Firmicutes|c__Bacilli|o__Bacillales|f__Bacillaceae|g__Geobacillus|s__Geobacillus stearothermophilus	0	0	0	0	0	0	0	7.47668e-05	0	0	0	3.08104e-05	0	0	1.5562e-05	0	0	0	0	0	0	0	0	0	0	0	0	0	0	0	0	1.72584e-05	0	0	0	0	0	0	0	0	0	0	0	0	0	3.02035e-05	0	0	0
d__Bacteria|p__Firmicutes|c__Bacilli|o__Bacillales|f__Bacillaceae|g__Geobacillus|s__Geobacillus thermodenitrificans	0	0	0	0	0	0	0	0	0	0	0	0	0	4.91719e-05	0	0	0	0	0	0	0	0	0	0	0	0	0	0	0	0	0	0	0	0	0	0	0	0	0	0	0	0	0	0	0	0	0	0	0
d__Bacteria|p__Firmicutes|c__Bacilli|o__Bacillales|f__Bacillaceae|g__Geobacillus|s__Geobacillus thermoleovorans	0	0	0	0	0	0	0	0	0	0	0	1.54052e-05	0	0	0	0	0	0	0	0	0	0	0	0	0	0	0	0	0	0	0	0	0	0	0	0	0	0	0	0	0	0	0	0	0	0	0	0	0
d__Bacteria|p__Firmicutes|c__Bacilli|o__Bacillales|f__Bacillaceae|g__Lysinibacillus|s__Lysinibacillus sphaericus	0	0	0	0	0	0	0	0	0	0	0	0	0	0	0	0	0	0	0	0	0	0	0	9.42097e-06	0	0	0	0	0	0	0	0	0	0	0	0	0	0	0	0	0	0	0	0	0	0	0	0	0
d__Bacteria|p__Firmicutes|c__Bacilli|o__Bacillales|f__Bacillaceae|g__Parageobacillus|s__Parageobacillus genomosp. 1	0	0	0	0	0	0	0	0	0	0	0	0	0	0	0	0	0	0	0	0	0	0	0	0	0	0	0	0	0	0	0	1.72584e-05	0	0	0	0	0	0	0	0	0	0	0	0	0	0	0	0	0
d__Bacteria|p__Firmicutes|c__Bacilli|o__Bacillales|f__Bacillaceae|g__Salicibibacter|s__Salicibibacter halophilus	0	0	0	0	0	0	0	0	0	0	0	0	0	0	0	0	0	0	0	0	0	0	0	0	0	6.63523e-05	0	0	0	0	0	0	0	0	0	0	0	0	0	0	0	0	0	0	0	0	0	0	0
d__Bacteria|p__Firmicutes|c__Bacilli|o__Bacillales|f__Listeriaceae|g__Brochothrix|s__Brochothrix thermosphacta	0	0	0	0	0	0	0	0	0	0	0	0	0	0	0	0	0	0	0	0	0	0	0	0	0	0	0	7.47534e-05	0	0	0	0	0	0	0	0	0	0	0	0	0	0	1.3908e-05	0	0	0	0	0	0
d__Bacteria|p__Firmicutes|c__Bacilli|o__Bacillales|f__Listeriaceae|g__Listeria|s__Listeria innocua	0	0	0	0	0	0	0	0	0	0	0	0	0	0	0	0	0	0	0	0	0	0	0	0	0	0	0	0	1.6521e-05	0	0	0	0	0	0	0	0	0	0	0	0	0	0	0	0	0	0	0	0
d__Bacteria|p__Firmicutes|c__Bacilli|o__Bacillales|f__Listeriaceae|g__Listeria|s__Listeria ivanovii	0	0	0	0	0	0	0	0	0	0	0	0	0	0	0	1.7871e-05	0	0	0	0	0	0	0	0	0	0	0	0	0	0	0	0	0	0	0	0	0	0	0	0	0	0	0	0	0	0	0	0	0
d__Bacteria|p__Firmicutes|c__Bacilli|o__Bacillales|f__Listeriaceae|g__Listeria|s__Listeria monocytogenes	0	0	0	2.09594e-05	0	0	0	0	4.33312e-05	0	0	0	0	0	0	0	0	0	0	0	0	0	0	1.88419e-05	0	0	0.000184376	0	2.47815e-05	1.76307e-05	3.04606e-05	0.000189842	0	0	0	0	0	0	0	0	0	0	0	0	0	0.000120814	0	6.02747e-06	0
d__Bacteria|p__Firmicutes|c__Bacilli|o__Bacillales|f__Paenibacillaceae|g__Brevibacillus|s__Brevibacillus sp. 7WMA2	0	0	0	0	0	0	0	0	0	1.35204e-05	0	0	0	0	0	0	0	0	0	0	0	0	0	0	0	0	0	0	0	0	0	0	0	0	0	0	0	0	0	0	0	0	0	0	0	0	0	0	0
d__Bacteria|p__Firmicutes|c__Bacilli|o__Bacillales|f__Paenibacillaceae|g__Paenibacillus|s__Paenibacillus donghaensis	0	0	0	0	0	0	1.89617e-05	0	0	0	0	0	0	0	0	0	0	0	0	0	0	0	0	0	0	0	0	0	0	0	0	0	0	0	0	0	0	0	0	0	0	0	0	0	0	0	0	0	0
d__Bacteria|p__Firmicutes|c__Bacilli|o__Bacillales|f__Paenibacillaceae|g__Paenibacillus|s__Paenibacillus durus	0	0	0	0	0	0	1.89617e-05	0	0	0	0	0	0	0	0	0	0	0	0	0	0	0	0	0	0	0	0	0	0	0	0	0	0	0	0	0	0	0	0	0	0	0	0	0	0	0	0	0	0
d__Bacteria|p__Firmicutes|c__Bacilli|o__Bacillales|f__Paenibacillaceae|g__Paenibacillus|s__Paenibacillus jilunlii	0	0	0	0	0	0	0	0	0	0	0	0	0	0	0	0	0	0	0	0	0	0	0	0	0	1.65881e-05	0	0	0	0	0	0	0	0	0	0	0	0	0	0	0	0	0	0	0	0	0	0	0
d__Bacteria|p__Firmicutes|c__Bacilli|o__Bacillales|f__Paenibacillaceae|g__Paenibacillus|s__Paenibacillus kribbensis	0	0	0	0	0	0	0	0	0	0	0	0	0	0	1.5562e-05	0	0	0	0	0	0	0	0	0	0	0	0	0	0	0	0	0	0	0	0	0	0	0	0	0	0	0	0	0	0	0	0	0	0
d__Bacteria|p__Firmicutes|c__Bacilli|o__Bacillales|f__Paenibacillaceae|g__Paenibacillus|s__Paenibacillus lentus	0	0	0	0	0	0	0	0	0	0	0	0	0	1.63906e-05	0	0	0	0	0	0	0	0	0	0	0	0	0	0	0	0	0	0	0	0	0	0	0	0	0	0	0	0	0	0	0	0	0	0	0
d__Bacteria|p__Firmicutes|c__Bacilli|o__Bacillales|f__Paenibacillaceae|g__Paenibacillus|s__Paenibacillus polymyxa	0	0	0	0	0	0	0	0	0	0	0	0	0	0	0	0	0	0	0	0	0	0	5.23445e-05	0	0	0	0	0	0	1.76307e-05	0	0	0	0	0	0	0	0	0	0	0	0	0	0	0	0	0	8.43846e-05	0
d__Bacteria|p__Firmicutes|c__Bacilli|o__Bacillales|f__Paenibacillaceae|g__Paenibacillus|s__Paenibacillus sabinae	0	0	0	0	0	0	0	0	0	0	0	0	0	0	0	0	0	0	0	0	0	0	0	0	0	0	0	0	0	0	1.52303e-05	0	0	0	0	0	0	0	0	0	0	0	0	0	0	0	0	0	0
d__Bacteria|p__Firmicutes|c__Bacilli|o__Bacillales|f__Paenibacillaceae|g__Paenibacillus|s__Paenibacillus sp. B01	0	0	0	0	0	0	0	9.34585e-06	0	0	0	0	0	0	0.000280116	0	0	0	0	0	0	0	0	0	0	0	0	0	0	0	0	0	0	0	0	0	0	0	0	0	0	0	0	0	0	0	0	0	0
d__Bacteria|p__Firmicutes|c__Bacilli|o__Bacillales|f__Paenibacillaceae|g__Paenibacillus|s__Paenibacillus sp. BIHB4019	0	0	0	0	0	0	0	0	0	0	0	0	0	0	0	0	0	0	0	0	0	0	0	0	0	0	0	0	0	0	0	0	0	9.74901e-06	0	0	0	0	0	0	0	0	0	0	0	0	0	0	0
d__Bacteria|p__Firmicutes|c__Bacilli|o__Bacillales|f__Paenibacillaceae|g__Paenibacillus|s__Paenibacillus stellifer	0	0	0	0	0	0	0	0	0	0	0	0	0	0	0	0	1.63439e-05	0	0	0	0	0	0	0	0	0	0	3.73767e-05	0	0	0	0	0	4.87451e-05	0	0	0	0	0	0	0	0	0	0	0	0	0	0	0
d__Bacteria|p__Firmicutes|c__Bacilli|o__Bacillales|f__Paenibacillaceae|g__Paenibacillus|s__Paenibacillus yonginensis	0	0	0	0	0	0	0	0	0	0	0	0	0	0	0	0	0	0	0	0	0	0	0	0	0.000296836	0	0	0	0	0	0	0	0	0	0	0	0	0	0	0	0	0	0	0	0	0	0	0	0
d__Bacteria|p__Firmicutes|c__Bacilli|o__Bacillales|f__Paenibacillaceae|g__Saccharibacillus|s__Saccharibacillus brassicae	0	0	0	0	0	1.23412e-05	1.89617e-05	0	0	1.35204e-05	0	0	0	0	0	0	0	0	0	0	0	0	0	0	0	0	0	0	0	0	0	0	0	0	0	0	0	0	0	0	0	0	0	0	0	0	0	0	0
d__Bacteria|p__Firmicutes|c__Bacilli|o__Bacillales|f__Paenibacillaceae|g__Thermobacillus|s__Thermobacillus composti	0	0	0	0	0	0	0	0	0	0	0	0	0	0	0	0	0	0	0	0	2.95747e-05	0	0	0	0	0	0	0	0	0	0	0	0	0	9.22795e-06	0	0	0	0	0	0	0	0	0	0	0	0	0	0
d__Bacteria|p__Firmicutes|c__Bacilli|o__Bacillales|f__Planococcaceae|g__Kurthia|s__Kurthia sp. 11kri321	0	0	1.89271e-05	0	0	0	1.89617e-05	0.000149534	0	0	0	6.16208e-05	0	0	0	0	1.63439e-05	0	2.5826e-05	0	8.87242e-05	0	0	0	7.74356e-05	0	0	0	0	0	7.61514e-05	1.72584e-05	0	0	9.22795e-06	0	0.000128878	0	0.00063912	0	0	0	0	0	0	0	0	0	0
d__Bacteria|p__Firmicutes|c__Bacilli|o__Bacillales|f__Planococcaceae|g__Kurthia|s__Kurthia zopfii	0	0	0	0	0	0	0	0	0	0	0	0	0	0	0	0	0	0	0	0	0	0	0	0	0	0	0	0	0	0	0	0	0	0	0	0	0	0	0	0	0	2.53798e-05	0	0	0	0	0	0	0
d__Bacteria|p__Firmicutes|c__Bacilli|o__Bacillales|f__Planococcaceae|g__Planococcus|s__Planococcus maritimus	0	0	0	0	0	1.23412e-05	0	0	0	0	0	0	0	0	0	0	0	0	0	0	0	0	0	0	0	0	0	0	0	0	0	0	0	0	0	0	0	0	0	0	0	0	0	0	0	0	0	0	0
d__Bacteria|p__Firmicutes|c__Bacilli|o__Bacillales|f__Planococcaceae|g__Solibacillus|s__Solibacillus sp. R5-41	0	0	0	0	0	1.23412e-05	0	0	0	0	0	0	0	0	0	0	0	0	0	0	0	0	0	0	0	0	0	0	0	0	0	0	0	0	0	0	0	0	0	0	0	0	0	0	0	0	0	0	0
d__Bacteria|p__Firmicutes|c__Bacilli|o__Bacillales|f__Planococcaceae|g__Sporosarcina|s__Sporosarcina psychrophila	0	0	0	0	0	0	0	0	0	0	0	0	0	0	0	0	0	0	0	0	0	0	0	0	9.03415e-05	0	0	0	0	0	0	0	0	0	0	0	0	0	0	0	0	0	0	0	0	0	0	0	0
d__Bacteria|p__Firmicutes|c__Bacilli|o__Bacillales|f__Planococcaceae|g__Ureibacillus|s__Ureibacillus thermosphaericus	0	0	0	0	0	1.23412e-05	1.89617e-05	0	0	0	0	0	0	0	0	0	0	0	0	0	0	0	0	0	0	0	0	0	0	0	0	0	0	0	0	0	0	0	0	0	0	0	0	0	0	0	0	0	0
d__Bacteria|p__Firmicutes|c__Bacilli|o__Bacillales|f__Staphylococcaceae|g__Macrococcus|s__Macrococcus canis	0	0	0	0	0	0	0	0	0	0	0	0	0	0	0	0	0	0	0	0	2.95747e-05	0	0	0	0	0	0	0	0	1.76307e-05	0	0	0	0	0	0	0	0	8.75507e-06	0	0	5.07595e-05	0	0	0	0	0	0	0
d__Bacteria|p__Firmicutes|c__Bacilli|o__Bacillales|f__Staphylococcaceae|g__Macrococcus|s__Macrococcus caseolyticus	0	0	0	0	0.000194713	0	1.89617e-05	0	1.08328e-05	1.35204e-05	0	1.54052e-05	0	0	0	1.7871e-05	1.63439e-05	1.03687e-05	0	0	0.000207023	0	0	0	3.87178e-05	9.95285e-05	0.000226925	1.86883e-05	1.6521e-05	1.76307e-05	0.000380757	0	5.33275e-05	0	9.22795e-06	0	5.36992e-05	0	3.50203e-05	0	0	0.00266487	4.17241e-05	0	0	0	0	0	0
d__Bacteria|p__Firmicutes|c__Bacilli|o__Bacillales|f__Staphylococcaceae|g__Macrococcus|s__Macrococcus sp. IME1552	0	0	0	0	0	0	0	0	0	0	0	0	0	0	0	0	0	0	0	0	0	0	0	0	0	0	0	0	0	0	0	0	0	0	0	0	0	0	0	0	0	8.45992e-06	0	0	0	0	0	0	0
d__Bacteria|p__Firmicutes|c__Bacilli|o__Bacillales|f__Staphylococcaceae|g__Salinicoccus|s__Salinicoccus halodurans	0	0	0	2.09594e-05	0	0	0	0	0	0	0	0	0	0	0	0	0	0	0	0	0	0	0	2.82629e-05	0	0	0	1.86883e-05	0	0	0	0	1.06655e-05	1.9498e-05	0	0	0	0	0	0	0	0	0	0	0	0	0	0	0
d__Bacteria|p__Firmicutes|c__Bacilli|o__Bacillales|f__Staphylococcaceae|g__Staphylococcus|s__Staphylococcus argenteus	0	0	0	0	0	0	0	0	0	0	0	0	0	0	0	0	1.63439e-05	0	0	0	0	0	0	0	0	0	0	0	0	0	0	0	0	0	0	0	0	0	0	0	0	0	0	0	0	0	0	0	0
d__Bacteria|p__Firmicutes|c__Bacilli|o__Bacillales|f__Staphylococcaceae|g__Staphylococcus|s__Staphylococcus arlettae	0	0	0	0	0	0	0	0	0	0	0	0	0	0	1.5562e-05	0	0	0	0	0	0	0	0	0	0	0	0	0	0	0	1.52303e-05	0	0	0	0	0	0	0	0	0	0	0	0	0	0	0	0	0	0
d__Bacteria|p__Firmicutes|c__Bacilli|o__Bacillales|f__Staphylococcaceae|g__Staphylococcus|s__Staphylococcus aureus	0.00126256	0.00666555	0	2.09594e-05	0.000149779	0.000456624	0.000284426	0.000345797	0.00565472	9.4643e-05	0.0207538	1.54052e-05	0.000128686	0.000786751	0.000171182	0.00119735	0.00488683	0.000279955	7.74779e-05	0.000308204	0.000236598	1.65406e-05	1.74482e-05	1.88419e-05	7.74356e-05	0.0034835	1.02652	0.000373767	0.000305638	0.000176307	0.000670132	1.72584e-05	0.000639929	0.000380211	0.00273147	0.000269979	0.00240573	7.98305e-06	0.000175101	0	2.39478e-05	0.000490675	0	9.92921e-06	0.000106333	0.000120814	0.000531804	6.02747e-06	0
d__Bacteria|p__Firmicutes|c__Bacilli|o__Bacillales|f__Staphylococcaceae|g__Staphylococcus|s__Staphylococcus capitis	0	0	0	0	0	0	0	0	1.08328e-05	0	0	0	0	0	0	0	0	0	0	0	0	0	0	0	1.29059e-05	0	0	0	0	0	0	0	0	9.74901e-06	0	0	0	0	0	0	0	2.53798e-05	0	9.92921e-06	0	0	2.12722e-05	0	0
d__Bacteria|p__Firmicutes|c__Bacilli|o__Bacillales|f__Staphylococcaceae|g__Staphylococcus|s__Staphylococcus caprae	1.9424e-05	0	0	0	0	0	0	0	0	0	0	0	0	0	0	0	0	0	0	0	0	0	0	0	0	0	0	0	0	0	0	0	0	0	0	0	0	0	0	0	0	0	0	0	0	0	0	0	0
d__Bacteria|p__Firmicutes|c__Bacilli|o__Bacillales|f__Staphylococcaceae|g__Staphylococcus|s__Staphylococcus carnosus	0	1.43654e-05	0	0	0	0	0	9.34585e-06	0	0	0	0	0	0	1.5562e-05	0	0.000294191	0	0	0	0	1.65406e-05	0	0	0	3.31762e-05	0	1.86883e-05	0	1.76307e-05	0.00105089	0	0	0	0	0	0	0	8.75507e-06	0	0	0	0	0	0	0	2.12722e-05	0	0
d__Bacteria|p__Firmicutes|c__Bacilli|o__Bacillales|f__Staphylococcaceae|g__Staphylococcus|s__Staphylococcus chromogenes	1.9424e-05	0	0	0	0	0	0	0	0	0	0	0	0	0	0	0	0	0	0	0	0	0	0	0	0	0	0	0	0	0	0	0	0	0	0	0	0	0	0	0	0	0	0	0	0	0	0	0	0
d__Bacteria|p__Firmicutes|c__Bacilli|o__Bacillales|f__Staphylococcaceae|g__Staphylococcus|s__Staphylococcus cohnii	0	0	0	0	0	0	0	0	0	0	0	0	0	0	0	0	0	0	0	0	0	0	0	9.42097e-06	0	3.31762e-05	0	0	0	0	0	0	0	0	0	0	0	0	0	0	0	0	0	0	0	0	0	6.02747e-06	0
d__Bacteria|p__Firmicutes|c__Bacilli|o__Bacillales|f__Staphylococcaceae|g__Staphylococcus|s__Staphylococcus condimenti	0	0	0	0	0	0	0	0	0	0	0	0	0	0	0	1.7871e-05	0	0	0	0	0	0	0	0	3.87178e-05	0.000497642	0	0	0	0	0	0	0	0	0	0	1.07398e-05	0	0	0	0	4.22996e-05	0	0	0	1.00678e-05	0	0	0
d__Bacteria|p__Firmicutes|c__Bacilli|o__Bacillales|f__Staphylococcaceae|g__Staphylococcus|s__Staphylococcus epidermidis	3.8848e-05	2.87308e-05	0	0	0	0	5.68852e-05	1.86917e-05	0.000216656	0	1.49416e-05	0	0	3.27813e-05	6.22479e-05	0.000142968	0.00272943	4.14748e-05	0.000180782	0	0.000325322	1.65406e-05	0	0	1.29059e-05	0	1.41828e-05	0	0	1.76307e-05	0.000319836	1.72584e-05	7.46584e-05	0	9.22795e-06	0.000539958	4.29594e-05	0	0	1.83069e-05	0	0.000448376	0	3.97168e-05	0	0	0.000233994	0	0
d__Bacteria|p__Firmicutes|c__Bacilli|o__Bacillales|f__Staphylococcaceae|g__Staphylococcus|s__Staphylococcus equorum	0	0	0	0	0	0	0.000284426	0	2.16656e-05	0	0	0	0	0	0	3.57419e-05	0	0	0	0	0	0	0	0	0	1.65881e-05	0	0	4.95629e-05	1.76307e-05	0	0	0	0	0	0	0	0	0	0	0	0	0	0	0	1.00678e-05	2.12722e-05	0	0
d__Bacteria|p__Firmicutes|c__Bacilli|o__Bacillales|f__Staphylococcaceae|g__Staphylococcus|s__Staphylococcus haemolyticus	0	0	0	6.28783e-05	0	1.23412e-05	1.89617e-05	0	0.00019499	1.35204e-05	2.98831e-05	0	0	0	0	0	1.63439e-05	0	0	0	0	0	0	0	0	0	0	0	0	1.76307e-05	0.000106612	5.17751e-05	2.1331e-05	9.74901e-06	0	0	0	0	8.75507e-06	0	0	1.69198e-05	0	1.98584e-05	0	5.03392e-05	0.000701982	0	0
d__Bacteria|p__Firmicutes|c__Bacilli|o__Bacillales|f__Staphylococcaceae|g__Staphylococcus|s__Staphylococcus hominis	0	0	0	0	0	0	0	0	2.16656e-05	0	0	0	0	1.63906e-05	0	0	0	0	2.5826e-05	0	0	0	0	0	0	0	0	0	0	0	3.04606e-05	1.72584e-05	1.06655e-05	0	9.22795e-06	0	0	0	0	9.15346e-06	0	0	0	0	0	0	2.12722e-05	0	0
d__Bacteria|p__Firmicutes|c__Bacilli|o__Bacillales|f__Staphylococcaceae|g__Staphylococcus|s__Staphylococcus kloosii	0	0	0	6.28783e-05	0	0	0	9.34585e-06	0	0	0	1.54052e-05	0	0	0	0.000875677	0.000130751	0	0	0	2.95747e-05	8.27028e-05	0	0	0	3.31762e-05	4.25484e-05	0	0	1.76307e-05	1.52303e-05	0	0	0	0	0	3.22195e-05	0	0	0	0	0	0	0	0	0	0.000106361	0	0
d__Bacteria|p__Firmicutes|c__Bacilli|o__Bacillales|f__Staphylococcaceae|g__Staphylococcus|s__Staphylococcus lugdunensis	0	1.43654e-05	0	0	0	0	0	0	0	0	0	0	0	0	0	0	0	0	0	0	0	0	0	0	0	0	0	0	0	0	0	1.72584e-05	0	0	0	0	0	0	0	0	0	0	0	0	0	1.00678e-05	0	0	0
d__Bacteria|p__Firmicutes|c__Bacilli|o__Bacillales|f__Staphylococcaceae|g__Staphylococcus|s__Staphylococcus nepalensis	0	0	0	0	0	0	0.000606775	0	0	0	0	0	0	0	0	0	0	0	0	0	0	0	0	0	0	0	0	1.86883e-05	0	0	0	0	0	0	0	0	0	0	0	0	0	0	0	0	0	0	0	0	0
d__Bacteria|p__Firmicutes|c__Bacilli|o__Bacillales|f__Staphylococcaceae|g__Staphylococcus|s__Staphylococcus pasteuri	0	0	0	0	0	0	3.79235e-05	0	0	0	0	0	0	0	0	0	0.000849884	0	0	0	0	0	0	0	0	0	0	1.86883e-05	0	0	1.52303e-05	0	1.06655e-05	0	0	0	0	0	0	0	0	0	0	0	0	0	0.000127633	0	6.81139e-06
d__Bacteria|p__Firmicutes|c__Bacilli|o__Bacillales|f__Staphylococcaceae|g__Staphylococcus|s__Staphylococcus pettenkoferi	0	0	0	0	0	0	0	0	0	0	0	0	0	0	0	0	0	0	0	0	0	0	0	0	0	0	0	0	0	0	0	0	0	0	0	0	0	0	0	0	0	0	0	0	0	0	2.12722e-05	0	0
d__Bacteria|p__Firmicutes|c__Bacilli|o__Bacillales|f__Staphylococcaceae|g__Staphylococcus|s__Staphylococcus piscifermentans	0	0	0	0	0	0	0	2.80376e-05	0	0	0	0	0	0	0	0	0	0	0	0	0	0	0	0	0	0	0	0	0	1.76307e-05	0	0	0	0	0	0	0	0	0	0	0	0	0	0	0	0	0	0	0
d__Bacteria|p__Firmicutes|c__Bacilli|o__Bacillales|f__Staphylococcaceae|g__Staphylococcus|s__Staphylococcus saprophyticus	0	0	0	0	2.99558e-05	0	5.68852e-05	9.34585e-06	0	0	2.98831e-05	0	0	0	0	1.7871e-05	4.90318e-05	1.03687e-05	0	0	2.95747e-05	0	0	0	0	8.29404e-05	2.83656e-05	1.86883e-05	0	1.76307e-05	0	0	1.06655e-05	0	0	0	0	0	2.62652e-05	0	0	8.45992e-06	2.78161e-05	0	0	0	0	0	0
d__Bacteria|p__Firmicutes|c__Bacilli|o__Bacillales|f__Staphylococcaceae|g__Staphylococcus|s__Staphylococcus sciuri	0	0	0	2.09594e-05	0.000254624	1.23412e-05	5.68852e-05	0	7.58295e-05	0	0	0	0	0	1.5562e-05	0	3.26878e-05	3.11061e-05	0	0	0	0.000198487	0	0	0	6.63523e-05	0	0	4.13024e-05	0	1.52303e-05	0	0	0	0	0	0	0	8.75507e-06	0	0	8.45992e-06	1.3908e-05	0	0	0	0	0	0
d__Bacteria|p__Firmicutes|c__Bacilli|o__Bacillales|f__Staphylococcaceae|g__Staphylococcus|s__Staphylococcus simiae	0	0	0	0	0	0	0	0	0	0	0	0	0	0	0	0	0	0	0	0	0	0	0	0	0	0	0	0	0	0	0	0	0	0	0	0	0	0	8.75507e-06	0	0	0	1.3908e-05	0	0	0	0	0	0
d__Bacteria|p__Firmicutes|c__Bacilli|o__Bacillales|f__Staphylococcaceae|g__Staphylococcus|s__Staphylococcus simulans	0	0	0	0	0	0	1.89617e-05	0	0	0	0	0	0	0	0	0	0	0	0	0	0	1.65406e-05	0	0	0	0	0	0	0	0	0	0	0	0	0	0	0	0	0	0	0	0	0	0	0	0	0	6.02747e-06	0
d__Bacteria|p__Firmicutes|c__Bacilli|o__Bacillales|f__Staphylococcaceae|g__Staphylococcus|s__Staphylococcus sp. SDB 2975	0	0	0	0	0	0	0	0	0	0	0	0	0	0	0	0	0	0	0	0	0	0	0	0	0	1.65881e-05	0	0	0	0	0	0	0	0	0	0	0	0	0	0	0	0	2.78161e-05	0	0	0	0	0	0
d__Bacteria|p__Firmicutes|c__Bacilli|o__Bacillales|f__Staphylococcaceae|g__Staphylococcus|s__Staphylococcus succinus	0	0	0	0	0	0	0	0	0	0	0	0	0	0	0	0	0	0	0	0	5.91494e-05	0	0	0	0	0	0	0	0	0	0	0	0	0	0	0	0	0	0	0	0	0	0	0	0	0	0	0	0
d__Bacteria|p__Firmicutes|c__Bacilli|o__Bacillales|f__Staphylococcaceae|g__Staphylococcus|s__Staphylococcus warneri	0	0	0	4.19189e-05	0	0	1.89617e-05	0	4.33312e-05	4.05613e-05	0	0	1.42985e-05	3.27813e-05	0	0.00537916	3.26878e-05	2.07374e-05	2.5826e-05	0	0	0	0	0	0	0	0	0	7.43444e-05	5.2892e-05	4.56909e-05	0	2.1331e-05	0	0	0	0	0	1.75101e-05	0	0	2.53798e-05	0	0	0	0	0	0	1.36228e-05
d__Bacteria|p__Firmicutes|c__Bacilli|o__Bacillales|f__Staphylococcaceae|g__Staphylococcus|s__Staphylococcus xylosus	0	1.43654e-05	0	0	0	0	7.58469e-05	0	2.16656e-05	0	0	0	0	0	0	3.57419e-05	0	0	5.16519e-05	0	0.000207023	1.65406e-05	0	0	1.29059e-05	0.000149293	0	1.86883e-05	4.13024e-05	3.52613e-05	0	0	1.06655e-05	0	1.84559e-05	0	0	0	0	0	0	4.22996e-05	0	0	0	0	0	6.02747e-06	0
d__Bacteria|p__Firmicutes|c__Bacilli|o__Bacillales|g__Exiguobacterium|s__Exiguobacterium sp. AT1b	0	0	0	0	0	0	0	0	0	0	0	0	0	0	0	0	0	0	0	0	0	1.65406e-05	0	0	0	0	0	0	0	0	0	0	0	0	0	0	0	0	0	0	0	0	0	0	0	0	0	0	0
d__Bacteria|p__Firmicutes|c__Bacilli|o__Bacillales|g__Exiguobacterium|s__Exiguobacterium sp. N4-1P	0	0	0	0	0	0	0	0	0	0	0	0	0	0	0	0	0	0	0	0	0	0	0	0	0	0	0	0	8.26049e-06	0	0	0	0	0	0	0	0	0	0	0	0	0	0	0	0	0	0	0	0
d__Bacteria|p__Firmicutes|c__Bacilli|o__Bacillales|g__Gemella|s__Gemella haemolysans	0.0020201	0.000732636	0.000208198	0.00035631	0.00140792	0.00166606	0.000398196	0.00502807	0.00266487	0.00201454	0.000612604	0.00106296	4.28955e-05	0.000491719	4.66859e-05	0.0357241	6.53757e-05	0.00150346	0.00222103	0.000297197	0.000443621	0.000942812	0.000165758	0.000150736	0.000335554	0.00142657	0.00076587	0.000280325	0.000561713	0.00204516	0.00111181	0.00138067	2.1331e-05	0.000506949	0.00107967	0.00672376	0.00324343	0.000215542	0.0028454	0.00147371	0.00387157	0.00110825	0.000236436	0.000139009	0	0.00426877	0.00155287	0.00224825	8.85481e-05
d__Bacteria|p__Firmicutes|c__Bacilli|o__Bacillales|g__Gemella|s__Gemella morbillorum	0.00796384	0.00170948	0.000274442	0.000859336	0.000703961	0.00246824	0.000208579	0.00116823	0.000812459	0.00200102	0.000627545	0.00203349	5.7194e-05	0.00152433	7.78099e-05	0.00607613	9.80635e-05	0.00299656	0.00335738	4.40291e-05	0.000621069	0.00129016	0.00199782	0.00087615	0.000722732	0.000215645	0.00141828	0.00123343	0.00162732	0.00751066	0.00380757	0.000362425	4.2662e-05	0.000935905	0.000110735	0.0029312	1.07398e-05	0.00010378	0.000358958	0.00111672	0.000902035	0.000702173	0.000111264	8.93629e-05	0	0.000533596	0.0113168	0.000711242	6.13025e-05
d__Bacteria|p__Firmicutes|c__Bacilli|o__Bacillales|g__Gemella|s__Gemella sanguinis	0.00310784	0.00251395	9.46353e-05	0.00406613	0.00286078	0.0164755	0.00472147	0.0061963	0.000704132	0.013534	0.00530425	0.0105372	0.00114388	0.00985078	1.5562e-05	0.136391	0.00045763	0.00583758	0.00996882	0.000902597	0.00236598	0.00736055	0.00156161	0.00240235	0.00122606	0.00119434	0.00818347	0.00186883	0.00813658	0.00495422	0.0110572	0.00196745	0.00132252	0.000955403	0.00287912	0.0247481	0.000429594	7.98305e-05	0.0103835	0.00800013	0.000478957	0.0141196	0.00147425	2.97876e-05	0.000231999	0.00690654	0.00823233	0.00312223	0.000129416
d__Bacteria|p__Firmicutes|c__Bacilli|o__Bacillales|g__Gemella|s__Gemella sp. ND 6198	0	0.000775732	9.46353e-06	0	0	0	0	0	2.16656e-05	0	0	6.16208e-05	0	0	1.5562e-05	0	0	1.03687e-05	0	2.20146e-05	0	0	8.72409e-06	9.42097e-06	0	0	0	0	0	1.76307e-05	6.09211e-05	3.45167e-05	0	0	0	0	1.07398e-05	0	0	0	0	0	1.3908e-05	0	0	0	2.12722e-05	0	0
d__Bacteria|p__Firmicutes|c__Bacilli|o__Bacillales|g__Gemella|s__Gemella sp. oral taxon 928	0	0.000258577	0	0	0	2.46824e-05	0.000360273	9.34585e-06	0.000444144	4.05613e-05	0	0	0	0	0	0	0	1.03687e-05	0.00012913	0	0	0	0	0	0	1.65881e-05	0	5.6065e-05	8.26049e-06	8.81533e-05	3.04606e-05	0.000120808	0	0	0	2.57123e-05	3.22195e-05	0	8.75507e-06	0	0	8.45992e-06	2.78161e-05	9.92921e-06	0	4.02714e-05	4.25443e-05	0	0
d__Bacteria|p__Firmicutes|c__Bacilli|o__Lactobacillales|f__Aerococcaceae|g__Aerococcus|s__Aerococcus christensenii	0	0	0	0	0	0	1.89617e-05	0	0	0	0	0	0	0	0	1.7871e-05	0	1.03687e-05	0	0	0	0	8.72409e-06	0	0	0	4.25484e-05	0	0	5.2892e-05	0	0.00243343	1.06655e-05	0	0	3.85684e-05	0	0	0	0	0	0	0.00121	0	0	1.00678e-05	0	0.000204934	4.76797e-05
d__Bacteria|p__Firmicutes|c__Bacilli|o__Lactobacillales|f__Aerococcaceae|g__Aerococcus|s__Aerococcus sanguinicola	0	0	0	0	0	0	0	0	0	0	0	0	0	0	0	0	0	0	0	0	0	0	0	0	0	0	0	0	0	0	0	0	0	0	0	0	0	0	0	0	0	0	0	0	0	1.00678e-05	0	0	0
d__Bacteria|p__Firmicutes|c__Bacilli|o__Lactobacillales|f__Aerococcaceae|g__Aerococcus|s__Aerococcus urinae	0	0	0	0	0	0	0	0	0	0	0	0	0	0	0	0	0	0	0	0	0	0	0	0	0	0	0	0	0	1.76307e-05	0	8.62918e-05	0	0	0	0	0	0	0	0	0	0	0	0	0	0	8.50887e-05	6.02747e-06	6.81139e-06
d__Bacteria|p__Firmicutes|c__Bacilli|o__Lactobacillales|f__Aerococcaceae|g__Aerococcus|s__Aerococcus urinaeequi	0	0	0	0	0	0	0	0	0	4.05613e-05	0	0	0	0	0	1.7871e-05	0	0	0	0	0	0	0	0	0	0	0	0	0	0	0	0	0	0	0	0	0	7.98305e-06	0	0	0	0	0	0	0	0	6.38165e-05	0	0
d__Bacteria|p__Firmicutes|c__Bacilli|o__Lactobacillales|f__Aerococcaceae|g__Aerococcus|s__Aerococcus urinaehominis	0	0	0	0	0	0	0	0	0	0	0	0	0	0	0	0	0	0	0	0	0	0	0	0	0	0	0	0	0	0	0	0	0	0	0	0	0	0	0	0	0	0	0	0	0	0	2.12722e-05	0	0
d__Bacteria|p__Firmicutes|c__Bacilli|o__Lactobacillales|f__Aerococcaceae|g__Aerococcus|s__Aerococcus viridans	0	0	0	0	0	0	0	0	0	0	0	0	0	0	0	0	0	2.07374e-05	0	0	0	0	0	0	0	0	0	0	0	0	1.52303e-05	0	0	9.74901e-06	0	0	0	0	0	0	0	0	0	0	0	0	2.12722e-05	0.000114522	0
d__Bacteria|p__Firmicutes|c__Bacilli|o__Lactobacillales|f__Aerococcaceae|g__Suicoccus|s__Suicoccus acidiformans	0	0	9.46353e-06	0	0	0	0	0	1.08328e-05	0	0	0	0	1.63906e-05	0.000606917	0	0	0	0	0	0	0	1.74482e-05	0	0	0	0	0	0	0	0	0.000586784	0	0	9.22795e-06	0	0	0	0	0	0	0	0	0	0	0	0.000106361	0	0
d__Bacteria|p__Firmicutes|c__Bacilli|o__Lactobacillales|f__Carnobacteriaceae|g__Carnobacterium|s__Carnobacterium divergens	0	0	0	0	0	0	0	9.34585e-06	1.08328e-05	0	0	0	0	0	0	0	0	0	0	0	0	0	0	0	0	0	4.25484e-05	0	0	0	0	0	0	0	0	0	0	0	0	0	0	0.000177658	0	0	0	0	0	0	0
d__Bacteria|p__Firmicutes|c__Bacilli|o__Lactobacillales|f__Carnobacteriaceae|g__Carnobacterium|s__Carnobacterium inhibens	3.8848e-05	0	0	0	0	0	0	0	0	0	0	0	0	0	0	0	0	0	0	0	0	0	0.000139585	0	0	0	0	0	0	0	1.52303e-05	0	0	0	0	0	0	0	0	0	0	0	1.3908e-05	0	0	0	0	0	0
d__Bacteria|p__Firmicutes|c__Bacilli|o__Lactobacillales|f__Carnobacteriaceae|g__Carnobacterium|s__Carnobacterium maltaromaticum	0	0	0	0	5.99116e-05	0	0	9.34585e-06	0	0	0.000119532	1.54052e-05	0	0	0	0	0	0	0	3.30218e-05	0.000147874	0	0	0	0	0	2.83656e-05	0	0	3.52613e-05	0	0	0	0	0	0	0	0	4.37754e-05	0	0	2.53798e-05	0	0	0	0	0	0	0
d__Bacteria|p__Firmicutes|c__Bacilli|o__Lactobacillales|f__Carnobacteriaceae|g__Carnobacterium|s__Carnobacterium sp. CP1	0	0	0	0	0	0	0	0	0	0	0	0	0	0	0	0	0	1.03687e-05	0	0	0	0	0	0	0	0	0	0	0	0	0	0	0	0	0	0	0	0	0	0	0	0	0	0	0	0	0	0	0
d__Bacteria|p__Firmicutes|c__Bacilli|o__Lactobacillales|f__Carnobacteriaceae|g__Dolosigranulum|s__Dolosigranulum pigrum	0.000213664	0	0	8.38377e-05	2.99558e-05	3.70236e-05	1.89617e-05	9.34585e-06	3.24984e-05	0	0	0	0	0	3.1124e-05	0	0	2.07374e-05	0	0	0	8.27028e-05	0	0	1.29059e-05	1.65881e-05	1.41828e-05	1.86883e-05	8.26049e-06	0	0	0.0002071	0	2.9247e-05	9.22795e-06	0.000141418	0.000247017	0	3.50203e-05	0	0	0.000126899	5.56321e-05	9.92921e-06	9.66661e-06	3.02035e-05	0	0	6.81139e-06
d__Bacteria|p__Firmicutes|c__Bacilli|o__Lactobacillales|f__Carnobacteriaceae|g__Jeotgalibaca|s__Jeotgalibaca arthritidis	1.9424e-05	0	1.89271e-05	0.000314391	0	0	0	0	0	0	0	0	5.7194e-05	0	0	0	1.63439e-05	0	0	3.30218e-05	0	0.000132325	0	2.82629e-05	0	0	1.41828e-05	0.000691469	0	0	1.52303e-05	0	1.06655e-05	0	1.84559e-05	0	0	0	0	0	0	0	0	2.97876e-05	0	0	0	0	0
d__Bacteria|p__Firmicutes|c__Bacilli|o__Lactobacillales|f__Carnobacteriaceae|g__Jeotgalibaca|s__Jeotgalibaca dankookensis	0	0	0	0	0	0	0	0	0	0	0	0	0	0	0	0	0	0	0	0	0	0	0	9.42097e-06	0	0	0	0	0	0	0	0	0	0	0	0	0	0	0	0	0	0	0	0	0	0	0	0	0
d__Bacteria|p__Firmicutes|c__Bacilli|o__Lactobacillales|f__Carnobacteriaceae|g__Jeotgalibaca|s__Jeotgalibaca porci	0	0	0	0	0	0	0	0	0	0	0	0	0	0	0	0	1.63439e-05	0	0	0	0	0	0	0	0	0	0	0	0	0	0	1.72584e-05	0	0	0	0	0	0	1.75101e-05	0	0	0	0	0	0	1.00678e-05	0	6.02747e-06	0.000183908
d__Bacteria|p__Firmicutes|c__Bacilli|o__Lactobacillales|f__Carnobacteriaceae|g__Jeotgalibaca|s__Jeotgalibaca sp. H21T32	0	0	0	0	0	0	0	0	0	1.35204e-05	0	0	0	0	0	0	0	0	0	0	0	0	0	0	0	1.65881e-05	0	3.73767e-05	0	3.52613e-05	0	0	0	0	0	0	0	0	0	0	0	0	0	0	0	2.01357e-05	0	0	6.81139e-06
d__Bacteria|p__Firmicutes|c__Bacilli|o__Lactobacillales|f__Carnobacteriaceae|g__Jeotgalibaca|s__Jeotgalibaca sp. PTS2502	0	0	0	0	0	0	0	0	0	0	0	0	0	0	0	0	0	0	0	0	0	0	0	0	0.000180683	0	0	0	8.26049e-06	0	0	0	0	0	0	0	1.07398e-05	0	0	0	0	0	0	0	0	0	0	0	0
d__Bacteria|p__Firmicutes|c__Bacilli|o__Lactobacillales|f__Carnobacteriaceae|g__Marinilactibacillus|s__Marinilactibacillus sp. 15R	0	0	0	0	0	0	0	0	0	0.000175766	0	0	0	0	0	0	0	0	0	0	0	0	0	0	0	0	0	0	3.30419e-05	0	0	0	0	0	0	0	0	0	0	0	0	0	0	0	0	0	0	0	0
d__Bacteria|p__Firmicutes|c__Bacilli|o__Lactobacillales|f__Enterococcaceae|g__Enterococcus|s__Enterococcus avium	0.0211139	0	2.83906e-05	0.000314391	5.99116e-05	1.23412e-05	7.58469e-05	0.000168225	0.000509141	0.000148725	0.0127302	0	4.28955e-05	0.00277002	4.66859e-05	0.218258	0.000147095	0.0270831	0.00152373	0.000253167	2.95747e-05	0.00325849	0.381164	0.415173	0.00184555	0.000331762	0.000893515	9.34417e-05	0.30971	0.024824	0.000106612	0.021642	0.00130119	0.000409458	9.22795e-06	0.000372828	0.000225537	0.00168442	6.12855e-05	0.0139865	0.000143687	0.000532975	0.00215574	0.00825117	8.69995e-05	0.0397881	0.00935976	0.800442	0.0144674
d__Bacteria|p__Firmicutes|c__Bacilli|o__Lactobacillales|f__Enterococcaceae|g__Enterococcus|s__Enterococcus casseliflavus	0.00112659	0	0	0	0	0	0.000170656	0	0.00019499	1.35204e-05	0	1.54052e-05	1.42985e-05	0	1.5562e-05	0.00175135	0.00563865	0.00108871	0	0	5.91494e-05	6.61623e-05	0.00019193	0.00192188	0	1.65881e-05	2.83656e-05	7.47534e-05	0.000189991	5.2892e-05	6.09211e-05	0.000655817	1.06655e-05	9.74901e-05	0.000525993	1.28561e-05	0	0	0.000105061	0	2.39478e-05	0	1.3908e-05	7.94337e-05	0	4.02714e-05	0	3.01374e-05	0
d__Bacteria|p__Firmicutes|c__Bacilli|o__Lactobacillales|f__Enterococcaceae|g__Enterococcus|s__Enterococcus cecorum	0.000135968	0.00466876	0.000652983	0.00295528	0.000898674	0.00436878	0.00225645	0.00231777	0.000454977	0.00204159	0.000119532	0.00110917	0.00104379	0.0042124	0.0149706	0.000625484	0.00568768	0.000300693	0.000309912	0.00144195	0.00476153	0.000727785	0.00259106	0.00118704	7.74356e-05	0.00164222	0.00184376	0.00216785	3.30419e-05	0.00306774	0.00536106	0.0205029	0.000181313	0.000506949	0.00201169	0.00170987	0.000784009	0.00010378	0.0251446	0.000732277	0.0011495	0.00147203	0.00134908	0.00587809	0.000869995	0.000271832	0.00485006	5.42473e-05	0.000149851
d__Bacteria|p__Firmicutes|c__Bacilli|o__Lactobacillales|f__Enterococcaceae|g__Enterococcus|s__Enterococcus durans	3.8848e-05	0	0	0	0	1.23412e-05	3.79235e-05	3.73834e-05	0.000129994	0	0	0	1.42985e-05	0.000147516	3.1124e-05	1.7871e-05	4.90318e-05	0	2.5826e-05	4.40291e-05	0	0	4.36205e-05	1.88419e-05	0	0	0	3.73767e-05	3.30419e-05	1.76307e-05	6.09211e-05	0.000327909	3.19965e-05	0	9.22795e-06	0	0	1.59661e-05	2.62652e-05	0	7.98261e-06	0.000101519	2.78161e-05	2.97876e-05	0	6.04071e-05	0.000127633	0.000108495	0
d__Bacteria|p__Firmicutes|c__Bacilli|o__Lactobacillales|f__Enterococcaceae|g__Enterococcus|s__Enterococcus faecalis	0.00134026	8.61925e-05	0.000132489	0.0977338	5.99116e-05	0.000160435	0.000853278	0.000102804	0.000303318	0.0011222	0.000956259	7.7026e-05	0.00208758	0.00108178	0.0948503	0.00148329	0.0028275	0.000508067	0.000387389	5.50364e-05	0.000591494	0.000314271	6.10686e-05	0.00167693	0.000219401	0.000331762	0.0487462	0.000747534	0.000355201	0.0118654	0.0403146	2.40637	0.00021331	0.00332441	0.112673	0.394658	0.000289976	0.00177224	6.12855e-05	6.40742e-05	0.0001836	9.30591e-05	0.000111264	0.000297876	0.000280332	0.0164106	0.00125506	0.000663022	0.00189357
d__Bacteria|p__Firmicutes|c__Bacilli|o__Lactobacillales|f__Enterococcaceae|g__Enterococcus|s__Enterococcus faecium	3.08447	0.00317476	0.00252676	0.00515602	0.00226166	0.020943	0.0126285	0.00274768	0.00699798	0.00336659	0.0143439	0.00574614	0.00544773	0.0463691	0.0844549	0.00298445	0.0131405	0.00741363	0.00808353	0.0072538	0.00499813	0.00353968	0.0674111	0.0175042	0.00369109	0.0151781	0.0398394	0.0283128	0.0048489	0.0151976	0.0198146	0.0328426	0.00974826	0.0317135	0.0232637	0.0282449	0.965147	0.00581166	0.0173876	0.00536393	0.250399	0.00699635	0.0143948	0.00431921	0.0289418	0.0053863	0.0213147	0.00620227	0.0136977
d__Bacteria|p__Firmicutes|c__Bacilli|o__Lactobacillales|f__Enterococcaceae|g__Enterococcus|s__Enterococcus gallinarum	0.000330208	0	0	4.19189e-05	0	0	1.89617e-05	0	0.00176575	0	0	0	0	0	0	0.000107226	0.000196127	3.11061e-05	5.16519e-05	0	0	0	0.000305343	0.000471049	0	0	0	3.73767e-05	0.000619536	0	0.000274145	6.90334e-05	0	0	0	0	0	0	0	0	1.59652e-05	0	0	0	0	7.04749e-05	0	3.01374e-05	0
d__Bacteria|p__Firmicutes|c__Bacilli|o__Lactobacillales|f__Enterococcaceae|g__Enterococcus|s__Enterococcus gilvus	1.9424e-05	0	0	0	0	0	0	0	0	0	1.49416e-05	0	0	0	0	0.00017871	1.63439e-05	0	0	0	0	0	0.000244275	0.000273208	1.29059e-05	0	0	0	0.000669099	0.000123415	0	0.00172584	0	0	0	1.28561e-05	0	0	0	0	0	1.69198e-05	0	2.97876e-05	0	0.000100678	4.25443e-05	0.000150687	1.36228e-05
d__Bacteria|p__Firmicutes|c__Bacilli|o__Lactobacillales|f__Enterococcaceae|g__Enterococcus|s__Enterococcus hirae	3.8848e-05	0	0	0	0	1.23412e-05	0	0	1.08328e-05	0	0	0	0	0	0	0	0.00438017	0	0	0	0.000118299	0	0	7.53678e-05	1.29059e-05	0	1.41828e-05	0.0867139	5.78234e-05	0	3.04606e-05	0	0.00075725	1.9498e-05	0	0.000128561	0	0	0	0	7.98261e-06	0	0	0	0	0	0	4.21923e-05	0
d__Bacteria|p__Firmicutes|c__Bacilli|o__Lactobacillales|f__Enterococcaceae|g__Enterococcus|s__Enterococcus mundtii	0.000155392	0	0	0	0	0	0	0	0	0	0	0	0	0	0	0	3.26878e-05	1.03687e-05	0	0	0	0	8.72409e-06	0	0	0	0	0	0	0	3.04606e-05	0.000155325	0	1.9498e-05	0	0	0	0	8.75507e-06	9.15346e-06	0	0	0	0	0	8.05428e-05	0	0	0
d__Bacteria|p__Firmicutes|c__Bacilli|o__Lactobacillales|f__Enterococcaceae|g__Enterococcus|s__Enterococcus sp. CR-Ec1	3.8848e-05	0	0	0	0	0	0	0	0	0	0	0	0	0	0	5.36129e-05	9.80635e-05	4.14748e-05	0	0	0	0	3.48964e-05	9.42097e-06	0	0	0	0	0	0	6.09211e-05	1.72584e-05	0	0	0	1.28561e-05	0	0	0	0	0	0	0	0	0	0	0	0	0
d__Bacteria|p__Firmicutes|c__Bacilli|o__Lactobacillales|f__Enterococcaceae|g__Enterococcus|s__Enterococcus sp. DA9	0.000310784	0	0	0	0	0	0	0	0	0	0	0	0	0	0	0	0	0	0	0	0	0	0	8.47887e-05	0	0	1.41828e-05	0	0	0	0	1.72584e-05	0	2.9247e-05	0	0	2.14797e-05	0	0	0	0	0	0	0	0	0	2.12722e-05	0	0
d__Bacteria|p__Firmicutes|c__Bacilli|o__Lactobacillales|f__Enterococcaceae|g__Enterococcus|s__Enterococcus sp. FDAARGOS_375	1.9424e-05	0	0	0	0	0	0	0	0	0	0	1.54052e-05	0	0	0	0.000107226	0.00037591	1.03687e-05	0	0	0	0	1.74482e-05	4.71049e-05	0	1.65881e-05	0	0	6.60839e-05	0	4.56909e-05	0.000172584	0	4.87451e-05	1.84559e-05	0	0	7.98305e-06	8.75507e-06	0	0	8.45992e-06	0	0	0	3.02035e-05	0	0	0
d__Bacteria|p__Firmicutes|c__Bacilli|o__Lactobacillales|f__Enterococcaceae|g__Enterococcus|s__Enterococcus sp. FDAARGOS_553	0.00122371	0	0	4.19189e-05	0.000224668	2.46824e-05	1.89617e-05	9.34585e-06	0.000942453	6.76022e-05	0	0	0	0	0.00101153	7.14838e-05	4.90318e-05	2.07374e-05	7.74779e-05	0	0	0	0.00116903	0.000216682	9.03415e-05	0.000182469	1.41828e-05	9.34417e-05	0.000553453	0	0.000456909	0.00170858	6.39929e-05	0	1.84559e-05	0	0	7.98305e-06	4.37754e-05	9.15346e-06	0	2.53798e-05	0	5.95753e-05	9.66661e-06	0.000191289	0.000233994	0.000216989	2.04342e-05
d__Bacteria|p__Firmicutes|c__Bacilli|o__Lactobacillales|f__Enterococcaceae|g__Enterococcus|s__Enterococcus sp. HSIEG1	0.000563296	0	9.46353e-06	0	0	0	1.89617e-05	0	0.000964119	1.35204e-05	0	0	0	0	0	0.000268064	0	0	0	0	0	0	0.00034024	0.000725415	0	0	0	0	0.00085909	0	0.000213224	0.0004142	0	0	0	0	0	0	0	0	7.98261e-06	0	0	0	0	7.04749e-05	0	1.80824e-05	0
d__Bacteria|p__Firmicutes|c__Bacilli|o__Lactobacillales|f__Enterococcaceae|g__Enterococcus|s__Enterococcus sp. M190262	0.0015345	0	0	0	0	1.23412e-05	3.79235e-05	0	0.00304401	0	1.49416e-05	0	0	0	0	0.000107226	0	3.11061e-05	0.000593997	0	0	0	0.000357688	0.000301471	0	0	1.41828e-05	0	0.000627797	3.52613e-05	0.0015078	6.90334e-05	0	0	0	0	0	0	0	9.15346e-06	0.000167635	0	1.3908e-05	0	0	0.000302035	0	0.000675077	0
d__Bacteria|p__Firmicutes|c__Bacilli|o__Lactobacillales|f__Enterococcaceae|g__Enterococcus|s__Enterococcus thailandicus	0	0	0	0	0	0	0	0	0.000216656	0	0	0	0	0	0	5.36129e-05	0	2.07374e-05	0	0	0	0	0	1.88419e-05	1.29059e-05	0	0	1.86883e-05	0.000181731	0	3.04606e-05	0.000258875	0	0	0	0	0	0	0	9.15346e-06	0	0	0	0	0	6.04071e-05	0	0.000319456	0
d__Bacteria|p__Firmicutes|c__Bacilli|o__Lactobacillales|f__Enterococcaceae|g__Enterococcus|s__Enterococcus wangshanyuanii	0	0	0	0	0	0	0	0	0	0	0	0	0	0	0	0	0	0	0	0	0	0	0	0	0	0	1.41828e-05	0	0	0	0	0	0	0	0	0	0	0	0	0	0	0	0	0	0	0	0	0	0
d__Bacteria|p__Firmicutes|c__Bacilli|o__Lactobacillales|f__Enterococcaceae|g__Melissococcus|s__Melissococcus plutonius	0	1.43654e-05	0	0	0	0	0	0	0	0	0	0	0	0	0	0	0	0	0	0	0	0	0	0	0	0	0	0	0	0	0	0	0	0	0	0	0	0	0	0	0	0	0	0	0	0	0	0	0
d__Bacteria|p__Firmicutes|c__Bacilli|o__Lactobacillales|f__Enterococcaceae|g__Tetragenococcus|s__Tetragenococcus halophilus	0	0	0	0	0	0	0	0	0	0	0	0	0	0	0	0.000107226	0	0	0	0	0	0	0	0	0	0	0	0	0	0	3.04606e-05	0	0	0	0	0	0	3.99153e-05	0	0	0	8.45992e-06	0	0	0	0	0	0	0
d__Bacteria|p__Firmicutes|c__Bacilli|o__Lactobacillales|f__Enterococcaceae|g__Vagococcus|s__Vagococcus penaei	5.8272e-05	0	0	0	0	0	0	0	0	0	0	0	0	0	0	0	0	0	0	0	0	0	0	0	0	0	0	0	0	0	0	0	0	0	0	0	0	0	0	0	0	0	0	0	0	0	0	0	0
d__Bacteria|p__Firmicutes|c__Bacilli|o__Lactobacillales|f__Enterococcaceae|g__Vagococcus|s__Vagococcus sp. CF-49	0	0	0	0	0	0	0	0	0	0	0	0	0	0	0	0	0	0	0	0	0	0	0	0	0	0	0	0	0	0	0	1.72584e-05	0	0	0	0	0	0	0	0	0	0	0	0	0	0	0	0	0
d__Bacteria|p__Firmicutes|c__Bacilli|o__Lactobacillales|f__Enterococcaceae|g__Vagococcus|s__Vagococcus sp. HDW17A	0	0	0	0	0	0	0	0	0	0	0	0	0	0	0	0	0	0	0	0	0	0	0	0	0	0	1.41828e-05	0	0	0	0	0	0	0	0	0	0	0	0	0	0	8.45992e-06	0	0	0	0	0	0	0
d__Bacteria|p__Firmicutes|c__Bacilli|o__Lactobacillales|f__Enterococcaceae|g__Vagococcus|s__Vagococcus sp. HDW17B	0	0	0	0	0	0	0	9.34585e-06	0	0	0	0	0	0	0	0	0	0	0	0	0	0	0	0	0	0	1.41828e-05	0	0	0	0	1.72584e-05	0	0	0	0	0	0	0	0	0	0	0	0	0	0	0	0	0
d__Bacteria|p__Firmicutes|c__Bacilli|o__Lactobacillales|f__Enterococcaceae|g__Vagococcus|s__Vagococcus sp. MN-17	0	0	0	0	0	0	0	0	0	0	0	0	0	0	0	0	0	0	0	0	0	0	0	0	0	0	0	0	0	0	0	0	0	0	0	8.9993e-05	0	0	0	0	0	0	0	0	0	0	0	0	0
d__Bacteria|p__Firmicutes|c__Bacilli|o__Lactobacillales|f__Enterococcaceae|g__Vagococcus|s__Vagococcus teuberi	0	0	0	0	0	0	0	0	0	0	0	0	0	0	3.1124e-05	0	0	0	0	0	0	0	0	0	0	0	0	0	1.6521e-05	0	0	0	0	0	0	0	0	0	0	0	0	1.69198e-05	0	0	0	0	0	0	0
d__Bacteria|p__Firmicutes|c__Bacilli|o__Lactobacillales|f__Lactobacillaceae|g__Lactobacillus|s__Lactobacillus acetotolerans	0.000252512	1.43654e-05	0	2.09594e-05	0	0	0.000322349	0	2.16656e-05	5.40817e-05	0	0	0	0	1.5562e-05	0	1.63439e-05	1.03687e-05	0	0	0	1.65406e-05	0	0	0	0	0	0	0	0	0	0	0	0	0	0	0	0	0	9.15346e-06	7.98261e-06	0.000101519	0	0	0	0	0	6.02747e-06	0
d__Bacteria|p__Firmicutes|c__Bacilli|o__Lactobacillales|f__Lactobacillaceae|g__Lactobacillus|s__Lactobacillus acidipiscis	0	0	0	0	0	0	0	0	0	1.35204e-05	0	0	0	0	0	0	0	0	0	0	0	0	0	0	2.58119e-05	0	0	0	0	0	4.56909e-05	0	0	0	0	0	0	0	0	0	0	0	0	0	0	0	0	6.02747e-06	0
d__Bacteria|p__Firmicutes|c__Bacilli|o__Lactobacillales|f__Lactobacillaceae|g__Lactobacillus|s__Lactobacillus acidophilus	0	0	0	0	4.49337e-05	0	1.89617e-05	0	0	1.35204e-05	0	0	0	0	1.5562e-05	0	0	0	0	0	0	0	0	0	0.00101957	0	0	0	8.26049e-06	0	0	0	3.19965e-05	0	0	0	0	0	8.75507e-06	0	0	0.000160738	0	1.98584e-05	3.86665e-05	0	0	4.82198e-05	0.0465354
d__Bacteria|p__Firmicutes|c__Bacilli|o__Lactobacillales|f__Lactobacillaceae|g__Lactobacillus|s__Lactobacillus agilis	7.7696e-05	0.000316039	1.89271e-05	0.000314391	1.49779e-05	1.23412e-05	0.00100497	0.000280376	0.000411646	0.000135204	1.49416e-05	6.16208e-05	0.000486149	0.00024586	0.00244323	3.57419e-05	0.00102967	0.000186637	7.74779e-05	4.40291e-05	0.000828092	0.00208411	0.000226826	0.000141315	0.00098085	0.000447878	2.83656e-05	3.73767e-05	0.00050389	0.00516579	0.000319836	0.000500492	8.53239e-05	0.000341215	4.61397e-05	0	0.00067661	7.98305e-06	0.000175101	0.000128148	7.98261e-06	1.69198e-05	0.000125172	9.92921e-06	0.00819729	4.02714e-05	0.00029781	0.000391786	1.36228e-05
d__Bacteria|p__Firmicutes|c__Bacilli|o__Lactobacillales|f__Lactobacillaceae|g__Lactobacillus|s__Lactobacillus allii	0	0	0	0	0	0	0	0	0	0	0	0	0	0	0	0	0	0	0	0	0	0	0	0	0	0	0	0	0	0	0	0	0	0	0	0	0	0	0	0	0	0	0	0	0	0	0	6.02747e-06	0
d__Bacteria|p__Firmicutes|c__Bacilli|o__Lactobacillales|f__Lactobacillaceae|g__Lactobacillus|s__Lactobacillus amylolyticus	0	0	0	0	0	0	0	0	0	0	0	0	0	0	0	0	0	0	0	0	0	0	0	0	5.16237e-05	0	0.000141828	0	0	0	0	1.72584e-05	0	0	0	0	0	0	1.75101e-05	0	0	5.92194e-05	0	0	0	0	0	5.42473e-05	0
d__Bacteria|p__Firmicutes|c__Bacilli|o__Lactobacillales|f__Lactobacillaceae|g__Lactobacillus|s__Lactobacillus amylophilus	0	1.43654e-05	0	0	0	0	0	0	0	0	0	0	0	0	0	0	0	0	0	0	0	0	0	0	0	0	0	0	0	0	0	0	0	0	0	0	4.29594e-05	0	8.75507e-06	0	0	0	0	0	0	0	0	0	0
d__Bacteria|p__Firmicutes|c__Bacilli|o__Lactobacillales|f__Lactobacillaceae|g__Lactobacillus|s__Lactobacillus amylovorus	0.000602144	2.87308e-05	0.0031135	0.000335351	0.00221673	1.23412e-05	1.89617e-05	9.34585e-05	3.24984e-05	2.70409e-05	0	1.54052e-05	0	1.63906e-05	0.000202306	5.36129e-05	4.90318e-05	0.000497698	0	0	0	0.00888228	0	0	1.28121	0.000414702	0	0.000429832	0.000735183	0	1.52303e-05	0	1.06655e-05	0	0	2.57123e-05	3.22195e-05	1.59661e-05	0.000157591	0.000173916	9.57913e-05	0.0867311	4.17241e-05	0.00024823	0	4.02714e-05	0	0.0119826	0.000115794
d__Bacteria|p__Firmicutes|c__Bacilli|o__Lactobacillales|f__Lactobacillaceae|g__Lactobacillus|s__Lactobacillus backii	0.000407904	0	0	4.19189e-05	0	1.23412e-05	0.000151694	0	6.49968e-05	0	0	0	0	0	0	0	1.63439e-05	3.11061e-05	0	0	0	0	1.74482e-05	0	0	0	1.41828e-05	1.86883e-05	0	0	0	3.45167e-05	0	0	0	0	5.36992e-05	0	8.75507e-06	0	0	0	0	0	0	2.01357e-05	0	4.21923e-05	0
d__Bacteria|p__Firmicutes|c__Bacilli|o__Lactobacillales|f__Lactobacillaceae|g__Lactobacillus|s__Lactobacillus bifermentans	0	0	0	0	0	0	9.48086e-05	0	0	0	0	0	0	0	0	0	0	0	0	0	0	0	0	0	0	0	0	0	0	0	0	0	0	0	0	0	0	0	0	0	0	0	0	0	0	0	0	0	0
d__Bacteria|p__Firmicutes|c__Bacilli|o__Lactobacillales|f__Lactobacillaceae|g__Lactobacillus|s__Lactobacillus brevis	0	0	0	0	0	4.93648e-05	0.00369754	0	0	5.40817e-05	4.48247e-05	0	0	0	0.000186744	0	0	6.22122e-05	0	0	0	0	0	0	0	0	0	0	0	0	6.09211e-05	0	0	9.74901e-06	0	0	3.22195e-05	0	0.000428998	9.15346e-06	7.98261e-06	0	0	0	0	0	0	0.000789599	0
d__Bacteria|p__Firmicutes|c__Bacilli|o__Lactobacillales|f__Lactobacillaceae|g__Lactobacillus|s__Lactobacillus buchneri	0	0	9.46353e-06	0	0	0	0	0	1.08328e-05	1.35204e-05	0	0	0	0	0	0	1.63439e-05	0	0	0	0	0	0	0	0	0	0	0	0	0	1.52303e-05	0	0	0	0	0	0.000139618	0	0	0	0	0	0	0	0	0	0	0	0
d__Bacteria|p__Firmicutes|c__Bacilli|o__Lactobacillales|f__Lactobacillaceae|g__Lactobacillus|s__Lactobacillus casei	0	0	0	0	0	0	1.89617e-05	0	6.49968e-05	0	0	0	0	0	0	0	0	0	0	0	0	0	0	0	0	0	0	0	0	0	0	0	0	0	0	0	0	0	8.75507e-06	0	1.59652e-05	0	0	0	0	0	0	0	0
d__Bacteria|p__Firmicutes|c__Bacilli|o__Lactobacillales|f__Lactobacillaceae|g__Lactobacillus|s__Lactobacillus coryniformis	0	1.43654e-05	0	2.09594e-05	0	0	0	0	0	1.35204e-05	0	0	0	0	0	0	3.26878e-05	0	0	0	0	0	8.72409e-06	0	1.29059e-05	0	0	0	0	1.76307e-05	0	0	0	0	0	0	5.36992e-05	0	8.75507e-06	0	0	0	0	0	0	1.00678e-05	4.25443e-05	0	0
d__Bacteria|p__Firmicutes|c__Bacilli|o__Lactobacillales|f__Lactobacillaceae|g__Lactobacillus|s__Lactobacillus crispatus	0	4.30962e-05	0.000170343	0.00106893	0.00570658	0	0.000929125	9.34585e-06	0.000617469	5.40817e-05	0	0	0	0	0.0014317	0	0.000179783	0.000311061	0	0	0	0	0.000200654	0	0.00406537	0	0	0.0155113	0.000231294	1.76307e-05	0.000167533	5.17751e-05	4.2662e-05	0	0	0.000552814	0	0	0.00392227	0.000183069	0.00147678	0.000279177	0.000236436	0.00716889	0	5.03392e-05	0.00346736	0.00772119	1.36228e-05
d__Bacteria|p__Firmicutes|c__Bacilli|o__Lactobacillales|f__Lactobacillaceae|g__Lactobacillus|s__Lactobacillus curvatus	0	0	0	0	0	1.23412e-05	9.48086e-05	9.34585e-06	0.000227489	4.05613e-05	0	0	0	0	0	0	0	0	0	0	0	0	0	0	2.58119e-05	1.65881e-05	0	0	4.13024e-05	1.76307e-05	1.52303e-05	0	0	0	0	0	0	7.98305e-06	8.75507e-06	0	7.98261e-06	8.45992e-06	0	0	0	0.00051346	0	0	0
d__Bacteria|p__Firmicutes|c__Bacilli|o__Lactobacillales|f__Lactobacillaceae|g__Lactobacillus|s__Lactobacillus delbrueckii	0.026067	4.30962e-05	0.0313527	0.000607823	0.000149779	4.93648e-05	0.00121355	0.00152337	4.33312e-05	0.000283929	0.000612604	0.000261888	0	0.000213078	0.00765649	0.000142968	0.0142682	0.02981	0.000103304	0.000275182	0.000532345	2.33945	0.029627	0.000131894	12.9585	0.00381526	0.0106655	0.00033639	0.00143732	3.52613e-05	0.000121842	0.000155325	4.2662e-05	0.027385	4.61397e-05	3.85684e-05	1.07398e-05	7.18475e-05	0.00148836	0.0183252	7.98261e-06	0.000101519	0.000180804	0.000258159	0.000125666	0.000100678	0.000106361	1.06548	0.000238399
d__Bacteria|p__Firmicutes|c__Bacilli|o__Lactobacillales|f__Lactobacillaceae|g__Lactobacillus|s__Lactobacillus farciminis	0	0	0	0	0	0	0	0	0	0	0	0	0	0	0	0	0	2.07374e-05	0	0	0	0	8.72409e-06	0	0	0	0	0	0	0	0	1.72584e-05	0	0	0	0	0	0	0	0	9.57913e-05	0	0	0	0	0	0	0.00224825	0
d__Bacteria|p__Firmicutes|c__Bacilli|o__Lactobacillales|f__Lactobacillaceae|g__Lactobacillus|s__Lactobacillus fermentum	0.00285533	0.0171236	0.0019211	0.000503026	0.00232157	0.00894736	0.0150177	0.00230843	0.161116	0.00544874	0.00038848	0	2.8597e-05	0.000213078	0.0316531	8.93548e-05	0.014448	0.00402306	0.000103304	7.7051e-05	8.87242e-05	0.000347352	0.0189575	0.000442786	0.00721441	0.000149293	0.00236852	0.00270981	0.000446066	0.00481317	0.0174387	0.00157051	0.000287968	0.00078967	1.84559e-05	0.00016713	0.00067661	0.020708	0.0553933	0.00169339	0.0228702	0.00235186	0.00116827	0.00100285	6.76663e-05	0.00305056	0.011019	0.0992604	6.13025e-05
d__Bacteria|p__Firmicutes|c__Bacilli|o__Lactobacillales|f__Lactobacillaceae|g__Lactobacillus|s__Lactobacillus frumenti	3.8848e-05	2.87308e-05	1.89271e-05	4.19189e-05	4.49337e-05	0	3.79235e-05	0	4.33312e-05	0.00029745	1.49416e-05	1.54052e-05	0	0	0.000342364	0	9.80635e-05	5.18435e-05	0	1.10073e-05	0	0	2.61723e-05	0	0	0	0.000212742	9.34417e-05	1.6521e-05	0	1.52303e-05	0	0	9.74901e-06	0	2.57123e-05	0.000247017	0	0.000157591	1.83069e-05	7.98261e-06	8.45992e-06	1.3908e-05	1.98584e-05	0	0	0.000170177	0.000723297	0
d__Bacteria|p__Firmicutes|c__Bacilli|o__Lactobacillales|f__Lactobacillaceae|g__Lactobacillus|s__Lactobacillus futsaii	0	0	0	0	0	0	0	0	0	0	0	0	0	0	0	0	0	0.000103687	0	0	0	0	0	0	0	0	0	0	0	0	0	0	0	0	0	0	0	0	0	5.49208e-05	1.59652e-05	0	0	0	0	0	0	0.0020614	0
d__Bacteria|p__Firmicutes|c__Bacilli|o__Lactobacillales|f__Lactobacillaceae|g__Lactobacillus|s__Lactobacillus gallinarum	0	0	0	0	0	0	0	0	0	0	0	0	0	0	1.5562e-05	0	0	0	0	0	0	0	0	0	0.000438801	0	0	0	0	0	0	0	0	0	0	0	0	0	0	0	0	0.000126899	1.3908e-05	9.92921e-06	0	0	0	1.20549e-05	8.85481e-05
d__Bacteria|p__Firmicutes|c__Bacilli|o__Lactobacillales|f__Lactobacillaceae|g__Lactobacillus|s__Lactobacillus gasseri	0.000116544	0.01494	1.89271e-05	0.000146716	0.000224668	0.000493648	0.00415262	9.34585e-06	0.00951119	0.0135204	0.000373539	0	0	0	0.00230317	1.7871e-05	0.00784508	0.00064286	2.5826e-05	1.10073e-05	0	0.000463136	0.0431581	9.42097e-06	1.29059e-05	0	8.50967e-05	0.000261637	6.60839e-05	0.000282091	0.000822435	1.72584e-05	0	3.8996e-05	0	0.000424253	5.36992e-05	0	0.0131851	9.15346e-05	0.000119739	3.38397e-05	0.000292069	0.00012908	9.66661e-06	0.000201357	0.0015316	0.00427951	0
d__Bacteria|p__Firmicutes|c__Bacilli|o__Lactobacillales|f__Lactobacillaceae|g__Lactobacillus|s__Lactobacillus gastricus	1.9424e-05	0.00392176	0	0	0	0.00109837	0.000568852	0	0.0222614	6.76022e-05	0	0	0	0	0.000342364	0	3.26878e-05	7.25809e-05	0	1.10073e-05	0	0	0	0	0	0	0	0	8.26049e-06	0.000476028	0.00184286	5.17751e-05	1.06655e-05	0	0	1.28561e-05	0	0	0.00123447	0	2.39478e-05	1.69198e-05	5.56321e-05	0	0	0.000473189	0.00029781	0.000277264	0
d__Bacteria|p__Firmicutes|c__Bacilli|o__Lactobacillales|f__Lactobacillaceae|g__Lactobacillus|s__Lactobacillus harbinensis	0	0	0	0	0	0	0	9.34585e-06	1.08328e-05	0	0	0	0	0	0	0	1.63439e-05	0	0	0	0	0	0	0	0	0	0	0	0	0	0	0	0	0	0	0	1.07398e-05	0	3.50203e-05	0	0	0	1.3908e-05	0	0	0	2.12722e-05	0	0
d__Bacteria|p__Firmicutes|c__Bacilli|o__Lactobacillales|f__Lactobacillaceae|g__Lactobacillus|s__Lactobacillus heilongjiangensis	0	0	9.46353e-06	0	0	0	0	0	0	5.40817e-05	0	0	0	0	0	0	0	0	0	0	0	0	0	0	0.00034846	0	0	0	0	0	0	0	0	0	0	0	0	0	0	0	0	0	0	0	0	0	0	0	0
d__Bacteria|p__Firmicutes|c__Bacilli|o__Lactobacillales|f__Lactobacillaceae|g__Lactobacillus|s__Lactobacillus helveticus	5.8272e-05	1.43654e-05	2.83906e-05	0	1.49779e-05	0	0	0.00011215	0.000530807	2.70409e-05	0	0	0	0	0.000373487	0	0	3.11061e-05	0	0	0	0	0	0	0.00689176	0	2.83656e-05	9.34417e-05	5.78234e-05	1.76307e-05	1.52303e-05	0	0	0	0	0	0.000139618	0	5.25304e-05	0	7.98261e-06	0.000541435	2.78161e-05	2.97876e-05	0	1.00678e-05	0	0.000729324	5.44911e-05
d__Bacteria|p__Firmicutes|c__Bacilli|o__Lactobacillales|f__Lactobacillaceae|g__Lactobacillus|s__Lactobacillus hilgardii	0	0	0	0	0	0	0	0	0	0	0	0	0	0	1.5562e-05	0	0	0	0	0	0	0	0	0	0	0	0	0	0	0	1.52303e-05	0	0	0	0	0	0	0	0	0	0	0	0	0	0	0	0	0	0
d__Bacteria|p__Firmicutes|c__Bacilli|o__Lactobacillales|f__Lactobacillaceae|g__Lactobacillus|s__Lactobacillus hokkaidonensis	0	2.87308e-05	0	0	0	0	0	0	2.16656e-05	0	0	0	0	0	3.1124e-05	0	0	1.03687e-05	0	0	0	0	0	0	0	0	0	0	0	0	0	0	0	0	0	0	0	0	0	0	0	0	0	0	0	0	0	6.02747e-06	0
d__Bacteria|p__Firmicutes|c__Bacilli|o__Lactobacillales|f__Lactobacillaceae|g__Lactobacillus|s__Lactobacillus iners	1.9424e-05	1.43654e-05	0	0.000293432	2.99558e-05	0.00280145	1.89617e-05	9.34585e-06	1.08328e-05	0	0	0	0	0	0	0	3.26878e-05	3.11061e-05	0	1.10073e-05	5.91494e-05	1.65406e-05	2.61723e-05	1.88419e-05	0	1.65881e-05	0	0	8.26049e-06	3.52613e-05	7.61514e-05	0.00260601	0	1.9498e-05	1.84559e-05	1.28561e-05	3.22195e-05	0	0.00063912	4.57673e-05	6.38609e-05	1.69198e-05	5.56321e-05	0	4.83331e-05	0	2.12722e-05	0.000223017	0.000286078
d__Bacteria|p__Firmicutes|c__Bacilli|o__Lactobacillales|f__Lactobacillaceae|g__Lactobacillus|s__Lactobacillus jensenii	0	0	0	2.09594e-05	1.49779e-05	0	0	0	0	0	0	0	0	0	0	0	1.63439e-05	0	0	0	0	0	0	0	0	0	0	0	0	0	0	0	0	0	0	0	0	0	6.12855e-05	0	0	0	1.3908e-05	0	0	0	0	0	0
d__Bacteria|p__Firmicutes|c__Bacilli|o__Lactobacillales|f__Lactobacillaceae|g__Lactobacillus|s__Lactobacillus johnsonii	0.00029136	0.0127421	0.000605666	0.000691661	0.000179735	4.93648e-05	0.000379235	9.34585e-06	0.000119161	0.00136556	2.98831e-05	0	0.000371761	0.000327813	7.78099e-05	0	0.00037591	0.000331799	0.000103304	8.80582e-05	5.91494e-05	0.0174172	4.36205e-05	6.59468e-05	0.107364	0.000315173	4.25484e-05	0.000130818	0.000132168	0	0.000213224	0.000120808	6.39929e-05	9.74901e-06	9.22795e-06	0.000514246	4.29594e-05	0	0.000472774	9.15346e-06	3.99131e-05	0.000219958	0.00013908	2.97876e-05	0	1.00678e-05	2.12722e-05	0.00168167	0.000156662
d__Bacteria|p__Firmicutes|c__Bacilli|o__Lactobacillales|f__Lactobacillaceae|g__Lactobacillus|s__Lactobacillus kefiranofaciens	0	0	0	0	0	0	0	0	0	0	0	0	0	0	0	0	0	0	0	0	0	0	0	0	0	0	0	1.86883e-05	0	0	0	0	0	0	0	0	0	0	0	0	0	3.38397e-05	0	0	0	0	0	1.20549e-05	0
d__Bacteria|p__Firmicutes|c__Bacilli|o__Lactobacillales|f__Lactobacillaceae|g__Lactobacillus|s__Lactobacillus kefiri	0	0	0	0	0	0	0	0	0	0	0	0	0	0	0	0	0	0	0	0	0	0	0	0	0	0	0	0	0	0	1.52303e-05	0	0	0	0	0	0	0	0	0	0	0	0	0	0	0	0	0	0
d__Bacteria|p__Firmicutes|c__Bacilli|o__Lactobacillales|f__Lactobacillaceae|g__Lactobacillus|s__Lactobacillus koreensis	0	0	0	0	0	0	0	0	0	1.35204e-05	0	0	0	0	0	0	0	0	0	0	0	0	0	0	0	0	0	0	0	0	0	0	0	0	0	0	1.07398e-05	0	0	0	0	0	0	0	0	0	0	0	0
d__Bacteria|p__Firmicutes|c__Bacilli|o__Lactobacillales|f__Lactobacillaceae|g__Lactobacillus|s__Lactobacillus mali	0	1.43654e-05	0	0	0	0	0	0	0	0	0	0	0	0	0	0	1.63439e-05	0	0	0	0	0	0	0	0	0	0	0	0	0	0	0	0	0	0	0	0	0	8.75507e-06	0	0	0	0	0	0	0	0	0	0
d__Bacteria|p__Firmicutes|c__Bacilli|o__Lactobacillales|f__Lactobacillaceae|g__Lactobacillus|s__Lactobacillus manihotivorans	0	0	0	0	0	0	0	0	0	0	0	0	0	0	0	0	0	0	0	0	0	0	8.72409e-06	0	0	0	0	0	8.26049e-06	0	0	0	0	9.74901e-06	0	0	0.000150358	0	0	0	2.39478e-05	0	0	0	0	0	0	0	0
d__Bacteria|p__Firmicutes|c__Bacilli|o__Lactobacillales|f__Lactobacillaceae|g__Lactobacillus|s__Lactobacillus mucosae	0.459183	0.00237029	0.012066	0.0120098	0.000134801	0.00120944	0.00470251	0.0600938	0.024233	0	0.00986142	0.000123242	8.5791e-05	4.91719e-05	0.0122162	7.14838e-05	0.000980635	0.189737	7.74779e-05	0.00325815	5.91494e-05	0.0180458	4.36205e-05	0.000113052	1.2149	0.000447878	0.0619079	0.0106524	0.000214773	0.000458397	0.00222362	0.0174309	0.000149317	3.8996e-05	2.76838e-05	0.00467964	3.22195e-05	0.000407136	0.0316408	0.080285	7.98261e-05	4.22996e-05	0.00222528	0.00279011	3.86665e-05	0.000634274	0.0132526	5.0874	0.000149851
d__Bacteria|p__Firmicutes|c__Bacilli|o__Lactobacillales|f__Lactobacillaceae|g__Lactobacillus|s__Lactobacillus murinus	5.8272e-05	0.000100558	0	0	2.99558e-05	1.23412e-05	7.58469e-05	0	0	0	0	1.54052e-05	4.28955e-05	0	0.000575793	1.7871e-05	1.63439e-05	3.11061e-05	0	1.10073e-05	0	0.000165406	0.000104689	9.42097e-05	0	1.65881e-05	2.83656e-05	0	0.000297377	8.81533e-05	0	0.00232988	0	0.000224227	2.76838e-05	0.000282835	0.000161098	9.57966e-05	3.50203e-05	2.74604e-05	0	5.07595e-05	0.00013908	0	0.00114066	3.02035e-05	2.12722e-05	0	0.000939972
d__Bacteria|p__Firmicutes|c__Bacilli|o__Lactobacillales|f__Lactobacillaceae|g__Lactobacillus|s__Lactobacillus nagelii	0	0	0	0	0	0	0.00011377	0	0	0	0	0	0	0	0	0	0	0	0	0	0	0	0	0	0	0	0	0	0	0	0	0	0	1.9498e-05	4.61397e-05	0	0.000955847	0	0	0	7.98261e-06	0	0	0	0	0	0	0	0
d__Bacteria|p__Firmicutes|c__Bacilli|o__Lactobacillales|f__Lactobacillaceae|g__Lactobacillus|s__Lactobacillus nenjiangensis	0	0	3.78541e-05	0	0	0	0.000151694	0	0	0	0	0	0	0.000196688	0	0	1.63439e-05	0	0	0	0	0	0	0	0	0	0	0	0	0	0	0	0	0	4.61397e-05	0	0	0	0	0	7.98261e-06	0	0	0	0	0	0	0	0
d__Bacteria|p__Firmicutes|c__Bacilli|o__Lactobacillales|f__Lactobacillaceae|g__Lactobacillus|s__Lactobacillus parabuchneri	0	0	9.46353e-06	0	0	0	1.89617e-05	9.34585e-06	0	0	0	0	0	0	0	0	0	0	0	0	0	0	0	0	0	0	0	0	0	0	0.000213224	0	0	0	0	0	0	7.98305e-06	0	0	0	6.76794e-05	0	0	0	0	0	0	0
d__Bacteria|p__Firmicutes|c__Bacilli|o__Lactobacillales|f__Lactobacillaceae|g__Lactobacillus|s__Lactobacillus paracasei	0	0.00068954	9.46353e-06	0	0	0.000123412	0.00566956	9.34585e-06	0.00360732	0.000135204	0	0	0	0	0.000669165	0.000607613	0.000326878	3.11061e-05	0	0	0	3.30811e-05	0.00186696	0	3.87178e-05	0	0	0.000130818	0.000289117	8.81533e-05	0.000274145	5.17751e-05	1.06655e-05	0.000643435	0	0.000244267	0.000182577	0	0.000910527	0	0.000399131	0.00268179	1.3908e-05	0	0.000154666	0.000100678	0	0.000132604	6.81139e-06
d__Bacteria|p__Firmicutes|c__Bacilli|o__Lactobacillales|f__Lactobacillaceae|g__Lactobacillus|s__Lactobacillus paracollinoides	0	0	0	0	0	0	0	0	1.08328e-05	0	0	0	0	0	0	0	0	0	0	0	0	0	0	0	0	0	0	0	0	0	0	0	0	0	0	0	0.000236277	0	0	0	7.98261e-06	0	0	0	0	0	0	0	0
d__Bacteria|p__Firmicutes|c__Bacilli|o__Lactobacillales|f__Lactobacillaceae|g__Lactobacillus|s__Lactobacillus paragasseri	0.00019424	0.0353246	4.73176e-05	0.00228458	0.000733917	0.00296189	0.038132	0	0.0560489	0.0739703	0.00167345	3.08104e-05	0	1.63906e-05	0.0513234	0.000107226	0.0109668	0.00756916	0.000103304	7.7051e-05	0.000118299	0.000396974	8.72409e-06	0.000536995	0	1.65881e-05	5.67311e-05	0.00104655	0.00115647	0.00119889	0.00578751	6.90334e-05	2.1331e-05	0	9.22795e-06	0.000449965	9.66586e-05	7.98305e-06	0.0713626	0.00355154	0.000989844	0.000490675	0.000514597	0.00154896	5.79997e-05	0.00102692	0.00721127	0.175556	0
d__Bacteria|p__Firmicutes|c__Bacilli|o__Lactobacillales|f__Lactobacillaceae|g__Lactobacillus|s__Lactobacillus paralimentarius	0	0	0	0	0	0	0	0	0	0.000270409	0	0	0	0	0	0	0	1.03687e-05	0	0	0	0	0	0	0	0	0	0	0	0	0	0	0	0	0	0	0	0	0	9.15346e-06	0	0	0	0	0	0	0	0.000180824	6.81139e-06
d__Bacteria|p__Firmicutes|c__Bacilli|o__Lactobacillales|f__Lactobacillaceae|g__Lactobacillus|s__Lactobacillus paraplantarum	0	0	0	0	0	0	0	0	0	1.35204e-05	0	0	0	0	0	0	0	0	0	0	0	0	0	0	0	0	0	0	0	0	0	0	0	0	0	0	0	0	0	0	0	0	0	0	0	0	0	0	0
d__Bacteria|p__Firmicutes|c__Bacilli|o__Lactobacillales|f__Lactobacillaceae|g__Lactobacillus|s__Lactobacillus pentosus	0	0	0	2.09594e-05	0.00035947	0	0	2.80376e-05	0	0	1.49416e-05	0.000292699	0	0	0	0	3.26878e-05	0	5.16519e-05	0	2.95747e-05	1.65406e-05	0.00038386	3.76839e-05	0	0	0	0	4.95629e-05	0	4.56909e-05	1.72584e-05	1.06655e-05	0.00291495	0.00402338	0	0.188731	0	8.75507e-06	9.15346e-06	7.98261e-05	8.45992e-06	0	0	0	0	0	0	0
d__Bacteria|p__Firmicutes|c__Bacilli|o__Lactobacillales|f__Lactobacillaceae|g__Lactobacillus|s__Lactobacillus plantarum	3.8848e-05	0.00100558	0.000123026	0.000272473	4.49337e-05	0.000950272	0.0017824	0.000476638	0.00474476	0.000392093	0.000179299	3.08104e-05	7.14925e-05	6.55626e-05	0.00023343	1.7871e-05	0.000326878	0.00113019	0.000232434	0.000220146	0.000857667	0	0.00081134	2.82629e-05	1.29059e-05	3.31762e-05	0.000638225	0.000168195	8.26049e-05	0.000334983	0.000624442	0	0	0.000214478	0.000166103	0.00089993	0.00590692	7.98305e-06	0.00065663	7.32277e-05	0.000135704	5.07595e-05	6.95401e-05	0.00012908	3.86665e-05	0.000100678	6.38165e-05	0.00166358	0
d__Bacteria|p__Firmicutes|c__Bacilli|o__Lactobacillales|f__Lactobacillaceae|g__Lactobacillus|s__Lactobacillus pontis	0	0	0.00120187	0	0	0	0	0.000467293	0	4.05613e-05	0.00019424	0	0	0	3.1124e-05	0	0	0.00040438	2.5826e-05	0	0	0	0	0	0.000116153	0	0.0103251	0	0	0	4.56909e-05	0	0	0	9.22795e-06	1.28561e-05	0	0	1.75101e-05	9.15346e-06	1.59652e-05	0	0	0	0	0	0	0.000705214	0
d__Bacteria|p__Firmicutes|c__Bacilli|o__Lactobacillales|f__Lactobacillaceae|g__Lactobacillus|s__Lactobacillus reuteri	0.000330208	0.000143654	0.000520494	2.09594e-05	5.99116e-05	0.000271506	0.0185066	6.5421e-05	0.00240488	0.00162245	0	0	0	1.63906e-05	0.000420173	3.57419e-05	0.000277847	0.00106798	0	3.30218e-05	0	0.00282844	6.97927e-05	9.42097e-06	0.00797586	0	0.000127645	9.34417e-05	0.000322159	7.05227e-05	0.000487369	1.72584e-05	0	9.74901e-06	0	0.000179986	1.07398e-05	7.98305e-06	0.000691651	0.000521747	0.000111757	0	4.17241e-05	0.00012908	0	2.01357e-05	8.50887e-05	0.0310475	3.40569e-05
d__Bacteria|p__Firmicutes|c__Bacilli|o__Lactobacillales|f__Lactobacillaceae|g__Lactobacillus|s__Lactobacillus rhamnosus	0	0	9.46353e-06	2.09594e-05	1.49779e-05	3.70236e-05	0.000322349	9.34585e-06	0.000639135	0	1.49416e-05	0	0	0	6.22479e-05	0.0156728	1.63439e-05	3.11061e-05	5.16519e-05	0	0	3.30811e-05	0.00367284	0	0	0	0.000212742	0	0	1.76307e-05	0.000167533	0.000500492	2.1331e-05	0	0	0	5.36992e-05	0	8.75507e-05	0	0.0120058	1.69198e-05	0	9.92921e-06	0	7.04749e-05	0	6.02747e-06	6.81139e-06
d__Bacteria|p__Firmicutes|c__Bacilli|o__Lactobacillales|f__Lactobacillaceae|g__Lactobacillus|s__Lactobacillus rossiae	0	1.43654e-05	0	0	0	0	0	0	0	1.35204e-05	0	0	0	0	0	0	0	0	0	0	0	0	0	0	0	0	0	0	0	0	0	0	0	0	0	0	0	0	0	0	0	0	0	0	0	0	0	0	0
d__Bacteria|p__Firmicutes|c__Bacilli|o__Lactobacillales|f__Lactobacillaceae|g__Lactobacillus|s__Lactobacillus ruminis	0.0506384	0.00185314	0.00357721	0.007231	0.000973563	0.00878693	0.00369754	0.00580377	0.00283819	0.00593547	0.0115797	0.000477561	0.000915104	0.00347482	0.00146283	0.00135819	0.00122579	0.00462444	0.00472615	0.00364341	0.00464323	0.00221644	0.00348964	0.00077252	0.0266895	0.00484372	0.0145374	0.00474684	0.00085909	0.00379059	0.00833097	0.000327909	0.00252772	0.00627836	0.00668103	0.013049	0.000633651	0.000215542	0.00696028	0.00417398	8.78087e-05	0.000448376	0.0103058	0.00102271	0.00915428	0.00146991	0.0473306	0.000693159	0.00461812
d__Bacteria|p__Firmicutes|c__Bacilli|o__Lactobacillales|f__Lactobacillaceae|g__Lactobacillus|s__Lactobacillus sakei	0	1.43654e-05	0	0	1.49779e-05	0	0	0	2.16656e-05	0.000283929	0	0	0	0	0	0	1.63439e-05	0	7.74779e-05	0	0	0	0	0	0	0	0	0	0	0	0	0	0	0	0	0	0	0	0	0	0	0	0	0	9.66661e-06	0	2.12722e-05	0	0
d__Bacteria|p__Firmicutes|c__Bacilli|o__Lactobacillales|f__Lactobacillaceae|g__Lactobacillus|s__Lactobacillus salivarius	0.0131889	1.09299	0.0141007	0.0575965	0.00668014	0.14296	0.601845	0.000345797	2.89249	0.0230794	0.0649509	0.000338914	0.000614835	0.000180297	0.053222	0.0159052	0.693587	0.0963875	0.00131712	0.00144195	0.000680219	0.0279536	3.30041	0.000800782	0.000529143	0.000530818	0.00232598	0.0298453	0.149663	0.0659916	0.263789	0.0155843	0.000351961	0.00761398	0.000295294	0.106577	0.00150358	0.000335288	1.27578	0.0436529	0.286089	0.0204899	0.0353403	0.0910012	0.000966661	0.0523629	0.387834	2.68509	0.000183908
d__Bacteria|p__Firmicutes|c__Bacilli|o__Lactobacillales|f__Lactobacillaceae|g__Lactobacillus|s__Lactobacillus sanfranciscensis	0	0	0.00733423	2.09594e-05	2.99558e-05	4.93648e-05	0.000322349	0.000327105	0	0	0	0	0	0	1.5562e-05	0	0	1.03687e-05	5.16519e-05	0	0	0	0	0	1.29059e-05	3.31762e-05	0	0	0	0	0	0	0	0	0	0	0	7.18475e-05	0	0	7.98261e-06	0	0	9.92921e-06	0	0	0	0.000126577	0
d__Bacteria|p__Firmicutes|c__Bacilli|o__Lactobacillales|f__Lactobacillaceae|g__Lactobacillus|s__Lactobacillus sp. C25	0	0	0.000132489	4.19189e-05	0.000269602	0	5.68852e-05	0	5.4164e-05	6.76022e-05	0	1.54052e-05	0	0	9.33719e-05	0	0	1.03687e-05	0	0	0	0	0	0	0.0362269	3.31762e-05	0	0.000579339	8.26049e-06	0	1.52303e-05	1.72584e-05	0	0	9.22795e-06	5.14246e-05	0	0	0.000157591	0	5.58783e-05	0.000126899	2.78161e-05	0.000228372	0	0	0.00019145	0.000584665	0
d__Bacteria|p__Firmicutes|c__Bacilli|o__Lactobacillales|f__Lactobacillaceae|g__Lactobacillus|s__Lactobacillus sp. CBA3605	0	0	0	0	0	0	0	0	0	0	0	0	0	0	0	0	0	0	0	0	0	0	0	0	0	0	0	1.86883e-05	0	0	0	0	0	0	0	0	0	0	0	0	0	0	0	0	0	0	0	0	0
d__Bacteria|p__Firmicutes|c__Bacilli|o__Lactobacillales|f__Lactobacillaceae|g__Lactobacillus|s__Lactobacillus sp. CBA3606	0	0	0	0	0	0	0	0	0	0	0	0	0	0	0	0	0	0	0	0	0	0	0	0	0	0	0	0	0	0	0	0	0	0	0	0	0	0	0	0	0	0	0	0	0	0	0	0	0
d__Bacteria|p__Firmicutes|c__Bacilli|o__Lactobacillales|f__Lactobacillaceae|g__Lactobacillus|s__Lactobacillus sp. JM1	0	0.00285872	0	0	5.99116e-05	1.23412e-05	0.000511967	0	0.000844958	0.00163597	1.49416e-05	0	1.42985e-05	0	0.000700289	0	0.000114407	0.000528804	0	0	0	0	0	0	0	0	0	7.47534e-05	9.08653e-05	1.76307e-05	0.000258915	1.72584e-05	0	0	0	0	2.14797e-05	0	0.000534059	0.000155609	3.19304e-05	0	0.000111264	9.92921e-06	0	2.01357e-05	4.25443e-05	0.00770311	0
d__Bacteria|p__Firmicutes|c__Bacilli|o__Lactobacillales|f__Lactobacillaceae|g__Lactobacillus|s__Lactobacillus sp. P38	0	0	0	0	0	0	0	0	0	0	0	0	0	0	1.5562e-05	0	0	0	0	0	0	0	1.74482e-05	0	0	0	0	0	0	0	0	0	0	0	0	3.85684e-05	0	0	8.75507e-06	0	0	0	0	0	0	0	0	0	0
d__Bacteria|p__Firmicutes|c__Bacilli|o__Lactobacillales|f__Lactobacillaceae|g__Lactobacillus|s__Lactobacillus vaginalis	5.8272e-05	0.0101276	1.89271e-05	0.000293432	0.000164757	1.23412e-05	0	0	1.08328e-05	0.0210919	0.000597662	0	0	0	0.0156242	1.7871e-05	0.00563865	0.00137904	0	0.00139792	0	9.92434e-05	0	0.000113052	0	1.65881e-05	5.67311e-05	0	0	0	0.000929047	0.000293392	0	3.8996e-05	7.38236e-05	0.000668519	0.00350119	0	0.00350203	0.000411906	0.00611468	8.45992e-06	0.000584137	0.00202556	0	6.04071e-05	0	0.0286968	6.81139e-06
d__Bacteria|p__Firmicutes|c__Bacilli|o__Lactobacillales|f__Lactobacillaceae|g__Lactobacillus|s__Lactobacillus zhachilii	0	0	0	0	0	0	0	2.80376e-05	0	1.35204e-05	0	0	0	0	0	0	0	0	0	0	0	0	0	0	0	0	0	0	0	0	1.52303e-05	0	0	0	0	0	0	0	0	0	0	0	0	0	0	0	0	0	0
d__Bacteria|p__Firmicutes|c__Bacilli|o__Lactobacillales|f__Lactobacillaceae|g__Pediococcus|s__Pediococcus acidilactici	9.712e-05	0	2.83906e-05	0	0	0	5.68852e-05	9.34585e-06	0	4.05613e-05	0	0	0	1.63906e-05	1.5562e-05	0	0	0	0	0	0	3.30811e-05	0	0	0.000567861	0	0	0	0	0	0.00226931	0	0	0	0	0	0	0	0	0	0	0.00734321	0	9.92921e-06	0	0	0	0.000186852	0
d__Bacteria|p__Firmicutes|c__Bacilli|o__Lactobacillales|f__Lactobacillaceae|g__Pediococcus|s__Pediococcus claussenii	0	0	0	0	1.49779e-05	0	0	0	0	0	0	0	0	0	0	0	0	0	0	0	0	0	0	0	0	0	0	0	0	0	0	0	0	0	0	0	4.29594e-05	0	0	0	7.98261e-06	0	0	0	0	0	0	9.64396e-05	0
d__Bacteria|p__Firmicutes|c__Bacilli|o__Lactobacillales|f__Lactobacillaceae|g__Pediococcus|s__Pediococcus damnosus	0	0	0	0	1.49779e-05	0	0	0	0	1.35204e-05	0	0	0	0	0	0	0	0	0	0	0	0	8.72409e-06	0	0	0	0	0	0	0	0	0	0	0	0	0	1.07398e-05	0	0	0	0	0	0	0	0	0	0	0	0
d__Bacteria|p__Firmicutes|c__Bacilli|o__Lactobacillales|f__Lactobacillaceae|g__Pediococcus|s__Pediococcus inopinatus	0	0	0	0	0	0	0	0	0	0	0	0	0	0	0	0	0	0	0	0	0	0	0	0	1.29059e-05	0	0	0	0	0	0	0	0	0	0	0	0	0	0	0	0	0	0	0	0	0	0	0	0
d__Bacteria|p__Firmicutes|c__Bacilli|o__Lactobacillales|f__Lactobacillaceae|g__Pediococcus|s__Pediococcus pentosaceus	1.9424e-05	0	9.46353e-06	0	0.000149779	1.23412e-05	0.00043612	0	0	0	0	0	0.000157283	0	3.1124e-05	0	0	0	2.5826e-05	0	0	0	0	0	0	3.31762e-05	0	0	0	0	0.000213224	0	0	0	0	0	0	0	0	9.15346e-06	0	8.45992e-06	0	9.92921e-06	0	0	0	1.20549e-05	0
d__Bacteria|p__Firmicutes|c__Bacilli|o__Lactobacillales|f__Leuconostocaceae|g__Leuconostoc|s__Leuconostoc carnosum	0	0	0	2.09594e-05	0	0	0	9.34585e-06	0	0.000865308	0	0	0	0	0	0	0	0	0	0	0	0	0	0	0	0	0	0	0	0	0	0	0	0	0	0	0	0	0	0	0	0	0	0	0	0	0	0	0
d__Bacteria|p__Firmicutes|c__Bacilli|o__Lactobacillales|f__Leuconostocaceae|g__Leuconostoc|s__Leuconostoc citreum	1.9424e-05	0.000114923	0	4.19189e-05	5.99116e-05	0	0	0.00158879	1.08328e-05	0	0.000149416	0	0	4.91719e-05	3.1124e-05	1.7871e-05	3.26878e-05	1.03687e-05	0.000309912	0.000143095	0.000473196	0	8.72409e-06	0	0	0	5.67311e-05	9.34417e-05	0	1.76307e-05	6.09211e-05	8.62918e-05	0	9.74901e-06	3.69118e-05	5.14246e-05	1.07398e-05	7.98305e-06	7.87956e-05	9.15346e-06	0	0	2.78161e-05	5.95753e-05	0	2.01357e-05	0	0	6.81139e-06
d__Bacteria|p__Firmicutes|c__Bacilli|o__Lactobacillales|f__Leuconostocaceae|g__Leuconostoc|s__Leuconostoc garlicum	0	1.43654e-05	0	0	0	0	0	9.34585e-06	0	0	0	0	0	0	3.1124e-05	0	0	0	0.000103304	3.30218e-05	5.91494e-05	0	0	0	0	0	0	0	0	0	0	0	0	0	0	0	0	0	0	0	0	0	0	0	0	0	0	0	0
d__Bacteria|p__Firmicutes|c__Bacilli|o__Lactobacillales|f__Leuconostocaceae|g__Leuconostoc|s__Leuconostoc gelidum	0	0	0	0	0	0	0	4.67293e-05	0	0.000108163	0	0	0	0	0	0	0	0	2.5826e-05	1.10073e-05	0	0	0	0	0	0	0.000553129	0	0	0	0	0	0	0	0	1.28561e-05	0	0	8.75507e-06	0	0	0	0	0	0	0	0	0	0
d__Bacteria|p__Firmicutes|c__Bacilli|o__Lactobacillales|f__Leuconostocaceae|g__Leuconostoc|s__Leuconostoc kimchii	0	0	0	0	0	1.23412e-05	0	0	0.000173325	0	0	0	0	0	0	0	0	0	2.5826e-05	0	0	0	0	0	0	0	0	0	0	0	1.52303e-05	0	0	0	0	0	0	0	0	0	0	0	0	0	0	0	0	0	0
d__Bacteria|p__Firmicutes|c__Bacilli|o__Lactobacillales|f__Leuconostocaceae|g__Leuconostoc|s__Leuconostoc lactis	5.8272e-05	0	0	0.000104797	0	0	0	7.47668e-05	0	4.05613e-05	0	1.54052e-05	0	0	0.00659828	1.7871e-05	0.000294191	0	0.00160121	0.00036324	0.000621069	0	8.72409e-06	8.47887e-05	0.000180683	0	0.000595677	1.86883e-05	0	5.2892e-05	3.04606e-05	0	0	0	1.84559e-05	0	0	0	2.62652e-05	9.15346e-06	0	0	0	9.92921e-06	0	0	0	0	0
d__Bacteria|p__Firmicutes|c__Bacilli|o__Lactobacillales|f__Leuconostocaceae|g__Leuconostoc|s__Leuconostoc mesenteroides	1.9424e-05	0	0	0	7.48895e-05	0	0	4.67293e-05	0	0.00108163	0	0	4.28955e-05	0	0.000124496	1.7871e-05	0	0	2.5826e-05	5.50364e-05	0.000236598	0	0	1.88419e-05	1.29059e-05	0	0	1.86883e-05	2.47815e-05	1.76307e-05	0	1.72584e-05	0	0	0	0	0	0	0	0	3.19304e-05	0	0	0	9.66661e-06	0	0	0	0
d__Bacteria|p__Firmicutes|c__Bacilli|o__Lactobacillales|f__Leuconostocaceae|g__Leuconostoc|s__Leuconostoc pseudomesenteroides	0	2.87308e-05	0	0	0	0	1.89617e-05	3.73834e-05	0	0	0	0	0	1.63906e-05	0	0	0	0	0	0	0	0	0	0	0	1.65881e-05	0	0	0	3.52613e-05	0.000137073	0	0	0	0	0	0	0	7.87956e-05	0	0	0	0	9.92921e-06	0	1.00678e-05	0	0	0
d__Bacteria|p__Firmicutes|c__Bacilli|o__Lactobacillales|f__Leuconostocaceae|g__Leuconostoc|s__Leuconostoc suionicum	0	0	0	4.19189e-05	0.000629072	0	0	0	0	1.35204e-05	0	0	7.14925e-05	0	0	0	0	0	0	0	0	0	0	0	0	0	0	0	0	0	0	0	0	0	0	2.57123e-05	0	0	0	0	0	0	0	0	0	0	0	0	0
d__Bacteria|p__Firmicutes|c__Bacilli|o__Lactobacillales|f__Leuconostocaceae|g__Weissella|s__Weissella ceti	0	0	0	0	0	0	0	0	0	0	0	0	0	0	0	0	0	0	0	0	0	0	0	0	0	0	0	0	0	0	0	0	0	0	0	0	1.07398e-05	0	0	0	0	2.53798e-05	0	0	0	0	0	0	0
d__Bacteria|p__Firmicutes|c__Bacilli|o__Lactobacillales|f__Leuconostocaceae|g__Weissella|s__Weissella cibaria	0.01686	0	9.46353e-06	0.000943174	4.49337e-05	6.17059e-05	0	2.80376e-05	0.00116994	4.05613e-05	2.98831e-05	4.62156e-05	0.000929402	0.000180297	0	1.7871e-05	0.000523005	1.03687e-05	0.000232434	6.60437e-05	0	0	2.61723e-05	0	0.00651749	0.000182469	0.000468032	0.000485897	0	0.000617073	0.00263484	0.000155325	1.06655e-05	2.9247e-05	1.84559e-05	0	0.00068735	0	0.0260376	0.000640742	2.39478e-05	3.38397e-05	5.56321e-05	1.98584e-05	9.66661e-06	2.01357e-05	0	0	0
d__Bacteria|p__Firmicutes|c__Bacilli|o__Lactobacillales|f__Leuconostocaceae|g__Weissella|s__Weissella confusa	9.712e-05	0	9.46353e-06	0.000775499	0.000164757	6.17059e-05	3.79235e-05	9.34585e-06	0.000292485	4.05613e-05	8.96493e-05	7.7026e-05	0.000243074	0.000426157	9.33719e-05	0.000160839	0	0	0.00012913	2.20146e-05	8.87242e-05	0	5.23445e-05	3.76839e-05	6.45296e-05	0.00290291	0.00243944	0.00117737	5.78234e-05	0.00379059	0.00118796	0.000224359	1.06655e-05	1.9498e-05	1.84559e-05	1.28561e-05	8.59188e-05	3.19322e-05	1.75101e-05	6.40742e-05	0.000718435	0.000109979	1.3908e-05	0.000218443	0.000135333	0.00014095	0.00019145	0	0
d__Bacteria|p__Firmicutes|c__Bacilli|o__Lactobacillales|f__Leuconostocaceae|g__Weissella|s__Weissella hellenica	0	0	0	0	4.49337e-05	1.23412e-05	0.0028253	0	0	0	0	0	0	0	0	0	0	0	0	0	0	0	0	0	0	0	0	0	0	0	0	0	0	0	0	0	0.000375895	0	8.75507e-06	0	0	0	1.3908e-05	0	0	0	0	0	0
d__Bacteria|p__Firmicutes|c__Bacilli|o__Lactobacillales|f__Leuconostocaceae|g__Weissella|s__Weissella jogaejeotgali	0	0	0	2.09594e-05	7.48895e-05	0	0	0	0	0	0	0	0	0	0	0	0	0	0	0	5.91494e-05	0	0	0	0	1.65881e-05	0	0	0	0	0	0	0	0	0	0	0	7.98305e-06	0	0	0	0	0	0	0	0	0	0	0
d__Bacteria|p__Firmicutes|c__Bacilli|o__Lactobacillales|f__Leuconostocaceae|g__Weissella|s__Weissella koreensis	0	0	0	0	0	0	0	0	0	0.000986992	0	0	0	0	0	0	1.63439e-05	0	0	0	0	0	0	0	0	0	0	0	0	0	0	0	0	0	0	0	0	0	0	0	0	0	0	0	0	0	0	0	0
d__Bacteria|p__Firmicutes|c__Bacilli|o__Lactobacillales|f__Leuconostocaceae|g__Weissella|s__Weissella paramesenteroides	0	0	0	8.38377e-05	0.00214184	0	0	1.86917e-05	3.24984e-05	1.35204e-05	0	0	1.42985e-05	0	0	5.36129e-05	1.63439e-05	1.03687e-05	5.16519e-05	0	0	0	0	2.82629e-05	2.58119e-05	0.000364938	0	1.86883e-05	0	0.000141045	4.56909e-05	0	0	0	0	0	0	0	0	0.000109842	0	2.53798e-05	0	1.98584e-05	0	0	0	0	0
d__Bacteria|p__Firmicutes|c__Bacilli|o__Lactobacillales|f__Leuconostocaceae|g__Weissella|s__Weissella soli	0	0	0	0	0	0	0	0	0	1.35204e-05	0	0	0	0	0	0	0	0	0	0	0	0	0	0	0	0	0	0	0	3.52613e-05	1.52303e-05	0	0	0	0	0	0	0	8.75507e-06	0	0	0	0	0	0	0	0	0	0
d__Bacteria|p__Firmicutes|c__Bacilli|o__Lactobacillales|f__Leuconostocaceae|g__Weissella|s__Weissella viridescens	0	0	0	0	0	0	1.89617e-05	0	0	0	0	0	0	0	0	0	0	0	0	0	5.91494e-05	0	0	0	0	0	0	0	0	0	4.56909e-05	0	0	0	0	0	0	0	0	0	0	0	0	0	0	0	0	0	0
d__Bacteria|p__Firmicutes|c__Bacilli|o__Lactobacillales|f__Streptococcaceae|g__Lactococcus|s__Lactococcus garvieae	0	5.74617e-05	2.83906e-05	0.000272473	1.49779e-05	1.23412e-05	0.00011377	2.80376e-05	1.08328e-05	1.35204e-05	1.49416e-05	3.08104e-05	0.000257373	3.27813e-05	1.5562e-05	0	3.26878e-05	0	2.5826e-05	1.10073e-05	0	0	0	0	7.74356e-05	0	0.00163102	0.0059242	0	0.0127646	7.61514e-05	3.45167e-05	5.33275e-05	0	9.22795e-06	0	0.000107398	7.98305e-06	0.000595345	0	3.19304e-05	0.00378158	0	2.97876e-05	0	1.00678e-05	2.12722e-05	0	0
d__Bacteria|p__Firmicutes|c__Bacilli|o__Lactobacillales|f__Streptococcaceae|g__Lactococcus|s__Lactococcus lactis	0.00101005	0.00107741	0.000208198	0.00815322	0.00591627	0.000555354	0.00172552	0.000476638	0.00180908	0.00676022	0.0090994	0.00215673	0.00391779	0.00026225	0	0.000339548	0.00493586	0.0102443	0.00191112	0.000330218	0.00198151	0.00185254	0.0121265	0.000555837	0.000271024	0.00127728	0.00541782	0.00205572	3.30419e-05	0.0139459	0.00431017	0.000379684	0.000949229	0.000126737	0.000793603	0.00056567	0.000923627	0.000846203	0.00443007	0.00178493	0.00292962	0.00817228	0.000361609	0.00358445	0.000338331	0.00130882	0.000744526	9.64396e-05	1.36228e-05
d__Bacteria|p__Firmicutes|c__Bacilli|o__Lactobacillales|f__Streptococcaceae|g__Lactococcus|s__Lactococcus petauri	0	4.30962e-05	0	0.00071262	1.49779e-05	2.46824e-05	0.000644699	0	4.33312e-05	1.35204e-05	0	1.54052e-05	0.000128686	0	0	0	3.26878e-05	1.03687e-05	5.16519e-05	6.60437e-05	8.87242e-05	0	0	0	0	0	0.000794236	0.00687731	0	0.043442	9.13817e-05	0	4.2662e-05	0	9.22795e-06	0	1.07398e-05	7.98305e-06	0.000122571	0	3.99131e-05	0.000634494	0.000152988	0	0	0	0	0	0
d__Bacteria|p__Firmicutes|c__Bacilli|o__Lactobacillales|f__Streptococcaceae|g__Lactococcus|s__Lactococcus piscium	0	0	0	2.09594e-05	1.49779e-05	1.23412e-05	1.89617e-05	0.000205609	0	0	0	0	0	0	0	0	0	0	5.16519e-05	0	2.95747e-05	1.65406e-05	8.72409e-06	0	0	0	0.000723322	1.86883e-05	0	0	6.09211e-05	0	0	0	0	0	0	0	1.75101e-05	0	0	8.45992e-05	0	0	0	0	0	0	6.81139e-06
d__Bacteria|p__Firmicutes|c__Bacilli|o__Lactobacillales|f__Streptococcaceae|g__Lactococcus|s__Lactococcus raffinolactis	0	0	0	2.09594e-05	0	0.000160435	3.79235e-05	2.80376e-05	0	2.70409e-05	2.98831e-05	0	4.28955e-05	1.63906e-05	0	3.57419e-05	1.63439e-05	0	0.000568171	0	0.00301662	0	0	0	2.58119e-05	0	0.000397118	0.000261637	2.47815e-05	0.000317352	0	5.17751e-05	0	4.87451e-05	9.22795e-06	5.14246e-05	0	0	4.37754e-05	1.83069e-05	4.78957e-05	0.000845992	0	3.97168e-05	0	1.00678e-05	6.38165e-05	0	0.000653893
d__Bacteria|p__Firmicutes|c__Bacilli|o__Lactobacillales|f__Streptococcaceae|g__Streptococcus|s__Streptococcus acidominimus	5.8272e-05	0.00119233	0.000851717	0.000125757	0	7.40471e-05	0.0150746	0.000252338	0	0	0	6.16208e-05	0.00504737	0	0.00015562	5.36129e-05	0.000506662	0.00502882	0.00245347	0	0.0029279	3.30811e-05	0.000270447	0.0149228	5.16237e-05	0.0038982	2.83656e-05	0.00121474	0	0.0115305	1.52303e-05	0.000845659	1.06655e-05	0.00260299	0.000802831	0.00115705	0	0	9.63058e-05	0.000640742	0	0.000177658	0.00119609	0	1.93332e-05	0	0	0	1.36228e-05
d__Bacteria|p__Firmicutes|c__Bacilli|o__Lactobacillales|f__Streptococcaceae|g__Streptococcus|s__Streptococcus agalactiae	0.000563296	0.00193933	0.000605666	0.0029972	0.00356474	0.00157967	0.00652283	0.00755145	0.0045931	0.00578675	0.00741101	0.0250489	0.00631994	0.00470412	0.00927494	0.00503961	0.0090055	0.00325577	0.00237599	0.00119979	0.0186616	0.00562379	0.000444929	0.000838466	0.00219401	0.00154269	0.0175016	0.00818549	0.000148689	0.00357903	0.0185505	0.0348964	0.00450084	0.00233001	0.00140265	0.00329117	0.00200835	0.000143695	0.000630365	0.00175746	0.000167635	0.000143819	0.00100138	5.95753e-05	0.00185599	0.000442985	0.0041268	0.00463513	0.0121583
d__Bacteria|p__Firmicutes|c__Bacilli|o__Lactobacillales|f__Streptococcaceae|g__Streptococcus|s__Streptococcus anginosus	0.10926	0.0714105	0.00259301	0.0332207	0.00121321	0.00588675	0.00174448	0.000663556	0.0283927	0.0073416	0.0058272	0.0172076	0.000872208	0.0112932	0.00448185	0.0986477	0.000196127	0.00653229	0.00121382	0.000627415	0.00121256	0.00557417	0.0162006	0.0348105	0.000335554	0.000696699	0.00619788	0.0193611	0.00291595	0.00502474	0.0579665	0.0819599	0.000277303	0.0159981	0.000959706	0.213013	0.0392864	7.98305e-05	0.00640871	0.00332271	0.00823007	0.00111671	0.00237827	0.00250216	0.000231999	0.00212432	0.0701556	0.003948	0.00117837
d__Bacteria|p__Firmicutes|c__Bacilli|o__Lactobacillales|f__Streptococcaceae|g__Streptococcus|s__Streptococcus australis	0.00409846	0.00321785	0.000151416	0.00408709	0.000314536	0.00202395	0.00132732	0.000953277	0.00073663	0.0012574	0.000956259	0.000431346	0.00107239	0.00213078	0.000357926	0.0169595	0.000245159	0.000591016	0.00175617	0.000176116	0.000798517	0.00133979	0.000261723	0.00110225	0.000129059	0.00077964	0.000737505	0.00056065	0.00113995	0.00188648	0.00450816	0.00535009	0.000149317	0.00119913	0.000581361	0.00893502	0.00950477	0.000311339	0.00162844	0.00505271	0.00172424	0.000304557	0.00084839	0.000109221	5.79997e-05	0.00126855	0.00319083	0.000138632	0.000115794
d__Bacteria|p__Firmicutes|c__Bacilli|o__Lactobacillales|f__Streptococcaceae|g__Streptococcus|s__Streptococcus canis	0.00233088	0.00159456	0.000406932	0.00341639	0.000404403	0.00148094	0.00185825	0.00252338	0.000888289	0.00379924	5.97662e-05	0.000831881	0.00205898	0.0108014	0.00361038	0.000321677	0.000245159	0.00105761	0.00271173	6.60437e-05	0.00195193	0.00028119	0.00143948	9.42097e-05	1.29059e-05	0.00077964	0.00158847	0.00205572	0	0.000705227	0.00475185	0.0012426	0.00198378	0.000448455	0.000479853	0.00523245	0.00111694	0.000303356	0.00139206	0.00243482	0	0.000118439	0.00116827	0.000943275	0.00108266	2.01357e-05	0.00233994	6.02747e-06	0.000647082
d__Bacteria|p__Firmicutes|c__Bacilli|o__Lactobacillales|f__Streptococcaceae|g__Streptococcus|s__Streptococcus constellatus	0.00427328	0.00295928	0.000132489	0.00255705	0.000149779	0.000320871	3.79235e-05	6.5421e-05	5.4164e-05	0.000216327	0.000119532	0.00301942	5.7194e-05	8.19532e-05	0.000326802	0.00135819	4.90318e-05	0.000134793	0.00025826	1.10073e-05	0	0.000165406	0.000218102	0.00067831	0.000219401	4.97642e-05	0.000368752	0.000186883	0.00034694	0.000229199	0.00306129	0.00170858	1.06655e-05	9.74901e-05	0.000350662	0.000964211	0.00329713	0.000263441	0.000192612	0.000146455	0.00263426	0.00545665	8.34482e-05	3.97168e-05	0.000318998	0.000100678	0.000616893	7.23297e-05	2.72456e-05
d__Bacteria|p__Firmicutes|c__Bacilli|o__Lactobacillales|f__Streptococcaceae|g__Streptococcus|s__Streptococcus cristatus	0.0361869	0.00426653	0.000946353	0.000901255	0.00149779	0.011539	0.00185825	0.00209347	0.00184157	0.00181174	0.00134474	0.00477561	8.5791e-05	0.00527779	0.000140058	0.0210163	0.000588381	0.00064286	0.0026859	0.000440291	0.000857667	0.0134971	0.00164013	0.0025154	0.00202623	0.00190763	0.00076587	0.000747534	0.00349419	0.00372007	0.0043254	0.000845659	5.33275e-05	0.00411408	7.38236e-05	0.0320632	0.000977326	6.38644e-05	0.00404484	0.0135563	0.00211539	0.00189502	0.000500689	0.00113193	7.73329e-05	0.000362442	0.0318019	0.000409868	0.000953594
d__Bacteria|p__Firmicutes|c__Bacilli|o__Lactobacillales|f__Streptococcaceae|g__Streptococcus|s__Streptococcus dysgalactiae	0.0172097	0.00830321	0.0118483	0.0530902	0.00901669	0.0363571	0.0473285	0.021916	0.0138226	0.0119926	0.0274925	0.00922771	0.0222485	0.0435827	0.00466859	0.00689819	0.00961023	0.00872008	0.0182848	0.00907	0.0291903	0.0408717	0.00307088	0.00669831	0.000180683	0.00484372	0.0179412	0.0438989	0.000388243	0.00812774	0.021231	0.0286834	0.0140038	0.019693	0.00644111	0.00842077	0.00490811	0.000359237	0.016407	0.0357534	0.000574748	0.00267333	0.0249649	0.00735755	0.0718326	0.00683607	0.0192939	0.00543075	0.00539462
d__Bacteria|p__Firmicutes|c__Bacilli|o__Lactobacillales|f__Streptococcaceae|g__Streptococcus|s__Streptococcus equi	0.000174816	0.000747002	3.78541e-05	0	1.49779e-05	7.40471e-05	0.00011377	0.000140188	0.00137576	6.76022e-05	4.48247e-05	4.62156e-05	0.000100089	6.55626e-05	0.000202306	0.00280574	1.63439e-05	8.29497e-05	5.16519e-05	0	2.95747e-05	3.30811e-05	0.000505997	2.82629e-05	0.000206495	1.65881e-05	7.09139e-05	7.47534e-05	2.47815e-05	0.000229199	0.000639672	0.00503944	0.000959894	0	9.22795e-06	0.000102849	3.22195e-05	8.78136e-05	0.000166346	0.000109842	3.19304e-05	7.61393e-05	0.000347701	8.93629e-05	1.93332e-05	0.000100678	0.000340355	1.80824e-05	0.000354192
d__Bacteria|p__Firmicutes|c__Bacilli|o__Lactobacillales|f__Streptococcaceae|g__Streptococcus|s__Streptococcus equinus	0.00336035	0.0114205	0.000586739	0.0364694	0.00107841	0.00271506	0.0155107	0.0124393	0.00466893	0.00159541	0.0021217	0.000308104	0.00443253	0.0049008	0.00319021	0.0513075	0.00194493	0.00240554	0.00260842	0.00290592	0.00192236	0.00186908	0.000802616	0.00213856	0.000116153	0.00034835	0.00462359	0.00171933	0.00147037	0.000511289	0.00907725	0.00497041	0.00242107	0.00281746	0.00143956	0.0945312	0.0159487	0.00176425	0.00804591	0.00382615	0.0182243	0.00384926	0.00549367	0.000446814	0.000289998	0.000835631	0.00865777	0.000223017	0.00323541
d__Bacteria|p__Firmicutes|c__Bacilli|o__Lactobacillales|f__Streptococcaceae|g__Streptococcus|s__Streptococcus ferus	0	0	0	0	0	1.23412e-05	0	9.34585e-06	1.08328e-05	0	0	0	0	1.63906e-05	1.5562e-05	0	0	0	0.000309912	0	0	0	0	0	0	0	0	9.34417e-05	3.30419e-05	5.2892e-05	0	6.90334e-05	0	0	0	0	0	0	0	9.15346e-06	0	0	0	0	9.66661e-06	0	4.25443e-05	0	0
d__Bacteria|p__Firmicutes|c__Bacilli|o__Lactobacillales|f__Streptococcaceae|g__Streptococcus|s__Streptococcus gallolyticus	3.8848e-05	5.74617e-05	9.46353e-06	0.00035631	4.49337e-05	0.000185118	0.000132732	0.0115515	0.0053189	2.70409e-05	0	0	0.00533334	0.000114735	0	3.57419e-05	4.90318e-05	0	2.5826e-05	0	0	1.65406e-05	3.48964e-05	9.42097e-05	0.000206495	0.00238868	0	0.000355079	3.30419e-05	0.000599443	0.000974738	0.00279585	1.06655e-05	0.00019498	0.00502	5.14246e-05	2.14797e-05	8.78136e-05	8.75507e-06	0	0.000327287	0.00819766	6.95401e-05	9.92921e-06	5.79997e-05	0.000261764	0	3.01374e-05	0.000183908
d__Bacteria|p__Firmicutes|c__Bacilli|o__Lactobacillales|f__Streptococcaceae|g__Streptococcus|s__Streptococcus gordonii	0.236876	0.0614552	0.00109777	0.0806309	0.0014229	0.0158708	0.0164019	0.00428975	0.0876806	0.0205511	0.00418363	0.0191487	0.00275961	0.00557282	0.000933719	0.16368	0.00343222	0.012515	0.0405726	0.00186023	0.00446578	0.0028119	0.0276379	0.00103631	0.00224563	0.00240527	0.00663754	0.021828	0.0146789	0.0123944	0.257986	0.00308925	0.00644196	0.0448844	0.0356568	0.198049	0.0292661	0.00431085	0.00984945	0.0271492	0.00566765	0.023011	0.00689838	0.00151917	9.66661e-06	0.00271832	0.0665181	0.011187	0.00822135
d__Bacteria|p__Firmicutes|c__Bacilli|o__Lactobacillales|f__Streptococcaceae|g__Streptococcus|s__Streptococcus gwangjuense	0.000602144	0.000574617	4.73176e-05	0.000272473	0.000554182	0.00120944	0.000796393	0.000803743	0.000487476	0.000365052	0.000791902	0.00038513	0.000300268	0.00116374	0.000124496	0.0118842	0.000294191	0.00247812	0.00237599	0.00012108	0.00112384	0.000198487	0.000209378	0.000282629	0.000748544	0.00109481	0.000340387	9.34417e-05	0.000627797	0.00137519	0.0013098	0.00182939	5.33275e-05	0.00217403	0.00112581	0.00478248	0.100525	0.000239492	0.000814222	0.000915346	0.000159652	0.00104057	0.00013908	5.95753e-05	5.79997e-05	0.0011276	0.00291429	0.000247126	6.81139e-06
d__Bacteria|p__Firmicutes|c__Bacilli|o__Lactobacillales|f__Streptococcaceae|g__Streptococcus|s__Streptococcus halotolerans	0	0	0	0	0	0	0	0	0	0	0	1.54052e-05	0	0	0	0	0	0	0	0	0	0	0	0	0	0	0	0	0	0	0	0	0	0	0	0	0	0	0	0	0	0	0	0	0	0	0	0	0
d__Bacteria|p__Firmicutes|c__Bacilli|o__Lactobacillales|f__Streptococcaceae|g__Streptococcus|s__Streptococcus himalayensis	0	0	9.46353e-06	0	0	0	0	0	0	1.35204e-05	0	0	0	0	0	0	0	0	0	0	0	0	0	0	0	1.65881e-05	0	0	0	0	0	0	0	0	0	0.00776511	0	0	0	0	0	0	0	0	0	0	0	0	0
d__Bacteria|p__Firmicutes|c__Bacilli|o__Lactobacillales|f__Streptococcaceae|g__Streptococcus|s__Streptococcus infantarius	0	2.87308e-05	9.46353e-06	0.000230554	1.49779e-05	9.87295e-05	9.48086e-05	0.000719631	0.000682466	0	0	4.62156e-05	0.000386059	4.91719e-05	0.000420173	5.36129e-05	0	4.14748e-05	5.16519e-05	1.10073e-05	0	1.65406e-05	0	9.42097e-06	0	0.000364938	0	0.0143153	6.60839e-05	0.00567707	0.000137073	0.0184837	5.33275e-05	9.74901e-06	3.69118e-05	1.28561e-05	2.14797e-05	7.98305e-06	8.75507e-06	1.83069e-05	7.98261e-06	0.000499135	0	4.96461e-05	0.00065733	0.000624206	0.000829615	1.20549e-05	0.0162315
d__Bacteria|p__Firmicutes|c__Bacilli|o__Lactobacillales|f__Streptococcaceae|g__Streptococcus|s__Streptococcus iniae	0	0	0	0	0	1.23412e-05	0	0	0	0	0	0	0	0	0	0	0	0	0	0	0	0	0	0	0	0	0.000567311	9.34417e-05	0	1.76307e-05	0	0.00031065	1.06655e-05	0	0	2.57123e-05	0	0	8.75507e-06	0	0	0	0.000639769	9.92921e-06	9.66661e-06	0	2.12722e-05	0	0
d__Bacteria|p__Firmicutes|c__Bacilli|o__Lactobacillales|f__Streptococcaceae|g__Streptococcus|s__Streptococcus intermedius	0.00464234	0.0042378	0.000302833	0.0021169	4.49337e-05	0.00122178	0.000341311	0.00135515	0.000281653	0.00121684	0.000851668	0.00351239	0.000142985	0.00119652	0.000497983	0.00466432	9.80635e-05	0.000352536	0.00126547	0.000176116	0.000739368	0.000827028	0.000523445	0.00262845	3.87178e-05	0.000116117	0.000694956	0.000990482	0.000933435	0.000352613	0.00420356	0.0213831	6.39929e-05	0.000516698	0.000341434	0.00556671	0.00785083	7.98305e-05	0.000700406	0.000256297	0.00111757	0.000431456	0.000250344	0.000119151	8.69995e-05	0.00361436	0.00189322	0.000162742	0.0011988
d__Bacteria|p__Firmicutes|c__Bacilli|o__Lactobacillales|f__Streptococcaceae|g__Streptococcus|s__Streptococcus koreensis	0.00174816	0.00226974	4.73176e-05	0.00182347	0.000104845	0.00107368	0.000948086	0.00175702	0.000368315	0.00442118	0.000239065	0.00080107	0.00251654	0.000655626	6.22479e-05	0.0167093	0.000114407	0.000279955	0.000852257	0.000583386	0.00189278	0.00522682	0.000200654	0.00275092	0	0.00043129	0.00194304	0.000541962	0.00178426	0.0085685	0.0039751	0.000483234	0.000362627	0.00124787	0.000203015	0.00316261	0.00395226	4.78983e-05	0.000577835	0.0264627	0.000670539	0.000253798	0.00102919	1.98584e-05	5.79997e-05	0.00136923	0.00270157	1.80824e-05	5.44911e-05
d__Bacteria|p__Firmicutes|c__Bacilli|o__Lactobacillales|f__Streptococcaceae|g__Streptococcus|s__Streptococcus lutetiensis	3.8848e-05	0.00853306	0.00176968	0.00387749	0.00215682	0.000222141	0.000530928	0.0108879	0.0053514	0.00062194	0.000119532	0.000200268	0.00214477	0.0313881	0.000186744	3.57419e-05	0.000849884	0.000414748	0.000154956	0.000759502	0.000591494	0.00291114	0.000453653	9.42097e-06	0.000219401	0.0115287	0.00590004	0.00022426	9.08653e-05	0.000423136	0.00272622	0.000535009	0.000170648	0.000155984	0.00424486	0.022254	0.000536992	0.000774356	0.00481529	0.000366139	3.99131e-05	0.00581196	0.00232264	0.00449793	6.76663e-05	0.000120814	0.00553077	2.41099e-05	0.0133367
d__Bacteria|p__Firmicutes|c__Bacilli|o__Lactobacillales|f__Streptococcaceae|g__Streptococcus|s__Streptococcus macedonicus	0	0	0	0.000146716	0	4.93648e-05	0.000322349	8.41127e-05	0.000606636	1.35204e-05	1.49416e-05	0	1.42985e-05	8.19532e-05	0	3.57419e-05	0	7.25809e-05	0	0	0	0	1.74482e-05	0	0	3.31762e-05	0	0.000242948	0	0.000176307	0.000578751	0.00108728	2.1331e-05	9.74901e-06	5.53677e-05	0.0029312	4.29594e-05	4.78983e-05	0.000192612	9.15346e-06	2.39478e-05	0.000109979	1.3908e-05	9.92921e-06	1.93332e-05	6.04071e-05	2.12722e-05	0	0.0014372
d__Bacteria|p__Firmicutes|c__Bacilli|o__Lactobacillales|f__Streptococcaceae|g__Streptococcus|s__Streptococcus merionis	0	0.00015802	9.46353e-06	0	0	1.23412e-05	0	0	0	1.35204e-05	0	0	0	0	3.1124e-05	0	3.26878e-05	0	0	2.20146e-05	0	0	0	0	0	0	0	0	0	0	0	1.72584e-05	1.06655e-05	0	0	0.000205698	0.000128878	0	1.75101e-05	0	0	0	0	0	0	0	2.12722e-05	0	0
d__Bacteria|p__Firmicutes|c__Bacilli|o__Lactobacillales|f__Streptococcaceae|g__Streptococcus|s__Streptococcus milleri	0.026067	0.0234587	0.000454249	0.0102701	0.00035947	0.000715789	0.000511967	0.000299067	0.00190657	0.00108163	0.000254006	0.0134333	0.000271671	0.0014096	0.00205418	0.00811342	9.80635e-05	0.000953921	0.000671475	9.90655e-05	0.000118299	0.000827028	0.0052868	0.00380607	7.74356e-05	0.000165881	0.00116299	0.00134556	0.00156123	0.000246829	0.0100215	0.0103723	5.33275e-05	0.000448455	0.000221471	0.00559242	0.0122864	0.000111763	0.000691651	0.000320371	0.00258637	0.000296097	0.000764941	0.000496461	0.000802329	0.000523528	0.0073389	0.0010307	6.81139e-05
d__Bacteria|p__Firmicutes|c__Bacilli|o__Lactobacillales|f__Streptococcaceae|g__Streptococcus|s__Streptococcus mitis	0.00664301	0.00313166	0.000416395	0.00209594	0.00337003	0.0064421	0.00407677	0.00964492	0.0026757	0.00183878	0.00264465	0.00112458	0.000486149	0.00467133	0.000466859	0.0458033	0.000490318	0.00592053	0.0065598	0.000561371	0.00641771	0.00428401	0.00182334	0.00141315	0.00441383	0.00325126	0.00375844	0.00127081	0.00479934	0.00426662	0.00399033	0.00612671	0.000917232	0.00557643	0.00360813	0.0599482	0.186949	0.00110964	0.00654879	0.0126867	0.00130915	0.00316401	0.000820574	0.000357452	0.000270665	0.00924228	0.00614766	0.00159728	0.000572157
d__Bacteria|p__Firmicutes|c__Bacilli|o__Lactobacillales|f__Streptococcaceae|g__Streptococcus|s__Streptococcus mutans	0.185169	0.000675175	0.00430591	0.00209594	0.00109339	0.0150933	0.108954	0.0020374	0.170162	8.11226e-05	0.000433305	0.000400535	8.5791e-05	0.0012293	0.0235764	0.000464645	0.0131569	0.00159678	0.00950396	0.00141994	0.000207023	0.00133979	0.000479825	0.000263787	0.000103247	0.00179151	0.00273728	0.00510192	0.000379982	0.0052892	0.0599616	0.0521202	0.000138651	0.00411408	0.00482622	0.0380928	0.176456	1.59661e-05	0.186737	0.000247144	0.00547607	0.000211498	0.00268425	0.00813202	9.66661e-05	0.00509433	0.136738	0.0050028	8.17367e-05
d__Bacteria|p__Firmicutes|c__Bacilli|o__Lactobacillales|f__Streptococcaceae|g__Streptococcus|s__Streptococcus oralis	0.0167241	0.0141787	0.000690838	0.0162645	0.00200704	0.00443049	0.00464562	0.00250469	0.0025782	0.000824747	0.00224123	0.00141728	0.00107239	0.00454021	0.000871471	0.0792577	0.000768164	0.00638712	0.00356398	0.000902597	0.00215895	0.00226606	0.00245147	0.00148851	0.000593673	0.00126069	0.00249617	0.00188752	0.00199904	0.00837457	0.00945801	0.275184	0.000255972	0.00475752	0.00375577	0.0605781	0.0487911	0.000303356	0.00384348	0.00916262	0.0336946	0.00134513	0.00132126	0.000675186	0.000212665	0.00214445	0.011721	0.000409868	0.00232268
d__Bacteria|p__Firmicutes|c__Bacilli|o__Lactobacillales|f__Streptococcaceae|g__Streptococcus|s__Streptococcus pantholopis	1.9424e-05	0	0	0	0	0	0	9.34585e-06	0	2.70409e-05	1.49416e-05	0	0	0	0	0	0	0	2.5826e-05	0	0	0	0	9.42097e-06	0	0	0	1.86883e-05	1.6521e-05	5.2892e-05	0	0	0	0	0	0	0	0	0	0	0	0	0	0	0	3.02035e-05	0	1.20549e-05	0
d__Bacteria|p__Firmicutes|c__Bacilli|o__Lactobacillales|f__Streptococcaceae|g__Streptococcus|s__Streptococcus parasanguinis	0.231418	0.131214	0.00478855	0.0761037	0.00623081	0.0108602	0.0347379	0.0173833	0.0379906	0.0265406	0.0284935	0.00189484	0.00085791	0.0647103	0.00639597	0.232448	0.0280952	0.0123906	0.0191629	0.00901496	0.00136044	0.0128851	0.0114896	0.00394739	0.000542049	0.00218963	0.0401656	0.0150815	0.0183961	0.00181596	0.0877569	0.0175863	0.00603667	0.0327957	0.00512151	0.519632	0.025432	0.0089969	0.0389163	0.09818	0.0886948	0.00727553	0.028122	0.00173761	0.000492997	0.00728912	0.215976	0.00551514	0.00277905
d__Bacteria|p__Firmicutes|c__Bacilli|o__Lactobacillales|f__Streptococcaceae|g__Streptococcus|s__Streptococcus parauberis	0	0	0	4.19189e-05	1.49779e-05	6.17059e-05	5.68852e-05	3.73834e-05	3.24984e-05	5.40817e-05	0.000134474	0.000970528	0	0	0	5.36129e-05	9.80635e-05	1.03687e-05	2.5826e-05	0	0	1.65406e-05	0	0	0	0.000298585	0.00035457	0	8.26049e-06	5.2892e-05	0	0.0002071	3.19965e-05	9.74901e-06	2.76838e-05	0	3.22195e-05	7.98305e-06	0.00359833	0	3.19304e-05	8.45992e-05	0	6.95045e-05	2.89998e-05	1.00678e-05	0.000212722	0	0.000354192
d__Bacteria|p__Firmicutes|c__Bacilli|o__Lactobacillales|f__Streptococcaceae|g__Streptococcus|s__Streptococcus pasteurianus	0.0167046	0.0226255	0.00250783	0.0230973	0.0153823	0.0217575	0.0371839	0.605359	0.358674	0.0159947	0.0248926	0.00312726	0.254942	0.039272	0.0344387	0.00839935	0.00838443	0.00895856	0.0192403	0.00598796	0.0288058	0.0209569	0.0103642	0.00342923	0.0110346	0.0512737	0.0172321	0.0161467	0.0153397	0.0232372	0.0709884	0.00788707	0.00598334	0.0160176	0.381972	0.0487505	0.008463	0.00399951	0.0192349	0.00960198	0.00170828	0.449416	0.0190123	0.00645399	0.0282845	0.0132191	0.0362265	0.00493047	0.00341932
d__Bacteria|p__Firmicutes|c__Bacilli|o__Lactobacillales|f__Streptococcaceae|g__Streptococcus|s__Streptococcus periodonticum	0.00402077	0.00341897	0.000227125	0.00446436	8.98674e-05	0.000382577	0.000360273	0.000102804	0.000888289	0.000229847	0.000209182	0.0029578	0.000157283	0.00170463	0.000435735	0.0293977	3.26878e-05	0.000777653	5.16519e-05	0.00012108	2.95747e-05	0.000198487	0.000820065	0.005662	2.58119e-05	4.97642e-05	0.000212742	0.0019249	0.000528671	0.000493659	0.00788929	0.00510847	7.46584e-05	0.00115038	0.000156875	0.0118405	0.0102995	1.59661e-05	0.00126949	0.000192223	0.000295357	5.92194e-05	0.000292069	0.000397168	9.66661e-06	4.02714e-05	0.0140396	0.000433978	0.000204342
d__Bacteria|p__Firmicutes|c__Bacilli|o__Lactobacillales|f__Streptococcaceae|g__Streptococcus|s__Streptococcus pluranimalium	0.000233088	8.61925e-05	9.46353e-06	2.09594e-05	1.49779e-05	2.46824e-05	0	4.67293e-05	1.08328e-05	0	1.49416e-05	3.08104e-05	0	1.63906e-05	0	0.000232322	1.63439e-05	0	0	0	0	0	0	0	0	0	9.92795e-05	0.000186883	1.6521e-05	0	0	1.72584e-05	0	9.74901e-06	9.22795e-06	5.14246e-05	1.07398e-05	0	0	9.15346e-06	7.98261e-06	0	0	0	9.66661e-06	0	0	0	6.13025e-05
d__Bacteria|p__Firmicutes|c__Bacilli|o__Lactobacillales|f__Streptococcaceae|g__Streptococcus|s__Streptococcus pneumoniae	0.00207837	0.00152273	0.000123026	0.00482067	0.000674005	0.00166606	0.00187721	0.00167291	0.00106161	0.000446174	0.000762019	0.000292699	0.000157283	0.00129486	0.000171182	0.0139215	0.000179783	0.00166936	0.00196277	0.00272981	0.00153789	0.000942812	0.000479825	0.000423944	0.000929227	0.00117775	0.000624042	0.000541962	0.00128864	0.00174544	0.00178194	0.0245759	0.000127986	0.00204729	0.00109813	0.0132033	0.0247983	0.000279407	0.00159342	0.00273689	0.00235487	0.000752933	0.000236436	0.000148938	4.83331e-05	0.00325191	0.00204213	0.000391786	0.000224776
d__Bacteria|p__Firmicutes|c__Bacilli|o__Lactobacillales|f__Streptococcaceae|g__Streptococcus|s__Streptococcus porcinus	1.9424e-05	0	9.46353e-06	0	0	2.46824e-05	5.68852e-05	9.34585e-06	0.000368315	0	7.47078e-05	0	0	4.91719e-05	0	1.7871e-05	0.00219009	0	5.16519e-05	0	2.95747e-05	0.000314271	0.000200654	0	0	0	2.83656e-05	1.86883e-05	5.78234e-05	0.000211568	9.13817e-05	0.0113387	0	0	9.22795e-06	0	1.07398e-05	7.98305e-06	8.75507e-06	1.83069e-05	0	0.000203038	0	0	0	3.02035e-05	2.12722e-05	2.41099e-05	0.000102171
d__Bacteria|p__Firmicutes|c__Bacilli|o__Lactobacillales|f__Streptococcaceae|g__Streptococcus|s__Streptococcus pseudopneumoniae	5.8272e-05	5.74617e-05	6.62447e-05	0.000649742	0.000119823	0.000246824	0.000322349	0.000280376	0.00019499	4.05613e-05	0.000134474	1.54052e-05	1.42985e-05	0.00026225	7.78099e-05	0.00271639	3.26878e-05	0.000259218	0.000180782	6.60437e-05	0.000118299	0.000165406	5.23445e-05	0.000103631	0.000167777	0.000116117	0.000113462	3.73767e-05	0.000388243	0.000123415	0.000152303	0.000431459	1.06655e-05	0.000224227	0.000138419	0.000989923	0.0030716	3.99153e-05	0.000420243	0.00044852	0.000247461	0.000160738	0	1.98584e-05	9.66661e-06	0.000624206	0.00029781	4.21923e-05	4.76797e-05
d__Bacteria|p__Firmicutes|c__Bacilli|o__Lactobacillales|f__Streptococcaceae|g__Streptococcus|s__Streptococcus pseudoporcinus	1.9424e-05	0	0	0	1.49779e-05	0	0	0	0.000108328	0	0	0	0	1.63906e-05	0	1.7871e-05	1.63439e-05	0	0	0	0	0	0.00014831	9.42097e-06	0	1.65881e-05	0	1.86883e-05	2.47815e-05	0.000193937	0.000182763	0.0342061	0	0	1.84559e-05	0	0	0	0	0	0	8.45992e-06	0	1.98584e-05	1.93332e-05	0.000161086	6.38165e-05	0	0.000224776
d__Bacteria|p__Firmicutes|c__Bacilli|o__Lactobacillales|f__Streptococcaceae|g__Streptococcus|s__Streptococcus pyogenes	7.7696e-05	0.000703905	0.000340687	0.00159292	0.00278589	0.000234483	0.00206683	0.000644864	0.00093162	0.0012574	7.47078e-05	0.00077026	0.000457552	0.00537613	0.00351701	0.000232322	0.00714229	0.000228112	0.000645649	0.00122181	0.00464323	0.00325849	0.000471101	0.000160156	0.00162615	0.00106164	0.0017303	0.00306489	3.30419e-05	0.00227436	0.000304606	0.0349999	0.00105588	0.000945654	0.000913567	0.000771369	8.59188e-05	7.98305e-06	0.000157591	0.000338678	0.000303339	0.00132821	0.000792757	0.000109221	0.000483331	0.000302035	0.00912576	1.80824e-05	0.00612344
d__Bacteria|p__Firmicutes|c__Bacilli|o__Lactobacillales|f__Streptococcaceae|g__Streptococcus|s__Streptococcus ratti	0.000174816	0	0	0	0	1.23412e-05	3.79235e-05	1.86917e-05	1.08328e-05	0	0	0	0	0	0	0	0	0	0	0	0	0	3.48964e-05	0	0	3.31762e-05	0	0	0	0	0	0	0	0	9.22795e-06	0	0	0	8.75507e-06	0	0	0	0	9.92921e-06	0	0	2.12722e-05	6.02747e-06	0
d__Bacteria|p__Firmicutes|c__Bacilli|o__Lactobacillales|f__Streptococcaceae|g__Streptococcus|s__Streptococcus respiraculi	0	0	0	0	0	0	0	0	0	0	0	0	0	0	0	0	0	0	0	0	0	0	0	0	0	0	0	0	0	0	0	0.000448717	2.1331e-05	0	0	0	0	0	0	0	0	0	0	0	0	0	0	0	0
d__Bacteria|p__Firmicutes|c__Bacilli|o__Lactobacillales|f__Streptococcaceae|g__Streptococcus|s__Streptococcus ruminantium	0	1.43654e-05	0	0.00117373	0	0.000740471	0	0	0	0	0	0	1.42985e-05	0	0	0.000303806	0	0	0	0	0	0	8.72409e-06	0	0	0	0	0	0	0	0	0	0	0.000721427	0	0	0	0	0	0	0	0	0	0	0	1.00678e-05	4.25443e-05	0	1.36228e-05
d__Bacteria|p__Firmicutes|c__Bacilli|o__Lactobacillales|f__Streptococcaceae|g__Streptococcus|s__Streptococcus salivarius	0.221434	0.819619	0.0266871	1.90404	0.0642103	0.270852	0.623272	0.209553	0.872311	0.230158	0.22623	0.0209203	0.15684	0.184772	0.0896059	2.00171	0.185928	0.0783667	0.11756	0.197999	0.0414342	0.119688	0.11015	0.100946	0.00172939	0.0151117	0.618852	0.0454501	0.0690494	0.0750185	0.584249	0.0915901	0.177666	0.123549	0.0785667	3.16055	1.45008	0.0771721	0.743227	0.223335	0.375606	0.0301427	0.232723	0.0323494	0.0129533	0.0653403	0.280644	0.0196918	0.00298339
d__Bacteria|p__Firmicutes|c__Bacilli|o__Lactobacillales|f__Streptococcaceae|g__Streptococcus|s__Streptococcus sanguinis	0.0335064	0.0521321	0.00158987	0.0949672	0.00345989	0.0100087	0.00752781	0.0138506	0.00311984	0.0393985	0.00243547	0.00442129	0.00150134	0.00309783	4.66859e-05	0.0318103	0.0017488	0.00472813	0.0100205	0.00115576	0.00283917	0.00362238	0.00270447	0.0286586	0.000322648	0.00215645	0.00541782	0.00607371	0.00167688	0.0167668	0.0603881	0.0004142	0.00195178	0.0204047	0.00241772	0.132045	0.0878734	0.000255458	0.0166084	0.0111764	0.00253049	0.000845992	0.0022531	0.000198584	0.000231999	0.000251696	0.00197831	0.000235071	0.000231587
d__Bacteria|p__Firmicutes|c__Bacilli|o__Lactobacillales|f__Streptococcaceae|g__Streptococcus|s__Streptococcus sobrinus	0.0246102	4.30962e-05	4.73176e-05	0.00035631	0.00227664	0.0487477	0.0354015	7.47668e-05	0.663487	0.00677374	0.00047813	6.16208e-05	0.000100089	1.63906e-05	0.0120917	8.93548e-05	0.00138923	1.03687e-05	7.74779e-05	0	8.87242e-05	0	0	0.000103631	2.58119e-05	8.29404e-05	0.00157429	9.34417e-05	8.26049e-06	0.013699	0.0331868	3.45167e-05	0.000202644	0.000214478	0	0.000681376	0.000236277	6.38644e-05	0.0114341	4.57673e-05	0.00170828	8.45992e-06	0.0339217	0.00445822	2.89998e-05	0.00928255	4.25443e-05	0	0
d__Bacteria|p__Firmicutes|c__Bacilli|o__Lactobacillales|f__Streptococcaceae|g__Streptococcus|s__Streptococcus sp. 116-D4	7.7696e-05	0.000201116	0	0.000167675	0.000179735	0.0004196	7.58469e-05	0.000514022	5.4164e-05	9.4643e-05	0.000149416	4.62156e-05	2.8597e-05	8.19532e-05	4.66859e-05	0.00132245	3.26878e-05	0.000103687	7.74779e-05	0	0.000295747	0.000132325	6.97927e-05	0.000113052	0.000103247	0.000149293	0.000226925	1.86883e-05	0.000115647	0.000105784	0.000258915	0.0002071	0	0.000126737	7.38236e-05	0.00129847	0.00202983	2.39492e-05	0.000332693	0.000878732	1.59652e-05	0.000143819	4.17241e-05	9.92921e-06	0	0.000271832	0.000170177	6.02747e-05	6.81139e-06
d__Bacteria|p__Firmicutes|c__Bacilli|o__Lactobacillales|f__Streptococcaceae|g__Streptococcus|s__Streptococcus sp. 1643	0.000271936	0.000962483	0	0.000922215	1.49779e-05	0.000123412	0.000208579	0.000196263	0.000140826	8.11226e-05	7.47078e-05	7.7026e-05	2.8597e-05	0.000147516	0	0.00216239	1.63439e-05	0.000300693	0.000284086	1.10073e-05	0.000147874	0.000148865	8.72409e-05	8.47887e-05	1.29059e-05	9.95285e-05	8.50967e-05	3.73767e-05	0.000669099	8.81533e-05	0.000395987	0.00448717	2.1331e-05	0.000536196	0.000156875	0.00701945	0.00198687	3.19322e-05	0.000157591	0.000384445	0.000686505	0.000101519	2.78161e-05	2.97876e-05	0	0.000100678	0.000106361	3.01374e-05	6.81139e-05
d__Bacteria|p__Firmicutes|c__Bacilli|o__Lactobacillales|f__Streptococcaceae|g__Streptococcus|s__Streptococcus sp. A12	0.00209779	0.00599038	9.46353e-05	0.0101444	0.000179735	0.00220907	0.00462666	0.00100001	0.000487476	0.00133852	0.000164357	0.00035432	0.00132976	0.00452382	0.000171182	0.0279502	0.000523005	0.000362905	0.00501024	0.000319211	0.000798517	0.00643428	0.000444929	0.000951518	6.45296e-05	0.00205692	0.000921881	0.000280325	0.00160253	0.00146335	0.00729531	0.000155325	0.00066126	0.00121863	0.00118118	0.00620952	0.0105895	0.000127729	0.000980568	0.00494287	0.00135704	0.000279177	0.0026008	9.92921e-06	0.000212665	0.00227533	0.00121251	6.63022e-05	0.000136228
d__Bacteria|p__Firmicutes|c__Bacilli|o__Lactobacillales|f__Streptococcaceae|g__Streptococcus|s__Streptococcus sp. CNU 77-61	0	0	0	0	0	0	0	0	0	0	0	0	0	0	0	0	0	0	0	0	0	0	0	0	0	0	0	0.000130818	8.26049e-06	5.2892e-05	0	0.0002071	0	0	0	0	0	0	0	0	7.98261e-06	0	0	0	0	3.02035e-05	2.12722e-05	0	0.000619836
d__Bacteria|p__Firmicutes|c__Bacilli|o__Lactobacillales|f__Streptococcaceae|g__Streptococcus|s__Streptococcus sp. CNU G2	0	0	0	0	0	0	1.89617e-05	0	8.66623e-05	0	0	0	0	0	0	0	0	0	0	0	0	0	0	0	0	0	0	0.000242948	0	8.81533e-05	0	8.62918e-05	0	0	0	0	0	0	0	0	0	0	0	0	0	2.01357e-05	2.12722e-05	0	9.53594e-05
d__Bacteria|p__Firmicutes|c__Bacilli|o__Lactobacillales|f__Streptococcaceae|g__Streptococcus|s__Streptococcus sp. CNU G3	0	0	0	0	0	0	0	0	0	0	0	0	0	0	0	0	0	0	0	0	0	0	0	0	0	3.31762e-05	0	5.6065e-05	0	3.52613e-05	0	0.000189842	0	0	0	0	0	0	0	0	0	0	0	0	0	2.01357e-05	0	0	0.000694762
d__Bacteria|p__Firmicutes|c__Bacilli|o__Lactobacillales|f__Streptococcaceae|g__Streptococcus|s__Streptococcus sp. DAT741	0	0	0	0	0	0	0	0	0	0	0	0	0	0	0	0	0	0	0	0	0	0	0	0	0	0	0	0	0	0	0	0.000189842	0	4.87451e-05	0	0	0	0	0	0	0	0	0	0	0	0	0	0	0
d__Bacteria|p__Firmicutes|c__Bacilli|o__Lactobacillales|f__Streptococcaceae|g__Streptococcus|s__Streptococcus sp. FDAARGOS_192	0.0111688	0.0266047	0.000359614	0.0881553	0.00157268	0.00766388	0.0373546	0.00887856	0.0224239	0.00884236	0.00745583	0.000539182	0.012311	0.00503193	0.00451297	0.0633526	0.00537715	0.00563021	0.00529432	0.00462306	0.00171533	0.00441633	0.00216357	0.00312776	3.87178e-05	0.000331762	0.00883587	0.00360685	0.00084257	0.00246829	0.0422945	0.00873273	0.00419154	0.00579091	0.00286989	0.202214	0.0446456	0.00558814	0.0364824	0.00555615	0.0308688	0.00151433	0.00543804	0.000744691	0.00106333	0.00132896	0.00791325	0.000427951	6.81139e-05
d__Bacteria|p__Firmicutes|c__Bacilli|o__Lactobacillales|f__Streptococcaceae|g__Streptococcus|s__Streptococcus sp. FDAARGOS_522	0	8.61925e-05	0	0	0	0	3.79235e-05	0	0	0	0	1.54052e-05	0	6.55626e-05	0	1.7871e-05	0	1.03687e-05	0	0	0	0	0	0	0	0	0	0	0	0	0	0	5.33275e-05	9.74901e-06	0	1.28561e-05	0	0	0	4.57673e-05	0	5.92194e-05	1.3908e-05	0	0	1.00678e-05	0	0	0
d__Bacteria|p__Firmicutes|c__Bacilli|o__Lactobacillales|f__Streptococcaceae|g__Streptococcus|s__Streptococcus sp. HSISB1	0	0	0	0	0	0	0	0.00011215	0	0	0	0	5.7194e-05	0	0	0	0	0	0	0	0	0	0	0	0	0	0	0	0	0	0	0	0	0	0	0	0	7.98305e-06	0	0	0	0	0	0	0	0	0	0	7.49253e-05
d__Bacteria|p__Firmicutes|c__Bacilli|o__Lactobacillales|f__Streptococcaceae|g__Streptococcus|s__Streptococcus sp. HSISM1	0.0605252	0.0254699	0.000709765	0.0517069	0.00167752	0.00270272	0.0161933	0.0103646	0.0191307	0.00824747	0.0101453	0.00103215	0.000500447	0.0194229	0.00764093	0.110711	0.00714229	0.00301729	0.00157538	0.00357737	0.000177448	0.00749288	0.00502508	0.00318429	0.00028393	0.000414702	0.0120412	0.00455996	0.00470022	0.00116362	0.0226779	0.00407297	0.0033383	0.0180064	0.00321133	0.228312	0.0216408	0.0100028	0.00995452	0.00557446	0.0255124	0.00360393	0.0142001	0.000456744	0.000299665	0.00399693	0.0432463	0.00142851	0.000367815
d__Bacteria|p__Firmicutes|c__Bacilli|o__Lactobacillales|f__Streptococcaceae|g__Streptococcus|s__Streptococcus sp. HSISS1	0.00029136	0.00136471	2.83906e-05	0.0037727	8.98674e-05	0.000394918	0.0021806	0.000327105	0.000422479	0.000459695	0.00019424	6.16208e-05	0.000200179	0.000327813	0.000186744	0.00212664	0.000392254	0.000591016	0.00012913	0.000165109	2.95747e-05	0.000215027	0.000113413	0.000244945	0	8.29404e-05	0.000439666	0.000299013	5.78234e-05	5.2892e-05	0.00353343	0.000880176	0.000159982	0.000243725	0.000147647	0.015286	0.00248091	0.000399153	0.00273158	0.000338678	0.0029855	7.61393e-05	0.000319885	5.95753e-05	3.86665e-05	0.000211425	0.000255266	5.42473e-05	6.81139e-06
d__Bacteria|p__Firmicutes|c__Bacilli|o__Lactobacillales|f__Streptococcaceae|g__Streptococcus|s__Streptococcus sp. HSISS2	0.000640992	0.00218354	7.57082e-05	0.00771307	0.000164757	0.00124646	0.00140317	0.000953277	0.00291402	0.000540817	0.00155392	7.7026e-05	0.000786417	0.000704798	0.000669165	0.00339548	0.000817196	0.000694703	0.000154956	0.000693459	0	0.000413514	0.000218102	0.000310892	1.29059e-05	1.65881e-05	0.000340387	0.000317702	0.000313898	0.000141045	0.00202563	0.00146696	0.000191979	0.000467953	0.00035989	0.0101949	0.00330787	0.000383186	0.00195238	0.00116249	0.0017881	0.000101519	0.000751033	0.000357452	3.86665e-05	0.000171153	0.00157414	5.42473e-05	1.36228e-05
d__Bacteria|p__Firmicutes|c__Bacilli|o__Lactobacillales|f__Streptococcaceae|g__Streptococcus|s__Streptococcus sp. HSISS3	0.00295245	0.00182441	0.000123026	0.0363017	0.000688983	0.00102432	0.00794496	0.00310282	0.00102912	0.00187934	0.000971201	0.000123242	0.00224486	0.00149155	0.000420173	0.0144219	0.000849884	0.000829497	0.000490693	0.00102368	0.000384471	0.0010586	0.000924754	0.000753678	1.29059e-05	0.000132705	0.00107789	0.000411144	0.000404764	0.000246829	0.0039751	0.00143244	0.00103455	0.00106264	0.000516765	0.045845	0.00831264	0.00122141	0.00279287	0.00232498	0.011471	0.000600654	0.00136299	0.000258159	0.000154666	0.000221493	0.00308447	9.64396e-05	1.36228e-05
d__Bacteria|p__Firmicutes|c__Bacilli|o__Lactobacillales|f__Streptococcaceae|g__Streptococcus|s__Streptococcus sp. I-G2	0.000757536	0.00179568	4.73176e-05	0.00123661	5.99116e-05	0.000814518	0.000474043	0.00114954	0.000444144	0.00209567	0.000343656	0.000693234	0.00163003	0.000983439	6.22479e-05	0.00970393	6.53757e-05	0.000165899	0.000723127	0.000154102	0.000975966	0.00241492	0.00023555	0.00145083	3.87178e-05	0.000315173	0.000368752	0.000149507	0.00125559	0.00537735	0.0026653	0.000189842	0.000341296	0.000965152	6.45956e-05	0.00577241	0.00237351	6.38644e-05	0.000105061	0.0230576	0.000391148	0.000194578	0.000403333	9.92921e-06	2.89998e-05	0.000906106	0.000510532	1.80824e-05	4.76797e-05
d__Bacteria|p__Firmicutes|c__Bacilli|o__Lactobacillales|f__Streptococcaceae|g__Streptococcus|s__Streptococcus sp. I-P16	0.000602144	0.0018675	4.73176e-05	0.00115277	0.000149779	0.00149328	0.00132732	0.00159814	0.000259987	0.00267705	8.96493e-05	0.000569992	0.00174442	0.000622845	0.000389049	0.0191219	8.17196e-05	0.000248849	0.000697301	0.00012108	0.00174491	0.00362238	0.00014831	0.00164867	5.16237e-05	0.000497642	0.000269473	0.000186883	0.00167688	0.00655861	0.00359435	0.000155325	0.000469282	0.00110164	0.000156875	0.00381827	0.00241647	0.000143695	0.000472774	0.0258128	0.000263426	0.000194578	0.000653677	9.92921e-06	1.93332e-05	0.00145984	0.00019145	9.64396e-05	2.72456e-05
d__Bacteria|p__Firmicutes|c__Bacilli|o__Lactobacillales|f__Streptococcaceae|g__Streptococcus|s__Streptococcus sp. LPB0220	0.0750932	0.0305696	0.00083279	0.0695853	0.00253126	0.00285081	0.0191513	0.0144113	0.0215464	0.0110597	0.0106981	0.00134025	0.000443253	0.0208325	0.00827897	0.149294	0.00800852	0.00369126	0.00160121	0.00394061	0.000295747	0.0104867	0.00617666	0.00432423	0.00028393	0.00077964	0.0139842	0.00603633	0.00573278	0.00107547	0.0262722	0.00362425	0.00586602	0.0260104	0.00310059	0.280392	0.0304582	0.0109527	0.0118369	0.00577584	0.0333354	0.00360393	0.0174963	0.000546107	0.000357665	0.0042285	0.0593919	0.00200112	0.000374626
d__Bacteria|p__Firmicutes|c__Bacilli|o__Lactobacillales|f__Streptococcaceae|g__Streptococcus|s__Streptococcus sp. NCTC 10228	0	0.000201116	0	4.19189e-05	0	2.46824e-05	1.89617e-05	1.86917e-05	0	1.35204e-05	1.49416e-05	1.54052e-05	2.8597e-05	1.63906e-05	0	0	0	0	0	4.40291e-05	0	0	2.61723e-05	0	0	0	1.41828e-05	1.86883e-05	1.6521e-05	3.52613e-05	0	0.000293392	0	0	0	1.28561e-05	5.36992e-05	7.98305e-06	8.75507e-06	0	1.59652e-05	8.45992e-06	0	0	0	1.00678e-05	6.38165e-05	2.41099e-05	1.36228e-05
d__Bacteria|p__Firmicutes|c__Bacilli|o__Lactobacillales|f__Streptococcaceae|g__Streptococcus|s__Streptococcus sp. NCTC 11567	0	0	0	0	0	0	5.68852e-05	0	4.33312e-05	1.35204e-05	0	1.54052e-05	1.42985e-05	8.19532e-05	0.000778099	1.7871e-05	0	0	5.16519e-05	5.50364e-05	2.95747e-05	0	1.74482e-05	1.88419e-05	0.000258119	1.65881e-05	1.41828e-05	3.73767e-05	0	0.000282091	1.52303e-05	0.0179832	0	0	9.22795e-05	0.00339402	0.000171838	0.000175627	0	3.66139e-05	0	1.69198e-05	2.78161e-05	0	0	0.000151018	4.25443e-05	6.02747e-05	8.17367e-05
d__Bacteria|p__Firmicutes|c__Bacilli|o__Lactobacillales|f__Streptococcaceae|g__Streptococcus|s__Streptococcus sp. NPS 308	0.00102947	0.000976848	3.78541e-05	0.00104797	0.000104845	0.000456624	0.000132732	0.000196263	9.74951e-05	5.40817e-05	7.47078e-05	9.24312e-05	0.000128686	0.000376985	6.22479e-05	0.00305593	0	0.00032143	0.000361564	2.20146e-05	0.000532345	0.000165406	0.000226826	7.53678e-05	3.87178e-05	0.000149293	0.000198559	0.000280325	0.000693881	0.000987317	0.000670132	0.0042283	1.06655e-05	0.000185231	0.000249155	0.00160702	0.00195465	2.39492e-05	0.000210122	0.000778044	0.000830192	4.22996e-05	9.73562e-05	1.98584e-05	0	0.000130882	0.000340355	3.01374e-05	1.36228e-05
d__Bacteria|p__Firmicutes|c__Bacilli|o__Lactobacillales|f__Streptococcaceae|g__Streptococcus|s__Streptococcus sp. oral taxon 064	0.00038848	0.000632078	0	0.000670702	1.49779e-05	0.000123412	9.48086e-05	0.00011215	0.000216656	9.4643e-05	0.000298831	0.000215673	0.000114388	0.000540891	1.5562e-05	0.00368142	6.53757e-05	0.000248849	0.00012913	0	8.87242e-05	9.92434e-05	6.97927e-05	6.59468e-05	0.000477519	0.000149293	0.000170193	1.86883e-05	6.60839e-05	0.000317352	0.000837666	0.00367603	3.19965e-05	0.000185231	0.000239927	0.00294406	0.00574582	6.38644e-05	0.000218877	0.000421059	0.00203557	2.53798e-05	4.17241e-05	0	0	8.05428e-05	0.000276538	1.80824e-05	2.72456e-05
d__Bacteria|p__Firmicutes|c__Bacilli|o__Lactobacillales|f__Streptococcaceae|g__Streptococcus|s__Streptococcus sp. oral taxon 431	0.00196182	0.00958173	0.000189271	0.0014462	0.000524226	0.00157967	0.00147901	0.00213085	0.000790794	0.00148725	0.00086661	0.000261888	0.00047185	0.00132764	0.000108934	0.0248406	8.17196e-05	0.00170047	0.0019886	0.00012108	0.00177448	0.000760866	0.000279171	0.000951518	0.000232307	0.00114458	0.00107789	0.00011213	0.00120603	0.00126941	0.00566567	0.000483234	0.000394623	0.000555694	0.000710552	0.010722	0.00386635	8.78136e-05	0.00136579	0.00824727	0.000470974	0.000287637	0.000500689	4.96461e-05	2.89998e-05	0.00224513	0.000574349	0.000102467	6.13025e-05
d__Bacteria|p__Firmicutes|c__Bacilli|o__Lactobacillales|f__Streptococcaceae|g__Streptococcus|s__Streptococcus sp. Z15	5.8272e-05	0	0	0	0	0	0.000170656	0	0	1.35204e-05	0	0	0	0	0	1.7871e-05	0	1.03687e-05	0	0	0	0	0	0	0	0	0	0	0	0	0	6.90334e-05	0	0	0	0.000359972	0	0	1.75101e-05	0	0	0	0	0	0	0	0	0	0
d__Bacteria|p__Firmicutes|c__Bacilli|o__Lactobacillales|f__Streptococcaceae|g__Streptococcus|s__Streptococcus suis	0.000796384	0.00310293	0.0008044	0.00314391	0.000104845	0.000345553	0.00155486	0.0114113	0.00116994	0.000716583	0.00110567	0.000985933	0.00270242	0.00273724	0.0014317	0.000357419	0.00549156	0.000394011	0.00415798	0.00089159	0.00733453	0.00213373	0.000305343	0.00333502	0.000490425	0.0173677	0.00253872	0.00549437	0.000297377	0.00197463	0.00162964	0.00350345	0.000767915	0.000662933	0.00477085	0.00425538	0.00074105	0.00010378	0.00156716	0.00193138	0.00300146	0.00206422	0.00479827	0.000158867	0.00135333	0.000130882	0.000319083	0.000560555	0.000449552
d__Bacteria|p__Firmicutes|c__Bacilli|o__Lactobacillales|f__Streptococcaceae|g__Streptococcus|s__Streptococcus thermophilus	0.0104113	0.0111907	0.00112616	0.0372659	0.00112334	0.00418366	0.0473474	0.00469162	0.00473393	0.00331251	0.0146278	0.000693234	0.00244504	0.0125225	0.00516658	0.0254482	0.00307266	0.00411638	0.00227269	0.0021244	0.00144916	0.00210065	0.00204144	0.00313718	9.03415e-05	0.000182469	0.00236852	0.00332653	0.00217251	0.00133993	0.0160223	0.00462524	0.00139718	0.00262248	0.00120886	0.22254	0.0180644	0.0031533	0.0100683	0.00341424	0.00783094	0.000482215	0.00308758	0.00165818	0.000251332	0.00106719	0.0155925	0.000367676	0.000796933
d__Bacteria|p__Firmicutes|c__Bacilli|o__Lactobacillales|f__Streptococcaceae|g__Streptococcus|s__Streptococcus troglodytae	0.000718688	0	0	0	0	1.23412e-05	7.58469e-05	0	3.24984e-05	0	0	0	0	0	1.5562e-05	0	4.90318e-05	0	0	6.60437e-05	0	0	0	0	0	0	0	1.86883e-05	0	0	1.52303e-05	0.000724851	0	0	0	1.28561e-05	8.59188e-05	0	0.000341448	0	0	0	0	0	0	0	6.38165e-05	6.02747e-06	0
d__Bacteria|p__Firmicutes|c__Bacilli|o__Lactobacillales|f__Streptococcaceae|g__Streptococcus|s__Streptococcus uberis	0	2.87308e-05	0	0	1.49779e-05	4.93648e-05	0	0	1.08328e-05	0	1.49416e-05	1.54052e-05	0	0.000147516	0	0	0	0	2.5826e-05	0	0	0	0	0	0	1.65881e-05	4.25484e-05	0	8.26049e-06	0	1.52303e-05	0	0	0	0	0	0	0	2.62652e-05	5.49208e-05	0	0	0	0	0	0	0	0	0
d__Bacteria|p__Firmicutes|c__Bacilli|o__Lactobacillales|f__Streptococcaceae|g__Streptococcus|s__Streptococcus urinalis	0	1.43654e-05	0	6.28783e-05	0	1.23412e-05	0	5.60751e-05	7.58295e-05	0	0	1.54052e-05	7.14925e-05	8.19532e-05	0	0	3.26878e-05	1.03687e-05	0	0	0	0	1.74482e-05	0	0	0	0	0	8.26049e-06	0	3.04606e-05	1.72584e-05	0	0	0	2.57123e-05	0	0	0	1.83069e-05	0	0	0	0	0	0	0	0	4.76797e-05
d__Bacteria|p__Firmicutes|c__Bacilli|o__Lactobacillales|f__Streptococcaceae|g__Streptococcus|s__Streptococcus vestibularis	0.070548	0.0116216	0.0029053	0.0378946	0.000988541	0.00668892	0.0120028	0.00898136	0.0128694	0.00531353	0.150969	0.00288077	0.00682038	0.0673983	0.0116404	0.0640853	0.0113263	0.0131268	0.00263425	0.00138692	0.00626984	0.00259687	0.00896837	0.0200572	0.000232307	8.29404e-05	0.00320531	0.013194	0.000627797	0.000669965	0.0153369	0.00132889	0.000650595	0.00078967	0.00113504	1.44209	0.026957	0.0134355	0.0123534	0.0116249	0.00791875	0.000126899	0.00194712	0.00584831	0.000193332	0.000493324	0.0941719	7.83572e-05	0.00117156
d__Bacteria|p__Firmicutes|c__Bacilli|o__Lactobacillales|f__Streptococcaceae|g__Streptococcus|s__Streptococcus viridans	0.00122371	0.00145091	4.73176e-05	0.00337447	0.000149779	0.00107368	0.000815354	0.000682247	0.000639135	0.000581379	0.000313773	0.000215673	0.000414656	0.00136042	6.22479e-05	0.0124561	0.000212471	0.000103687	0.00222103	0.000165109	0.000207023	0.000975893	0.00014831	0.000753678	1.29059e-05	0.000845992	0.000794236	5.6065e-05	0.00120603	0.000952056	0.00257392	0.000138067	0.000159982	0.00105289	0.000175331	0.00537387	0.00660501	7.98305e-05	0.000271407	0.00311218	0.000462991	0.000135359	0.000570229	1.98584e-05	4.83331e-05	0.00093631	0.00106361	5.42473e-05	1.36228e-05
d__Bacteria|p__Firmicutes|c__Clostridia|o__Clostridiales|f__Christensenellaceae|g__Christensenella|s__Christensenella minuta	0.308453	0.0787512	0.0529674	0.176877	0.0121321	0.149822	0.268801	0.078664	0.0670225	0.0128309	0.483269	0.00476021	0.125426	0.351891	0.18192	0.0228927	0.0259868	0.374715	0.0709439	0.0168521	0.367466	0.36467	0.120096	0.155861	0.00148418	0.0438091	0.0659641	0.172662	0.0242693	0.168867	0.199532	0.00856014	0.0415954	0.0534538	0.0218795	0.231745	0.115475	0.024492	0.0300824	0.0844407	0.066088	0.0117085	0.0589561	0.0193024	0.0310008	0.0193303	0.200554	0.00426142	0.00208429
d__Bacteria|p__Firmicutes|c__Clostridia|o__Clostridiales|f__Christensenellaceae|g__Christensenella|s__Christensenella sp. Marseille-P3954	0.00147622	0.00178131	0.000369078	0.00836281	0.0011533	0.00217205	0.0120976	0.00436451	0.0012891	0.0123306	0.00038848	0.00291158	0.00805005	0.00537613	0.00219424	0.000482516	0.0138923	0.00106798	0.0012913	0.00245462	0.0163252	0.00659969	0.0019542	0.000847887	0.000490425	0.0201379	0.00141828	0.0132127	0.00550148	0.0100495	0.0103718	0.00277859	0.00109855	0.00220328	0.000876655	0.000809937	0.0103747	0.000167644	0.00312556	0.00146455	0.000159652	0.00119285	0.00244781	0.00162839	0.00102466	2.01357e-05	0.00759417	0.000144659	0.00105577
d__Bacteria|p__Firmicutes|c__Clostridia|o__Clostridiales|f__Clostridiaceae|g__Alkaliphilus|s__Alkaliphilus metalliredigens	0	0	0	4.19189e-05	0	0.000148094	0	4.67293e-05	0	0	1.49416e-05	1.54052e-05	0	0	0	0	0	0	0	0	5.91494e-05	0	0	0	0	0	1.41828e-05	0	0	0	0	0	0	0	0	2.57123e-05	0	7.98305e-06	0	1.83069e-05	0	0	0	0	1.93332e-05	0	0	0	1.36228e-05
d__Bacteria|p__Firmicutes|c__Clostridia|o__Clostridiales|f__Clostridiaceae|g__Caloramator|s__Caloramator sp. E03	0	0	0	0	0	0	1.89617e-05	0	0	0	0	0	0	0	0	0	0	0	0	0	0	0	0	0	0	0	0	0	0	0	0	0	0	0	0	0	0	0	0	0	0	0	0	0	0	0	0	0	0
d__Bacteria|p__Firmicutes|c__Clostridia|o__Clostridiales|f__Clostridiaceae|g__Caloranaerobacter|s__Caloranaerobacter azorensis	0	0	0	0	0	0	0	9.34585e-06	0	0	0	0	0	0	0	0	0	0	0	0	0	0	0	0	0	0	0	0	0	0	0	0	0	0	9.22795e-06	0	0	7.98305e-06	0	0	0	0	0	0	0	0	0	0	0
d__Bacteria|p__Firmicutes|c__Clostridia|o__Clostridiales|f__Clostridiaceae|g__Candidatus Arthromitus|s__Candidatus Arthromitus sp. SFB-mouse	0	0	0	0	0	0	0	0	0	0	0	0	0	1.63906e-05	0	0	0	0	0	0	0	0	0	0	0	0	0	0	0	0	0	0	0	0	0	0	0	0	0	0	0	0	0	0	0	0	0	0	0
d__Bacteria|p__Firmicutes|c__Clostridia|o__Clostridiales|f__Clostridiaceae|g__Candidatus Arthromitus|s__Candidatus Arthromitus sp. SFB-rat-Yit	0	0	0	0	0	0	0	0	0	0	0	0	0	0	0	0	0	0	0	0	0	0	0	0	0	0	0	0	0	0	0	0	0	0	0	0	0	0	0	0	0	0	0	0	0	0	0.000148905	0	0
d__Bacteria|p__Firmicutes|c__Clostridia|o__Clostridiales|f__Clostridiaceae|g__Clostridium|s__Clostridium argentinense	0	0	0	2.09594e-05	0	0	0	0	0	0	0	0	0	0	0	0	0	0	0	0	0	0	0	0	0	0	0	0	0	0	0	0	0	0	0	0	0	0	0	0	0	0	0	0	0	0	0	0	0
d__Bacteria|p__Firmicutes|c__Clostridia|o__Clostridiales|f__Clostridiaceae|g__Clostridium|s__Clostridium autoethanogenum	0	0	0	0	0	2.46824e-05	0	0	1.08328e-05	0	0	0	2.8597e-05	0	0	0	0	2.07374e-05	0	0	0	0	0	0	0	1.65881e-05	0	0	0	0	0.000121842	0	0	0	0	1.28561e-05	0	0	0	0	0	0	0	0	0	0	0	0	0
d__Bacteria|p__Firmicutes|c__Clostridia|o__Clostridiales|f__Clostridiaceae|g__Clostridium|s__Clostridium baratii	5.8272e-05	1.43654e-05	2.83906e-05	0.000335351	0	1.23412e-05	0	0	0	1.35204e-05	0	0	0	0	0	0	0	1.03687e-05	0	0	0	9.92434e-05	8.72409e-06	4.71049e-05	1.29059e-05	0	0	0.000915729	8.26049e-06	0	1.52303e-05	6.90334e-05	1.06655e-05	0.000214478	0	0	0	7.98305e-06	8.75507e-06	0	0	2.53798e-05	0	1.98584e-05	0	0	0	0	0
d__Bacteria|p__Firmicutes|c__Clostridia|o__Clostridiales|f__Clostridiaceae|g__Clostridium|s__Clostridium beijerinckii	0	0	2.83906e-05	0.000314391	0	0	0	0	0	0	0	0	0	0	1.5562e-05	0	1.63439e-05	0	0	3.30218e-05	0	0	1.74482e-05	9.42097e-06	0	0	0	0	0	0	0	0	0	2.9247e-05	4.61397e-05	0	0	7.98305e-06	0	0	0	0	0	0	0	0	0	0	0
d__Bacteria|p__Firmicutes|c__Clostridia|o__Clostridiales|f__Clostridiaceae|g__Clostridium|s__Clostridium bornimense	9.712e-05	0	0.0016088	0.00037727	0	0	3.79235e-05	6.5421e-05	4.33312e-05	0	0	0.000123242	1.42985e-05	6.55626e-05	0	1.7871e-05	6.53757e-05	0	5.16519e-05	0.000341226	0.00130129	6.61623e-05	0.000261723	2.82629e-05	5.16237e-05	0	0	0.000205572	0.000256075	1.76307e-05	1.52303e-05	0.00120808	0.0017918	4.87451e-05	0.000166103	2.57123e-05	0	5.58814e-05	0.000122571	0	0	0.000329937	0	0.000278018	0	0	0	0	2.04342e-05
d__Bacteria|p__Firmicutes|c__Clostridia|o__Clostridiales|f__Clostridiaceae|g__Clostridium|s__Clostridium botulinum	3.8848e-05	0.000861925	4.73176e-05	0.000398229	0	1.23412e-05	0	0	0	0	0	4.62156e-05	0	1.63906e-05	0	0	1.63439e-05	0	0	0	0	6.61623e-05	0.000139585	9.42097e-06	0	0	0	7.47534e-05	8.26049e-06	0	1.52303e-05	0	2.1331e-05	3.8996e-05	0	0	0.000268496	7.98305e-06	8.75507e-06	1.83069e-05	3.19304e-05	0	2.78161e-05	0	0	0	0	0	0
d__Bacteria|p__Firmicutes|c__Clostridia|o__Clostridiales|f__Clostridiaceae|g__Clostridium|s__Clostridium butyricum	9.712e-05	2.87308e-05	6.62447e-05	0.000943174	0	0	3.79235e-05	1.86917e-05	3.24984e-05	2.70409e-05	0	0	2.8597e-05	1.63906e-05	0	5.36129e-05	0.000621069	6.22122e-05	0	6.60437e-05	0	0.000628541	0.000113413	7.53678e-05	1.29059e-05	0.000165881	1.41828e-05	0.00022426	0.00112343	1.76307e-05	1.52303e-05	3.45167e-05	0	0.000165733	2.76838e-05	2.57123e-05	0	0	1.75101e-05	0	0	5.92194e-05	0	2.97876e-05	0	0	0	0	0
d__Bacteria|p__Firmicutes|c__Clostridia|o__Clostridiales|f__Clostridiaceae|g__Clostridium|s__Clostridium carboxidivorans	0	0	0	0	0	0	0	0	0	0	0	0	0	0	0	0	0	0	0	0	0	0	0	0	0	0	0	0	0	0	0	0	0	9.74901e-06	0	0	0	0	0	0	0	0	0	0	0	0	0	0	0
d__Bacteria|p__Firmicutes|c__Clostridia|o__Clostridiales|f__Clostridiaceae|g__Clostridium|s__Clostridium cellulovorans	0	0	0	0.00113181	4.49337e-05	0	0	0	0	0	0	0	0	1.63906e-05	0	0.00116161	0	0	2.5826e-05	0	0	0	0	0	2.58119e-05	0	0	0	0	0	0	0	0	0	0	0	0	0	0	0.000421059	0	0	0	0	0	0	0	0	0
d__Bacteria|p__Firmicutes|c__Clostridia|o__Clostridiales|f__Clostridiaceae|g__Clostridium|s__Clostridium chauvoei	3.8848e-05	1.43654e-05	1.89271e-05	0.00125757	0	0	1.89617e-05	0	0	0	0	0	2.8597e-05	0	0	0	1.63439e-05	0	5.16519e-05	5.50364e-05	2.95747e-05	0	0.00023555	1.88419e-05	0	0	0	5.6065e-05	0	1.76307e-05	0	0.000138067	0	0.000204729	2.76838e-05	0	0	0	8.75507e-06	0	0	2.53798e-05	0	0	0	0	0	0	0
d__Bacteria|p__Firmicutes|c__Clostridia|o__Clostridiales|f__Clostridiaceae|g__Clostridium|s__Clostridium cochlearium	1.9424e-05	0	3.78541e-05	8.38377e-05	1.49779e-05	0.000123412	0	0	0	4.05613e-05	7.47078e-05	0	1.42985e-05	0.000426157	0	1.7871e-05	0.000147095	0	0	0	0.000118299	6.61623e-05	1.74482e-05	2.82629e-05	1.29059e-05	0.000199057	2.83656e-05	5.6065e-05	1.6521e-05	1.76307e-05	1.52303e-05	3.45167e-05	0	0	1.84559e-05	0	1.07398e-05	0	8.75507e-06	8.23812e-05	0	2.53798e-05	0	6.95045e-05	0	0.000100678	6.38165e-05	0	0
d__Bacteria|p__Firmicutes|c__Clostridia|o__Clostridiales|f__Clostridiaceae|g__Clostridium|s__Clostridium estertheticum	0	0	0	0	0	7.40471e-05	1.89617e-05	0	0	1.35204e-05	0	1.54052e-05	0	0.000114735	0	0	1.63439e-05	0	0	0	0	3.30811e-05	1.74482e-05	0	0	1.65881e-05	0	0	0	0	1.52303e-05	0	0	0	0	0	0	0	0	0	0	0	0	9.92921e-06	0	0	0	0	0
d__Bacteria|p__Firmicutes|c__Clostridia|o__Clostridiales|f__Clostridiaceae|g__Clostridium|s__Clostridium formicaceticum	0	0	0	0	0	0	0	0	0	0	0	0	0	0	0	0	0	0	0	0	0	0	0	9.42097e-06	0	0	0	0	2.47815e-05	0	0	0	0	0	0	0	0	0	0	0	0	0	0	2.97876e-05	0	0	0	0	6.81139e-06
d__Bacteria|p__Firmicutes|c__Clostridia|o__Clostridiales|f__Clostridiaceae|g__Clostridium|s__Clostridium isatidis	3.8848e-05	0	0	0.000293432	0	0	0	0	0	0	0	0	0	0	0	0	3.26878e-05	0	0.00012913	0	0.000147874	3.30811e-05	0	1.88419e-05	0	0	0	0.00011213	0	0	9.13817e-05	0	0	0	0	1.28561e-05	0	0	0	0	0	0	0	1.98584e-05	0	0	0	0	0
d__Bacteria|p__Firmicutes|c__Clostridia|o__Clostridiales|f__Clostridiaceae|g__Clostridium|s__Clostridium kluyveri	0	0	0	0.000251513	0	0	0	0	0	0	0	1.54052e-05	1.42985e-05	3.27813e-05	0.000108934	0	0	0	0	0	0	0	0.00034024	0	1.29059e-05	0	0	1.86883e-05	0	0	0	0	0	9.74901e-06	0	0	0	0	4.37754e-05	0	0	8.45992e-06	0	0	9.66661e-06	0	0	0	0
d__Bacteria|p__Firmicutes|c__Clostridia|o__Clostridiales|f__Clostridiaceae|g__Clostridium|s__Clostridium novyi	1.9424e-05	0	0	0	0	0	1.89617e-05	0	0	0	0	0	0	0	0	0	0	0	0	0	0	0	0	0	0	4.97642e-05	0	1.86883e-05	0	0	0	0	0	0	0	0	0	0	0	0	0	8.45992e-06	0	0	0	0	0	0	0
d__Bacteria|p__Firmicutes|c__Clostridia|o__Clostridiales|f__Clostridiaceae|g__Clostridium|s__Clostridium pasteurianum	3.8848e-05	4.30962e-05	2.83906e-05	0	2.99558e-05	0	1.89617e-05	0	1.08328e-05	6.76022e-05	0	7.7026e-05	2.8597e-05	4.91719e-05	0	0	0	6.22122e-05	2.5826e-05	0	0	1.65406e-05	0.000357688	1.88419e-05	5.16237e-05	0.000845992	0	1.86883e-05	0.000107386	0.000493659	0.0011575	0.000258875	0	0	2.76838e-05	0	0	9.57966e-05	1.75101e-05	0	0	5.07595e-05	2.78161e-05	0	9.66661e-06	4.02714e-05	2.12722e-05	3.61648e-05	0
d__Bacteria|p__Firmicutes|c__Clostridia|o__Clostridiales|f__Clostridiaceae|g__Clostridium|s__Clostridium perfringens	0.0671682	0.00130725	0.000917962	0.00653934	0.00151277	0.000345553	0.00147901	0.00176637	0.000389981	0.00327195	0.00109073	0.00146349	0.00326006	0.000901486	0.0429355	0.00037529	0.00879303	0.00503919	0.00764449	0.000957633	0.00141959	0.0106521	0.0030796	0.00452207	0.00041299	0.00162563	0.00252454	0.0338633	0.00275074	0.00772223	0.00120319	0.0465803	0.00158916	0.0463078	0.00136574	0.00494961	0.000365155	0.00168442	0.00255648	0.000604129	0.000742383	0.00331629	0.000737125	0.00526248	0.000202999	0.00965506	0.00163796	0.0016455	0.00024521
d__Bacteria|p__Firmicutes|c__Clostridia|o__Clostridiales|f__Clostridiaceae|g__Clostridium|s__Clostridium saccharobutylicum	0	0	0	4.19189e-05	0	0	1.89617e-05	9.34585e-06	0	0	0	0	0	0	0	0	0	0	0	0	0	1.65406e-05	8.72409e-06	9.42097e-06	0	0	0	0.000392455	0	0	0	0	0	0.000233976	9.22795e-06	0	0	0	0	0	0	8.45992e-06	0	0	0	0	0	0	0
d__Bacteria|p__Firmicutes|c__Clostridia|o__Clostridiales|f__Clostridiaceae|g__Clostridium|s__Clostridium saccharoperbutylacetonicum	0	4.30962e-05	0	4.19189e-05	0	1.23412e-05	0	0	0	0	0	0	0	9.83439e-05	0	0	0	0	0	0	0	0	0	0	1.29059e-05	0	0	0	0	0	0	0	0	3.8996e-05	9.22795e-06	1.28561e-05	0	0	0	0	0	0	0	0	0	2.01357e-05	0	6.02747e-06	0
d__Bacteria|p__Firmicutes|c__Clostridia|o__Clostridiales|f__Clostridiaceae|g__Clostridium|s__Clostridium septicum	0.000155392	1.43654e-05	4.73176e-05	0.00370982	0	0	0	0	0	2.70409e-05	0.000134474	3.08104e-05	2.8597e-05	0	0	5.36129e-05	0.00045763	1.03687e-05	0	0.000132087	0	0.00489601	0.000270447	0.000612363	7.74356e-05	3.31762e-05	0	0.00612978	0	0.000158676	0.000350297	6.90334e-05	0.000394623	0.00318793	0.000276838	0.000308547	0	0.000215542	0.000131326	6.40742e-05	3.99131e-05	0.00249568	2.78161e-05	0.000268089	0	0	0.000531804	0.000343566	0
d__Bacteria|p__Firmicutes|c__Clostridia|o__Clostridiales|f__Clostridiaceae|g__Clostridium|s__Clostridium sp. BNL1100	0	0	0	0	0.000104845	0	0	1.86917e-05	0	0	0	0	0	0	0	0	3.26878e-05	0	0	0	0	0	0	0	0	0	0	0.000130818	0	1.76307e-05	1.52303e-05	0	0	0	0	0	0	1.59661e-05	0	0	0	8.45992e-06	0	0	0	0	0	0	6.81139e-06
d__Bacteria|p__Firmicutes|c__Clostridia|o__Clostridiales|f__Clostridiaceae|g__Clostridium|s__Clostridium sp. CT4	1.9424e-05	0	0	0	0	0	0	0	0	0	0	0	0	1.63906e-05	0	0	0	0	2.5826e-05	0	0	0	8.72409e-06	9.42097e-06	0	0	0	9.34417e-05	0	0	0	1.72584e-05	0	4.87451e-05	0	0	0	0	1.75101e-05	0	0	0	0	0	0	0	0	0	0
d__Bacteria|p__Firmicutes|c__Clostridia|o__Clostridiales|f__Clostridiaceae|g__Clostridium|s__Clostridium sp. DL-VIII	0	0	0	0	0	0	0	0	0	0	0	0	0	0	0	0	0	0	0	0	0	0	0	0	0	0	0	0	0	0	0	0	0	1.9498e-05	0	0	0	0	0	0	0	0	0	0	0	0	0	0	0
d__Bacteria|p__Firmicutes|c__Clostridia|o__Clostridiales|f__Clostridiaceae|g__Clostridium|s__Clostridium sp. JN-1	0	0	0	0	0	0	0	0	0	0	0	0	0	0	0	0	0	0	0	0	0	0	0	0	0	0	0	0	0	0	0	0	0	0	0	0	0	0	0	0	0	0	0	9.92921e-06	0	0	0	0	0
d__Bacteria|p__Firmicutes|c__Clostridia|o__Clostridiales|f__Clostridiaceae|g__Clostridium|s__Clostridium sp. MF28	0	0	0	0	0	0	0	0	0	1.35204e-05	0	0	0	0	0	0	0	0	0	0	0	0	0	0	0	0	0	0	0	0	0	0	0	0	0	0	0	0	0	9.15346e-06	0	0	0	0	0	1.00678e-05	0	0	0
d__Bacteria|p__Firmicutes|c__Clostridia|o__Clostridiales|f__Clostridiaceae|g__Clostridium|s__Clostridium sp. SY8519	0.237206	0.0496756	0.00291477	0.00702141	0.0245488	0.0505001	0.0637683	0.0672621	0.0242763	0.0124929	0.0315117	0.0364949	0.0100661	0.0247499	0.00336139	0.0153333	0.0202174	0.107358	0.0274272	0.0173915	0.199748	0.077079	0.00102072	0.01139	0.00223273	0.104886	0.0230754	0.00153244	0.0998362	0.00229199	0.108759	0.00110453	0.0134812	0.012118	0.00693942	0.00528387	0.0099451	0.00186005	0.0157766	0.00456758	0.00695285	0.0131383	0.0126424	0.0218045	0.055989	0.00156052	0.122038	0.000675077	0.00128735
d__Bacteria|p__Firmicutes|c__Clostridia|o__Clostridiales|f__Clostridiaceae|g__Clostridium|s__Clostridium sp. SYSU GA15002T	0	0	0	0	0	1.23412e-05	1.89617e-05	0	0	0	0	0	0	0	0	0	0	0	0	0	0	0	0	0	0	0	0	0	0	0	0	0	0	0	0	0	0	0	0	0	0	0	0	0	0	0	0	0	0
d__Bacteria|p__Firmicutes|c__Clostridia|o__Clostridiales|f__Clostridiaceae|g__Clostridium|s__Clostridium taeniosporum	0	0	0	2.09594e-05	0	0	0	0	0	0	1.49416e-05	0	0	0	0	0	0	0	0	0	0	1.65406e-05	0	0	0	0	0	7.47534e-05	0	0	0	0	0	8.77411e-05	0	0	0	0	0	0	0	0	0	0	0	0	0	0	0
d__Bacteria|p__Firmicutes|c__Clostridia|o__Clostridiales|f__Clostridiaceae|g__Clostridium|s__Clostridium tetani	3.8848e-05	0	0	0	0	0	0	1.86917e-05	0	0	0	0	0	0	1.5562e-05	0	0	0	0	0	0	0.000181946	1.74482e-05	0	0	0	0	0	0	0	0	0	0	0	9.22795e-06	0	0	0	8.75507e-06	0	0	0	0	0	0	0	0	0	0
d__Bacteria|p__Firmicutes|c__Clostridia|o__Clostridiales|f__Clostridiaceae|g__Geosporobacter|s__Geosporobacter ferrireducens	0	0	0	0	0	0	0	0	0	0	0	0	0	0	1.5562e-05	0	0.000228815	0	0	0	0	0	0	0	0	0	0	0	0	0	0	0	0	9.74901e-06	0	0	0.000429594	0	0	0	0	0	0	0	0	1.00678e-05	0	0	3.40569e-05
d__Bacteria|p__Firmicutes|c__Clostridia|o__Clostridiales|f__Clostridiaceae|g__Hathewaya|s__Hathewaya histolytica	0	0	0	4.19189e-05	0	0	0	0	0	0	0	0	0	0	0	0	0	0	0	0	0.000118299	0	0	0	0	0	0	0	0	0	0	0	0	0	0	0	0	0	0	0	0	0	0	0	0	0	0	0	0
d__Bacteria|p__Firmicutes|c__Clostridia|o__Clostridiales|f__Clostridiaceae|g__Hungatella|s__Hungatella hathewayi	0.0144515	0.00182441	0.00297155	0.000859336	0.000838762	0.00545481	0.0043612	0.00185048	0.00167908	0.00819338	0.00129991	0.00215673	0.00905095	0.000491719	0.00262997	0.0141181	0.00112773	0.0035461	0.00240181	0.000352233	0.00893157	0.00248108	0.00415267	0.000122473	0.000735638	0.0111638	0.00577239	0.014633	0.00139602	0.0191645	0.0288918	0.184285	0.0353881	0.00223252	0.00141188	0.00485962	0.000945107	0.00410329	0.0037034	0.0119636	0.0240356	0.00329091	0.0236297	0.0365097	0.0263222	0.0022854	0.00338228	0.00121755	0.0158297
d__Bacteria|p__Firmicutes|c__Clostridia|o__Clostridiales|f__Clostridiaceae|s__Clostridiaceae bacterium 14S0207	0	0	0	0	0	0	0	3.73834e-05	0	0	0	0	0	0	0	0	0	0	2.5826e-05	0	0.000443621	0	0	0	0	0	0	0	0	0	9.13817e-05	1.72584e-05	0	1.9498e-05	0	0	0	0	0	0	0	0	0	0	0	0	0	0	0
d__Bacteria|p__Firmicutes|c__Clostridia|o__Clostridiales|f__Clostridiales Family XIII. Incertae Sedis|g__Aminipila|s__Aminipila butyrica	0	0	0	0	0	0	0	9.34585e-06	0	0	0	1.54052e-05	0	0	0	0	1.63439e-05	0	0	0	2.95747e-05	0	0	9.42097e-06	1.29059e-05	0	0	0	0	0	0	0	0	0	0	0	0	0	0	0	0	0	0	2.97876e-05	0	0	0	0	0
d__Bacteria|p__Firmicutes|c__Clostridia|o__Clostridiales|f__Clostridiales Family XIII. Incertae Sedis|g__Aminipila|s__Aminipila sp. CBA3637	0	0	0	0	0	0	0	0	0	0	0	0	0	0	0	0	0	0	0	0	0	0	0	0	0	0	0	3.73767e-05	0	0	0	0	0	0	0	0	0	0	0	0	0	0	0	0	0	0	0	0	0
d__Bacteria|p__Firmicutes|c__Clostridia|o__Clostridiales|f__Clostridiales Family XIII. Incertae Sedis|g__Aminipila|s__Aminipila sp. JN-18	0.00058272	0.00018675	0.000255515	0.00035631	0.000209691	0.000543012	0.00299595	0.0404302	0.000227489	0.000446174	0.00167345	4.62156e-05	0.000672029	0.000704798	0	1.7871e-05	0.00106235	0.000508067	0.000593997	1.10073e-05	0.00109426	0.000463136	0.000200654	4.71049e-05	0.000438801	0.00094552	0.00557383	0.000411144	2.47815e-05	1.76307e-05	0.000487369	0.00010355	0	0.000204729	0.00071978	0.000282835	0.000150358	0.000526881	0.000315183	7.32277e-05	0.000239478	7.61393e-05	8.34482e-05	0.000516319	9.66661e-06	0.000302035	0.00110615	0.000536445	4.08683e-05
d__Bacteria|p__Firmicutes|c__Clostridia|o__Clostridiales|f__Clostridiales Family XIII. Incertae Sedis|g__Mogibacterium|s__Mogibacterium diversum	0.0130141	0.00975412	0.000596202	0.00461107	0.00131806	0.000974954	0.00506278	0.000775706	0.000509141	0.0017171	0.00128497	0.00158674	0.000786417	0.00229469	0.000544669	0.00411032	0.00372641	0.00130646	0.0033832	0.000341226	0.000295747	0.00279536	0.00265212	0.0555743	0.000322648	0.000763052	0.00153174	0.00156982	0.00340332	0.00121652	0.00543721	0.00686882	0.000415954	0.00059469	0.00335897	0.0158131	3.22195e-05	1.59661e-05	0.00227632	0.0063342	0.00177214	0.00120977	0.00132126	0.000238301	0.000154666	0.00332239	0.0159967	0.00128988	0.000156662
d__Bacteria|p__Firmicutes|c__Clostridia|o__Clostridiales|f__Clostridiales Family XIII. Incertae Sedis|g__Mogibacterium|s__Mogibacterium pumilum	0.000505024	0.000488424	1.89271e-05	0.000230554	5.99116e-05	0.0002098	5.68852e-05	9.34585e-05	0	0.000392093	7.47078e-05	0.000123242	7.14925e-05	0.000196688	3.1124e-05	0.000214452	8.17196e-05	0.000165899	0.000284086	2.20146e-05	2.95747e-05	4.96217e-05	0.000139585	0.00430538	6.45296e-05	0.000165881	8.50967e-05	0.000130818	0.000198252	0.000229199	0.000274145	0.00648914	4.2662e-05	3.8996e-05	3.69118e-05	0.00039854	1.07398e-05	2.39492e-05	0.000262652	0.000173916	7.98261e-05	7.61393e-05	4.17241e-05	1.98584e-05	1.93332e-05	0.000110746	0.000574349	5.42473e-05	5.44911e-05
d__Bacteria|p__Firmicutes|c__Clostridia|o__Clostridiales|f__Clostridiales Family XIII. Incertae Sedis|s__[Eubacterium] minutum	0.000252512	0.000143654	1.89271e-05	2.09594e-05	1.49779e-05	2.46824e-05	3.79235e-05	9.34585e-05	0	0.000175766	1.49416e-05	6.16208e-05	2.8597e-05	0.000131125	1.5562e-05	8.93548e-05	4.90318e-05	3.11061e-05	5.16519e-05	0	2.95747e-05	1.65406e-05	4.36205e-05	0	1.29059e-05	1.65881e-05	2.83656e-05	1.86883e-05	2.47815e-05	1.76307e-05	0.000167533	0.00031065	0	0	0	8.9993e-05	4.29594e-05	0	0.000446509	3.66139e-05	0.000303339	0	0.000222528	1.98584e-05	0	6.04071e-05	0.000148905	1.80824e-05	0
d__Bacteria|p__Firmicutes|c__Clostridia|o__Clostridiales|f__Clostridiales Family XIII. Incertae Sedis|s__[Eubacterium] sulci	0.00487543	0.00130725	0.000605666	0.000565905	0.00119823	0.000666424	0.00159279	0.000943931	2.16656e-05	0.00260944	0.000567779	0.000508372	0.000600537	0.00139321	1.5562e-05	0.000411032	0.000523005	0.00246775	0.0039772	0.000418277	0.000621069	0.00216681	0.000654307	0.000829045	0.00132931	0.00179151	0.00259545	0.00140163	0.00126385	0.000158676	0.00461478	0.000241617	0.000831908	0.000263223	0.00201169	0.00056567	1.07398e-05	0	0.00302925	0.00207784	6.38609e-05	0.000219958	0.000542413	6.95045e-05	0	0.00355395	0.00208467	0.00100659	4.08683e-05
d__Bacteria|p__Firmicutes|c__Clostridia|o__Clostridiales|f__Clostridiales Family XVII. Incertae Sedis|g__Thermaerobacter|s__Thermaerobacter sp. PB12/4term	0	0	0	0	0	0	0	0	0	0	0	0	0	0	0	0	0	0	0	0	0	0	0	0	0	0	0	0	0	0	0	0	0	0	0	0	0	0	0	0	0	8.45992e-06	0	0	0	0	0	0	0
d__Bacteria|p__Firmicutes|c__Clostridia|o__Clostridiales|f__Eubacteriaceae|g__Acetobacterium|s__Acetobacterium sp. KB-1	0	0	0	0	0	0	0	0	0	0	0	0	0	0	0	0	0	0	0	0	0	0	0	0	0	0	0	0	0	0	0	0	0	0	0	0	8.59188e-05	0	0	0	0	0	0	0	0	0	0	0	0
d__Bacteria|p__Firmicutes|c__Clostridia|o__Clostridiales|f__Eubacteriaceae|g__Acetobacterium|s__Acetobacterium woodii	0	0	0	0	0	0	0	0	0	5.40817e-05	0	0	0	0	0	0	1.63439e-05	0	2.5826e-05	0	0.000236598	0	8.72409e-06	0	0	0	0	0	0	0	0	0	0	0	0	0	0	0	0	0	0	0	0	0	0	0	0	0	0
d__Bacteria|p__Firmicutes|c__Clostridia|o__Clostridiales|f__Eubacteriaceae|g__Eubacterium|s__[Eubacterium] cellulosolvens	1.9424e-05	8.61925e-05	5.67812e-05	0.00071262	0.000659028	0.000974954	0.000151694	0.00738322	2.16656e-05	0.00060842	0.000508013	6.16208e-05	0.000228776	0.000704798	6.22479e-05	0.000411032	0.000228815	6.22122e-05	0.000361564	2.20146e-05	0.00343067	0.0122235	0.00014831	0.000329734	2.58119e-05	0.000132705	0.00563057	0.000523274	4.13024e-05	0.000211568	0.000350297	8.62918e-05	0.0169901	0.000126737	0.000138419	0.00033426	0.000289976	2.39492e-05	6.12855e-05	0.000247144	0	0.000236878	0.000152988	0.000119151	8.69995e-05	0.000110746	4.25443e-05	3.01374e-05	0.000149851
d__Bacteria|p__Firmicutes|c__Clostridia|o__Clostridiales|f__Eubacteriaceae|g__Eubacterium|s__Eubacterium callanderi	0.0104501	0.00185314	0.00440054	0.0178365	0.000449337	0.00797241	0.00934813	0.00633649	0.0898797	0.00689542	0.00067237	0.0101674	0.00364612	0.144041	0.0252415	0.00335974	0.00970829	0.0182904	0.0224169	0.00345629	0.010499	0.0108837	0.00979715	0.000508732	0.00924064	0.00855945	0.00744596	0.0217159	0.0121181	0.00830404	0.0230282	0.0687228	0.00643129	0.0169048	0.00401416	0.0204156	0.0286754	0.000718475	0.0407198	0.0296572	0.000391148	0.198351	0.00496517	0.0123817	0.0119673	0.00946378	0.0124655	0.435069	0.0124648
d__Bacteria|p__Firmicutes|c__Clostridia|o__Clostridiales|f__Eubacteriaceae|g__Eubacterium|s__Eubacterium limosum	0.0141989	0.00820265	0.0365292	0.0182976	0.00763873	0.0715789	0.0310593	0.0155235	0.0371348	0.0441307	0.0778903	0.0144655	0.0510313	0.04137	0.0601626	0.0081849	0.0343059	0.00584795	0.12993	0.0197691	0.0205249	0.104784	0.244641	0.00395681	0.0125187	0.057345	0.0123532	0.039694	0.0315716	0.352278	0.143622	0.638317	0.0448484	0.0205217	0.0146263	0.0758898	0.291759	0.00657005	0.0280337	0.116157	0.0102896	0.0703104	0.0183308	0.0229166	0.0129823	0.0085778	0.25667	0.069979	0.0785966
d__Bacteria|p__Firmicutes|c__Clostridia|o__Clostridiales|f__Eubacteriaceae|g__Eubacterium|s__Eubacterium maltosivorans	0.00281648	0.00699596	0.00222393	0.0144201	0.00254624	0.00663956	0.0219766	0.0132711	0.0548248	0.00838267	0.0139554	0.00180241	0.0116819	0.0110309	0.00754756	0.00210877	0.132451	0.0255692	0.009349	0.000957633	0.0183363	0.0814788	0.061278	0.00650989	0.00278768	0.0289794	0.00697793	0.0237529	0.00527845	0.0157618	0.0660233	0.00895708	0.00211177	0.00370462	0.00190096	0.0319732	0.0183544	0.00126931	0.00590967	0.00564769	0.00152468	0.00734321	0.00495126	0.0060171	0.00107299	0.00184242	0.00521168	0.00817325	0.0086709
d__Bacteria|p__Firmicutes|c__Clostridia|o__Clostridiales|f__Hungateiclostridiaceae|g__Fastidiosipila|s__Fastidiosipila sanguinis	0	0	9.46353e-06	4.19189e-05	1.49779e-05	0.000197459	0	0	0	9.4643e-05	0	0	1.42985e-05	0	0	0	3.26878e-05	5.18435e-05	5.16519e-05	0	0.000207023	0.00117438	6.10686e-05	9.42097e-06	0	6.63523e-05	0	0	0	8.81533e-05	3.04606e-05	0.007749	1.06655e-05	0	0	0	0	0	0	9.15346e-06	0	0	0	9.92921e-06	0	3.02035e-05	0.00138269	2.41099e-05	4.08683e-05
d__Bacteria|p__Firmicutes|c__Clostridia|o__Clostridiales|f__Hungateiclostridiaceae|g__Hungateiclostridium|s__Hungateiclostridium saccincola	0	0	0	0	0	0	0	0	0	0	0	0	0	0	0	0	0	0	0	0	0	0	1.74482e-05	0	0	0	0	0	0	0	0	0	0	0	0	0	0	0	0	0	0	0	0	0	0	0	0	0	0
d__Bacteria|p__Firmicutes|c__Clostridia|o__Clostridiales|f__Hungateiclostridiaceae|g__Mageeibacillus|s__Mageeibacillus indolicus	0.0015345	0.00168075	0.000283906	0.00697949	0.00253126	0.000691107	0.00379235	0.00543929	0.00105078	0.00442118	0.00067237	0.000154052	0.00181591	0.0125552	0.000466859	0.00114374	0.00235352	0.00160715	0.000955561	0.000495328	0.00899072	0.000314271	0.000977098	0	7.74356e-05	0.00486031	0.000723322	0.000915729	8.26049e-06	0.0059239	0.00609211	0.0105966	0.00054394	0.000467953	0.000839743	8.9993e-05	0.000225537	0.000247475	0.00227632	5.49208e-05	7.98261e-06	0.000304557	0.000264252	0.000218443	3.86665e-05	0.000191289	0.0011487	0.000241099	0.000136228
d__Bacteria|p__Firmicutes|c__Clostridia|o__Clostridiales|f__Hungateiclostridiaceae|g__Pseudoclostridium|s__Pseudoclostridium thermosuccinogenes	0	0	0	0	0	0	0	0	0	0	0	3.08104e-05	0	0	0	0	0	0	0	0	0	0	8.72409e-06	0	0	0	0	0	0	0	0	0	0	0	0	0	0	0	0	0	0	0	0	0	0	0	0	0	0
d__Bacteria|p__Firmicutes|c__Clostridia|o__Clostridiales|f__Hungateiclostridiaceae|g__Ruminiclostridium|s__Ruminiclostridium cellulolyticum	1.9424e-05	0	0	0.000146716	0	0	9.48086e-05	0	0	0	0	0	2.8597e-05	6.55626e-05	0	0	3.26878e-05	0.000228112	0	0	2.95747e-05	0	0	0	0	6.63523e-05	5.67311e-05	7.47534e-05	0.000132168	3.52613e-05	0	0	2.1331e-05	0	0	0	0	0	0	0	7.98261e-06	0	0	0	0	0	0	0	0
d__Bacteria|p__Firmicutes|c__Clostridia|o__Clostridiales|f__Hungateiclostridiaceae|g__Thermoclostridium|s__Thermoclostridium stercorarium	0	0	0	0	0	0	0	0	0	0	0	0	0	0	0	0	0	0	0	0	0	0	0	0	0	1.65881e-05	0	0	0	1.76307e-05	0	0	0	0	0	0	0	0	0	0	0	0	0	0	9.66661e-06	0	0	0	0
d__Bacteria|p__Firmicutes|c__Clostridia|o__Clostridiales|f__Lachnospiraceae|g__Anaerobutyricum|s__Anaerobutyricum hallii	5.21498	0.420303	0.592985	2.47969	0.207369	2.35519	4.29347	1.97562	0.778813	4.96053	3.7584	0.342981	0.882904	0.756609	3.80187	0.21967	0.669872	1.34152	0.392555	0.186364	1.03355	0.193061	0.106373	0.0782694	0.0930775	2.47181	1.57497	0.622228	0.0675873	0.947225	1.22689	0.504324	0.717713	1.16558	0.857027	0.788184	0.117988	0.241415	2.07228	1.15948	0.0469058	0.182117	2.69611	0.795628	2.19841	4.31897	5.61747	0.0555251	0.105876
d__Bacteria|p__Firmicutes|c__Clostridia|o__Clostridiales|f__Lachnospiraceae|g__Anaerocolumna|s__Anaerocolumna sp. CBA3638	1.9424e-05	1.43654e-05	0	0	0	4.93648e-05	9.48086e-05	9.34585e-06	1.08328e-05	0	0	0	0	4.91719e-05	9.33719e-05	0	0	2.07374e-05	0	2.20146e-05	2.95747e-05	0	1.74482e-05	0	0	1.65881e-05	1.41828e-05	1.86883e-05	2.47815e-05	1.76307e-05	0	0	0	9.74901e-06	0	0	0	0	4.37754e-05	9.15346e-06	0	8.45992e-06	5.56321e-05	0	9.66661e-06	0	0.000638165	6.02747e-06	6.81139e-06
d__Bacteria|p__Firmicutes|c__Clostridia|o__Clostridiales|f__Lachnospiraceae|g__Anaerostipes|s__Anaerostipes hadrus	3.24839	2.46167	1.19443	3.90889	1.46108	8.88352	9.93115	1.65299	0.720608	1.65251	8.85801	0.320012	3.56153	4.19255	0.253863	0.0794543	0.333498	0.75704	1.49971	0.512136	1.84147	0.74105	0.462167	0.0534828	0.0999048	1.27378	6.19166	3.18718	0.104041	1.98458	0.737374	0.17928	0.230268	0.345047	0.304882	5.82989	0.0565775	2.3406	2.61071	1.13944	0.00586722	0.721284	2.01609	1.84291	0.219587	2.3576	22.8767	6.4602	0.05334
d__Bacteria|p__Firmicutes|c__Clostridia|o__Clostridiales|f__Lachnospiraceae|g__Anaerostipes|s__Anaerostipes rhamnosivorans	0.00359344	0.00135035	0.000454249	0.000314391	0.000718939	0.00570163	0.000189617	0.000542059	0.00161409	0.00177118	0.000821785	0.000338914	0.00420376	0.215996	0.121835	0.0104724	9.80635e-05	0.00118203	0.000568171	6.60437e-05	0.000739368	0.0172187	0.00478953	0.0270005	0.000271024	0.00077964	0.00195722	0.000803599	0.103198	0.00220383	0.00172102	0.0483406	0.0204884	0.000526447	0.00375577	0.00273836	0.00309308	0.000798305	0.00124322	0.00201376	0.554225	0.00352779	0.00111264	0.00201563	0.00489131	0.00529569	0.00431825	0.000114522	0.039833
d__Bacteria|p__Firmicutes|c__Clostridia|o__Clostridiales|f__Lachnospiraceae|g__Anaerotignum|s__Anaerotignum propionicum	0.00328266	0.000775732	0.000293369	0.000230554	0.0015577	0.000962613	0.00229437	0.000869164	0.00334733	0.00498904	0.000104591	0.000138647	0.00100089	0.00398293	0	0	0.000277847	0.00323504	0.00012913	0.00048432	0.000798517	0.000959353	0.000636859	0.000376839	9.03415e-05	0.00230574	0.00219833	0.00214916	0.000371722	0.00957345	0.00109658	0.00163954	0.00212243	2.9247e-05	0.000166103	0.000295691	0.00069809	0.00156468	4.37754e-05	5.49208e-05	1.59652e-05	0.000456836	5.56321e-05	0.000139009	0	0.000120814	0.00529677	1.80824e-05	0.000320135
d__Bacteria|p__Firmicutes|c__Clostridia|o__Clostridiales|f__Lachnospiraceae|g__Blautia|s__Ruminococcus gnavus	0.509142	0.183375	0.283735	0.194021	0.172126	0.617714	0.228697	0.220824	0.283418	0.410981	3.19606	1.39939	0.392479	2.62108	7.24612	3.08011	0.0832886	0.308905	3.33702	0.336239	0.343333	0.235951	0.446935	0.297825	2.58886	0.785462	0.897827	8.27763	17.6928	0.635956	0.648429	0.912484	1.87172	0.23345	2.77148	26.2466	0.662477	0.593157	0.390196	2.71328	2.3446	4.96801	0.414251	0.865142	0.571045	2.60991	1.98882	2.26724	5.49376
d__Bacteria|p__Firmicutes|c__Clostridia|o__Clostridiales|f__Lachnospiraceae|g__Blautia|s__Blautia coccoides	0	0	0	0	0	0	0	0	0	0	0	0	0	0	0	0	0	0	0	0	0	0	0	0	0	0	0	0	0	0	0	0	0	0	0	0	0	0	0	9.15346e-06	0	0	0	0	0	0	0	0	0
d__Bacteria|p__Firmicutes|c__Clostridia|o__Clostridiales|f__Lachnospiraceae|g__Blautia|s__Blautia hansenii	0	0	0	0	0	0	0	0	0	0	0	0	0	0	0	0	0	0	0	0	0	0	0	0	0	0	0	0	0	0	0	1.72584e-05	0	0	0	1.28561e-05	0	0	0	9.15346e-06	0	0	0	0	0	1.00678e-05	0	0	0
d__Bacteria|p__Firmicutes|c__Clostridia|o__Clostridiales|f__Lachnospiraceae|g__Blautia|s__Blautia producta	0.0494147	0.0321785	0.115871	0.075957	0.035228	0.411862	0.062441	0.0638789	0.0349249	0.0374786	0.060065	0.315529	0.055421	0.760165	1.04503	0.0321499	0.0256436	0.0459334	0.0685421	0.0215523	0.0893157	0.16046	0.597583	0.0365157	0.0435962	0.208711	0.0575254	0.162346	0.0289117	0.117879	0.139174	0.0665137	0.0426406	0.0632516	0.0910614	0.0921014	0.156941	0.040043	0.0751273	0.278192	0.217335	0.426904	0.10196	0.0298969	1.39934	0.0352576	0.130845	0.018655	0.365302
d__Bacteria|p__Firmicutes|c__Clostridia|o__Clostridiales|f__Lachnospiraceae|g__Blautia|s__Blautia sp. N6H1-15	0.044345	0.0267628	0.0181605	0.0718489	0.00933123	0.0463782	0.0259965	0.032131	0.0264753	0.0418593	0.11242	0.0407005	0.0280394	0.193328	0.288581	0.101882	0.0113263	0.0220542	0.125359	0.027177	0.0246653	0.0326511	0.0513326	0.0248714	0.0365625	0.130648	0.0405486	0.248667	0.54012	0.0922789	0.171249	0.056918	0.0560898	0.0288278	0.0953893	0.379848	0.0510572	0.0811796	0.0302838	0.179033	0.171594	0.779133	0.0168148	0.028894	0.106323	0.0688741	0.176134	0.0384071	0.0556014
d__Bacteria|p__Firmicutes|c__Clostridia|o__Clostridiales|f__Lachnospiraceae|g__Blautia|s__Blautia sp. SC05B48	3.52806	0.758968	0.860907	1.55123	1.52187	0.9471	7.29812	4.97949	0.630956	5.39037	11.5023	0.984254	2.7592	25.3993	0.947911	0.294692	0.786894	2.28595	2.57596	0.247422	2.28113	3.8503	8.61352	0.143613	0.335012	6.73872	3.03876	1.84975	0.176915	9.9685	2.89231	0.111282	2.18948	2.54198	1.60889	2.99772	0.814424	1.14603	1.59642	0.919346	0.0565887	2.91743	7.37945	1.02094	2.4423	0.301925	9.43972	0.224023	0.45214
d__Bacteria|p__Firmicutes|c__Clostridia|o__Clostridiales|f__Lachnospiraceae|g__Butyrivibrio|s__Butyrivibrio fibrisolvens	0.00019424	0	4.73176e-05	0.000146716	1.49779e-05	0.000160435	0.00109978	0.00100001	0	0.00269057	0.000552837	0.00104755	7.14925e-05	4.91719e-05	7.78099e-05	1.7871e-05	4.90318e-05	3.11061e-05	0.000774779	0.000396262	8.87242e-05	0.00140595	0	0	0	3.31762e-05	0.000737505	0.00011213	8.26049e-06	0.000158676	0.000167533	3.45167e-05	0.00259171	5.84941e-05	5.53677e-05	2.57123e-05	0.000365155	0	7.87956e-05	4.57673e-05	0	8.45992e-06	6.95401e-05	1.98584e-05	8.69995e-05	0	0.00487133	1.20549e-05	5.44911e-05
d__Bacteria|p__Firmicutes|c__Clostridia|o__Clostridiales|f__Lachnospiraceae|g__Butyrivibrio|s__Butyrivibrio hungatei	1.9424e-05	1.43654e-05	0	8.38377e-05	0	4.93648e-05	7.58469e-05	0	0	0	0	0	0	0	0	0	4.90318e-05	2.07374e-05	0	0	0	0	0	9.42097e-06	0	0	5.67311e-05	0	4.95629e-05	0	0	0	0	9.74901e-06	0	0	0	0	0	0	0	0	6.95401e-05	0	0	0	0	6.02747e-05	0
d__Bacteria|p__Firmicutes|c__Clostridia|o__Clostridiales|f__Lachnospiraceae|g__Butyrivibrio|s__Butyrivibrio proteoclasticus	5.8272e-05	4.30962e-05	0	0	2.99558e-05	9.87295e-05	0.000170656	3.73834e-05	0	1.35204e-05	0	0	4.28955e-05	3.27813e-05	1.5562e-05	0.00312742	0	0	0.0020919	0	0.0261736	0.000132325	0.00038386	0	0	0.000398114	4.25484e-05	1.86883e-05	2.47815e-05	0	1.52303e-05	0	2.1331e-05	0	1.84559e-05	2.57123e-05	0	0	1.75101e-05	9.15346e-06	0	5.92194e-05	0.000403333	0	9.66661e-06	0	0	0.000108495	0
d__Bacteria|p__Firmicutes|c__Clostridia|o__Clostridiales|f__Lachnospiraceae|g__Cellulosilyticum|s__Cellulosilyticum lentocellum	0	0	0	0	0	0	0	0	0	0	0	0	0	0	0	0	0	0	0	0	0	0	0	0	0	0	0	0	3.30419e-05	0	0	0	0	0	0	0	0	0	0	0	0	0	0	0	0	0	0	0	0
d__Bacteria|p__Firmicutes|c__Clostridia|o__Clostridiales|f__Lachnospiraceae|g__Cellulosilyticum|s__Cellulosilyticum sp. WCF-2	3.8848e-05	0.0026576	0.000634056	0.000628783	4.49337e-05	0.000394918	0.000474043	9.34585e-06	1.08328e-05	1.35204e-05	0.000224123	0.000908907	0.00028597	0.00149155	0	0.000107226	1.63439e-05	0.000383642	2.5826e-05	1.10073e-05	0.000266172	0.000396974	8.72409e-06	0	0	0.000364938	1.41828e-05	0.0012895	9.08653e-05	0.000846272	3.04606e-05	0.000172584	0.000191979	0.00301244	0.000692096	0	0.000128878	3.19322e-05	0.000280162	8.23812e-05	0	1.69198e-05	0.000292069	0.00144966	0.00059933	0.00222499	0.0185919	5.42473e-05	0
d__Bacteria|p__Firmicutes|c__Clostridia|o__Clostridiales|f__Lachnospiraceae|g__Enterocloster|s__Enterocloster bolteae	1.11849	0.0498049	0.29988	0.121187	0.216506	0.639422	0.179587	0.0878697	0.070944	0.156053	0.897539	0.375933	0.0684898	2.02995	3.44892	2.89134	0.0892868	0.427865	0.285919	0.180662	0.0512826	0.535451	0.746983	0.0971114	0.0849468	0.471881	0.0988115	0.201666	9.22979	0.604855	0.460549	1.53825	0.87922	0.134244	0.295996	0.923032	0.767373	0.43724	0.213527	0.868261	8.55268	0.422962	0.329718	0.330951	0.474476	0.411312	10.7707	0.404962	1.01802
d__Bacteria|p__Firmicutes|c__Clostridia|o__Clostridiales|f__Lachnospiraceae|g__Herbinix|s__Herbinix luporum	0.000699264	0	0	2.09594e-05	0	0	0	0	0	0	0	0	0	1.63906e-05	3.1124e-05	0	0	0	0	0	2.95747e-05	1.65406e-05	0	0	0	0	5.67311e-05	0	8.26049e-06	0	0	0	0	0	0	0	0	0	0	0	0	0	0	0	0	0	0	0	0
d__Bacteria|p__Firmicutes|c__Clostridia|o__Clostridiales|f__Lachnospiraceae|g__Lachnoanaerobaculum|s__Lachnoanaerobaculum umeaense	0.00165104	0.00123543	0.000624593	0.00653934	0.000614094	0.0014686	0.00424743	0.011187	0.000779961	0.00236608	0.000448247	0.000308104	0.000786417	0.00286836	0.00482421	0.00128671	0.00112773	0.00247812	0.00361564	0.000704466	0.00354897	0.00170368	0.00023555	0.00156388	0.000400084	0.00094552	0.0022267	0.00136425	0.00050389	0.000740488	0.00240638	0.000362425	0.000981225	0.000711678	0.000885883	0.00939784	0.000440334	1.59661e-05	0.000998078	0.00161101	0.00136503	0.000422996	0.00161333	0.00280004	0.00985995	0.000271832	0.00961502	0.000271236	8.17367e-05
d__Bacteria|p__Firmicutes|c__Clostridia|o__Clostridiales|f__Lachnospiraceae|g__Lachnoclostridium|s__[Clostridium] hylemonae	0.000135968	0.000272943	0.000255515	0.00117373	5.99116e-05	0.00436878	0.000170656	0.000102804	8.66623e-05	0.000338011	0.000179299	0.000308104	0.000300268	0.001049	0.000373487	0	0.000768164	0.000394011	0.000180782	3.30218e-05	0.00153789	0.0111483	0.000444929	5.65258e-05	0.000296836	0.00544089	0.000482215	0.0108766	2.47815e-05	0.00141045	0.0026653	1.02094	0.000298634	0.000116988	0.000119963	0.000488533	9.66586e-05	0.000119746	0.000131326	0.000219683	0.000303339	0.00135359	0.00705137	0.000178726	0.000502664	0.00275859	0.000340355	0.000355621	0.002275
d__Bacteria|p__Firmicutes|c__Clostridia|o__Clostridiales|f__Lachnospiraceae|g__Lachnoclostridium|s__[Clostridium] scindens	0.0643129	0.0191778	0.19722	0.118798	0.0326968	0.0371223	0.0686604	0.0877856	0.0105836	0.0884507	0.0282694	0.0794292	0.026967	0.927514	1.08714	0.0257521	0.561397	0.0363527	0.0591931	0.0326366	0.0289832	0.118811	0.54577	0.0177868	0.0486941	0.120927	0.0614256	0.106131	0.274694	0.0393516	0.146348	1.76672	0.0489653	0.0485988	0.174261	0.534533	0.0379439	0.0167085	0.0430399	0.168469	0.114247	0.0945058	0.0388312	0.0750847	1.7589	0.14391	0.166838	0.0194627	0.138353
d__Bacteria|p__Firmicutes|c__Clostridia|o__Clostridiales|f__Lachnospiraceae|g__Lachnoclostridium|s__Lachnoclostridium phocaeense	0.0170737	0.00364882	0.00476015	0.0546622	0.0106792	0.0185488	0.0211234	0.220263	0.012956	0.0353019	0.00863622	0.00722504	0.0118392	0.0277002	0.0690018	0.003878	0.0354173	0.00742399	0.00847092	0.00583386	0.0215008	0.020593	0.0142203	0.00509674	0.0021811	0.0624043	0.025217	0.0634469	0.0419302	0.0129056	0.0160832	0.0134443	0.00870304	0.00647334	0.00846203	0.00518103	0.00529475	0.000471	0.0237788	0.00464081	0.00142889	0.0198047	0.0166757	0.00434899	0.0192172	0.00690654	0.0191875	0.00186249	0.00121243
d__Bacteria|p__Firmicutes|c__Clostridia|o__Clostridiales|f__Lachnospiraceae|g__Lachnoclostridium|s__Lachnoclostridium phytofermentans	0.00019424	4.30962e-05	1.89271e-05	0.000167675	5.99116e-05	0.000135753	0.000189617	9.34585e-05	8.66623e-05	1.35204e-05	4.48247e-05	4.62156e-05	0.000114388	0.000376985	0.000171182	0	4.90318e-05	7.25809e-05	5.16519e-05	4.40291e-05	8.87242e-05	4.96217e-05	4.36205e-05	0	0	1.65881e-05	7.09139e-05	9.34417e-05	2.47815e-05	7.05227e-05	0.000213224	0	0	6.82431e-05	0.000101507	0	4.29594e-05	0	6.12855e-05	9.15346e-06	0	1.69198e-05	5.56321e-05	1.98584e-05	0	0	4.25443e-05	0	0
d__Bacteria|p__Firmicutes|c__Clostridia|o__Clostridiales|f__Lachnospiraceae|g__Lachnoclostridium|s__Lachnoclostridium sp. YL32	0.0878936	0.0210022	0.0276051	0.0220703	0.00766868	0.0822787	0.0433465	0.0429909	0.0150467	0.0355993	0.101827	0.0659805	0.0159714	0.216832	1.56326	0.0443915	0.0161314	0.0328273	0.025826	0.010611	0.028303	0.0254725	0.282512	0.193733	0.00939551	0.0661533	0.0294576	0.0535234	0.223843	0.145735	0.166893	0.432097	0.315208	0.0326787	0.0317072	0.160573	0.0510895	0.0258651	0.0223955	0.347749	1.31465	0.0479762	0.0248536	0.0403325	7.69974	0.0711595	0.842804	0.0447721	2.77122
d__Bacteria|p__Firmicutes|c__Clostridia|o__Clostridiales|f__Lachnospiraceae|g__Lachnospira|s__Lachnospira eligens	1.77302	3.48508	1.02313	9.03561	1.30197	5.8498	3.12364	1.52365	0.023518	3.07307	0.231863	0.153528	6.23064	0.127519	0.021958	0.377059	0.146229	0.687466	0.419698	0.0564013	10.2886	2.90054	0.0402268	8.40314	0.108165	5.55558	1.46736	0.860897	5.58615	8.09225	1.98036	0.0404536	4.16159	7.2424	0.260016	0.221846	0.110588	0.0271823	2.83641	6.26972	0.00751962	0.299667	1.11382	1.28428	0.0219819	0.09646	0.102149	0.649008	0.0115862
d__Bacteria|p__Firmicutes|c__Clostridia|o__Clostridiales|f__Lachnospiraceae|g__Lacrimispora|s__Lacrimispora saccharolytica	0.00341862	0.00172385	0.000662447	0.00486259	0.00193215	0.00386279	0.0193789	0.00949539	0.000151659	0.00634108	0.00276419	0.000508372	0.00155854	0.00165546	0.0020075	0.00316316	0.00537715	0.06018	0.00426128	0.0104459	0.00594452	0.00415168	0.0268266	0.000254366	0.000993756	0.00199057	0.0899756	0.00519536	0.00650926	0.00375533	0.0302017	0.00365877	0.00066126	0.00114063	0.00973548	0.0011442	0.00414558	0.00177224	0.0399844	0.00216937	0.000263426	0.000575274	0.00915148	0.0090753	0.000222332	0.000493324	0.0429698	0.000247126	7.49253e-05
d__Bacteria|p__Firmicutes|c__Clostridia|o__Clostridiales|f__Lachnospiraceae|g__Lacrimispora|s__Lacrimispora sphenoides	0.000349632	4.30962e-05	2.83906e-05	4.19189e-05	0	8.63883e-05	0	2.80376e-05	2.16656e-05	4.05613e-05	0.000254006	6.16208e-05	4.28955e-05	4.91719e-05	6.22479e-05	0	6.53757e-05	0	2.5826e-05	2.20146e-05	0.000177448	3.30811e-05	0.000104689	6.59468e-05	6.45296e-05	0	1.41828e-05	1.86883e-05	0	5.2892e-05	0.000304606	5.17751e-05	0	2.9247e-05	0	0	0	6.38644e-05	2.62652e-05	3.66139e-05	8.78087e-05	1.69198e-05	1.3908e-05	6.95045e-05	4.83331e-05	2.01357e-05	0	1.80824e-05	6.13025e-05
d__Bacteria|p__Firmicutes|c__Clostridia|o__Clostridiales|f__Lachnospiraceae|g__Pseudobutyrivibrio|s__Pseudobutyrivibrio xylanivorans	0.000369056	0.000574617	0.000473176	0.00115277	0.000763873	0.000888566	0.000967048	0.00119627	6.49968e-05	0.000905869	0.000687311	0.000215673	0.000314567	0.000360594	0.000124496	0.000142968	1.63439e-05	0.000622122	0.000542345	9.90655e-05	0.00544175	0.00229914	0.000139585	0.000395681	1.29059e-05	0.000414702	0.000907698	0.00121474	0	0.000317352	0.000883356	8.62918e-05	0.00250639	0.00359739	0.000230699	7.71369e-05	2.14797e-05	1.59661e-05	0.000428998	6.40742e-05	2.39478e-05	0.000109979	0.000611953	0.000148938	9.66661e-06	2.01357e-05	8.50887e-05	8.43846e-05	1.36228e-05
d__Bacteria|p__Firmicutes|c__Clostridia|o__Clostridiales|f__Lachnospiraceae|g__Roseburia|s__Roseburia hominis	1.11263	0.345129	0.328877	5.05726	0.187703	0.458241	0.809817	0.293011	0.0445011	0.203807	0.479131	0.172708	0.163375	0.399342	0.167245	0.110657	1.62565	4.1622	0.524293	0.104096	1.1328	0.156953	0.102508	0.169106	0.0839918	0.827762	0.538393	1.83819	0.0634075	0.155079	0.331487	0.0169132	0.322077	0.32277	0.265959	0.0642164	0.309351	0.0290823	0.294162	0.111855	0.00375981	0.0694644	0.199789	0.591433	0.106275	0.0282906	0.36837	0.0564955	0.0273069
d__Bacteria|p__Firmicutes|c__Clostridia|o__Clostridiales|f__Lachnospiraceae|g__Roseburia|s__Roseburia intestinalis	1.54124	1.88296	0.452357	1.40608	0.976289	0.505051	0.521941	1.64716	0.105999	0.586178	0.856689	0.45108	1.42406	1.15216	0.0687995	0.183159	0.800068	7.83929	0.639244	2.68481	4.7985	2.34985	0.117767	5.6717	0.204378	0.491936	3.02083	0.830473	0.0722627	0.501998	0.423996	0.0938337	2.66936	17.7688	0.483821	0.338734	0.247822	0.0276693	1.36461	0.265844	0.0131394	0.0697859	2.21138	1.63258	3.26062	0.0710689	1.44623	0.186273	0.0519028
d__Bacteria|p__Firmicutes|c__Clostridia|o__Clostridiales|f__Lachnospiraceae|s__Lachnospiraceae bacterium	0.0677315	0.0104437	0.00780741	0.0150489	0.00768366	0.0281749	0.0101256	0.0125702	0.00476643	0.0217814	0.0541332	0.0197341	0.0163146	0.103474	0.0393096	0.00396735	0.0112446	0.00716478	0.0371377	0.00639523	0.00647686	0.0219493	0.0101723	0.00273208	0.0277348	0.0345198	0.0193737	0.0288174	0.0233524	0.0343093	0.0469093	0.509501	0.0121267	0.00567392	0.0381483	1.01196	0.00491885	0.0364985	0.0188672	0.0331172	0.0110719	0.114471	0.0107648	0.421882	0.0196136	0.0186859	0.0630507	0.0169734	0.0234789
d__Bacteria|p__Firmicutes|c__Clostridia|o__Clostridiales|f__Lachnospiraceae|s__Lachnospiraceae bacterium Choco86	0.870001	0.443489	0.554572	0.45046	0.14891	0.960749	0.341671	0.533779	0.37436	0.527486	2.09427	0.334786	0.315268	1.16488	0.752935	0.227033	0.12544	0.404141	0.435426	0.125824	1.35955	0.213621	0.150107	0.05776	0.0700663	0.576303	1.20559	0.529217	0.198508	0.439268	0.811591	0.0861364	0.382561	0.316589	0.59726	0.522011	0.29788	0.131465	0.448426	0.215088	0.115532	0.315352	0.431344	0.166632	0.371604	0.204045	1.11617	0.0999958	0.169229
d__Bacteria|p__Firmicutes|c__Clostridia|o__Clostridiales|f__Lachnospiraceae|s__Lachnospiraceae bacterium GAM79	1.6039	2.73282	0.603281	2.87379	1.66008	1.07545	1.81126	0.292535	0.0824484	0.521078	0.779516	1.25528	0.266438	0.646464	0.14303	0.205123	0.275526	2.18568	0.538213	0.570353	8.25694	8.49475	0.246255	0.954627	0.0630713	0.783057	0.646054	1.44928	0.094756	0.259894	0.382676	0.171514	1.80405	0.500446	0.230846	0.223285	1.10483	0.0468445	0.486493	0.312206	0.00461395	0.10602	1.86839	0.440996	0.183202	0.040805	0.615361	0.0848307	0.0335529
d__Bacteria|p__Firmicutes|c__Clostridia|o__Clostridiales|f__Lachnospiraceae|s__Lachnospiraceae bacterium KGMB03038	0.00578835	0.00119233	0.00397468	0.00697949	0.00241144	0.00503521	0.00731923	0.00622434	0.00172241	0.00616532	0.000896493	0.00466778	0.00923683	0.00319618	0.0142236	0.00654077	0.0197761	0.0356165	0.0106661	0.000847561	0.0135748	0.00593806	0.0166194	0.00216682	0.00447836	0.020337	0.00195722	0.109009	0.0376513	0.00669965	0.0201801	0.00666172	0.0128839	0.0020083	0.00453092	0.00587526	0.0122327	0.000886119	0.00297672	0.0030298	0.000750365	0.0079354	0.00187758	0.011786	0.00253265	0.00731932	0.00253139	0.000747407	0.00182545
d__Bacteria|p__Firmicutes|c__Clostridia|o__Clostridiales|f__Lachnospiraceae|s__Lachnospiraceae bacterium KM106-2	0.129752	0.1442	0.0692541	0.16187	0.0735115	0.0688762	0.159184	0.0970754	0.00889372	0.0762823	0.0985096	0.0210897	0.0282824	0.0475001	0.0244479	0.0315244	0.0454688	0.114325	0.102762	0.0286299	0.122055	0.0465617	0.0198124	0.041066	0.0137964	0.0850305	0.0528309	0.0365544	0.0370731	0.0653569	0.0485085	0.00802513	0.0732079	0.0729519	0.0588097	0.025288	0.0248198	0.00534864	0.0879797	0.0543533	0.0001836	0.00678486	0.12769	0.0280202	0.0116193	0.00615145	0.0642845	0.0261472	0.00428436
d__Bacteria|p__Firmicutes|c__Clostridia|o__Clostridiales|f__Lachnospiraceae|s__Lachnospiraceae bacterium oral taxon 500	0.000310784	0.00143654	0.000312296	0.00385653	4.49337e-05	0.000493648	0.000341311	0.000308413	0.000205823	0.00131148	0.000418363	0.000261888	0.000400358	0.000868704	0.00234986	0.000268064	0.000784508	0.00123388	0.000697301	0.000572379	0.000532345	0.000115784	3.48964e-05	0.000612363	9.03415e-05	0.000663523	0.000482215	0.000691469	2.47815e-05	0.000493659	0.0011575	0.00529831	0.000906567	0.000926156	0.000424486	0.00129847	0.000579952	0.000159661	0.000367713	0.000146455	3.19304e-05	0.00104903	0.000751033	0.000278018	0	0.000473189	0.00161669	0.000843846	0.000108982
d__Bacteria|p__Firmicutes|c__Clostridia|o__Clostridiales|f__Oscillospiraceae|g__Dysosmobacter|s__Dysosmobacter welbionis	0.183421	0.180501	0.0315419	0.193057	0.0587583	0.0572755	0.441903	0.0992249	0.127968	0.335104	0.0608719	0.0833113	0.153995	0.34381	0.0546381	0.0222136	0.173213	0.235183	0.184914	0.0477166	0.596315	0.102436	0.221409	0.00581274	0.0194234	0.49041	0.145742	0.239043	0.119967	0.350392	0.280192	0.130663	0.0788713	0.127566	0.0789359	0.0393141	0.157972	0.0369695	0.42139	0.0533464	0.00438245	0.205728	0.0939904	0.172738	0.0854142	0.0230956	0.221231	0.0412641	0.0136977
d__Bacteria|p__Firmicutes|c__Clostridia|o__Clostridiales|f__Oscillospiraceae|g__Oscillibacter|s__Oscillibacter sp. PEA192	0.0258728	0.0488137	0.0127095	0.0556682	0.0316932	0.0233248	0.183701	0.0662901	0.137511	0.278643	0.0183632	0.0674902	0.0455264	0.0754789	0.0530508	0.0106154	0.0481819	0.0324852	0.055345	0.0138582	0.182032	0.0529463	0.155804	0.00225161	0.00591091	0.119169	0.0278408	0.093423	0.0962512	0.130749	0.0913817	0.0598347	0.0345989	0.0368805	0.0282098	0.0135118	0.0728269	0.0109847	0.0633079	0.0414835	0.00630626	0.0696674	0.0542552	0.0528333	0.105018	0.00989669	0.0593281	0.00557541	0.00812599
d__Bacteria|p__Firmicutes|c__Clostridia|o__Clostridiales|f__Oscillospiraceae|g__Oscillibacter|s__Oscillibacter valericigenes	0.000271936	0.000330405	9.46353e-06	0.000461107	0.000134801	0.000172777	0.0015359	0.000355142	0.000205823	0.000432654	2.98831e-05	0.000107836	0.000386059	8.19532e-05	0.000964843	1.7871e-05	0.000424942	0.000145162	0.00012913	2.20146e-05	0.00156746	0.000347352	9.5965e-05	7.53678e-05	5.16237e-05	0.00104505	7.09139e-05	0.000803599	1.6521e-05	0.000123415	0.00132503	0.000897434	3.19965e-05	0.000136486	3.69118e-05	2.57123e-05	0.000128878	0	0.000376468	0	3.19304e-05	0.000228418	0.000431149	0.000139009	0.000125666	4.02714e-05	0.000212722	0	2.04342e-05
d__Bacteria|p__Firmicutes|c__Clostridia|o__Clostridiales|f__Peptococcaceae|g__Dehalobacter|s__Dehalobacter restrictus	0	0	0	0	0	0	0	0	0	1.35204e-05	0	0	0	0	0	0	0	0	0	0	0	3.30811e-05	2.61723e-05	0	0	0	1.41828e-05	0	0	0	0	3.45167e-05	0	0	9.22795e-06	2.57123e-05	0	1.59661e-05	0	9.15346e-06	0	0	0	0	0	0	0	0	0
d__Bacteria|p__Firmicutes|c__Clostridia|o__Clostridiales|f__Peptococcaceae|g__Dehalobacterium|s__Dehalobacterium formicoaceticum	0	0	0	0	5.99116e-05	0	0	0	0	0	0	0.000169457	0	0	0	0	0	0	0	0	0	0	0	0	0	0	0	0	0	0	0	0	0	0	0	0	0	0	8.75507e-06	0	0	0	0	0	0	0	0	0	6.81139e-06
d__Bacteria|p__Firmicutes|c__Clostridia|o__Clostridiales|f__Peptococcaceae|g__Desulfitobacterium|s__Desulfitobacterium hafniense	0	0	1.89271e-05	0	0	0	0.000132732	0	0	0	0	0	0	0	0	0	1.63439e-05	2.07374e-05	0	0	0	0	0	0	0	0	0	0	0	0	0	0	0	0	0	0	0	0	0	0	0	0	0	0	0	0	0	0	0
d__Bacteria|p__Firmicutes|c__Clostridia|o__Clostridiales|f__Peptococcaceae|g__Desulfosporosinus|s__Desulfosporosinus youngiae	0	0	1.89271e-05	0	0	0	0	0	0	0	0	0	0	0	1.5562e-05	0	0	0	0	0	0	0	0	0	0	0	0	0	0	1.76307e-05	0	0	0	0	0	0	0	0	0	0	0	0	0	0	2.89998e-05	0	0	0	0
d__Bacteria|p__Firmicutes|c__Clostridia|o__Clostridiales|f__Peptococcaceae|g__Desulfotomaculum|s__Desulfotomaculum ferrireducens	0	0	0	0	0	0	0	0	0	0	0	0	0	0	0	0	0	0	0	0	0	0	2.61723e-05	0	0	0	0	0	0	0	0	0	0	0	0	0	0	0	0	0	0	0	0	0	0	0	0	0	0
d__Bacteria|p__Firmicutes|c__Clostridia|o__Clostridiales|f__Peptococcaceae|g__Desulfotomaculum|s__Desulfotomaculum nigrificans	0	0	0	0	0	0	0	0	0	0	0	0	0	0	0	0	0	0	0	0	0	0	2.61723e-05	0	0	0	0	0	0	0	0	0	0	0	0	0	0	0	0	0	0	0	0	0	0	0	0	0	0
d__Bacteria|p__Firmicutes|c__Clostridia|o__Clostridiales|f__Peptococcaceae|g__Syntrophobotulus|s__Syntrophobotulus glycolicus	0	0	0	6.28783e-05	4.49337e-05	0	3.79235e-05	0	0	0	0	0.000431346	4.28955e-05	0	0	0	0	1.03687e-05	0	0	0	0	0	9.42097e-05	0	1.65881e-05	0	5.6065e-05	8.26049e-06	1.76307e-05	0.000913817	0	0	0	0	0	0	0	0	0	0	0	1.3908e-05	0	0	0	0	0	0
d__Bacteria|p__Firmicutes|c__Clostridia|o__Clostridiales|f__Peptostreptococcaceae|g__Clostridioides|s__Clostridioides difficile	0.247462	0.281993	0.0711373	0.491582	0.15941	0.198113	0.335547	0.237712	0.0894897	0.345028	0.765261	0.154514	0.457938	0.871392	0.311162	0.123042	0.210363	0.434055	0.205032	0.0787791	0.648248	0.236695	0.202172	0.661908	0.0513269	0.769985	0.340855	0.689525	0.129318	0.273222	0.381123	0.145125	0.125597	0.15032	0.119022	0.646561	0.105906	0.0712407	0.211978	0.119077	0.0241713	0.177557	0.16723	0.13885	0.468956	0.0448925	0.75212	0.0670315	0.108819
d__Bacteria|p__Firmicutes|c__Clostridia|o__Clostridiales|f__Peptostreptococcaceae|g__Filifactor|s__Filifactor alocis	0.0033992	0.000373501	2.83906e-05	0.000649742	1.49779e-05	4.93648e-05	7.58469e-05	6.5421e-05	0.000249154	6.76022e-05	5.97662e-05	0.000200268	0.000371761	1.63906e-05	1.5562e-05	0.000321677	0.000424942	0.003909	0.000232434	0	0.002573	0.00028119	0.00138713	0.000226103	0.000103247	0.00155928	0.000226925	5.6065e-05	0.000107386	0.000740488	0.00056352	0.0124088	0.000458616	9.74901e-05	5.53677e-05	0.000244267	0.000225537	4.78983e-05	0.000437754	7.32277e-05	7.18435e-05	0.000211498	0.000737125	5.95753e-05	0.00305465	0.000151018	0.000233994	3.01374e-05	0.000129416
d__Bacteria|p__Firmicutes|c__Clostridia|o__Clostridiales|f__Peptostreptococcaceae|g__Paeniclostridium|s__Paeniclostridium sordellii	0.000369056	5.74617e-05	7.57082e-05	0.000272473	5.99116e-05	0.000160435	5.68852e-05	2.80376e-05	4.33312e-05	0.000351531	0	0.000123242	0.000142985	0	1.5562e-05	1.7871e-05	0.000114407	5.18435e-05	7.74779e-05	0.000110073	2.95747e-05	1.65406e-05	2.61723e-05	8.47887e-05	1.29059e-05	1.65881e-05	1.41828e-05	3.73767e-05	0.000140428	0.00026446	0	0.000138067	0	0.0100025	0.000119963	2.57123e-05	0	0.000167644	0.000227632	8.23812e-05	7.98261e-06	0.000177658	6.95401e-05	0.000158867	0	8.05428e-05	0.000170177	6.63022e-05	0
d__Bacteria|p__Firmicutes|c__Clostridia|o__Clostridiales|f__Peptostreptococcaceae|g__Paraclostridium|s__Paraclostridium bifermentans	0.00019424	0	4.73176e-05	0.000146716	1.49779e-05	6.17059e-05	1.89617e-05	5.60751e-05	0	0.000148725	0	1.54052e-05	0	0	0	0	0.00191224	4.14748e-05	0	4.40291e-05	2.95747e-05	1.65406e-05	8.72409e-06	1.88419e-05	0.000154871	0.00277021	0	0.012054	6.60839e-05	8.81533e-05	0	6.90334e-05	4.2662e-05	1.9498e-05	2.76838e-05	2.57123e-05	0	4.78983e-05	7.87956e-05	3.66139e-05	7.98261e-06	0.000947511	1.3908e-05	4.96461e-05	0	5.03392e-05	0	5.42473e-05	0
d__Bacteria|p__Firmicutes|c__Clostridia|o__Clostridiales|f__Peptostreptococcaceae|g__Peptoclostridium|s__Peptoclostridium acidaminophilum	0	0	0	0	0	0	0	0	0	0	0	0	0	0.000196688	0	0	1.63439e-05	0	0	0.000187124	0	0	0	0	0	3.31762e-05	0	5.6065e-05	8.26049e-06	0	1.52303e-05	0	0	1.9498e-05	2.76838e-05	0	0.000193317	0	1.75101e-05	0	0	0	0	0	0	0	0	0	6.81139e-06
d__Bacteria|p__Firmicutes|c__Clostridia|o__Clostridiales|f__Peptostreptococcaceae|g__Romboutsia|s__Romboutsia hominis	0.00361286	0.000201116	0.00128704	0.00417093	0.000599116	0.00186352	0.000834316	0.00126169	0.000216656	0.00354235	1.49416e-05	0.000523777	0.000815014	0	0.000404611	0.000196581	0.0013402	0.000870971	0.000490693	0.000495328	0.000177448	0.000330811	0.000462377	0.000800782	2.58119e-05	8.29404e-05	0.000283656	0.000523274	0.00149515	0.00232725	0.000167533	0.00174309	0	0.00202779	0.00107044	0.000205698	1.07398e-05	0.00192392	0.00264403	0.000540054	4.78957e-05	0.00214036	0.000904022	0.00242273	0	0.000976581	0.0037439	0.000626857	0
d__Bacteria|p__Firmicutes|c__Clostridia|o__Clostridiales|f__Peptostreptococcaceae|g__Romboutsia|s__Romboutsia sp. CE17	0.0223959	0.000545886	0.00281067	0.0132673	0.00131806	0.00277677	0.00199098	0.0020187	0.000454977	0.00897757	0.000134474	0.00123242	0.00114388	0	0.000638041	0.000554	0.00328513	0.00222927	0.00131712	0.00168411	0.000236598	0.0109333	0.00142203	0.0029205	0.000141965	4.97642e-05	0.000964429	0.00805468	0.00406416	0.00634704	0.00053306	0.00329635	4.2662e-05	0.00478676	0.00358044	0.000527102	1.07398e-05	0.00498142	0.00678518	0.00160186	7.18435e-05	0.00568507	0.00165506	0.00680151	9.66661e-06	0.00230554	0.00867905	0.00124166	0
d__Bacteria|p__Firmicutes|c__Clostridia|o__Clostridiales|f__Peptostreptococcaceae|s__[Clostridium] hiranonis	0.00503082	1.43654e-05	0.00450464	0.0023265	2.99558e-05	2.46824e-05	9.48086e-05	0.000130842	2.16656e-05	0.000216327	0.00106085	0.000246483	0.00210188	0.000442548	0.000202306	3.57419e-05	0.000212471	0.000134793	0.000232434	0.000176116	5.91494e-05	0.00201795	0.000226826	0.000226103	0.0296965	0.000281997	5.67311e-05	0.00284063	9.08653e-05	0.000405505	0.000715823	0.00189842	8.53239e-05	0.000662933	0.000203015	0.000449965	0.000128878	4.78983e-05	0.000315183	0.000192223	0.000510887	1.76707	0.000250344	4.96461e-05	0.000125666	0.000221493	4.25443e-05	0.000331511	2.72456e-05
d__Bacteria|p__Firmicutes|c__Clostridia|o__Clostridiales|f__Peptostreptococcaceae|s__Peptostreptococcaceae bacterium oral taxon 929	0.000135968	1.43654e-05	5.67812e-05	2.09594e-05	0	0	3.79235e-05	4.67293e-05	7.58295e-05	0	0	0	1.42985e-05	0	0	7.14838e-05	0.000555693	0.000217743	2.5826e-05	0	0	3.30811e-05	0.0219673	0.00375897	0	3.31762e-05	1.41828e-05	0.00814812	0.000743444	0.0272394	0.00296991	0.925186	0.000362627	9.74901e-06	6.45956e-05	5.14246e-05	0	7.98305e-06	0.000516549	9.15346e-06	0	3.38397e-05	0	0.000228372	7.73329e-05	0.00628234	0.000127633	0.000241099	0.00525158
d__Bacteria|p__Firmicutes|c__Clostridia|o__Clostridiales|f__Ruminococcaceae|g__Caproiciproducens|s__Caproiciproducens sp. NJN-50	0	1.43654e-05	0	0.000293432	2.99558e-05	0	0.000208579	1.86917e-05	8.66623e-05	0.000121684	1.49416e-05	0.000816476	5.7194e-05	3.27813e-05	0.000326802	0	0.000490318	1.03687e-05	0	0	8.87242e-05	6.61623e-05	0.000444929	9.42097e-06	0	6.63523e-05	4.25484e-05	0.000373767	1.6521e-05	0.00026446	0.000137073	0.00446991	6.39929e-05	3.8996e-05	9.22795e-06	1.28561e-05	0	0	7.00406e-05	5.49208e-05	0	0	0	0.000258159	0.000386665	3.02035e-05	2.12722e-05	0	0
d__Bacteria|p__Firmicutes|c__Clostridia|o__Clostridiales|f__Ruminococcaceae|g__Ethanoligenens|s__Ethanoligenens harbinense	0	1.43654e-05	9.46353e-06	8.38377e-05	0	0	0	0.00284114	1.08328e-05	0.000378572	0	0	0	0	0	8.93548e-05	6.53757e-05	0	0	7.7051e-05	0	0	5.23445e-05	0	0	0	0.000226925	7.47534e-05	0.00127211	1.76307e-05	3.04606e-05	0.000483234	2.1331e-05	0	0.000276838	1.28561e-05	0.000751789	0	8.75507e-06	0	7.98261e-06	0.000152279	1.3908e-05	0	0.000115999	1.00678e-05	0	0	0
d__Bacteria|p__Firmicutes|c__Clostridia|o__Clostridiales|f__Ruminococcaceae|g__Faecalibacterium|s__Faecalibacterium prausnitzii	0.407904	6.94226	0.847677	16.2781	7.9933	3.9118	14.6055	9.87951	0.644161	11.9365	4.45491	3.91763	8.87694	2.10267	0.173111	0.0946625	6.50557	17.8585	0.739165	3.21409	6.31772	4.19386	1.04351	0.0462004	0.0805717	3.51772	10.957	6.6757	0.0473574	1.22958	3.25745	0.123225	0.671158	5.13772	1.06683	8.37427	0.503957	5.84118	10.1649	16.2589	0.019717	0.248536	7.81976	13.3705	0.180205	0.0536717	9.12138	1.73395	0.112245
d__Bacteria|p__Firmicutes|c__Clostridia|o__Clostridiales|f__Ruminococcaceae|g__Flavonifractor|s__Flavonifractor plautii	0.172155	0.152661	0.223661	0.0905238	0.201408	0.547097	0.27923	0.130234	1.8786	2.48341	0.18526	0.335479	0.182763	0.736924	1.82481	0.234217	0.10282	0.128665	0.769381	0.0489384	0.125042	0.20894	1.4317	0.0509203	0.0982657	1.39003	0.124851	0.0978335	4.72914	2.96696	0.249563	1.52377	0.607432	0.19692	0.210157	0.250978	1.83129	0.312768	1.09416	0.405691	0.0602767	1.20315	0.435933	0.36047	0.80867	0.298914	1.27197	0.344699	0.25728
d__Bacteria|p__Firmicutes|c__Clostridia|o__Clostridiales|f__Ruminococcaceae|g__Ruminococcus|s__Ruminococcus albus	0	2.87308e-05	9.46353e-06	0.00649742	0	4.93648e-05	1.89617e-05	0.00060748	3.24984e-05	1.35204e-05	1.49416e-05	0	0.00131546	8.19532e-05	3.1124e-05	1.7871e-05	0.0039062	2.07374e-05	7.74779e-05	0.000286189	0.000857667	0.00112476	0.00034024	1.88419e-05	0	4.97642e-05	2.83656e-05	0.000840975	0.000611276	0.000987317	4.56909e-05	0	2.1331e-05	0.00124787	9.22795e-06	5.14246e-05	1.07398e-05	0	0.00308178	9.15346e-06	0	8.45992e-06	0.000751033	9.92921e-05	9.66661e-06	4.02714e-05	0	0	6.81139e-06
d__Bacteria|p__Firmicutes|c__Clostridia|o__Clostridiales|f__Ruminococcaceae|g__Ruminococcus|s__Ruminococcus bicirculans	0.62116	0.00679484	0.0181132	0.249627	0.325425	0.029915	2.90989	9.53524	0.296017	0.00970767	0.0197527	0.00921231	11.7199	0.0121291	0.0079833	0.0502889	5.14508	0.00580648	0.0545961	9.26192	0.393018	8.43251	1.57451	0.00611421	0.00340716	0.0119102	0.030025	0.0291351	1.72572	0.488881	0.0916558	0.000828401	0.00559938	0.00682431	0.00697633	0.00392112	0.00640095	0.0014609	0.0390914	0.00559277	0.00107765	0.000829072	0.313876	0.53439	0.00213632	0.0133399	0.0111892	0.00406854	0.00790121
d__Bacteria|p__Firmicutes|c__Clostridia|o__Clostridiales|f__Ruminococcaceae|g__Ruminococcus|s__Ruminococcus champanellensis	0.00984797	0.0130725	0.000463713	0.0438471	0.00206695	0.000641742	0.0169707	0.0124019	0.00575221	0.0229307	0.000268948	0.000215673	0.0149848	0.00747414	0.000108934	0.000768451	0.0488356	0.00127535	0.0188271	0.00985152	0.0807981	0.105	0.00990184	9.42097e-06	0.00166486	0.0957132	0.00180121	0.0234726	0.00364287	0.00149861	0.0654902	5.17751e-05	0.00391424	0.00237876	0.00130114	0.000244267	0.00514439	1.59661e-05	0.0427948	0.000118995	7.98261e-06	0.00429764	0.0190123	0.00287947	6.76663e-05	0.00698709	0.00499896	0.000186852	0.000136228
d__Bacteria|p__Firmicutes|c__Clostridia|o__Clostridiales|f__Ruminococcaceae|g__Ruminococcus|s__Ruminococcus sp. JE7A12	0.00699264	0.00673738	0.00774117	0.0652048	0.40304	0.00223376	0.00584021	0.00237385	0.0128477	0.00440766	0.000134474	0.000215673	0.00396068	0.00372068	1.5562e-05	0.00230535	0.00786143	0.000124424	0.0539504	1.19387	0.0553935	0.00223298	0.00512104	0.00400391	0.0578831	3.41517	0.000312021	0.00420488	0.0286804	0.00456634	0.00374665	0.0313412	0.00203711	0.00240801	0.0163242	0.000231411	4.29594e-05	3.19322e-05	0.00274909	0.0183344	0.000111757	0.220381	0.0043393	0.00024823	7.73329e-05	0.00104706	0.00487133	0.000235071	0.00877988
d__Bacteria|p__Firmicutes|c__Clostridia|o__Clostridiales|f__Ruminococcaceae|g__Ruthenibacterium|s__Ruthenibacterium lactatiformans	0.0825326	0.139646	0.216175	0.231581	0.0445143	0.093719	0.692387	0.145496	0.633448	0.633933	0.0293303	0.197264	0.136751	1.00875	0.923199	0.041961	0.318886	0.0757745	0.24106	0.0400885	0.449447	0.211173	5.50618	0.0158272	0.288228	3.42139	0.0499234	0.474478	1.00253	0.989592	0.752574	4.82994	0.123378	0.391589	0.184217	0.120629	0.247188	0.23257	0.469578	0.0568613	0.00735199	6.61582	0.303139	0.223765	0.29547	0.0581116	0.850696	0.0390219	0.0744962
d__Bacteria|p__Firmicutes|c__Clostridia|o__Clostridiales|f__Ruminococcaceae|s__[Clostridium] cellulosi	0	0	0	0	0	0	3.79235e-05	1.86917e-05	0	0	0	0	0	0	0	0	0	1.03687e-05	0	0	0	1.65406e-05	0	0	0	4.97642e-05	0	0	0	1.76307e-05	1.52303e-05	0	0	9.74901e-06	0	0	0	0	0	1.83069e-05	0	0	0	0	0	0	0	0	0
d__Bacteria|p__Firmicutes|c__Clostridia|o__Clostridiales|f__Ruminococcaceae|s__Ruminococcaceae bacterium CPB6	0.00038848	5.74617e-05	0.000104099	0.000565905	0	0.000259165	0.00117563	9.34585e-06	0	0.000175766	0	0	0.000243074	0.000196688	1.5562e-05	1.7871e-05	8.17196e-05	0	0.000516519	1.10073e-05	0.000473196	0.000132325	0	0	1.29059e-05	0.000165881	9.92795e-05	0	0.000462587	0	3.04606e-05	8.62918e-05	0	9.74901e-06	9.22795e-06	2.57123e-05	6.44391e-05	0	1.75101e-05	0	7.98261e-06	0	0	0	0	0	0	0	0.000238399
d__Bacteria|p__Firmicutes|c__Clostridia|o__Clostridiales|f__Syntrophomonadaceae|g__Syntrophomonas|s__Syntrophomonas wolfei	0	0	0	0	0	0	0	0	0	0	0	0	0	0	0	0	0	0	0	0	0	0	0	0	0	0	0	0	0	0	1.52303e-05	0	0	0	0	0	0	0	0	0	0	0	0	0	0	0	0	0	0
d__Bacteria|p__Firmicutes|c__Clostridia|o__Clostridiales|f__Vallitaleaceae|g__Petrocella|s__Petrocella atlantisensis	5.8272e-05	0	9.46353e-06	0	0	0	0	9.34585e-06	0	2.70409e-05	0	0	0	1.63906e-05	0	0	3.26878e-05	0.000145162	0	0	0	0	0	0	0	0	1.41828e-05	0	0	0	0	0	0	0	0	0	0	0	0	0	0	0	1.3908e-05	0	0	0	0	0	0
d__Bacteria|p__Firmicutes|c__Clostridia|o__Clostridiales|g__Flintibacter|s__Flintibacter sp. KGMB00164	0.0246879	0.0108603	0.00533743	0.0411014	0.0480791	0.0275085	0.0246502	0.0155702	0.174343	0.0196993	0.0190355	0.00841124	0.0314281	0.138288	0.00586687	0.00680884	0.0192368	0.0161337	0.00929735	0.00672545	0.0446283	0.112327	0.050687	0.00367418	0.00228435	0.0160241	0.0244653	0.258516	0.0127377	0.0383467	0.0445181	0.0103723	0.011668	0.0140873	0.00959706	0.0105292	0.100686	0.00601124	0.0377694	0.00811912	0.000582731	0.00481369	0.0334627	0.0187761	0.0127793	0.00605078	0.0169965	0.00372498	0.496802
d__Bacteria|p__Firmicutes|c__Clostridia|o__Clostridiales|g__Intestinimonas|s__Intestinimonas butyriciproducens	0.00252512	0.0136759	0.0105045	0.0246692	0.00268104	0.00689872	0.0254466	0.010701	0.00361815	0.0613422	0.00200217	0.00174079	0.00886507	0.00606454	0.0115937	0.000696967	0.0286509	0.00766247	0.00852257	0.00465608	0.0679331	0.00980855	0.00457142	0.00102689	0.00209076	0.123465	0.00351733	0.14575	0.00593929	0.00162202	0.061043	0.00229536	0.00403156	0.00649284	0.00163335	0.000629951	0.0114487	0.00162854	0.0316583	0.00222429	3.19304e-05	0.00860374	0.0173433	0.00388232	0.000744329	0.000352375	0.00189322	6.02747e-05	0.0025134
d__Bacteria|p__Firmicutes|c__Clostridia|o__Clostridiales|g__Massilistercora|s__Massilistercora timonensis	0.779116	0.141643	0.163246	0.134706	0.060331	0.233964	0.181748	0.162263	0.0412296	0.0903435	0.621001	0.0828492	0.1119	0.0979669	0.548295	0.0347411	0.225072	0.105377	0.175307	0.0813878	0.106144	0.171493	0.182499	0.02408	0.110965	0.239383	0.137218	0.380233	0.26973	0.173415	0.285035	0.0294773	0.0611559	0.0894667	0.0734268	0.647294	0.0180644	0.0534864	0.124812	0.093585	0.0126604	0.0487714	0.0691646	0.189122	0.191167	0.0761935	1.73662	0.116752	0.126821
d__Bacteria|p__Firmicutes|c__Clostridia|o__Clostridiales|s__Clostridiales bacterium CCNA10	0.120487	0.203098	0.0943608	0.211585	0.0410994	0.426647	0.332077	0.360834	0.327313	0.897203	0.118292	0.19902	0.184036	0.204096	0.475543	0.0319175	0.120471	0.164437	0.372023	0.0228511	0.854443	0.323219	0.0901897	0.0288659	0.0471453	0.342262	0.276266	0.4357	0.133233	0.0941125	0.252549	0.311824	0.275767	0.193459	0.396479	0.283298	0.458753	0.270761	0.180643	0.216452	0.148772	0.497646	0.839614	0.552451	0.0338041	0.25381	0.50681	0.0241159	0.0676303
d__Bacteria|p__Firmicutes|c__Erysipelotrichia|o__Erysipelotrichales|f__Erysipelotrichaceae|g__Absiella|s__Absiella argi	0.078473	0.0127278	0.00602827	0.057869	0.00269602	0.0253858	0.0192462	0.0300469	0.0172241	0.0344906	0.0481267	0.0162371	0.0109669	0.095033	0.0578439	0.0189968	0.00585112	0.0201153	0.0478555	0.00905899	0.0178631	0.0202291	0.0223075	0.0019784	0.00582057	0.0140003	0.0201537	0.0336203	0.0275652	0.0158323	0.0224799	0.00659269	0.0333617	0.0177237	0.0114796	0.0941841	0.00755011	0.0102343	0.0105936	0.0216662	0.00824604	0.0208791	0.0137829	0.0153605	0.0807356	0.0119807	0.059711	0.00542473	0.0429526
d__Bacteria|p__Firmicutes|c__Erysipelotrichia|o__Erysipelotrichales|f__Erysipelotrichaceae|g__Absiella|s__Absiella sp. 9CBEGH2	0.00205894	0.00087629	0.000283906	0.000544945	0.00092863	0.00113539	0.000815354	0.0031589	0.010237	0.000986992	0.000642487	0.000785665	0.000843611	0.00129486	0.00141614	0.000268064	0.000326878	0.000756916	0.000671475	0.000473313	0.020791	0.00143903	0.0018844	0.00019784	5.16237e-05	0.00477737	0.000198559	0.00056065	0.00254423	0.00269749	0.0120928	0.0016568	0.00110921	0.000126737	0.000507537	0.00155559	0.000354415	0.00165249	0.000376468	0.000375292	9.57913e-05	0.000744473	9.73562e-05	0.00205535	0.0231902	0.00093631	0.00104234	0.000675077	6.13025e-05
d__Bacteria|p__Firmicutes|c__Erysipelotrichia|o__Erysipelotrichales|f__Erysipelotrichaceae|g__Erysipelatoclostridium|s__[Clostridium] innocuum	0.156363	0.0233869	0.0293369	0.0548718	0.0139294	0.0797858	0.0760176	0.0666453	0.617588	0.0802167	0.0556423	0.025511	0.0474424	0.281477	0.316359	0.0671412	0.0840895	0.056976	0.0725451	0.0119099	0.072251	0.0369351	0.588405	0.0186629	0.0253343	0.103974	0.0447892	0.0615033	0.534057	0.248116	0.346184	1.04558	0.0715015	0.0762958	0.0606461	0.258678	0.0393723	0.0566637	0.0545966	0.0378496	0.0203078	0.331654	0.0400134	0.0373338	0.62426	0.0420735	0.81549	0.139156	0.279819
d__Bacteria|p__Firmicutes|c__Erysipelotrichia|o__Erysipelotrichales|f__Erysipelotrichaceae|g__Erysipelothrix|s__Erysipelothrix larvae	0	0	0	0	0	0	0	0	0	1.35204e-05	0	0	0	0	6.22479e-05	0	0	0	0	0	0	0	0	3.76839e-05	0	6.63523e-05	0	0	8.26049e-06	1.76307e-05	0	1.72584e-05	0	0	0	0	0	0	0	0	0	0	0	0	0	0.000523528	0	0	6.81139e-05
d__Bacteria|p__Firmicutes|c__Erysipelotrichia|o__Erysipelotrichales|f__Erysipelotrichaceae|g__Erysipelothrix|s__Erysipelothrix rhusiopathiae	0	0	0	0	0	0	0	0	0	0	0	0	0	0	0	0	0	0	0	0	0	0	0	0	0	0	0	0	0	0	0	0.000189842	0	0	0	0	0	0	8.75507e-06	0	0	0	0	0	0	4.02714e-05	0	0	6.81139e-06
d__Bacteria|p__Firmicutes|c__Erysipelotrichia|o__Erysipelotrichales|f__Erysipelotrichaceae|g__Erysipelothrix|s__Erysipelothrix sp. HDW6A	0	0	0	0	0	0	0	0	0	0	0	0	0	0	0	0	0	0	0	0	0	0	0	0	0.000116153	0	0	0	0	0	0	0	0	0	0	0	0	0	0	0	0	0	0	0	0	0	0	0	0
d__Bacteria|p__Firmicutes|c__Erysipelotrichia|o__Erysipelotrichales|f__Erysipelotrichaceae|g__Erysipelothrix|s__Erysipelothrix sp. HDW6B	0	0	0	0	0	0	0	0	0	0	0	0	0	0	0	0	4.90318e-05	0	0	0	0	0	0	0	0	0	0	0	0	1.76307e-05	0	0	0	0	0	0	0	0	0	0	0	0	0	0	0	0	0	0	0.000762876
d__Bacteria|p__Firmicutes|c__Erysipelotrichia|o__Erysipelotrichales|f__Erysipelotrichaceae|g__Faecalibaculum|s__Faecalibaculum rodentium	0.000252512	0.00101994	0.000766546	0.00394037	0.000778851	0.000715789	0.00413366	0.000672901	7.58295e-05	0.000757144	7.47078e-05	0.000539182	0.000486149	0.00463855	0.000575793	1.7871e-05	0.00116042	0.000891709	0.000800605	0.000792524	0.00201108	9.92434e-05	0.00117775	0.000273208	0.00034846	0.000978697	0.00107789	0.00145769	7.43444e-05	0.000687596	0.000700593	0	0.000831908	0.00190106	0.000249155	0.00102849	0.000526253	7.18475e-05	0.00101559	0.0011991	0	0.000422996	0.000931838	0.000357452	2.89998e-05	2.01357e-05	0.00399917	0.000729324	3.40569e-05
d__Bacteria|p__Firmicutes|c__Erysipelotrichia|o__Erysipelotrichales|f__Erysipelotrichaceae|g__Faecalitalea|s__Faecalitalea cylindroides	0.116855	0.0748582	0.016618	0.14374	0.034584	0.110491	0.161895	0.172739	0.0752446	0.222655	0.183841	0.0528244	0.0491153	0.603094	0.159121	0.0179067	0.25758	0.0572767	0.150669	0.0275952	0.178454	0.0619775	0.086037	0.0175607	0.0238372	0.170326	0.215663	0.100637	0.0329924	0.0492601	0.157877	0.0455275	0.0662007	0.138894	0.0891235	0.0342488	1.46819	0.0307427	0.128376	0.0439	0.0073919	0.0396686	0.0572454	0.0629115	0.362392	0.0128264	0.306234	0.00796229	0.00446827
d__Bacteria|p__Firmicutes|c__Erysipelotrichia|o__Erysipelotrichales|f__Erysipelotrichaceae|g__Intestinibaculum|s__Intestinibaculum porci	0.00178701	0.000229847	0.000889572	0.00217978	0.00113832	0.000814518	0.00238918	0.000962623	0.000281653	0.00183878	0.00741101	0.00100134	0.000500447	0.000672017	0.00135389	0.000428903	0.0128954	0.00155531	0.00100721	9.90655e-05	0.00159703	0.000694704	0.00023555	0.000150736	0.00141965	0.00122752	0.00612696	0.00067278	0.00051215	0.000617073	0.00137073	0.000258875	0.0015145	0.00114063	0.00149493	0.000552814	0.000171838	7.18475e-05	0.0026703	0.00173916	0.000462991	0.00182734	0.00161333	0.000337593	0.000270665	6.04071e-05	0.00144651	0.00121152	1.36228e-05
d__Bacteria|p__Firmicutes|c__Erysipelotrichia|o__Erysipelotrichales|f__Erysipelotrichaceae|g__Longibaculum|s__Longibaculum sp. KGMB06250	0.13659	1.84647	0.3895	0.836931	0.38953	0.140011	0.0820474	0.0342712	0.153306	0.166464	0.183004	0.0371573	0.618825	0.818057	0.0411459	0.00968606	0.240909	0.499689	0.0739914	0.148917	0.0897593	0.557417	0.0406368	0.0185593	0.00942133	0.0498804	0.934248	0.11755	0.00384939	0.0599619	0.633808	0.00535009	0.0436859	0.0758668	0.419004	4.88563	0.0156802	0.0342872	0.836836	0.0765321	0.00178012	0.0157185	0.477755	1.01632	0.0306142	0.0287236	1.88771	0.0150747	0.0252839
d__Bacteria|p__Firmicutes|c__Erysipelotrichia|o__Erysipelotrichales|f__Erysipelotrichaceae|g__Turicibacter|s__Turicibacter sp. H121	0.0793665	0.00113487	0.000785473	0.00913831	0.000389425	0.000111071	0.0119459	0.00231777	0.00139743	0.000838267	0.129364	0.000816476	0.00117248	0.0107031	0.00382825	0.000268064	0.107331	0.00275808	0.00340903	0.0013649	0.00535302	0.00573958	0.000523445	0.0256627	0.000477519	0.00235551	0.00256708	0.00340128	0.000702141	0.0301308	0.00313744	0.000707592	0.017982	0.009827	0.000913567	0.00205698	0.00069809	0.000199576	0.0294345	0.0017117	0.000846157	0.00876448	0.00428367	0.00434899	0.000724996	0.00103699	0.00529677	0.00433375	0.000899103
d__Bacteria|p__Firmicutes|c__Erysipelotrichia|o__Erysipelotrichales|f__Erysipelotrichaceae|s__Erysipelotrichaceae bacterium GAM147	0.00528333	0.320248	0.0504122	0.127915	0.0439901	0.0352464	0.0120976	0.00499069	0.0384672	0.170763	0.0268051	0.00334293	0.0914961	0.146188	0.0884543	0.00857806	0.0293864	0.088134	0.0154956	0.0288831	0.00987796	0.121259	0.00302726	0.0022893	0.00558827	0.00645276	0.293016	0.0116989	0.0507772	0.00811011	0.106444	0.00195019	0.00747651	0.00462103	0.0713689	1.03104	0.00252386	0.00368817	0.13531	0.00782621	0.00139696	0.0150587	0.0975509	0.182539	0.0100049	0.0062924	0.753503	0.00165756	0.00190719
d__Bacteria|p__Firmicutes|c__Erysipelotrichia|o__Erysipelotrichales|f__Erysipelotrichaceae|s__Erysipelotrichaceae bacterium I46	0	0	0	0	0	1.23412e-05	0	0	0.00027082	0	0	0	0	1.63906e-05	0.000186744	0	0	0	0	0	0	0	7.85168e-05	0	1.29059e-05	0	0	0	0	0	0.000197994	0	0	0	0	6.42807e-05	0	0	0	0	7.98261e-06	0.000253798	0	0	0.000367331	1.00678e-05	2.12722e-05	0	0
d__Bacteria|p__Firmicutes|c__Negativicutes|o__Acidaminococcales|f__Acidaminococcaceae|g__Acidaminococcus|s__Acidaminococcus fermentans	0.00029136	0	9.46353e-05	0.000251513	0.000119823	0	0.000417158	0.0104019	1.08328e-05	0.0112084	0.115423	0.00676288	1.42985e-05	0	0.000871471	0.00109013	0.0104601	1.03687e-05	0	8.80582e-05	0	0	0	4.71049e-05	0.00237469	0	0.000241107	5.6065e-05	0.00885524	0.000229199	3.04606e-05	0.00279585	9.59894e-05	0.000224227	0.000553677	0.00467964	0.0165608	7.98305e-06	0.0139031	0.00990405	0	0.000177658	0.00631424	4.96461e-05	0	0	0	0	0
d__Bacteria|p__Firmicutes|c__Negativicutes|o__Acidaminococcales|f__Acidaminococcaceae|g__Acidaminococcus|s__Acidaminococcus intestini	0.00067984	2.87308e-05	0.0070314	0.00446436	0.000748895	0.000222141	0.0015359	0.0305329	0.000151659	0.00438062	0.0567032	1.22591	4.28955e-05	0.000524501	0.00641154	0.014958	0.0246303	0.000425117	0.000232434	0.000154102	5.91494e-05	8.27028e-05	8.72409e-06	0.00171462	0.0129834	9.95285e-05	9.92795e-05	1.86883e-05	0.0447801	0.215288	0.000304606	0.000293392	3.19965e-05	0.0577239	0.0560967	0.000359972	5.18679	0.000135712	0.0220453	0.000146455	2.39478e-05	0.000499135	0.00299023	1.85662	1.93332e-05	0.000946378	0.000212722	3.01374e-05	2.72456e-05
d__Bacteria|p__Firmicutes|c__Negativicutes|o__Acidaminococcales|f__Acidaminococcaceae|g__Phascolarctobacterium|s__Phascolarctobacterium faecium	0.000505024	0.0038212	0.0526551	0.0109408	0.130712	0.0685923	0.030225	0.00153272	0.00751796	0.0094643	0.109103	0.0056229	0.00539053	0.266905	0.179009	0.129958	0.0022718	0.231772	0.00643067	0.00048432	5.91494e-05	0.000793947	0.00628135	0.00436191	0.015229	0.00691723	0.108739	0.10828	3.30419e-05	0.136461	0.000654902	0.126141	0.14968	0.0249282	0.0923441	0.0107734	0.0638484	0.0347901	0.0241027	0.0940976	6.38609e-05	0.110884	0.145255	0.00024823	0.161809	0.00262771	0.0457352	0.0799002	0.122346
d__Bacteria|p__Firmicutes|c__Negativicutes|o__Acidaminococcales|f__Acidaminococcaceae|g__Phascolarctobacterium|s__Phascolarctobacterium succinatutens	0.0009712	0.00314603	0.0476299	0.00756635	0.113158	0.0452305	0.0422278	0.00118692	0.00569805	0.00751736	0.0779202	0.00989014	0.00524755	0.65815	0.271261	0.750759	0.002566	0.153592	0.0047778	0.000462306	8.87242e-05	0.00198487	0.00974481	0.00662294	0.0100537	0.0124411	0.179568	0.0940397	3.30419e-05	0.0815242	0.000761514	0.0833406	0.214718	0.0181527	0.0879054	0.0116477	0.237308	0.0195744	0.0265541	0.146657	3.19304e-05	0.0699635	0.111793	0.000357452	0.388898	0.000906106	0.0615404	0.0623241	0.0870836
d__Bacteria|p__Firmicutes|c__Negativicutes|o__Selenomonadales|f__Selenomonadaceae|g__Megamonas|s__Megamonas funiformis	0.00318554	5.89291	0.0100597	0.178218	2.08632	0.0223622	4.81032	0.00432713	0.00427895	1.94583	0.935281	10.472	0.0119249	0.0194557	0.00728301	0.257914	1.15883	37.5661	14.1015	1.01068	0.00825135	0.00249763	0.000950926	0.00983549	0.000955038	0.00154269	33.2745	0.450539	0.00978868	0.00421373	0.840529	0.00296844	0.0267491	14.8155	5.04449	2.77185	25.2685	0.00285793	11.7202	32.7306	0.000574748	0.000744473	0.000806666	1.51421	0.0123733	0.00141957	0.000914703	0.000675077	0.000354192
d__Bacteria|p__Firmicutes|c__Negativicutes|o__Selenomonadales|f__Selenomonadaceae|g__Megamonas|s__Megamonas hypermegale	0	0.0587258	3.78541e-05	0.00129948	0.0166404	0.000370236	0.0687742	9.34585e-06	2.16656e-05	0.00425894	0.00648463	0.0539182	7.14925e-05	0.000114735	1.5562e-05	0.00164413	0.0067337	0.146842	0.0968732	0.0115356	0.000147874	0	8.72409e-06	1.88419e-05	1.29059e-05	1.65881e-05	0.224996	0.000579339	4.95629e-05	1.76307e-05	0.000685363	0	0.000159982	0.0230759	0.0257644	0.028772	0.0384594	3.19322e-05	0.0702682	0.0812644	0	8.45992e-06	0	0.001122	7.73329e-05	0	0	6.02747e-06	0
d__Bacteria|p__Firmicutes|c__Negativicutes|o__Selenomonadales|f__Selenomonadaceae|g__Selenomonas|s__Selenomonas ruminantium	0	0	0	0.000859336	0	0	1.89617e-05	0.00559817	0	2.70409e-05	0	0	1.42985e-05	0	4.66859e-05	0.0222493	0.00125848	0	0	0	0	0	0	0	0	0	0	0	0	0	0	0	0	0	9.22795e-05	0	0	7.98305e-06	0	0	0	0.000245338	0	0	0	0	0	0	0
d__Bacteria|p__Firmicutes|c__Negativicutes|o__Selenomonadales|f__Selenomonadaceae|g__Selenomonas|s__Selenomonas sp. oral taxon 126	0.000407904	0.000143654	1.89271e-05	2.09594e-05	0	0	0	2.80376e-05	0	0	0	0	0	0	0	8.93548e-05	0	0	0	0	0	0	0	0	2.58119e-05	0	0	0	0	0	0	0	0	9.74901e-06	0	0	0	0	0	1.83069e-05	0	0	0	0	0	0	0	0	0
d__Bacteria|p__Firmicutes|c__Negativicutes|o__Selenomonadales|f__Selenomonadaceae|g__Selenomonas|s__Selenomonas sp. oral taxon 136	0.00029136	0.00068954	1.89271e-05	2.09594e-05	0	0	1.89617e-05	1.86917e-05	0	0	1.49416e-05	0	0	0	0	0.000589742	0	0	0	5.50364e-05	0	0	8.72409e-06	9.42097e-06	0.000477519	0	0	0	0	0	0	0.0002071	1.06655e-05	0	0	2.57123e-05	0	0	8.75507e-06	9.15346e-06	0	0	0	0	0	1.00678e-05	0	0	0
d__Bacteria|p__Firmicutes|c__Negativicutes|o__Selenomonadales|f__Selenomonadaceae|g__Selenomonas|s__Selenomonas sp. oral taxon 478	0.000213664	0.00101994	0	4.19189e-05	2.99558e-05	0	0	0	0	1.35204e-05	0	0	0	0	0	1.7871e-05	0	0	0	0	0	0	0	9.42097e-06	0.00028393	0	0	0	8.26049e-06	0	3.04606e-05	1.72584e-05	0	9.74901e-06	0	1.28561e-05	0	0	1.75101e-05	0	0	0	0	0	0	6.04071e-05	2.12722e-05	0	1.36228e-05
d__Bacteria|p__Firmicutes|c__Negativicutes|o__Selenomonadales|f__Selenomonadaceae|g__Selenomonas|s__Selenomonas sp. oral taxon 920	0.000174816	0.000258577	0	0	0	1.23412e-05	0	4.67293e-05	0	0	0	0	0	0	0	0.00017871	0	0	0	0	0	0	0	0	1.29059e-05	0	0	0	0	0	0	0	0	9.74901e-06	0	0	0	0	0	0	0	0	0	0	0	1.00678e-05	0	0	0
d__Bacteria|p__Firmicutes|c__Negativicutes|o__Selenomonadales|f__Selenomonadaceae|g__Selenomonas|s__Selenomonas sputigena	0.000135968	0	0	4.19189e-05	2.99558e-05	0	0	7.47668e-05	0	0	0	3.08104e-05	0	0	0	0.000607613	1.63439e-05	0	0	0	0	0	0	0	2.58119e-05	1.65881e-05	1.41828e-05	1.86883e-05	4.13024e-05	0	0	1.72584e-05	0	1.9498e-05	0	1.28561e-05	0	0	8.75507e-06	0	0	0	0	9.92921e-06	0	2.01357e-05	0	0	0
d__Bacteria|p__Firmicutes|c__Negativicutes|o__Selenomonadales|f__Sporomusaceae|g__Methylomusa|s__Methylomusa anaerophila	0	0	0	0	0	0	0	0	0	0	0	0	0	0	0	0	0	0	0	0	0	0	0	0	3.87178e-05	0	0	0	0	0	0	0	0	0	0	0	0	0	0	0	0	0	0	0	0	0	0	0	0
d__Bacteria|p__Firmicutes|c__Negativicutes|o__Selenomonadales|f__Sporomusaceae|g__Sporomusa|s__Sporomusa termitida	0	0	0	0	0	0	0	0	0	0	0	0	0	1.63906e-05	0	0	0	0	2.5826e-05	0	0	0	0	0	0	9.95285e-05	0	0	8.26049e-06	0	1.52303e-05	0	0	0	0	0	0	0	0	0	0	8.45992e-06	0	0	0	0	0	0	0
d__Bacteria|p__Firmicutes|c__Negativicutes|o__Veillonellales|f__Veillonellaceae|g__Dialister|s__Dialister hominis	0.000427328	1.43654e-05	7.57082e-05	0.017564	8.98674e-05	0.00243121	0.34334	0.178468	5.4164e-05	0.076066	0.00971201	0.000338914	2.8597e-05	0.000688407	0.000591355	0.00450348	0.00962657	9.33184e-05	0.0259293	0.000110073	0.0147578	6.61623e-05	8.72409e-06	1.88419e-05	0.000296836	4.97642e-05	2.83656e-05	1.86883e-05	0.052611	0.000282091	0.000380757	5.17751e-05	3.19965e-05	0.00123812	0.0130668	1.28561e-05	0.0648687	0.000175627	0.168307	6.40742e-05	3.99131e-05	8.45992e-06	0.000417241	0.000148938	7.73329e-05	0	0	0	6.81139e-06
d__Bacteria|p__Firmicutes|c__Negativicutes|o__Veillonellales|f__Veillonellaceae|g__Dialister|s__Dialister massiliensis	0.000233088	1.43654e-05	0.000141953	0.0164951	1.49779e-05	0.00261633	0.347834	0.166356	4.33312e-05	0.0711716	0.00210676	0.000215673	1.42985e-05	3.27813e-05	0.000357926	0.00419968	0.00436383	6.22122e-05	0.0319984	9.90655e-05	0.0118003	6.61623e-05	0	1.88419e-05	0.000271024	1.65881e-05	2.83656e-05	0	0.0558904	3.52613e-05	0.000182763	0	1.06655e-05	0.000662933	0.00691173	0	0.0385024	3.19322e-05	0.156698	9.15346e-06	1.59652e-05	8.45992e-06	0.00020862	0.000148938	4.83331e-05	1.00678e-05	0	0	0
d__Bacteria|p__Firmicutes|c__Negativicutes|o__Veillonellales|f__Veillonellaceae|g__Dialister|s__Dialister pneumosintes	0.00246685	0.00219791	0.000123026	0.000607823	0.000344492	0	9.48086e-05	0.000514022	1.08328e-05	1.35204e-05	1.49416e-05	0.000123242	0.000100089	0	1.5562e-05	0.000768451	0.000179783	0.000414748	0.000309912	6.60437e-05	0	1.65406e-05	8.72409e-05	0.0152714	0.000400084	0	0.000170193	0.00033639	3.30419e-05	0	0.000807205	0.00238165	0.000255972	2.9247e-05	0.000239927	0.000102849	1.07398e-05	0	0.000131326	3.66139e-05	0	7.61393e-05	0.000319885	0.000307806	9.66661e-06	0.000322171	0.00280793	0	2.04342e-05
d__Bacteria|p__Firmicutes|c__Negativicutes|o__Veillonellales|f__Veillonellaceae|g__Megasphaera|s__Megasphaera elsdenii	0.00433155	0.000215481	0.00579168	0.00509314	0.000299558	0.000172777	0.00233229	1.44313	0.00054164	0.00031097	1.33439	0.554248	0.00047185	0.00177019	1.00842	0.0172276	0.596422	0.000103687	0.000309912	0.000143095	0.000118299	0	2.61723e-05	0.0192847	1.16577	0.000364938	0.000496397	0.00130818	0.000247815	0.000123415	0.0111029	0.000258875	0.000533275	2.09369	1.0135	0.00683947	0.00328639	7.98305e-06	0.0360271	9.15346e-05	2.39478e-05	0.000270717	0.00215574	0.00199577	0.000135333	3.02035e-05	0	5.42473e-05	0.000122605
d__Bacteria|p__Firmicutes|c__Negativicutes|o__Veillonellales|f__Veillonellaceae|g__Megasphaera|s__Megasphaera stantonii	0.000252512	2.87308e-05	0.000302833	0.000503026	0	2.46824e-05	0.000132732	0.0230095	7.58295e-05	0.00031097	0.00469165	0.0102136	0.000157283	9.83439e-05	0.00121383	0.00157264	0.000686445	1.34572	0.000103304	7.7051e-05	0.000916816	0.000314271	2.61723e-05	0.000141315	0.0591995	0.000132705	0.000141828	0.000728845	0.000107386	8.81533e-05	0.000137073	0	4.2662e-05	0.000107239	4.61397e-05	0.000359972	0.000536992	7.98305e-06	0.00513923	0.0108835	1.59652e-05	2.53798e-05	0.000361609	0.672863	0	0.000382578	8.50887e-05	7.23297e-05	0.000463174
d__Bacteria|p__Firmicutes|c__Negativicutes|o__Veillonellales|f__Veillonellaceae|g__Veillonella|s__Veillonella atypica	0.239207	0.629076	0.00365292	0.219047	0.00305549	0.00166606	0.00204787	0.00065421	0.00108328	0.000175766	0.00209182	3.08104e-05	0.000672029	0.00162267	0.00023343	0.0859236	0.00764895	0.000725809	0.00366729	0.00308204	0.000739368	8.27028e-05	0.00372519	0.0153939	0.061329	0.000265409	0.0104953	0.000149507	0.0549074	8.81533e-05	0.00124888	0.000224359	0.00635663	0.00494275	0.00031375	0.00174844	4.29594e-05	0.0285953	0.0745932	0.00821981	0.000175617	0.000118439	0.00593873	0.00188655	0.000231999	0.064404	0.00102106	0.00423731	0.00373945
d__Bacteria|p__Firmicutes|c__Negativicutes|o__Veillonellales|f__Veillonellaceae|g__Veillonella|s__Veillonella dispar	0.845119	0.131989	0.00237535	0.50944	0.00260615	0.000481306	0.00144109	0.00159814	0.000129994	0.000189286	0.00358597	0.000816476	0.00960859	0.00177019	9.33719e-05	0.175153	0.0598187	0.00195969	0.00415798	0.00178318	0.000532345	0.000132325	0.00795637	0.021932	0.0010841	0.000364938	0.0109775	0.000280325	0.00392373	0.000176307	0.00494984	0.00424555	0.0017918	0.100668	0.000332206	0.00458964	0.000128878	0.000518898	0.00996327	0.00377123	0.000111757	5.92194e-05	0.00656459	0.000417027	9.66661e-05	0.113686	0.000659437	0.00127782	0.0277564
d__Bacteria|p__Firmicutes|c__Negativicutes|o__Veillonellales|f__Veillonellaceae|g__Veillonella|s__Veillonella parvula	1.30813	0.278833	0.00538475	0.319359	0.00408897	0.0046156	0.00303388	0.000981315	0.000779961	0.000581379	0.00839715	0.00127863	0.00531904	0.00154072	4.66859e-05	0.256895	0.0160497	0.00697814	0.0420963	0.000638422	0.00207023	0.000529298	0.00524318	0.472763	0.00145837	0.000613759	0.0156011	0.00386849	0.00937565	0.000299721	0.00874218	0.00138067	0.00147184	0.0629689	0.000110735	0.177775	0.00200835	0.000670576	0.0422695	0.00789029	0.000383165	0.000329937	0.0263835	0.0101576	0.000125666	0.0519098	0.00112743	0.110104	0.0104419
d__Bacteria|p__Firmicutes|c__Negativicutes|o__Veillonellales|f__Veillonellaceae|g__Veillonella|s__Veillonella rodentium	0.00740055	0.00136471	2.83906e-05	0.00119469	2.99558e-05	0	0	0	1.08328e-05	0	0.000119532	3.08104e-05	0	0	0	0.000893548	0.000130751	2.07374e-05	0.000103304	0	0	0	4.36205e-05	0.00115878	0.000180683	0	0.000141828	3.73767e-05	0.000115647	0	3.04606e-05	0	2.1331e-05	0.000487451	0	0.000244267	0	3.19322e-05	0.000534059	0	0	0	0.000236436	0.00110214	0	0.000523528	0	0.000470143	0.00019753
d__Bacteria|p__Firmicutes|c__Tissierellia|g__Ezakiella|s__Ezakiella massiliensis	0	5.74617e-05	9.46353e-06	0	1.49779e-05	2.46824e-05	1.89617e-05	9.34585e-06	0.000162492	8.11226e-05	1.49416e-05	0	0	1.63906e-05	0	3.57419e-05	0	3.11061e-05	0	0	2.95747e-05	0	0.00176227	0.000301471	0	8.29404e-05	1.41828e-05	0.000130818	4.95629e-05	0.00208042	0.000868126	0.204511	7.46584e-05	0	0.000156875	6.42807e-05	2.14797e-05	7.98305e-06	4.37754e-05	0.000228837	0	5.92194e-05	4.17241e-05	2.97876e-05	0.000115999	0.000986649	0.000744526	6.02747e-05	0.00110345
d__Bacteria|p__Firmicutes|c__Tissierellia|o__Tissierellales|f__Gottschalkiaceae|g__Gottschalkia|s__Gottschalkia acidurici	0	0	0	0	0	0	0	0	0	0	0	0	0	0	0	0	0	0	0	0	0	0	0	0	0	0	0	0	0	0	0	0	0	9.74901e-06	0	0	0	0	8.75507e-06	0	0	0	0	0	0	0	0	6.02747e-06	0
d__Bacteria|p__Firmicutes|c__Tissierellia|o__Tissierellales|f__Peptoniphilaceae|g__Anaerococcus|s__Anaerococcus mediterraneensis	1.9424e-05	1.43654e-05	0	0	0	0	0	0	0.000119161	1.35204e-05	0	0	0	3.27813e-05	0	1.7871e-05	1.63439e-05	3.11061e-05	0	0	0	0	0.000505997	0.00019784	1.29059e-05	4.97642e-05	0	7.47534e-05	8.26049e-06	0.00100495	0.00053306	0.137653	1.06655e-05	9.74901e-06	2.76838e-05	2.57123e-05	1.07398e-05	0	8.75507e-06	9.15346e-05	0	2.53798e-05	0	2.97876e-05	4.83331e-05	0.000664478	0.000170177	4.21923e-05	0.00073563
d__Bacteria|p__Firmicutes|c__Tissierellia|o__Tissierellales|f__Peptoniphilaceae|g__Anaerococcus|s__Anaerococcus prevotii	0	0	0	0	0	0	0	0	3.24984e-05	1.35204e-05	0	0	0	0	0	1.7871e-05	0	0	0	0	0	0	0.000226826	4.71049e-05	1.29059e-05	1.65881e-05	0	1.86883e-05	0	0.000599443	7.61514e-05	0.0248348	7.46584e-05	9.74901e-06	0.000138419	6.42807e-05	0	0	8.75507e-06	3.66139e-05	0	5.07595e-05	0	9.92921e-06	0	0.000201357	4.25443e-05	0	9.53594e-05
d__Bacteria|p__Firmicutes|c__Tissierellia|o__Tissierellales|f__Peptoniphilaceae|g__Finegoldia|s__Finegoldia magna	0.000252512	0.00181004	1.89271e-05	0.000230554	0.000104845	3.70236e-05	0.000758469	0.00011215	0.000357482	0.00031097	0.00255501	3.08104e-05	0.000343164	0.000573673	1.5562e-05	0.00092929	0.000196127	2.07374e-05	0.000955561	1.10073e-05	0.000177448	0.000264649	0.00252999	0.00173346	7.74356e-05	0.000116117	0.00113462	0.000934417	0.000156949	0.00223909	0.0101738	0.05017	6.39929e-05	3.8996e-05	0.0020486	0.00107992	0.000311456	0.00010378	0.000262652	0.00104349	7.98261e-06	0.000761393	0.000125172	0.000337593	0.000318998	0.00161086	0.00221231	3.01374e-05	0.000265644
d__Bacteria|p__Firmicutes|c__Tissierellia|o__Tissierellales|f__Peptoniphilaceae|g__Murdochiella|s__Murdochiella vaginalis	1.9424e-05	0.000172385	0.000170343	0.000104797	4.49337e-05	0.000197459	0.000417158	0.000420563	0.000119161	4.05613e-05	0.000313773	9.24312e-05	0.00486149	8.19532e-05	0.000108934	1.7871e-05	0.000130751	0.000145162	0.000154956	3.30218e-05	0.000798517	4.96217e-05	0.000636859	0.000122473	5.16237e-05	0.0011114	2.83656e-05	7.47534e-05	0.00033868	0.00128704	0.000654902	0.0725196	3.19965e-05	1.9498e-05	6.45956e-05	1.28561e-05	6.44391e-05	0	0.000288917	0.000100688	1.59652e-05	0.000143819	0.000681493	0.000605682	9.66661e-06	0.000392646	0.000127633	6.63022e-05	0.000326947
d__Bacteria|p__Firmicutes|c__Tissierellia|o__Tissierellales|f__Peptoniphilaceae|g__Parvimonas|s__Parvimonas micra	0.00637107	0.00343333	0.00141007	0.0141267	0.000554182	0.00197459	0.000398196	0.00170095	0.00444144	0.00146021	0.000747078	0.00130944	0.00107239	0.00154072	0.00113602	0.00116161	0.00307266	0.000974658	0.00219521	0.000132087	0.00056192	0.000678163	0.0126499	0.000452207	0.000322648	0.000829404	0.00187213	9.34417e-05	0.00152819	0.0370068	0.0134026	0.192482	0.000181313	0.000233976	3.69118e-05	0.000308547	0.000504773	0.000207559	0.00502541	0.000402752	0.000806244	0.000279177	0.00337965	6.95045e-05	0.000106333	0.00399693	0.00653056	0.000843846	0.00168922
d__Bacteria|p__Firmicutes|c__Tissierellia|o__Tissierellales|f__Peptoniphilaceae|g__Peptoniphilus|s__Peptoniphilus harei	1.9424e-05	0.000129289	0	0	1.49779e-05	3.70236e-05	1.89617e-05	4.67293e-05	0.00154909	1.35204e-05	0	0	0	6.55626e-05	0	0.000232322	3.26878e-05	0	0	0	0	3.30811e-05	0.000558342	0.000282629	3.87178e-05	4.97642e-05	2.83656e-05	0.000654092	2.47815e-05	0.0020099	0.000868126	0.110505	6.39929e-05	9.74901e-06	0.000239927	6.42807e-05	0	0	2.62652e-05	0.000311218	0	5.92194e-05	1.3908e-05	2.97876e-05	3.86665e-05	0.000875903	0.00148905	0.000180824	0.000449552
d__Bacteria|p__Firmicutes|c__Tissierellia|o__Tissierellales|f__Peptoniphilaceae|g__Peptoniphilus|s__Peptoniphilus ivorii	0	0	0	0	0	0	0	0	2.16656e-05	0	0	0	0	0	0	1.7871e-05	0	0	0	0	0	0	3.48964e-05	9.42097e-06	0	0	0	0	0	1.76307e-05	0	0.00236439	0	0	0	0	0	0	0	0	0	0	0	0	9.66661e-06	2.01357e-05	0	6.02747e-06	6.81139e-06
d__Bacteria|p__Firmicutes|c__Tissierellia|o__Tissierellales|f__Peptoniphilaceae|g__Peptoniphilus|s__Peptoniphilus sp. ING2-D1G	0.00116544	0.00218354	0.000302833	0.00238937	0.00125814	0.000567695	0.00259776	0.00123365	0.000563305	0.000851787	7.47078e-05	0.000554587	0.000915104	0.00306505	0.00905707	3.57419e-05	0.000147095	0.00114056	0.00136878	0.00309305	0.00408131	0.0029773	0.00014831	0.006378	1.29059e-05	0.000132705	0.00249617	7.47534e-05	8.26049e-06	0.000458397	0.000837666	0.00262327	0.00129052	0.0004972	9.22795e-05	0.000102849	4.29594e-05	7.98305e-06	0.00180354	0.00541885	7.98261e-06	0.000490675	0.0020862	0.000337593	9.66661e-06	5.03392e-05	0.00261648	0.000759462	2.04342e-05
d__Bacteria|p__Firmicutes|c__Tissierellia|o__Tissierellales|f__Tissierellaceae|g__Tissierella|s__Tissierellia sp. JN-28	0	0	2.83906e-05	6.28783e-05	0	4.93648e-05	1.89617e-05	0	0	0	0	0	0	0	4.66859e-05	0.000125097	0	0	2.5826e-05	3.30218e-05	0.000443621	0.000694704	8.72409e-06	2.82629e-05	0.000141965	0.00134363	0	0	0	0	6.09211e-05	0	0	2.9247e-05	0.000166103	3.85684e-05	0	1.59661e-05	0	0.000256297	0	4.22996e-05	0	0	0	0	0	0	2.04342e-05
d__Bacteria|p__Firmicutes|c__Tissierellia|o__Tissierellales|f__Tissierellaceae|s__[Clostridium] ultunense	0	0	0	0	0	0	0	0	0	0	0	0	0	0	1.5562e-05	0	0	0	0	0	0	0	0	0	0	0	0	0	0	0	0	0	0	0	0	0	0	0	0	0	0	0	0	0	0	0	2.12722e-05	0	0
d__Bacteria|p__Firmicutes|g__Ndongobacter|s__Ndongobacter massiliensis	1.9424e-05	0.000100558	0	4.19189e-05	0	2.46824e-05	0	0	0	0	0	0	2.8597e-05	0	0	0	1.63439e-05	1.03687e-05	0	0	0	0	8.72409e-05	3.76839e-05	0	0	0	0	0	3.52613e-05	3.04606e-05	0.020641	0	0	0	1.28561e-05	0	0	8.75507e-06	1.83069e-05	0	8.45992e-06	0	9.92921e-06	0	0.000130882	0	0.000204934	0.000163473
d__Bacteria|p__Fusobacteria|c__Fusobacteriia|o__Fusobacteriales|f__Fusobacteriaceae|g__Fusobacterium|s__Fusobacterium gonidiaformans	0	0	0	0	0	0	0	0	0.000324984	0.000108163	0	0	0	1.63906e-05	0	0	0	0	0	0	0	0	0	1.88419e-05	0	0	0	0	8.26049e-06	0	3.04606e-05	0	0	0	0	0	0	0	8.75507e-06	0	0	0	0	0.00024823	0	2.01357e-05	0	0	0
d__Bacteria|p__Fusobacteria|c__Fusobacteriia|o__Fusobacteriales|f__Fusobacteriaceae|g__Fusobacterium|s__Fusobacterium hwasookii	5.8272e-05	0.00068954	0	0.000272473	1.49779e-05	1.23412e-05	0	0	0	0	0	3.08104e-05	0	1.63906e-05	0	1.7871e-05	0	0	2.5826e-05	0	0	0	1.74482e-05	9.42097e-06	1.29059e-05	1.65881e-05	1.41828e-05	1.86883e-05	0	0	0.000609211	0	0	0	0	1.28561e-05	0	0	0	3.66139e-05	0	0	0	0	9.66661e-06	0	0	0	0
d__Bacteria|p__Fusobacteria|c__Fusobacteriia|o__Fusobacteriales|f__Fusobacteriaceae|g__Fusobacterium|s__Fusobacterium mortiferum	0.000155392	7.18271e-05	0.00656769	0.0167047	0.700711	0.000654083	0.00109978	0.000177571	0.0868573	0.106189	0.000239065	0.00791827	0.00554782	2.69292	1.5562e-05	8.93548e-05	0.00462533	0.14847	0.000103304	0.00024216	8.87242e-05	0.0144565	0.0529203	0.000131894	0.0351945	0.0203702	0.00141828	0.00227998	0.00017347	0.00119889	0.00455385	0.00410749	1.30809	0.514953	0.00378346	0.0174972	0.221864	0.000191593	0.0729297	0.142501	0.000726418	1.69208	0.00382471	0.00407098	0.000434998	10.355	0.264626	0.126034	2.72456e-05
d__Bacteria|p__Fusobacteria|c__Fusobacteriia|o__Fusobacteriales|f__Fusobacteriaceae|g__Fusobacterium|s__Fusobacterium necrophorum	1.9424e-05	5.74617e-05	1.89271e-05	0	1.49779e-05	0	1.89617e-05	0	0	1.35204e-05	0	1.54052e-05	0	1.63906e-05	1.5562e-05	7.14838e-05	6.53757e-05	0	2.5826e-05	0	0	0	3.48964e-05	6.59468e-05	0	0	1.41828e-05	3.73767e-05	8.26049e-06	8.81533e-05	1.52303e-05	0.00854288	0	0	0	0	0	0	8.75507e-06	9.15346e-06	7.98261e-06	0	0	0	0	4.02714e-05	6.38165e-05	0	6.13025e-05
d__Bacteria|p__Fusobacteria|c__Fusobacteriia|o__Fusobacteriales|f__Fusobacteriaceae|g__Fusobacterium|s__Fusobacterium nucleatum	0.00487543	0.0412575	0.000189271	0.00121565	0.000254624	0.000259165	0.000132732	0.000299067	0.000877456	0.000662501	0.000104591	0.00158674	0.000128686	0.000311422	0.000124496	0.00484303	0.000343222	0.000331799	0.000593997	2.20146e-05	0.000532345	0.000115784	0.00373391	0.00417349	0.00205204	0.000215645	9.92795e-05	0.000598027	0.00110691	0.0163789	0.0434825	0.0444748	0.00033063	9.74901e-05	1.84559e-05	0.000205698	3.22195e-05	0.000159661	0.000560325	0.000805505	2.39478e-05	1.69198e-05	4.17241e-05	0.000139009	0.000347998	0.00659444	2.12722e-05	2.41099e-05	0.000517666
d__Bacteria|p__Fusobacteria|c__Fusobacteriia|o__Fusobacteriales|f__Fusobacteriaceae|g__Fusobacterium|s__Fusobacterium periodonticum	0	0.000301674	0	0	0	0	0	0	0	0	0	0	0	0	0	3.57419e-05	0	0	0	0	2.95747e-05	0	0	9.42097e-06	0	0	0	0	0	1.76307e-05	1.52303e-05	0.00100098	0	0	0	0	0	0	8.75507e-06	0	0	0	0	0	0	0.000120814	0	6.02747e-06	6.81139e-06
d__Bacteria|p__Fusobacteria|c__Fusobacteriia|o__Fusobacteriales|f__Fusobacteriaceae|g__Fusobacterium|s__Fusobacterium pseudoperiodonticum	9.712e-05	0.00435272	2.83906e-05	0.00236842	0.000209691	6.17059e-05	5.68852e-05	2.80376e-05	1.08328e-05	0.000121684	0	1.54052e-05	0	0.000196688	0	0.000554	3.26878e-05	0.00032143	7.74779e-05	2.20146e-05	8.87242e-05	4.96217e-05	8.72409e-06	4.71049e-05	0	8.29404e-05	0	0	9.08653e-05	5.2892e-05	0.000487369	0.000189842	0	3.8996e-05	8.30515e-05	5.14246e-05	0	0	0	9.15346e-05	0	1.69198e-05	1.3908e-05	9.92921e-06	0	0.00413788	0	0	0
d__Bacteria|p__Fusobacteria|c__Fusobacteriia|o__Fusobacteriales|f__Fusobacteriaceae|g__Fusobacterium|s__Fusobacterium sp. oral taxon 203	0	0.000215481	9.46353e-06	2.09594e-05	0	0	0	9.34585e-06	0	0	0	1.54052e-05	0	3.27813e-05	0	0.000107226	0	0	2.5826e-05	0	2.95747e-05	1.65406e-05	1.74482e-05	0	1.29059e-05	0	0	0	0	0	0.000152303	0.000138067	1.06655e-05	0	0	0	0	1.59661e-05	0	9.15346e-06	0	0	0	0	9.66661e-06	3.02035e-05	0	0	0
d__Bacteria|p__Fusobacteria|c__Fusobacteriia|o__Fusobacteriales|f__Fusobacteriaceae|g__Fusobacterium|s__Fusobacterium ulcerans	5.8272e-05	2.87308e-05	0.017763	0.00119469	0.0547892	0.00888566	5.68852e-05	2.80376e-05	0.00213406	1.35204e-05	0.0139106	0.0020797	0.00499018	0.000885095	0.0467637	7.14838e-05	4.90318e-05	0	0.000774779	6.60437e-05	2.95747e-05	3.30811e-05	1.74482e-05	0.00103631	2.58119e-05	4.97642e-05	0	9.34417e-05	0.00016521	0.00659387	0.00051783	0.00010355	0.00292234	0.000243725	0.00442019	0.454915	6.44391e-05	0.0101944	2.62652e-05	0.00183069	0.000319304	0.000211498	0.000222528	0.0931658	1.93332e-05	0.0119304	0.000148905	2.41099e-05	0.00597359
d__Bacteria|p__Fusobacteria|c__Fusobacteriia|o__Fusobacteriales|f__Fusobacteriaceae|g__Fusobacterium|s__Fusobacterium varium	0.0038071	0.000416597	0.0497687	0.000838377	0.00124317	0.49946	0.000474043	0.000532714	0.00491809	0.000392093	0.64301	0.0158674	0.00171582	0.039649	2.81964	0.000214452	0.00151998	0.000248849	0.0261875	0.00646127	0.000266172	8.27028e-05	0.000165758	0.0729654	0.00076145	0.00257115	0.000936064	0.000373767	0.000322159	0.444716	0.000487369	0.00571251	0.108916	0.0311188	0.651668	0.135684	0.00354415	0.849668	0.00132202	0.0895758	4.78957e-05	0.01225	0.000222528	0.00243266	0.00174966	0.508034	0.000659437	0.000379731	2.27283
d__Bacteria|p__Fusobacteria|c__Fusobacteriia|o__Fusobacteriales|f__Fusobacteriaceae|g__Ilyobacter|s__Ilyobacter polytropus	0	0	0	0	0	0	0	0	0	0	0	0	0	0	0	0	0	0	0	0	0	0	0	0	0	0	0	0.00110261	0	0	0	0	1.06655e-05	0	0	0	0	0	0	0	0	0	0	0	0	0	0	0	0
d__Bacteria|p__Fusobacteria|c__Fusobacteriia|o__Fusobacteriales|f__Leptotrichiaceae|g__Leptotrichia|s__Leptotrichia buccalis	1.9424e-05	1.43654e-05	0	0	0	0	0	0	0	0	0	0	0	0	0	1.7871e-05	0	0	0	0	0	0	0	0	0	0	0	0	1.6521e-05	0	0	0	0	0	0	0	0	0	0	0	0	0	0	0	0	0	0	0	0
d__Bacteria|p__Fusobacteria|c__Fusobacteriia|o__Fusobacteriales|f__Leptotrichiaceae|g__Leptotrichia|s__Leptotrichia goodfellowii	0	0	0	0	0	0	0	0	0	0	0	0	0	0	0	0	0	0	0	0	0	0	0	9.42097e-06	0	0	0	0	0	0	0	1.72584e-05	0	0	0	0	0	0	0	0	0	0	0	0	0	0	0	0	0
d__Bacteria|p__Fusobacteria|c__Fusobacteriia|o__Fusobacteriales|f__Leptotrichiaceae|g__Leptotrichia|s__Leptotrichia hofstadii	3.8848e-05	0	0	2.09594e-05	1.49779e-05	0	0	0	0	0	0	0	0	0	0	0	0	0	0	0	0	0	0	0	0	0	0	0	0	0	0	0	0	0	0	0	0	0	0	0	1.59652e-05	0	0	0	0	0	0	6.02747e-06	0
d__Bacteria|p__Fusobacteria|c__Fusobacteriia|o__Fusobacteriales|f__Leptotrichiaceae|g__Leptotrichia|s__Leptotrichia hongkongensis	0.000310784	1.43654e-05	0	2.09594e-05	0	0	0	0	0	0	0	0	0	0	0	1.7871e-05	0	0	0	0	0	0	0	0	0	0	0	0	0	0	0	0	0	1.9498e-05	0	0	0	0	2.62652e-05	0	0	0	0	0	0	0	2.12722e-05	0	0
d__Bacteria|p__Fusobacteria|c__Fusobacteriia|o__Fusobacteriales|f__Leptotrichiaceae|g__Leptotrichia|s__Leptotrichia shahii	0	1.43654e-05	0	0.000125757	0	0	0	0	0	0	0	0	0	0	0	0	0	0	0	0	0	0	0	0	0	0	0	0	0	0	1.52303e-05	1.72584e-05	0	0	0	0	0	0	0	0	0	0	0	0	0	2.01357e-05	0	0	0
d__Bacteria|p__Fusobacteria|c__Fusobacteriia|o__Fusobacteriales|f__Leptotrichiaceae|g__Leptotrichia|s__Leptotrichia sp. oral taxon 212	0	0	0	2.09594e-05	0	1.23412e-05	0	0	0	0	0	1.54052e-05	1.42985e-05	0	0	3.57419e-05	0	1.03687e-05	2.5826e-05	0	0	0	1.74482e-05	3.76839e-05	0	0	0	0	2.47815e-05	0	0	0.000189842	0	0	0	0	0	0	8.75507e-06	0	1.59652e-05	8.45992e-06	0	0	0	1.00678e-05	0	0	0
d__Bacteria|p__Fusobacteria|c__Fusobacteriia|o__Fusobacteriales|f__Leptotrichiaceae|g__Leptotrichia|s__Leptotrichia sp. oral taxon 498	7.7696e-05	4.30962e-05	0	8.38377e-05	0	0	0	0	0	0	0	0	0	0	0	0	0	0	0	1.10073e-05	0	0	0	0	0	0	0	0	0	0	0	0	0	0	0	0	0	0	8.75507e-06	0	0	0	0	0	0	1.00678e-05	0	0	0
d__Bacteria|p__Fusobacteria|c__Fusobacteriia|o__Fusobacteriales|f__Leptotrichiaceae|g__Leptotrichia|s__Leptotrichia sp. oral taxon 847	0	1.43654e-05	0	0	0	0	0	0	0	0	0	0	0	0	0	0	0	0	0	0	0	0	0	0	0	0	0	0	8.26049e-06	0	0	0	0	0	0	0	0	0	0	0	7.98261e-06	0	0	0	0	0	0	0	0
d__Bacteria|p__Fusobacteria|c__Fusobacteriia|o__Fusobacteriales|f__Leptotrichiaceae|g__Leptotrichia|s__Leptotrichia trevisanii	0.000349632	0.000172385	0	2.09594e-05	1.49779e-05	0	0	0	0	0	0	1.54052e-05	0	0	0	1.7871e-05	0	0	0	0	0	0	0	0	0	0	0	0	0	0	0	0.00101824	1.06655e-05	0	0	7.71369e-05	0.000118138	7.98305e-06	0	1.83069e-05	7.98261e-06	0	0	0	0	3.02035e-05	0	6.02747e-06	6.81139e-06
d__Bacteria|p__Fusobacteria|c__Fusobacteriia|o__Fusobacteriales|f__Leptotrichiaceae|g__Leptotrichia|s__Leptotrichia wadei	0.000233088	0.000804463	9.46353e-06	0.00496738	4.49337e-05	3.70236e-05	0	0	0	0	0	0	0	0	0	0	1.63439e-05	1.03687e-05	0.000154956	0	0	0	8.72409e-06	0	2.58119e-05	1.65881e-05	0	0	3.30419e-05	0	1.52303e-05	0.000120808	0	0	0	2.57123e-05	0	0	3.50203e-05	0.000128148	2.39478e-05	0	0	1.98584e-05	9.66661e-06	0.000473189	0	0	0
d__Bacteria|p__Fusobacteria|c__Fusobacteriia|o__Fusobacteriales|f__Leptotrichiaceae|g__Sneathia|s__Sneathia amnii	0	0	0	0	0	1.23412e-05	0	9.34585e-06	0	0.000162245	0	0	1.42985e-05	0	1.5562e-05	0	6.53757e-05	0.000124424	0	0	0	0	8.72409e-06	0	1.29059e-05	0	0	0	0	0.00354376	0.000304606	0.468875	0	9.74901e-06	0.000286066	0	0	0	1.75101e-05	0	7.98261e-06	0	0	3.97168e-05	0.000106333	0.00533596	0	4.82198e-05	0.00168922
d__Bacteria|p__Fusobacteria|c__Fusobacteriia|o__Fusobacteriales|f__Leptotrichiaceae|g__Streptobacillus|s__Streptobacillus moniliformis	0	1.43654e-05	9.46353e-06	2.09594e-05	0	0	1.89617e-05	0	0	0	0	0	0	0	0	8.93548e-05	0	1.03687e-05	0	0	0	0	0	0	0.00757578	0	0	0.000691469	2.47815e-05	0.000246829	0	0.00595413	0	0	1.84559e-05	2.57123e-05	0	0	8.75507e-06	9.15346e-06	0	0	0	0	9.66661e-06	1.00678e-05	2.12722e-05	0	5.44911e-05
d__Bacteria|p__Kiritimatiellaeota|c__Kiritimatiellae|o__Kiritimatiellales|f__Kiritimatiellaceae|g__Kiritimatiella|s__Kiritimatiella glycovorans	0	0	0	0	0	0	0	0	0	0	0	3.08104e-05	0	0	3.1124e-05	0	0	0	0	0	2.95747e-05	0	0	0	0	0	0	0	0	0	0	0	0	0	0	0	0	0	0	0	0	0	0	0	0	0	0	0	0
d__Bacteria|p__Lentisphaerae|c__Lentisphaeria|o__Victivallales|s__Victivallales bacterium CCUG 44730	0.000213664	0.000244212	0.256206	0.0165579	0.00317531	0.000296189	0.0037165	1.86917e-05	1.08328e-05	1.35204e-05	5.97662e-05	9.24312e-05	0.11935	0.00149155	0	0.000411032	0.0917384	3.11061e-05	0.010537	4.40291e-05	1.03032	0.000115784	0.000244275	0	0.000567861	0.0364108	4.25484e-05	0.00358816	0.000115647	1.76307e-05	0.126807	1.72584e-05	0.000362627	6.82431e-05	0.0014211	3.85684e-05	0.003963	7.18475e-05	0.0188759	9.15346e-06	0	0.000905211	0	0	9.66661e-06	0	0	6.02747e-06	1.36228e-05
d__Bacteria|p__Proteobacteria|c__Alphaproteobacteria|o__Caulobacterales|f__Caulobacteraceae|g__Asticcacaulis|s__Asticcacaulis excentricus	0	0	0	0	0	0	0	0	0	0	0	0	0	0	0	0	0	0	2.5826e-05	0	0	0	0	0	0	0	0	0	0	0	0	0	0	0	0	0	0	0	0	0	0	0	0	0	0	0	0	0	0
d__Bacteria|p__Proteobacteria|c__Alphaproteobacteria|o__Caulobacterales|f__Caulobacteraceae|g__Brevundimonas|s__Brevundimonas diminuta	0	0	0	0	0	0	0	1.86917e-05	0	0	0	0	0	0	0	0	0	0	0	1.10073e-05	0	0	0	0	0	0	0	0	0	0	0	0	0	0	0	0	0	0	0	0	0	0	0	0	0	0	0	0	0
d__Bacteria|p__Proteobacteria|c__Alphaproteobacteria|o__Caulobacterales|f__Caulobacteraceae|g__Brevundimonas|s__Brevundimonas naejangsanensis	5.8272e-05	1.43654e-05	0	0	0	0	0	0	0	0	0	0	0	0	0	0	0	0	2.5826e-05	1.10073e-05	2.95747e-05	0	0	0	1.29059e-05	0	0	0	0	0	0	0	0	0	0	0	0	0	0	0	0	0	0	0	0	0	0	0	0
d__Bacteria|p__Proteobacteria|c__Alphaproteobacteria|o__Caulobacterales|f__Caulobacteraceae|g__Brevundimonas|s__Brevundimonas sp. 'scallop'	0	0	0	0	0	0	0	0	0	0	0	0	0	0	1.5562e-05	0	0	0	0	0	0	0	0	0	0	0	0	0	0	0	0	0	0	0	0	0	0	0	0	0	0	0	0	0	0	0	0	0	0
d__Bacteria|p__Proteobacteria|c__Alphaproteobacteria|o__Caulobacterales|f__Caulobacteraceae|g__Brevundimonas|s__Brevundimonas sp. SGAir0440	0	0	0	0	0	0	0	0	0	0	0	0	0	0	0	0	0	0	0	0	0	0	0	0	2.58119e-05	0	0	0	0	0	0	0	0	0	0	0	0	0	0	0	0	0	0	0	0	1.00678e-05	0	0	0
d__Bacteria|p__Proteobacteria|c__Alphaproteobacteria|o__Caulobacterales|f__Caulobacteraceae|g__Brevundimonas|s__Brevundimonas vancanneytii	0	0	0	0	0	0	0	0	0	0	0	0	0	0	0	0	0	0	0	1.10073e-05	0	0	0	0	0	0	0	0	0	0	0	0	0	0	0	0	0	0	0	0	0	0	0	0	0	0	0	0	0
d__Bacteria|p__Proteobacteria|c__Alphaproteobacteria|o__Caulobacterales|f__Caulobacteraceae|g__Caulobacter|s__Caulobacter sp. FWC26	0	0	0	0	0	0	0	0	0	0	0	0	0	0	0	0	0	0	0	0	0	0	0	9.42097e-06	6.45296e-05	0	0	0	0	0	0	0	0	0	0	0	0	0	0	0	0	0	0	0	0	0	0	0	0
d__Bacteria|p__Proteobacteria|c__Alphaproteobacteria|o__Emcibacterales|f__Emcibacteraceae|g__Emcibacter|s__Emcibacter congregatus	0	0	0	0	0	0	1.89617e-05	0	0	0	0	0	0	0	0	0	0	0	0	0	0	0	0	0	0	0	0	0	0	0	0	0	0	0	0	0	0	0	0	0	0	0	0	0	0	0	0	0	0
d__Bacteria|p__Proteobacteria|c__Alphaproteobacteria|o__Magnetococcales|f__Magnetococcaceae|g__Magnetococcus|s__Magnetococcus marinus	0	0	0	0	0	0	0	9.34585e-06	0	0	0	0	0	1.63906e-05	0	0	0	0	0	0	0	0	0	0	0	0	0	0	0	0	0	0	0	0	0	0	0	0	0	0	0	0	0	0	0	0	0	0	0
d__Bacteria|p__Proteobacteria|c__Alphaproteobacteria|o__Rhizobiales|f__Bradyrhizobiaceae|g__Bosea|s__Bosea sp. AS-1	0	0	0	0	0	0	0	0	0	0	0	0	0	0	1.5562e-05	0	0	1.03687e-05	0	0	0	0	0	0	2.58119e-05	0	0	0	0	0	0	0	0	0	0	0	0	0	0	0	0	0	0	0	0	0	0	0	0
d__Bacteria|p__Proteobacteria|c__Alphaproteobacteria|o__Rhizobiales|f__Bradyrhizobiaceae|g__Bosea|s__Bosea sp. RAC05	0	0	0	0	0	0	0	0	0	0	0	0	0	0	0	0	0	0	0	0	0	0	0	0	1.29059e-05	0	0	0	0	0	0	0	0	0	0	0	0	0	0	0	0	0	0	0	0	0	0	0	0
d__Bacteria|p__Proteobacteria|c__Alphaproteobacteria|o__Rhizobiales|f__Bradyrhizobiaceae|g__Bosea|s__Bosea sp. Tri-49	0	0	9.46353e-06	0	0	0	0	0	0	0	0	0	0	0	0	0	0	0	0	0	0	0	0	0	0.000129059	0	0	0	0	0	0	0	0	0	0	0	0	0	0	0	0	0	0	0	0	0	0	0	0
d__Bacteria|p__Proteobacteria|c__Alphaproteobacteria|o__Rhizobiales|f__Bradyrhizobiaceae|g__Bradyrhizobium|s__Bradyrhizobium betae	0	0	0	0	0	0	0	0	0	0	0	0	0	0	0	0	0	0	0	0	0	0	0	0	0	0	0	0	0	0	0	0	0	0	0	0	0	0	0	0	0	0	0	0	9.66661e-06	0	0	0	0
d__Bacteria|p__Proteobacteria|c__Alphaproteobacteria|o__Rhizobiales|f__Bradyrhizobiaceae|g__Bradyrhizobium|s__Bradyrhizobium sp. LCT2	0	0	0	0	0	0	0	0	0	0	0	0	0	0	0	0	0	0	0	0	0	0	0	0	0	0	0	0	0	0	0	1.72584e-05	0	0	0	0	0	0	0	0	0	0	0	0	0	0	0	0	0
d__Bacteria|p__Proteobacteria|c__Alphaproteobacteria|o__Rhizobiales|f__Bradyrhizobiaceae|g__Bradyrhizobium|s__Bradyrhizobium sp. SK17	0	0	0	0	0	0	0	0	0	0	0	0	0	0	0	0	0	0	0	0	0	0	0	0	0	0	0	0	0	0	0	0	0	0	0	0	0	0	0	0	0	8.45992e-06	0	0	0	0	0	0	0
d__Bacteria|p__Proteobacteria|c__Alphaproteobacteria|o__Rhizobiales|f__Bradyrhizobiaceae|g__Nitrobacter|s__Nitrobacter hamburgensis	0	0	0	0	0	0	0	0	1.08328e-05	0	0	0	0	0	0	0	0	0	0	0	0	0	0	0	0	0	0	0	0	0	0	0	0	0	0	0	0	0	0	0	0	0	0	0	0	0	0	0	0
d__Bacteria|p__Proteobacteria|c__Alphaproteobacteria|o__Rhizobiales|f__Bradyrhizobiaceae|s__Bradyrhizobiaceae bacterium SG-6C	0	0	0	0	0	0	0	0	0	0	0	0	0	0	0	0	0	0	0	0	0	0	0	0	0	0	0	0	0	0	0	0	0	0	9.22795e-06	0	0	0	0	0	0	0	0	0	0	0	0	0	0
d__Bacteria|p__Proteobacteria|c__Alphaproteobacteria|o__Rhizobiales|f__Brucellaceae|g__Ochrobactrum|s__Ochrobactrum anthropi	0	0	0	0	0	0	0	0	0	0	0	0	0	1.63906e-05	3.1124e-05	0	0	0	2.5826e-05	0	0.000414046	0	0	0	0	0	0	0	0	0	0	1.72584e-05	0	0	0	0	0	0	0	0	0	0	0	0	0	0	0	0	0
d__Bacteria|p__Proteobacteria|c__Alphaproteobacteria|o__Rhizobiales|f__Methylobacteriaceae|g__Methylobacterium|s__Methylobacterium aquaticum	0	0	9.46353e-06	0	0	0	0	0	0	0	0	0	0	0	0	0	0	0	2.5826e-05	0	0	0	0	0	0	0	0	0	0	0	0	0	0	0	0	0	0	0	0	0	0	0	0	0	0	0	0	0	0
d__Bacteria|p__Proteobacteria|c__Alphaproteobacteria|o__Rhizobiales|f__Methylobacteriaceae|g__Methylobacterium|s__Methylobacterium mesophilicum	0	0	0	0	0	0	0	0	0	0	0	0	0	0	0	0	0	0	0	0	0	0	0	0	0	0	0	0	0	0	0	0	0	0	0	0	0	0	0	0	0	1.69198e-05	0	0	0	0	0	0	0
d__Bacteria|p__Proteobacteria|c__Alphaproteobacteria|o__Rhizobiales|f__Methylobacteriaceae|g__Methylobacterium|s__Methylobacterium oryzae	0	0	0	0	0	0	0	0	0	0	0	0	0	0	0	0	0	0	0	0	0	0	0	0	0	0	0	0	0	0	0	0	0	0	0	0	0	0	0	0	0	8.45992e-06	0	0	0	0	0	0	0
d__Bacteria|p__Proteobacteria|c__Alphaproteobacteria|o__Rhizobiales|f__Methylobacteriaceae|g__Methylobacterium|s__Methylobacterium radiotolerans	0	0	0	0	0	0	0	0	0	0	0	0	0	0	0	0	0	0	0	0	0	0	0	0	0	0	0	0	0	0	0	0	0	0	0	0	0	0	0	0	0	8.45992e-06	0	0	0	0	0	0	0
d__Bacteria|p__Proteobacteria|c__Alphaproteobacteria|o__Rhizobiales|f__Methylobacteriaceae|g__Methylobacterium|s__Methylobacterium terrae	0	0	0	0	0	0	0	0	0	0	0	0	0	0	0	0	0	0	0	0	0	0	0	0	0	0	0	0	0	0	0	0	0	0	0	0	0	0	0	0	0	8.45992e-06	0	0	0	0	0	0	0
d__Bacteria|p__Proteobacteria|c__Alphaproteobacteria|o__Rhizobiales|f__Methylobacteriaceae|g__Methylorubrum|s__Methylorubrum populi	0	0	0	0	0	0	0	0	0	0	0	0	0	0	0	0	0	0	0	0	0	0	0	0	1.29059e-05	0	0	0	0	0	0	0	0	0	0	0	0	0	8.75507e-06	0	0	0	0	0	0	0	0	0	0
d__Bacteria|p__Proteobacteria|c__Alphaproteobacteria|o__Rhizobiales|f__Phyllobacteriaceae|g__Aminobacter|s__Aminobacter aminovorans	0	0	0	0	0	0	0	0	0	0	0	0	0	0	0	0	0	0	0	0	0	0	0	0	1.29059e-05	0	0	0	0	0	0	0	0	0	0	0	0	0	0	0	0	0	0	0	0	0	0	0	0
d__Bacteria|p__Proteobacteria|c__Alphaproteobacteria|o__Rhizobiales|f__Rhizobiaceae|g__Agrobacterium|s__Agrobacterium fabrum	0	0	0	0	0	0	0	0	0	0	0	0	0	0	0	0	0	0	0	0	0	0	0	0	0	0	0	0	0	0	0	0	0	0	0	0	0	0	0	0	0	0	0	0	0	1.00678e-05	0	0	0
d__Bacteria|p__Proteobacteria|c__Alphaproteobacteria|o__Rhizobiales|f__Rhizobiaceae|g__Agrobacterium|s__Agrobacterium tumefaciens	0	0	0	0	0	0	0	2.80376e-05	0	0	0	0	0	0	0	0	3.26878e-05	0	0	0	2.95747e-05	0	0	0	7.74356e-05	0	0	1.86883e-05	0	0	0	0	0	0	9.22795e-06	0	0	0	8.75507e-05	0	0	0	0	0	0	1.00678e-05	0	0	0
d__Bacteria|p__Proteobacteria|c__Alphaproteobacteria|o__Rhizobiales|f__Rhizobiaceae|g__Ensifer|s__Ensifer adhaerens	0	0	9.46353e-06	0	0	0	0	0	0	0	0	0	0	0	0	0	0	0	0	0	0	0	0	0	0.000296836	0	0	0	0	0	0	0	0	0	0	0	0	0	0	0	7.98261e-06	0	0	0	0	0	0	0	0
d__Bacteria|p__Proteobacteria|c__Alphaproteobacteria|o__Rhizobiales|f__Rhizobiaceae|g__Rhizobium|s__Rhizobium daejeonense	0	0	0	0	0	0	0	0	0	0	0	0	0	0	0	0	0	0	0	0	0	0	0	0	1.29059e-05	0	0	0	0	0	0	0	0	0	0	0	0	0	0	0	0	0	0	0	0	0	0	0	0
d__Bacteria|p__Proteobacteria|c__Alphaproteobacteria|o__Rhizobiales|f__Rhizobiaceae|g__Rhizobium|s__Rhizobium rhizoryzae	0	0	0	0	0	0	0	0	0	0	0	0	0	0	0	0	0	0	0	0	0	0	0	0	1.29059e-05	0	0	0	0	0	0	0	0	0	0	0	0	0	0	0	0	0	0	0	0	0	0	0	0
d__Bacteria|p__Proteobacteria|c__Alphaproteobacteria|o__Rhizobiales|f__Rhizobiaceae|g__Rhizobium|s__Rhizobium sp. IRBG74	0	0	0	0	0	0	0	0	0	0	0	0	0	0	0	0	1.63439e-05	0	0	0	0	0	0	0	0	0	0	0	0	0	0	0	0	0	0	0	0	0	0	0	0	0	0	0	0	0	0	0	0
d__Bacteria|p__Proteobacteria|c__Alphaproteobacteria|o__Rhizobiales|f__Rhizobiaceae|g__Rhizobium|s__Rhizobium sp. M15	0	0	0	0	0	0	0	0	0	0	0	0	0	0	0	0	0	0	0	0	0	0	0	0	1.29059e-05	0	0	0	0	0	0	0	0	0	0	0	0	0	0	0	0	0	0	0	0	0	0	0	0
d__Bacteria|p__Proteobacteria|c__Alphaproteobacteria|o__Rhizobiales|f__Rhizobiaceae|g__Rhizobium|s__Rhizobium sp. S41	0	0	0	0	0	0	0	0	0	0	0	0	0	0	0	0	0	0	0	0	0	0	0	0	0	0	0	0	0	0	0	0	0	0	0	0	0	0	8.75507e-06	0	0	0	0	0	0	0	0	0	0
d__Bacteria|p__Proteobacteria|c__Alphaproteobacteria|o__Rhizobiales|f__Rhizobiaceae|g__Shinella|s__Shinella sp. HZN7	0	0	1.89271e-05	0	0	0	0	0	0	0	0	0	0	0	0	0	0	0	0	0	0	0	0	0	0.000167777	0	0	0	8.26049e-06	0	0	0	0	0	0	0	0	0	0	0	0	0	0	0	0	0	0	0	0
d__Bacteria|p__Proteobacteria|c__Alphaproteobacteria|o__Rhizobiales|f__Rhizobiaceae|g__Sinorhizobium|s__Sinorhizobium sp. RAC02	0	0	0	0	0	0	0	0	0	0	0	0	0	0	0	0	0	0	0	0	0	0	0	0	1.29059e-05	0	0	0	0	0	0	0	0	0	0	0	0	0	0	0	0	0	0	0	0	0	0	0	0
d__Bacteria|p__Proteobacteria|c__Alphaproteobacteria|o__Rhizobiales|f__Xanthobacteraceae|g__Azorhizobium|s__Azorhizobium caulinodans	0	0	0	0	0	0	0	0	0	0	0	0	0	0	1.5562e-05	0	0	0	0	0	0	0	0	0	0	0	0	0	0	0	0	0	0	0	0	0	0	0	0	0	0	0	0	0	0	0	0	0	0
d__Bacteria|p__Proteobacteria|c__Alphaproteobacteria|o__Rhizobiales|g__Nordella|s__Nordella sp. HKS 07	0	0	0	0	0	0	0	0	0	0	0	0	0	0	0	0	0	0	0	0	0	0	0	0	0	0	0	0	0	0	0	1.72584e-05	0	0	0	0	0	0	0	0	0	0	0	0	0	0	0	0	0
d__Bacteria|p__Proteobacteria|c__Alphaproteobacteria|o__Rhodobacterales|f__Rhodobacteraceae|g__Defluviimonas|s__Defluviimonas alba	0	0	0	0	0	0	0	0	0	0	0	0	0	0	0	0	0	0	0	0	0	0	0	0	1.29059e-05	0	0	0	0	0	0	0	0	0	0	0	0	0	0	0	0	0	0	0	0	0	0	0	0
d__Bacteria|p__Proteobacteria|c__Alphaproteobacteria|o__Rhodobacterales|f__Rhodobacteraceae|g__Haematobacter|s__Haematobacter massiliensis	0	0	0	0	0	0	0	0	0	0	0	0	0	0	0	0	0	0	0	0	0	0	0	0	1.29059e-05	0	0	0	0	0	0	0	0	0	0	0	0	0	0	0	0	0	0	0	0	0	0	0	0
d__Bacteria|p__Proteobacteria|c__Alphaproteobacteria|o__Rhodobacterales|f__Rhodobacteraceae|g__Paracoccus|s__Paracoccus aminovorans	0	0	0	0	0	0	0	0	0	0	0	0	0	0	0	0	0	0	0	0	0	0	0	0	0	0	0	1.86883e-05	0	0	0	0	0	0	0	0	0	0	0	0	0	0	0	0	0	0	0	0	0
d__Bacteria|p__Proteobacteria|c__Alphaproteobacteria|o__Rhodobacterales|f__Rhodobacteraceae|g__Paracoccus|s__Paracoccus contaminans	0	0	0	0	0	0	0	0	0	0	0	0	0	0	0	0	0	0	0	0	0	0	0	0	2.58119e-05	0	0	0	0	0	0	0	0	0	0	0	0	0	0	0	0	0	0	0	0	0	0	0	0
d__Bacteria|p__Proteobacteria|c__Alphaproteobacteria|o__Rhodobacterales|f__Rhodobacteraceae|g__Paracoccus|s__Paracoccus pantotrophus	0	0	0	0	0	0	0	0	0	0	0	0	0	0	0	0	0	0	0	0	0	0	0	0	1.29059e-05	0	0	0	0	0	0	0	0	0	0	0	0	0	0	0	0	0	0	0	0	0	0	0	0
d__Bacteria|p__Proteobacteria|c__Alphaproteobacteria|o__Rhodobacterales|f__Rhodobacteraceae|g__Paracoccus|s__Paracoccus sp. AK26	0	0	0	0	0	0	0	0	0	0	0	0	0	0	0	0	0	0	0	0	0	0	0	0	1.29059e-05	0	0	0	0	0	0	0	0	0	0	0	0	0	0	0	0	0	0	0	9.66661e-06	0	0	0	0
d__Bacteria|p__Proteobacteria|c__Alphaproteobacteria|o__Rhodobacterales|f__Rhodobacteraceae|g__Paracoccus|s__Paracoccus sp. Arc7-R13	0	0	9.46353e-06	0	0	0	0	0	0	0	0	0	0	0	0	0	0	0	0	0	0	0	0	0	0.000593673	0	0	0	8.26049e-06	0	0	0	0	0	0	0	0	0	0	0	0	0	0	0	0	0	0	0	0
d__Bacteria|p__Proteobacteria|c__Alphaproteobacteria|o__Rhodobacterales|f__Rhodobacteraceae|g__Paracoccus|s__Paracoccus yeei	0	0	9.46353e-06	0	0	0	0	0	0	0	0	0	0	0	0	0	0	0	0	0	2.95747e-05	0	0	0	0.000154871	0	0	0	0	0	0	0	0	0	0	0	0	0	0	0	0	0	0	0	0	0	0	0	0
d__Bacteria|p__Proteobacteria|c__Alphaproteobacteria|o__Rhodobacterales|f__Rhodobacteraceae|g__Rhodobacter|s__Rhodobacter sp. LPB0142	0	0	0	0	0	0	0	0	0	0	0	0	0	0	0	0	0	0	0	0	0	0	0	0	0	0	0	0	0	0	0	1.72584e-05	0	0	0	0	0	0	0	0	0	0	0	0	0	0	0	0	0
d__Bacteria|p__Proteobacteria|c__Alphaproteobacteria|o__Rhodospirillales|f__Acetobacteraceae|g__Acetobacter|s__Acetobacter pasteurianus	0	0	9.46353e-06	0	0	0	0	3.73834e-05	0	0	0	0	0	0	0	0	0	0	0	0	0	0	0	0	0	0	0	0	0	0	0	0	0	0	0	0	0	0	0	0	0	0	0	0	0	0	0	0	0
d__Bacteria|p__Proteobacteria|c__Alphaproteobacteria|o__Rhodospirillales|f__Acetobacteraceae|g__Granulibacter|s__Granulibacter bethesdensis	0	0	0	0	0	0	0	0	0	0	0	0	0	0	0	0	0	0	0	0	0	0	0	0	0	0	0	0	0	0	0	0	0	0	0	0	0	0	0	0	0	0	0.000152988	0	0	0	0	0	0
d__Bacteria|p__Proteobacteria|c__Alphaproteobacteria|o__Rhodospirillales|f__Rhodospirillaceae|g__Niveispirillum|s__Niveispirillum cyanobacteriorum	0	0	9.46353e-06	0	0	0	0	0	0	0	0	0	0	0	0	0	0	0	0	0	0	0	0	0	0	0	0	5.6065e-05	0	0	0	0	0	0	0	0	0	0	0	0	0	0	0	0	0	0	0	0	0
d__Bacteria|p__Proteobacteria|c__Alphaproteobacteria|o__Rhodospirillales|f__Rhodospirillaceae|g__Tistrella|s__Tistrella mobilis	0	0	0	0	0	0	0	0	0	0	0	0	0	0	0	0	0	0	0	0	0	0	0	0	0	0	0	0	0	0	0	0	0	0	0	0	0	0	0	9.15346e-06	0	0	0	0	0	0	0	0	0
d__Bacteria|p__Proteobacteria|c__Alphaproteobacteria|o__Rickettsiales|f__Rickettsiaceae|g__Rickettsia|s__Rickettsia felis	0	0	0	0	0	0	0	0	0	0	0	0	0	0	0	0	0	0	0	0	0	0	0	0	0	0	0	0	0	0	0	0	0	0	0	0	0	0	0	0	7.98261e-06	0	0	0	0	0	0	0	0
d__Bacteria|p__Proteobacteria|c__Alphaproteobacteria|o__Sphingomonadales|f__Sphingomonadaceae|g__Novosphingobium|s__Novosphingobium resinovorum	0	0	0	0	0	0	0	0	0	0	0	0	0.000428955	0	0	0	0	0	0	0	0	0	0	0	0	0	0	0	0	0	0	0	0	0	0	0	0	0	0	0	0	0	0	0	0	0	0	0	0
d__Bacteria|p__Proteobacteria|c__Alphaproteobacteria|o__Sphingomonadales|f__Sphingomonadaceae|g__Sphingobium|s__Sphingobium cloacae	0	0	0	0	0	0	0	0	0	0	0	0	0	0	0	0	0	0	2.5826e-05	0	0	0	0	0	2.58119e-05	0	0	0	0	0	0	0	0	0	0	0	0	0	0	0	0	0	0	0	0	0	0	0	0
d__Bacteria|p__Proteobacteria|c__Alphaproteobacteria|o__Sphingomonadales|f__Sphingomonadaceae|g__Sphingobium|s__Sphingobium sp. YG1	0	0	0	0	0	0	0	0	0	0	0	0	0	0	0	0	0	0	0	0	0	0	0	0	0	0	0	0	0	0	0	0	0	0	0	0	0	7.98305e-06	0	0	0	0	0	0	0	0	0	0	0
d__Bacteria|p__Proteobacteria|c__Alphaproteobacteria|o__Sphingomonadales|f__Sphingomonadaceae|g__Sphingobium|s__Sphingobium yanoikuyae	0	0	0	0	0	0	0	0	0	0	0	0	0	0	0	0	0	0	0	0	0	0	0	0	0	0	0	0	0	0	0	0	0	0	0	1.28561e-05	0	0	0	0	0	0	0	0	0	0	0	0	0
d__Bacteria|p__Proteobacteria|c__Alphaproteobacteria|o__Sphingomonadales|f__Sphingomonadaceae|g__Sphingomonas|s__Sphingomonas koreensis	0	0	0	0	0	0	0	0	0	0	0	0	0	0	0	0	0	0	0	0	0	0	0	0	1.29059e-05	0	0	0	0	0	0	0	0	0	0	0	0	0	0	0	0	0	0	0	0	0	0	0	0
d__Bacteria|p__Proteobacteria|c__Alphaproteobacteria|o__Sphingomonadales|f__Sphingomonadaceae|g__Sphingomonas|s__Sphingomonas paucimobilis	0.000213664	0	0	0	0	0	0	0	0	1.35204e-05	0	0	0	0	0	1.7871e-05	0	0	0	0	0	0	0	0	0	0	0	0	0	0	0	0	0	0	0	1.28561e-05	0	0	0	0	0	0	0	0	0	0	0	0	0
d__Bacteria|p__Proteobacteria|c__Alphaproteobacteria|o__Sphingomonadales|f__Sphingomonadaceae|g__Sphingomonas|s__Sphingomonas sp. AAP5	0	0	0	0	0	0	0	0	0	0	0	0	0	0	0	0	0	0	0	0	0	0	0	0	0	0	0	0	0	0	0	1.72584e-05	0	0	0	0	0	0	0	0	0	0	0	0	0	0	0	0	0
d__Bacteria|p__Proteobacteria|c__Alphaproteobacteria|o__Sphingomonadales|f__Sphingomonadaceae|g__Sphingomonas|s__Sphingomonas sp. FARSPH	1.9424e-05	0	0	0	0	0	0	0	0	0	0	0	0	0	0	0	0	0	0	0	0	0	0	0	0	0	0	0	0	0	0	0	0	0	0	0	0	0	0	0	0	0	0	0	0	0	0	0	0
d__Bacteria|p__Proteobacteria|c__Alphaproteobacteria|o__Sphingomonadales|f__Sphingomonadaceae|g__Sphingopyxis|s__Sphingopyxis alaskensis	0	0	9.46353e-06	0	0	0	0	0	0	0	0	0	0	0	0	0	0	0	0	0	0	0	0	0	1.29059e-05	0	0	0	0	0	0	0	0	0	0	0	0	0	0	0	0	0	0	0	0	0	0	0	0
d__Bacteria|p__Proteobacteria|c__Alphaproteobacteria|o__Sphingomonadales|f__Sphingomonadaceae|g__Sphingopyxis|s__Sphingopyxis fribergensis	0	0	0	0	0	0	0	0	0	0	0	0	0	0	0	0	0	0	0	1.10073e-05	0	0	0	0	0	0	0	0	0	0	0	0	0	0	0	0	0	0	0	0	0	0	0	0	0	0	0	0	0
d__Bacteria|p__Proteobacteria|c__Alphaproteobacteria|o__Sphingomonadales|f__Sphingomonadaceae|g__Sphingopyxis|s__Sphingopyxis lindanitolerans	0	0	0	0	0	0	0	0	0	0	0	0	0	0	0	0	0	0	0	0	0	0	0	0	1.29059e-05	0	0	0	0	0	0	0	0	0	0	0	0	0	0	0	0	0	0	0	0	0	0	0	0
d__Bacteria|p__Proteobacteria|c__Alphaproteobacteria|o__Sphingomonadales|f__Sphingomonadaceae|g__Sphingopyxis|s__Sphingopyxis macrogoltabida	0	0	0	0	0	0	0	0	0	0	0	0	0	0	0	0	0	0	0	0	0	0	0	0	1.29059e-05	0	0	0	0	0	0	0	0	0	0	0	0	0	0	0	0	0	0	0	0	0	0	0	0
d__Bacteria|p__Proteobacteria|c__Alphaproteobacteria|o__Sphingomonadales|f__Sphingomonadaceae|g__Sphingopyxis|s__Sphingopyxis sp. 113P3	0	0	0	0	0	0	0	0	0	0	0	0	0	0	0	0	0	0	0	0	0	0	0	0	1.29059e-05	0	0	0	0	0	0	0	0	0	0	0	0	0	0	0	0	0	0	0	0	0	0	0	0
d__Bacteria|p__Proteobacteria|c__Alphaproteobacteria|o__Sphingomonadales|f__Sphingomonadaceae|g__Sphingopyxis|s__Sphingopyxis sp. EG6	0	0	0	0	0	0	0	0	0	0	0	0	0	0	0	0	0	0	0	0	0	0	0	0	0.000103247	0	0	0	0	0	0	0	0	0	0	0	0	0	0	0	0	0	0	0	0	0	0	0	0
d__Bacteria|p__Proteobacteria|c__Betaproteobacteria|o__Burkholderiales|f__Alcaligenaceae|g__Achromobacter|s__Achromobacter sp. AONIH1	0	0	0	0	0	0	0	0	0	0	0	0	1.42985e-05	0	0	0	0	0	0	0	0	0	0	0	0	0	0	0	0	0	0	0	0	0	0	0	0	0	0	0	0	0	0	0	0	0	0	0	0
d__Bacteria|p__Proteobacteria|c__Betaproteobacteria|o__Burkholderiales|f__Alcaligenaceae|g__Alcaligenes|s__Alcaligenes faecalis	0	0	0	0	0	0	0	0	0	0	0	0	0	0	0	0	0	0	0	0	0	0	0	0	0	0	0	0	0	0	1.52303e-05	0	0.000138651	0	0	0	0	0	0	0	0	0	1.3908e-05	0	0	0	0	0	0
d__Bacteria|p__Proteobacteria|c__Betaproteobacteria|o__Burkholderiales|f__Alcaligenaceae|g__Bordetella|s__Bordetella avium	0	0	0	0	0	0	0	0	0	0	0	0	1.42985e-05	0	0	0	0	0	0	0	0	0	0	0	0	0	0	0	0	0	0	0	0	0	0	0	0	0	0	0	0	0	0	0	0	0	0	0	0
d__Bacteria|p__Proteobacteria|c__Betaproteobacteria|o__Burkholderiales|f__Alcaligenaceae|g__Bordetella|s__Bordetella bronchiseptica	0	0	0	0	0	0	0	0	0	0	0	0	0	0	0	0	0	0	0	0	0	0	0	0	0	0	0	0	0	0	0	0	0	0	0	0	0	0	0	0	0	0	0	2.97876e-05	0	0	0	0	0
d__Bacteria|p__Proteobacteria|c__Betaproteobacteria|o__Burkholderiales|f__Alcaligenaceae|g__Bordetella|s__Bordetella petrii	0	0	0	0	0	0	0	0	0	0	0	0	0	0	0	0	0	0	0	0	0	0	0	0	0	0	0	0	0	0	0	0	0	0	2.76838e-05	0	0	0	0	0	0	0	0	0	0	0	0	0	0
d__Bacteria|p__Proteobacteria|c__Betaproteobacteria|o__Burkholderiales|f__Alcaligenaceae|g__Bordetella|s__Bordetella pseudohinzii	0	0	0	0	0	0	0	0	0	0	0	0	0	0	0	0	0	0	0	0	0	0	0	0	0	0	0	0	0	0	0	0	0	0	0	0	0	0	0	0	0	0	0	0	0	1.00678e-05	0	0	0
d__Bacteria|p__Proteobacteria|c__Betaproteobacteria|o__Burkholderiales|f__Alcaligenaceae|g__Bordetella|s__Bordetella sp. HZ20	0	0	0	0	0	0	0	0	0	0	0	0	0	0	0	0	1.63439e-05	0	0	0	0	0	0	0	1.29059e-05	0	0	0	0	0	0	0	0	0	0	0	0	0	0	0	0	0	0	0	0	1.00678e-05	0	0	0
d__Bacteria|p__Proteobacteria|c__Betaproteobacteria|o__Burkholderiales|f__Alcaligenaceae|g__Oligella|s__Oligella urethralis	0	0	0	0	0	0	0	0	0	0	0	0	0	0	0	0	0	0	0	0	0	0	0	0	0	0	0	0	8.26049e-06	0	0	0	0	0	0	0	0	0	0	0	0	0	0	9.92921e-05	0	0	0.00493514	4.21923e-05	0
d__Bacteria|p__Proteobacteria|c__Betaproteobacteria|o__Burkholderiales|f__Alcaligenaceae|s__Alcaligenaceae bacterium SJ-26	0	0	0	0	0	0	0	0	0	0	0	0	0	0	0	0	0	0	0	0	2.95747e-05	0	0	0	0	0	0	0	0	0	0	0	0	0	0	0	0	0	0	0	0	0	0	0	0	0	0	0	0
d__Bacteria|p__Proteobacteria|c__Betaproteobacteria|o__Burkholderiales|f__Burkholderiaceae|g__Burkholderia|s__Burkholderia cepacia	0	0	0	0	0	0	0	0	0	0	0	0	0	0	0	0	0	2.07374e-05	0	0	0	0	0	0	0	0	0	0	0	0	0	0	0	0	1.84559e-05	0	0	0	0	0	0	0	0	0	0	0	0	0	0
d__Bacteria|p__Proteobacteria|c__Betaproteobacteria|o__Burkholderiales|f__Burkholderiaceae|g__Burkholderia|s__Burkholderia multivorans	0	0	0	0	0	0	0	0	0	0	0	0	0	0	0	0.00369929	0	0	0	0	0	0	0	0	1.29059e-05	0	0	0	0	0	1.52303e-05	1.72584e-05	0	0	0	0	0	0	7.87956e-05	0	7.98261e-06	0	0	0	0	0	0	0	0
d__Bacteria|p__Proteobacteria|c__Betaproteobacteria|o__Burkholderiales|f__Burkholderiaceae|g__Burkholderia|s__Burkholderia pseudomallei	0	0	0	0	0	0	0	0	0	0	0	0	2.8597e-05	0	0	0	0	0	0	0	0	0	0	0	1.29059e-05	0	0	0	0	0	0	0	0	0	0	0	0	0	0	0	0	0	0	0	0	0	0	0	0
d__Bacteria|p__Proteobacteria|c__Betaproteobacteria|o__Burkholderiales|f__Burkholderiaceae|g__Burkholderia|s__Burkholderia thailandensis	0	0	0	0	0	0	0	0	0	0	0	0	0	0	0	0	0	0	0	0	0	0	0	9.42097e-06	0	0	0	0	0	0	0	0	0	0	0	0	0	0	0	0	0	0	0	0	0	0	0	0	0
d__Bacteria|p__Proteobacteria|c__Betaproteobacteria|o__Burkholderiales|f__Burkholderiaceae|g__Cupriavidus|s__Cupriavidus gilardii	0	0	0	0	0	0	0	0	0	0	0	0	0	0	0	0	0	0	0	0	0	0	0	0	0	0	0	0	0	1.76307e-05	0	0	0	0	0	0	0	0	0	0	0	0	0	0	0	0	0	0	0
d__Bacteria|p__Proteobacteria|c__Betaproteobacteria|o__Burkholderiales|f__Burkholderiaceae|g__Cupriavidus|s__Cupriavidus nantongensis	0	0	0	0	0	0	0	0.00011215	0	0	8.96493e-05	0	8.5791e-05	0.000393376	0.000186744	0	3.26878e-05	0	0	0	0	0	0	0	0	0	4.25484e-05	0	0	0	0	0	0	0	0	0	0	0	0	0	0	0	0	0	0	0	0	0	0
d__Bacteria|p__Proteobacteria|c__Betaproteobacteria|o__Burkholderiales|f__Burkholderiaceae|g__Lautropia|s__Lautropia mirabilis	0.000543872	0.00152273	2.83906e-05	0.000125757	0.000554182	4.93648e-05	7.58469e-05	0.000102804	0	0	0	0	0.000128686	0	0	7.14838e-05	1.63439e-05	0	5.16519e-05	2.20146e-05	2.95747e-05	1.65406e-05	3.48964e-05	0.000160156	0	3.31762e-05	2.83656e-05	0	0.000735183	0.000564181	0.000959508	0	0	0.000360713	0	0	6.44391e-05	0	6.12855e-05	0	0	0	0	0	0	0	0	0	0
d__Bacteria|p__Proteobacteria|c__Betaproteobacteria|o__Burkholderiales|f__Burkholderiaceae|g__Pandoraea|s__Pandoraea norimbergensis	0	0	0	0	0	0	0	3.73834e-05	0	0	0	0	0	0	0	0	0	0	0	0	0	0	8.72409e-06	9.42097e-06	0	0	0	0	0	0	0	0	0	0	0	0	0	0	0	0	0	0	0	0	0	0	0	0	6.81139e-06
d__Bacteria|p__Proteobacteria|c__Betaproteobacteria|o__Burkholderiales|f__Burkholderiaceae|g__Paraburkholderia|s__Paraburkholderia fungorum	0	0	0	0	0	0	0	0	0	0	0	0	0	0	0	0	0	0	0	0	0	0	0	0	0	0	0	0	0	0	0	0	0	0	0	0	0	0	0	0	0	0	0	9.92921e-06	0	0	0	0	0
d__Bacteria|p__Proteobacteria|c__Betaproteobacteria|o__Burkholderiales|f__Burkholderiaceae|g__Ralstonia|s__Ralstonia mannitolilytica	0	0	0	0	0	0	0	0	0	0	0	0	0	0	1.5562e-05	0	0	0	0	0	0	0	0	0	0	0	0	0	0	0	0	0	0	0	0	0	0	0	0	0	0	0	0	0	0	0	0	0	0
d__Bacteria|p__Proteobacteria|c__Betaproteobacteria|o__Burkholderiales|f__Burkholderiaceae|g__Ralstonia|s__Ralstonia pickettii	0	0	0	0	0	0	0	0	0	0	0	0	0	0	0	0	0	0	0	0	0	0	0	0	0	0	0	0	0	0	0	0	0	0	0	0	0	0	0	9.15346e-06	0	0	0	0	0	2.01357e-05	0	0	0
d__Bacteria|p__Proteobacteria|c__Betaproteobacteria|o__Burkholderiales|f__Comamonadaceae|g__Acidovorax|s__Acidovorax avenae	0	0	0	0	0	0	0	0	0	0	0	0	0	0	0	0	0	0	0	0	0	0	0	0	0	0	0	0	0	0	0	0	2.1331e-05	0	0	0	0	0	0	0	0	0	0	0	0	0	0	0	0
d__Bacteria|p__Proteobacteria|c__Betaproteobacteria|o__Burkholderiales|f__Comamonadaceae|g__Acidovorax|s__Acidovorax carolinensis	0	0	0	0	0	0	0	0	0	0	0	0	0	0	0	0	0	0	0	0	0	0	0	0	0	0	0	0	0	0	0	0	0	0	0	0	0	0	0	0	0	0	0	0	0	1.00678e-05	0	0	0
d__Bacteria|p__Proteobacteria|c__Betaproteobacteria|o__Burkholderiales|f__Comamonadaceae|g__Acidovorax|s__Acidovorax sp. 1608163	0	0	0	0	0	0	0	0	0	0	0	0	0	0	0	0	0	0	0	0	0	0	0	0	0	0	0	0	0	0	0	0	0	0	0	0	0	0	0	0	0	0	0	0	0	0.000100678	0	0	0
d__Bacteria|p__Proteobacteria|c__Betaproteobacteria|o__Burkholderiales|f__Comamonadaceae|g__Acidovorax|s__Acidovorax sp. JS42	0	0	0	0	0	0	0	0	0	0	0	0	0	0	0	0	0	0	0	0	0	0	0	0	0	0	0	0	0	0	0	0	0	0	0	0	0	0	0	0	0	0	0	0	0	2.01357e-05	0	0	0
d__Bacteria|p__Proteobacteria|c__Betaproteobacteria|o__Burkholderiales|f__Comamonadaceae|g__Acidovorax|s__Acidovorax sp. KKS102	0	0	0	0	0	0	0	0	0	0	0	0	0	0	0	0	0	0	0	0	0	0	0	0	0	0	0	0	8.26049e-06	0	0	0	0	0	0	0	0	0	0	0	0	0	0	0	0	5.03392e-05	0	0	0
d__Bacteria|p__Proteobacteria|c__Betaproteobacteria|o__Burkholderiales|f__Comamonadaceae|g__Acidovorax|s__Acidovorax sp. RAC01	0	0	0	0	0	0	0	0	0	0	0	0	0	0	0	0	0	0	0	0	0	0	0	0	0	0	0	0	0	0	0	0	0	0	0	0	0	0	0	0	0	0	0	0	0	2.01357e-05	0	0	0
d__Bacteria|p__Proteobacteria|c__Betaproteobacteria|o__Burkholderiales|f__Comamonadaceae|g__Acidovorax|s__Acidovorax sp. T1	0	0	0	0	0	0	0	0	0	0	0	0	0	0	0	0	0	0	0	0	0	0	0	0	0	0	0	0	0	0	0	0	0	0	0	0	0	0	0	0	0	8.45992e-06	0	0	0	2.01357e-05	0	0	0
d__Bacteria|p__Proteobacteria|c__Betaproteobacteria|o__Burkholderiales|f__Comamonadaceae|g__Alicycliphilus|s__Alicycliphilus denitrificans	0	0	0	0	0	0	0	0	0	0	0	0	0	0	0	0	0	0	0	0	0	0	0	0	0	0	0	0	0	0	0	0	0	0	0	0	0	0	0	0	0	0	0	0	0	1.00678e-05	0	0	0
d__Bacteria|p__Proteobacteria|c__Betaproteobacteria|o__Burkholderiales|f__Comamonadaceae|g__Comamonas|s__Comamonas aquatica	3.8848e-05	0	0	0	0	0	0	0	0	0	0	0	0	0	0	0	0	0	0	0	0	0	0	0	0	0	0	0	0	0	0	0	0	0	0	0	0	0	0	0	0	0	0	0	0	0	0	0	0
d__Bacteria|p__Proteobacteria|c__Betaproteobacteria|o__Burkholderiales|f__Comamonadaceae|g__Comamonas|s__Comamonas kerstersii	0.0123537	0.002241	1.89271e-05	0	1.49779e-05	0	3.79235e-05	0	0	0	0.000119532	0	0.00301698	0	0	0	0.000964291	0	0	0	0	0	0	0	1.29059e-05	0.00281997	0.000170193	0	0	0	0	0	1.06655e-05	0	3.69118e-05	2.57123e-05	0	0	0.000551569	0	0	6.76794e-05	0.00183586	0	0	0	0	0	0
d__Bacteria|p__Proteobacteria|c__Betaproteobacteria|o__Burkholderiales|f__Comamonadaceae|g__Comamonas|s__Comamonas testosteroni	1.9424e-05	0	0	0	0	0	0	0	0	0	0	0	0	0	0	0	0	0	0	0	0	0	0	0	0	0	0	0	0	0	0	0	0	0	0	0	0	0	0	0	0	0	0	0	0	1.00678e-05	0	0	0
d__Bacteria|p__Proteobacteria|c__Betaproteobacteria|o__Burkholderiales|f__Comamonadaceae|g__Delftia|s__Delftia tsuruhatensis	0	0	0	0	0	0	0	0	0	0	0	0	0	1.63906e-05	0	0	0	0	0	0	0	0	0	0	0	0	0	0	1.6521e-05	0	0	0	0	0	0	0	1.07398e-05	0	0	0	0	0	0	0	0	0	0	0	0
d__Bacteria|p__Proteobacteria|c__Betaproteobacteria|o__Burkholderiales|f__Comamonadaceae|g__Diaphorobacter|s__Diaphorobacter sp. HDW4A	0	0	0	0	0	1.23412e-05	0	0	0	0	0	0	0	0	0	0	0	0	0	0	0	0	0	0	1.29059e-05	0	0	0	0	0	0	0	0	0	0	0	0	0	0	0	0	0	0	0	0	0.000181221	0	0	0
d__Bacteria|p__Proteobacteria|c__Betaproteobacteria|o__Burkholderiales|f__Comamonadaceae|g__Ottowia|s__Ottowia sp. oral taxon 894	1.9424e-05	0	0	0	0	0	0	0	0	0	0	0	0	0	0	1.7871e-05	0	0	5.16519e-05	0	0	1.65406e-05	0	0	0	0	0	0	1.6521e-05	0	0	0	0	1.9498e-05	9.22795e-05	0	0	0	0	9.15346e-06	0	0	0	0	0	0	0	0	0
d__Bacteria|p__Proteobacteria|c__Betaproteobacteria|o__Burkholderiales|f__Comamonadaceae|g__Ramlibacter|s__Ramlibacter tataouinensis	0	0	0	0	0	0	0	0	0	0	0	1.54052e-05	0	0	0	0	0	0	0	0	0	0	0	0	0	0	0	0	0	0	0	0	0	0	0	0	0	0	0	0	0	0	0	0	0	0	0	0	0
d__Bacteria|p__Proteobacteria|c__Betaproteobacteria|o__Burkholderiales|f__Comamonadaceae|g__Variovorax|s__Variovorax paradoxus	0	0	0	0	0	0	0	0	1.08328e-05	0	0	0	0	0	0	0	0	0	0	0	0	0	0	0	1.29059e-05	0	0	0	0	0	0	0	0	0	0	0	0	0	0	0	0	0	0	0	0	0	0	0	0
d__Bacteria|p__Proteobacteria|c__Betaproteobacteria|o__Burkholderiales|f__Oxalobacteraceae|g__Herbaspirillum|s__Herbaspirillum huttiense	0	0	0	0	0	0	1.89617e-05	0	0	0	0	0	0	0	0	0	0	0	0	0	0	0	0	0	0	0	0	0	0	0	0	1.72584e-05	0	0	0	0	0	0	0	0	0	0	0	0	0	0	0	0	0
d__Bacteria|p__Proteobacteria|c__Betaproteobacteria|o__Burkholderiales|f__Oxalobacteraceae|g__Massilia|s__Massilia oculi	0	0	0	0	0	0	0	0	0	0	0	0	0	0	0	0	0	0	0	0	0	0	0	0	0	0	0	0	0	0	0	0	0	0	0	0	0	0	0	0	7.98261e-06	0	0	0	0	0	0	0	0
d__Bacteria|p__Proteobacteria|c__Betaproteobacteria|o__Burkholderiales|f__Oxalobacteraceae|g__Oxalobacter|s__Oxalobacter formigenes	0.00019424	0.00777169	0.117471	0.00035631	0.000494271	0.00171543	0.0033183	0.0435049	0.143166	0.000689542	0.00333197	0.140572	0.010252	0.0394523	0.00351701	0	0.00480511	0.0363423	0.000671475	0.0187124	0.000236598	0.000314271	0.185579	0.000113052	1.29059e-05	0.000281997	0.00446758	0.000130818	0	0.000282091	0.360851	0	0.000735919	0.00190106	0.0590312	0.000912786	0.000182577	0	0.00178603	0.00904362	0.000103774	0	0.0845886	0.000109221	5.79997e-05	0.0016914	2.12722e-05	1.20549e-05	6.81139e-06
d__Bacteria|p__Proteobacteria|c__Betaproteobacteria|o__Burkholderiales|f__Sutterellaceae|g__Sutterella|s__Sutterella faecalis	3.8848e-05	0.000445328	0.00774117	0	0.000329514	2.46824e-05	7.58469e-05	0.000140188	0.000140826	0.000162245	0	9.24312e-05	0.000314567	0.000655626	0	0	3.26878e-05	0.000103687	0.000387389	0.000264175	0.00278002	1.65406e-05	4.36205e-05	0.00145083	0.000258119	3.31762e-05	0	0.000149507	0	1.76307e-05	0.000228454	0.00146696	3.19965e-05	3.8996e-05	9.22795e-06	0	2.14797e-05	0	6.12855e-05	7.32277e-05	7.98261e-06	0.00591348	2.78161e-05	0.00358445	2.89998e-05	2.01357e-05	0	3.01374e-05	6.81139e-06
d__Bacteria|p__Proteobacteria|c__Betaproteobacteria|o__Burkholderiales|f__Sutterellaceae|g__Sutterella|s__Sutterella megalosphaeroides	3.8848e-05	0.00275816	0.000264979	2.09594e-05	0.000239646	7.40471e-05	9.48086e-05	0.00011215	0.00176575	0.00232551	0	6.16208e-05	0.000142985	8.19532e-05	0	1.7871e-05	0.000326878	0.000290324	0.00364146	0.000935619	0.00198151	1.65406e-05	0.000628135	0.00959997	0.000425896	0	1.41828e-05	0.00033639	0	0.00116362	0.00138596	6.90334e-05	3.19965e-05	0	0	0	2.14797e-05	0	0.0030993	0.000146455	0	5.07595e-05	0	0.000198584	0.000299665	2.01357e-05	0	4.82198e-05	0
d__Bacteria|p__Proteobacteria|c__Betaproteobacteria|o__Burkholderiales|s__Burkholderiales bacterium GJ-E10	0	0.00050279	0	0.000167675	0	0	0.000151694	0	0	0	1.49416e-05	0	0	0	0	0	4.90318e-05	6.22122e-05	5.16519e-05	7.7051e-05	0.000975966	0	3.48964e-05	0.000847887	1.29059e-05	6.63523e-05	0	0	0	0	0.000137073	0	0	0	0	0	0	0	3.50203e-05	0	0	1.69198e-05	0	0	0	0	0	0	0
d__Bacteria|p__Proteobacteria|c__Betaproteobacteria|o__Burkholderiales|s__Burkholderiales bacterium YL45	0	0	0.0807523	0.04544	0.000479293	1.23412e-05	0	0	2.16656e-05	0	0.000119532	0.000662424	0.017101	0.000442548	3.1124e-05	0	3.26878e-05	0.00447928	2.5826e-05	0	0.000207023	0	0.00327153	0	1.29059e-05	0.000116117	0.00231179	1.86883e-05	2.47815e-05	0	9.13817e-05	0	5.33275e-05	0.000116988	0.00660721	0.00160702	0	0.00100586	2.62652e-05	0.000109842	0	8.45992e-06	0	0.00012908	0.000231999	0.0337172	0	2.41099e-05	0.240551
d__Bacteria|p__Proteobacteria|c__Betaproteobacteria|o__Neisseriales|f__Neisseriaceae|g__Eikenella|s__Eikenella corrodens	0.00102947	4.30962e-05	0	0.000125757	0	1.23412e-05	0	0	0	0	1.49416e-05	4.62156e-05	0	0	0	1.7871e-05	0	0	0	0	2.95747e-05	0	0	0	0	1.65881e-05	1.41828e-05	0	0	0	1.52303e-05	0	0	1.9498e-05	0	3.85684e-05	0	0	0	2.74604e-05	0	0	0	0	9.66661e-06	1.00678e-05	0	0	0
d__Bacteria|p__Proteobacteria|c__Betaproteobacteria|o__Neisseriales|f__Neisseriaceae|g__Eikenella|s__Eikenella exigua	0	0	0	2.09594e-05	0	0	0	0	0	0	0	0	0	0	0	0	0	0	0	0	0	0	0	0	0	0	0	0	0	0	0	0	0	0	0	0	0	0	0	0	0	0	0	0	0	0	0	0	0
d__Bacteria|p__Proteobacteria|c__Betaproteobacteria|o__Neisseriales|f__Neisseriaceae|g__Kingella|s__Kingella kingae	0	1.43654e-05	0	0	0	0	0	0	0	0	0	0	0	0	0	0	0	0	0	0	0	0	0	0	0	0	0	0	0	0	0	0	0	0	0	0	0	0	0	0	0	0	0	0	0	0	0	0	0
d__Bacteria|p__Proteobacteria|c__Betaproteobacteria|o__Neisseriales|f__Neisseriaceae|g__Neisseria|s__Neisseria cinerea	0.00038848	5.74617e-05	0	0	1.49779e-05	0	0	0	0	0	0	0	0	1.63906e-05	0	0	0	0	0	3.30218e-05	0	0	0	0	0	0	2.83656e-05	0	6.60839e-05	0	0	0	0	9.74901e-06	0	0	0	0	0	0	0	0	0	0	0	5.03392e-05	0	0	0
d__Bacteria|p__Proteobacteria|c__Betaproteobacteria|o__Neisseriales|f__Neisseriaceae|g__Neisseria|s__Neisseria elongata	0.00087408	0.000129289	9.46353e-06	0.000104797	0	0.000111071	0	2.80376e-05	0	1.35204e-05	0	0	1.42985e-05	0.000180297	0	0.000339548	3.26878e-05	0.000114056	0	2.20146e-05	0	3.30811e-05	1.74482e-05	0.000113052	0	0	1.41828e-05	0	0.000247815	3.52613e-05	1.52303e-05	0	0	9.74901e-05	0	0	1.07398e-05	2.39492e-05	8.75507e-06	3.66139e-05	0	0	1.3908e-05	0	0	0.000191289	2.12722e-05	0	0
d__Bacteria|p__Proteobacteria|c__Betaproteobacteria|o__Neisseriales|f__Neisseriaceae|g__Neisseria|s__Neisseria flavescens	0.000233088	0.000100558	9.46353e-06	0.000146716	0	1.23412e-05	0	1.86917e-05	0	4.05613e-05	0	0	0	4.91719e-05	0	0.000125097	0	1.03687e-05	0	0	5.91494e-05	0	0	4.71049e-05	0	0	2.83656e-05	0	6.60839e-05	1.76307e-05	3.04606e-05	0	0	3.8996e-05	0	2.57123e-05	0	0	8.75507e-06	3.66139e-05	0	8.45992e-06	0	0	0	0.00186255	0	0	0
d__Bacteria|p__Proteobacteria|c__Betaproteobacteria|o__Neisseriales|f__Neisseriaceae|g__Neisseria|s__Neisseria gonorrhoeae	3.8848e-05	1.43654e-05	0	0	0	0	0	3.73834e-05	0	0	0	0	0	0	0	0	0	0	0	0	0	0	0	0	0	0	0	0	0	0	0	0.00122534	0	0	0	0	0	0	0	9.15346e-06	0	0	0	0	0	7.04749e-05	0	0	0
d__Bacteria|p__Proteobacteria|c__Betaproteobacteria|o__Neisseriales|f__Neisseriaceae|g__Neisseria|s__Neisseria lactamica	0	1.43654e-05	9.46353e-06	0	0	0	0	0	0	0	0	0	0	0	0	1.7871e-05	0	0	0	0	0	0	0	9.42097e-06	0	0	0	0	0.000264336	0	0	0	0	0.000146235	0	0	0	0	0	0	0	8.45992e-06	0	0	0	0.000120814	0	0	0
d__Bacteria|p__Proteobacteria|c__Betaproteobacteria|o__Neisseriales|f__Neisseriaceae|g__Neisseria|s__Neisseria meningitidis	9.712e-05	5.74617e-05	9.46353e-06	4.19189e-05	1.49779e-05	0	0	1.86917e-05	0	0	0	0	0	0	0	0	1.63439e-05	0	2.5826e-05	0	0	0	0	9.42097e-06	0	0	4.25484e-05	0	8.26049e-06	0	1.52303e-05	0	0	0	0	0	0	0	0	0	6.38609e-05	0	0	0	0	0.000463121	0	0	0
d__Bacteria|p__Proteobacteria|c__Betaproteobacteria|o__Neisseriales|f__Neisseriaceae|g__Neisseria|s__Neisseria mucosa	0.00135968	0.00087629	0	0.00037727	2.99558e-05	3.70236e-05	0	1.86917e-05	0	0	1.49416e-05	1.54052e-05	1.42985e-05	4.91719e-05	0	0	0	0	0.000103304	4.40291e-05	0	0	8.72409e-06	3.76839e-05	1.29059e-05	0	2.83656e-05	0	4.95629e-05	0.000352613	1.52303e-05	0	0	9.74901e-05	0	0	0	0	8.75507e-06	0	7.98261e-06	0	1.3908e-05	0	0	0.000151018	0	0	0
d__Bacteria|p__Proteobacteria|c__Betaproteobacteria|o__Neisseriales|f__Neisseriaceae|g__Neisseria|s__Neisseria polysaccharea	0	1.43654e-05	0	0	0	0	0	0	0	0	0	0	0	0	0	0	0	0	0	0	0.000147874	0	0.000122137	0	0	6.63523e-05	0	0	8.26049e-06	0	1.52303e-05	0.0037278	1.06655e-05	0	0	0	0	0	0	0	0	8.45992e-06	0	0	0	0.000120814	0	0	1.36228e-05
d__Bacteria|p__Proteobacteria|c__Betaproteobacteria|o__Neisseriales|f__Neisseriaceae|g__Neisseria|s__Neisseria sp. 10022	0	0	0	0	0	0	0	0	0	0	0	0	0	0	0	0	0	0	0	0	0	0	0	0	0	1.65881e-05	0	0	0	0	0	0	0	0	0	0	0	0	0	0	0	0	0	0	0	0	0	0	0
d__Bacteria|p__Proteobacteria|c__Betaproteobacteria|o__Neisseriales|f__Neisseriaceae|g__Neisseria|s__Neisseria sp. KEM232	0.000369056	0	0	0	0	0	0	0	0	0	0	0	0	0	0	0	0	0	0	0	0	0	0	0	0	0	1.41828e-05	0	0	0	0	0	0	0	0	0	1.07398e-05	0	0	0	7.98261e-06	0	1.3908e-05	0	0	2.01357e-05	0	0	0
d__Bacteria|p__Proteobacteria|c__Betaproteobacteria|o__Neisseriales|f__Neisseriaceae|g__Neisseria|s__Neisseria sp. oral taxon 014	3.8848e-05	4.30962e-05	9.46353e-06	4.19189e-05	0	2.46824e-05	1.89617e-05	0	0	4.05613e-05	0	0	0	0	0	1.7871e-05	0	0	2.5826e-05	0	0	0	0	1.88419e-05	0	0	0	0	0	1.76307e-05	1.52303e-05	0	0	0	0	0	0	0	8.75507e-06	0	0	0	0	0	0	7.04749e-05	0	0	0
d__Bacteria|p__Proteobacteria|c__Betaproteobacteria|o__Neisseriales|f__Neisseriaceae|g__Neisseria|s__Neisseria subflava	0.00458407	0.00106304	2.83906e-05	0.00396133	0.000104845	0.000111071	7.58469e-05	6.5421e-05	0	5.40817e-05	7.47078e-05	0	0.000100089	0.000131125	0	0.000482516	3.26878e-05	1.03687e-05	0.000154956	2.20146e-05	8.87242e-05	6.61623e-05	0	0.000320313	0	9.95285e-05	4.25484e-05	0	0.000644318	0.000564181	0.000274145	1.72584e-05	0	0.000467953	0	0.000102849	7.51789e-05	0	4.37754e-05	0.000201376	2.39478e-05	0	2.78161e-05	0	0	0.0191088	2.12722e-05	0	6.13025e-05
d__Bacteria|p__Proteobacteria|c__Betaproteobacteria|o__Neisseriales|f__Neisseriaceae|g__Simonsiella|s__Simonsiella muelleri	0	0	0	0	0	0	0	0	0	0	0	0	0	0	0	1.7871e-05	0	0	0	0	0	0	0	0	0	0	0	0	1.6521e-05	0	0	0	0	0	0	0	0	0	0	0	0	0	0	0	0	1.00678e-05	0	0	0
d__Bacteria|p__Proteobacteria|c__Betaproteobacteria|o__Neisseriales|f__Neisseriaceae|g__Snodgrassella|s__Snodgrassella alvi	0	1.43654e-05	0	0	0	0	0	0	0	0	0	0	0	0	0	0	0	0	0	0	0	0	0	0	0	0	0	0	0	0	0	0	0	0	0	0	0	0	0	0	0	0	0	0	0	0	0	0	0
d__Bacteria|p__Proteobacteria|c__Betaproteobacteria|o__Nitrosomonadales|f__Nitrosomonadaceae|g__Nitrosomonas|s__Nitrosomonas europaea	0	0	0	0	0	0	0	0	0	0	0	0	0	0	0	0	0	0	0	0	0	0	0	0	1.29059e-05	0	0	0	0	0	0	0	0	0	0	0	0	0	0	0	0	0	0	0	0	0	0	0	0
d__Bacteria|p__Proteobacteria|c__Betaproteobacteria|o__Rhodocyclales|f__Rhodocyclaceae|g__Azospira|s__Azospira oryzae	0	0	0	0	0	0	0	0	0	0	0	0	0	0	0	0	3.26878e-05	0	0	0	0	0	0	0	0	0	0	0	0	0	0	0	0	0	0	0	0	0	0	0	0	0	0	0	0	0.000946378	0	0	0
d__Bacteria|p__Proteobacteria|c__Betaproteobacteria|o__Rhodocyclales|f__Rhodocyclaceae|g__Azospira|s__Azospira sp. I09	0	0	0	0	0	0	0	0	0	0	0	0	0	0	0	0	0	0	0	0	0	0	0	0	0	0	0	0	0	0	0	0	0	0	0	0	0	0	0	0	0	0	0	0	0	0.000110746	0	0	0
d__Bacteria|p__Proteobacteria|c__Deltaproteobacteria|o__Bradymonadales|s__Bradymonadales bacterium V1718	0	0	0	0	0	0	0	0	0	0	0	0	0	0	0	0	0	0	0	0	0	0	0	0	0	0	0	0	0	0	0	0	0	0	0	0	0	0	8.75507e-06	0	0	0	0	0	0	0	0	0	0
d__Bacteria|p__Proteobacteria|c__Deltaproteobacteria|o__Desulfarculales|f__Desulfarculaceae|g__Desulfarculus|s__Desulfarculus baarsii	0	0	2.83906e-05	0	0	0	0	0.000130842	0	0	0	0	0	0	0.00031124	0	0	0	0	0	0	1.65406e-05	0	1.88419e-05	0	0	0	0	0	0	0	0.00174309	0	0	0	0	0	0	0	0.000311218	0	0	2.78161e-05	0	0	1.00678e-05	0	0	6.81139e-06
d__Bacteria|p__Proteobacteria|c__Deltaproteobacteria|o__Desulfobacterales|f__Desulfobacteraceae|g__Desulfobacter|s__Desulfobacter postgatei	0	0	0	0	0	0	0	0	0	0	1.49416e-05	0.000616208	0	0	0	0	0	0	0.000929735	0	0	0	0	0	0	0	0	0	0	0	0	0	0	0	0	0	0	0	0	0	0	0	0	5.95753e-05	0	0	0.00119124	0	0
d__Bacteria|p__Proteobacteria|c__Deltaproteobacteria|o__Desulfobacterales|f__Desulfobacteraceae|g__Desulfococcus|s__Desulfococcus multivorans	0	0	0	0	0	0	0	2.80376e-05	0	0	7.47078e-05	0	5.7194e-05	0.000295032	0.000248992	0	0	0	0	0	0	3.30811e-05	0	0	0	0	2.83656e-05	0	0	0	0	0	0	0	0	0	0	1.59661e-05	0	9.15346e-06	0	0	0	0	0	0	0	0	0
d__Bacteria|p__Proteobacteria|c__Deltaproteobacteria|o__Desulfobacterales|f__Desulfobacteraceae|g__Desulfosarcina|s__Desulfosarcina alkanivorans	0	0	0	0	0	0	0	0	0	0	0	0	0	0	0.000357926	0	1.63439e-05	0	0	2.20146e-05	0	0	0	0	0	0	0	0	0	0	0	0.000552267	0	0	0	0	0	0	0	0.000155609	0	0	2.78161e-05	0	0	1.00678e-05	0	0	0
d__Bacteria|p__Proteobacteria|c__Deltaproteobacteria|o__Desulfobacterales|f__Desulfobulbaceae|g__Desulfobulbus|s__Desulfobulbus oralis	3.8848e-05	0	4.73176e-05	4.19189e-05	0	6.17059e-05	0	0	0.00108328	0	0	1.54052e-05	0	0	0.00297234	0	0.000245159	0	0	0	0	8.27028e-05	0	4.71049e-05	3.87178e-05	0	0	0.00252293	0	0	9.13817e-05	0	2.1331e-05	3.8996e-05	0.0015503	0	0	0	8.75507e-06	0	2.39478e-05	0	0	0	0	4.02714e-05	0	0	0.0005381
d__Bacteria|p__Proteobacteria|c__Deltaproteobacteria|o__Desulfovibrionales|f__Desulfomicrobiaceae|g__Desulfomicrobium|s__Desulfomicrobium baculatum	0	0	9.46353e-06	0	1.49779e-05	0	0	0	0	0	0	0	0	3.27813e-05	3.1124e-05	0	0	0	0	0	0	0	0	0	0	0	0	0	0	0	0	0	1.06655e-05	0	9.22795e-06	0	0	0	0	0	0	0	0	0	0	0	0	0	0
d__Bacteria|p__Proteobacteria|c__Deltaproteobacteria|o__Desulfovibrionales|f__Desulfomicrobiaceae|g__Desulfomicrobium|s__Desulfomicrobium orale	0	0	1.89271e-05	0	0	0.000271506	0	1.86917e-05	2.16656e-05	0	0	0	1.42985e-05	0.000639235	1.5562e-05	1.7871e-05	1.63439e-05	2.07374e-05	0.00273755	0	0	0	8.72409e-06	1.88419e-05	0.000116153	0.00245504	2.83656e-05	1.86883e-05	8.26049e-06	0	3.04606e-05	0.00010355	1.06655e-05	0	9.22795e-06	2.57123e-05	0	0	0	9.15346e-06	7.98261e-06	7.61393e-05	0	0.0024128	0	0	0	0	1.36228e-05
d__Bacteria|p__Proteobacteria|c__Deltaproteobacteria|o__Desulfovibrionales|f__Desulfovibrionaceae|g__Desulfovibrio|s__Candidatus Desulfovibrio trichonymphae	0	0	0.000132489	0.000188635	0	0	0	0	0	0.000108163	0	0	0	0	0	0	0	0	0	0	0	0	0	0	0	0	0	0.000541962	0	0	0	0.000362425	0	0	0	0	0.000128878	3.19322e-05	0	0	0	0	0	0	0	0	0	0	0
d__Bacteria|p__Proteobacteria|c__Deltaproteobacteria|o__Desulfovibrionales|f__Desulfovibrionaceae|g__Desulfovibrio|s__Desulfovibrio alaskensis	0	0	1.89271e-05	0	0	0	0	0.000205609	0	0	0	6.16208e-05	0	0	0.000404611	0	8.17196e-05	0	5.16519e-05	0	0	0	0	9.42097e-06	0	0	0	0	0	0	0	0.00195019	0	0	0	0	0	0	0	4.57673e-05	0	0	1.3908e-05	0	0	1.00678e-05	6.38165e-05	0	6.81139e-06
d__Bacteria|p__Proteobacteria|c__Deltaproteobacteria|o__Desulfovibrionales|f__Desulfovibrionaceae|g__Desulfovibrio|s__Desulfovibrio carbinolicus	0	0	0	0	0	0	0	9.34585e-06	0	0	0	0	0	1.63906e-05	0.000684727	0	0.000114407	0	0	0	0	0	0	9.42097e-06	0	0	0	0	0	0	0	0.00226084	0	0	0	0	0	0	0	0	0	0	0	0	0	1.00678e-05	0	0	0
d__Bacteria|p__Proteobacteria|c__Deltaproteobacteria|o__Desulfovibrionales|f__Desulfovibrionaceae|g__Desulfovibrio|s__Desulfovibrio carbinoliphilus	0	0	0	0	0	0	0	0	0	0	0	0	0	0	0	0	0	0	0	0	0	0	0	0	0	0	0	0	0	0	0	0	0	0	0	0	0	0	0	0	0	0	0	0	0	0	2.12722e-05	0	0
d__Bacteria|p__Proteobacteria|c__Deltaproteobacteria|o__Desulfovibrionales|f__Desulfovibrionaceae|g__Desulfovibrio|s__Desulfovibrio desulfuricans	0	0.000272943	0.000189271	0.000649742	0	1.23412e-05	5.68852e-05	8.41127e-05	2.16656e-05	0.000405613	1.49416e-05	0	0.00130116	0.000229469	6.22479e-05	0	0.0282096	1.03687e-05	0	1.10073e-05	5.91494e-05	1.65406e-05	4.36205e-05	0	0	0	0	0.000971794	0	5.2892e-05	1.52303e-05	0.00900886	2.1331e-05	0	9.22795e-06	6.42807e-05	0.000451074	6.38644e-05	0.00481529	4.57673e-05	4.78957e-05	2.53798e-05	1.3908e-05	9.92921e-06	0	3.02035e-05	6.38165e-05	0	0.000115794
d__Bacteria|p__Proteobacteria|c__Deltaproteobacteria|o__Desulfovibrionales|f__Desulfovibrionaceae|g__Desulfovibrio|s__Desulfovibrio fairfieldensis	0.00167046	8.61925e-05	0.000350151	0.00337447	0.00110836	2.46824e-05	0.000189617	3.73834e-05	0.000487476	0.00063546	0.000448247	0.00553047	0.301169	0.000688407	0.515942	1.7871e-05	0.000670101	0.00142051	0.000542345	0.000209138	0.00127171	0.000463136	0.00053217	0.0103348	0.00125187	0.00464466	0.000553129	0.000579339	8.26049e-06	0.00144571	0.000411218	0.00296844	0.0171074	0	3.69118e-05	0.000295691	0.000161098	2.39492e-05	0.0101209	0.00250805	1.59652e-05	0.0173767	2.78161e-05	0.000417027	2.89998e-05	1.00678e-05	2.12722e-05	0.000831791	1.36228e-05
d__Bacteria|p__Proteobacteria|c__Deltaproteobacteria|o__Desulfovibrionales|f__Desulfovibrionaceae|g__Desulfovibrio|s__Desulfovibrio gigas	0	0	0	0	0	0	0	0	0	0	0	0	0	0	0	0	0	0	0	0	0	0	0	0	0	0	0	0	0	0	0	1.72584e-05	0	0	0	0	0	7.98305e-06	0	0	0	0	0	0	0	0	0	0	0
d__Bacteria|p__Proteobacteria|c__Deltaproteobacteria|o__Desulfovibrionales|f__Desulfovibrionaceae|g__Desulfovibrio|s__Desulfovibrio hydrothermalis	0	0	0	0	0	0	0	0	0	0	0	3.08104e-05	0	0	0	0	0	0	0.000103304	0	0	0	0	0	0	0	0	0	0	0	0	0	0	0	0	0	0	0	0	0	0	0	0	0	0	0	0.000106361	0	0
d__Bacteria|p__Proteobacteria|c__Deltaproteobacteria|o__Desulfovibrionales|f__Desulfovibrionaceae|g__Desulfovibrio|s__Desulfovibrio magneticus	0	0	0	0	0	0	0	0	0	0	0	0	0	0	0	0	0	0	0	0	0	0	0	0	0	0	0	0	0	0	0	0	0	0	0	0	0	0	8.75507e-06	0	0	0	0	0	0	0	0	0	0
d__Bacteria|p__Proteobacteria|c__Deltaproteobacteria|o__Desulfovibrionales|f__Desulfovibrionaceae|g__Desulfovibrio|s__Desulfovibrio piger	0.17435	0.000316039	0.000899035	0.000440148	0.000179735	0.0049735	0.0146195	0.000261684	0.537155	0.00105459	0.00138956	0.00112458	0.000957999	1.30314	4.66859e-05	0.0134926	0.00895647	0.304964	0.472744	0.180123	1.2351	0.531994	0.00936967	4.71049e-05	0.017965	0.918963	0.00202814	0.000205572	0.000239554	0.499724	0.508615	0.00108728	0.00087457	2.9247e-05	3.69118e-05	0.000269979	9.66586e-05	0.000622678	0.0040536	1.33055	0.000327287	0.0336536	0.00187758	0.281036	0.000270665	0.00443992	8.50887e-05	6.02747e-05	6.13025e-05
d__Bacteria|p__Proteobacteria|c__Deltaproteobacteria|o__Desulfovibrionales|f__Desulfovibrionaceae|g__Desulfovibrio|s__Desulfovibrio sp. G11	0.000155392	2.87308e-05	0.00298101	0.00555425	0	0	0	1.86917e-05	1.08328e-05	0.0061518	0.000134474	0	0.000557641	6.55626e-05	1.5562e-05	0	0.0124377	0	0	0	5.91494e-05	4.96217e-05	8.72409e-06	0	2.58119e-05	3.31762e-05	9.92795e-05	3.73767e-05	8.26049e-06	0.000493659	7.61514e-05	0.0202095	5.33275e-05	0	0	1.28561e-05	0.00186873	0.00289785	0.00278411	0.000512594	0	0.000177658	4.17241e-05	1.98584e-05	9.66661e-06	8.05428e-05	0	0	5.44911e-05
d__Bacteria|p__Proteobacteria|c__Deltaproteobacteria|o__Desulfovibrionales|f__Desulfovibrionaceae|g__Desulfovibrio|s__Desulfovibrio sp. IOR2	0	0	0	0	0	0	0	9.34585e-06	0	0	0	0	0	1.63906e-05	0	0	0	0	0	0	0	0	0	0	0	0	0	0	0	0	0	0	0	0	0	0	0	0	0	0	0	0	0	0	0	0	0	0	0
d__Bacteria|p__Proteobacteria|c__Deltaproteobacteria|o__Desulfovibrionales|f__Desulfovibrionaceae|g__Desulfovibrio|s__Desulfovibrio vulgaris	0	2.87308e-05	4.73176e-05	6.28783e-05	4.49337e-05	9.87295e-05	1.89617e-05	7.47668e-05	6.49968e-05	8.11226e-05	2.98831e-05	3.08104e-05	0.000142985	0.000376985	9.33719e-05	0	9.80635e-05	0.000207374	0.000154956	1.10073e-05	0	1.65406e-05	0.000165758	0	0	3.31762e-05	1.41828e-05	5.6065e-05	0	0.000176307	4.56909e-05	0.000172584	3.19965e-05	0	2.76838e-05	0.000218554	0.000225537	1.59661e-05	0.000148836	0.000100688	6.38609e-05	5.92194e-05	4.17241e-05	8.93629e-05	0	2.01357e-05	4.25443e-05	0	6.81139e-06
d__Bacteria|p__Proteobacteria|c__Deltaproteobacteria|o__Desulfovibrionales|f__Desulfovibrionaceae|g__Lawsonia|s__Lawsonia intracellularis	0.000602144	0.000129289	9.46353e-06	2.09594e-05	0	0	0	0	2.16656e-05	1.35204e-05	0	0	4.28955e-05	6.55626e-05	3.1124e-05	0	0.000114407	1.03687e-05	2.5826e-05	2.20146e-05	0.000680219	0	0	0	1.29059e-05	0.000116117	1.41828e-05	1.86883e-05	0	0	0.000197994	5.17751e-05	2.1331e-05	0	0	1.28561e-05	1.07398e-05	7.98305e-06	8.75507e-06	1.83069e-05	2.39478e-05	8.45992e-06	1.3908e-05	1.98584e-05	0	0	2.12722e-05	0	1.36228e-05
[truncated: 591 more rows]
[truncated: 1 more columns]
