# Supplementary material for: The fusion of multi-omics profile and multimodal EEG data contributes to the personalized diagnostic strategy for neurocognitive disorders
Source: Microbiome. 2024 Jan 19;12:12. doi: 10.1186/s40168-023-01717-5 (PMC10797890; doi:10.1186/s40168-023-01717-5)
Supplement: Supplementary file 4 — Additional file 3: Supplementary Data 3. The predictive bacterial functional profiles of BioCyc pathways of seniors in normal aging and neurocognitive disorders group. [file 40168_2023_1717_MOESM3_ESM.xlsx]

## Sheet: pathabundance
Pathway abundance	Normal aging_1	Normal aging_2	Normal aging_3	Normal aging_4	Normal aging_5	Normal aging_6	Normal aging_7	Normal aging_8	Normal aging_9	Normal aging_10	Normal aging_11	Normal aging_12	Normal aging_13	Normal aging_14	Normal aging_15	Normal aging_16	Normal aging_17	Normal aging_18	Normal aging_19	Normal aging_20	Normal aging_21	NCD_1	NCD_2	NCD_3	NCD_4	NCD_5	NCD_6	NCD_7	NCD_8	NCD_9	NCD_10	NCD_11	NCD_12	NCD_13	NCD_14	NCD_15	NCD_16	NCD_17	NCD_18	NCD_19	NCD_20	NCD_21	NCD_22	NCD_23	NCD_24	NCD_25	NCD_26	NCD_27	NCD_28
1CMET2-PWY: N10-formyl-tetrahydrofolate biosynthesis	291.736	301.827	457.804	273.435	365.643	366.373	301.786	298.804	334.878	296.217	277.759	366.085	262.108	211.186	329.126	325.75	229.465	294.165	217.492	357.877	263.045	201.037	354.485	450.89	242.81	254.37	276.027	233.421	260.935	257.588	198.28	301.18	327.492	306.925	322.735	174.768	359.578	411.642	289.81	314.339	288.428	386.85	218.897	365.92	311.798	397.878	178.984	336.081	293.853
1CMET2-PWY: N10-formyl-tetrahydrofolate biosynthesis|g__Akkermansia.s__Akkermansia_muciniphila	0	0.881582	0	0	0	0	1.90618	0	0	0	0	0	0.61629	0	0	0	4.72042	0	0	0	3.26345	0	0	0	0	0	0	5.19702	0	0	6.77302	0	0	0	0	0	9.59402	0	3.38528	0	0	0	0	0	0.547651	0	0	0	0
1CMET2-PWY: N10-formyl-tetrahydrofolate biosynthesis|g__Bacteroides.s__Bacteroides_caccae	0	0	0	1.15316	0	0	0	0	10.2397	0	5.26864	4.19761	4.72543	2.16012	0	0	0	1.61776	0.253292	3.39747	0	2.91866	48.3404	23.2229	0.481862	2.52069	0	2.13605	0	0	1.70967	0	17.4914	0	0	0	1.49631	0	5.99166	9.69806	0	22.8769	3.37064	7.12573	0	0	0	0	0
1CMET2-PWY: N10-formyl-tetrahydrofolate biosynthesis|g__Bacteroides.s__Bacteroides_cellulosilyticus	0	1.65668	3.02077	0.916515	2.74773	0	2.85991	0	0.394912	0.332631	0	0	2.83636	0	1.21686	0.428308	4.25657	1.25463	0	17.5933	0.643171	0	0	0	0	0.80561	0.270995	0	0	0	0.75565	0	1.28543	0.259067	1.4492	0	0	0.979817	0.678366	0.399762	10.2343	0	0	0.409149	0	0	0	0	2.26071
1CMET2-PWY: N10-formyl-tetrahydrofolate biosynthesis|g__Bacteroides.s__Bacteroides_clarus	0	0	0	0	0	0	0	0	0	0	0	0	24.1926	0	0	0	0.249903	0	0	5.60142	1.03187	0	0	0	0	1.02158	3.44636	0	0	0	0	0	0	0	0	0	0	0	0	0	0.126378	0	0	0	0	0	0	0	8.37864
1CMET2-PWY: N10-formyl-tetrahydrofolate biosynthesis|g__Bacteroides.s__Bacteroides_coprocola	0	34.7135	0	13.4958	0	0	0	0	2.46434	21.915	0	11.6953	0	7.92598	0	0.677645	1.84949	20.664	23.4569	0	0	0	0.407436	0	0	0.939307	0	0	0	0	0.186666	0	0	0	0	0	0	0	0	0	0	0.113834	0	8.86561	0	0	0	0	0
1CMET2-PWY: N10-formyl-tetrahydrofolate biosynthesis|g__Bacteroides.s__Bacteroides_coprophilus	0	0	0	0	0	0	7.47776	0	0	0	0	0	0	0	0	0	0	12.0565	0	0	0	0	0	0	0	0	0	0	0	0	4.38882	0	0	28.5871	0.159907	0	11.8041	0	0	11.5525	0	0	0	0	0	0	0	0	0
1CMET2-PWY: N10-formyl-tetrahydrofolate biosynthesis|g__Bacteroides.s__Bacteroides_faecis	0	5.74187	0	0	0	0	0	0	0	0	0	0	0	0	0	0	0	0	0	0	0	0	0	0	0	1.44126	0	0	0	0	0	0	0	0	0	0	0	0	0	0	0	0	0	0	19.994	0	0	0	0
1CMET2-PWY: N10-formyl-tetrahydrofolate biosynthesis|g__Bacteroides.s__Bacteroides_finegoldii	0	8.61407	0	4.43219	0	0	0	0	0	0	0	0.551641	0.396703	0.21644	0	0	30.627	0	0	25.0764	0	0	0	0	0	0	0	0	0	0	0.368947	0	0	0.230688	0	0	0	0	0.137416	0	8.54836	0	0	0	0	0	1.19018	0	0
1CMET2-PWY: N10-formyl-tetrahydrofolate biosynthesis|g__Bacteroides.s__Bacteroides_fluxus	0	0	0	0	0	0	0	0	0	0	0	0	0	0	0	0	0	0	0	0	0	0	0	0	0	0	0	0	0	0	0	44.2156	0	0	0	0	0	0	0	0	0	0	0	0	0	0	0	0	0.140487
1CMET2-PWY: N10-formyl-tetrahydrofolate biosynthesis|g__Bacteroides.s__Bacteroides_fragilis	0	0	1.84325	2.33636	7.81877	11.579	0.412339	3.45305	28.2528	21.4392	2.3601	4.00963	0.663845	0	2.53493	75.0835	0	0.247641	0	0	0	4.63657	0	0	0.536054	0	0.180247	0	0	20.7441	27.4087	0	0.583301	0.474046	10.1251	0.484296	0	105.328	6.35456	0	3.05137	0	6.62473	0.378102	0	1.16461	1.5877	22.5386	0
1CMET2-PWY: N10-formyl-tetrahydrofolate biosynthesis|g__Bacteroides.s__Bacteroides_intestinalis	0	2.67053	5.46871	1.09627	0	0	0.558465	0.29078	0	0	0	84.3466	0	0	0	0	0	1.15639	0	0.869298	6.04635	1.54625	1.56353	0	0	1.06513	0.470163	5.1159	0	2.65837	2.37219	5.62153	0	0.330951	0	0	0.28537	1.64782	0	0	0	0	3.0955	0	0	0	1.80291	0	0
1CMET2-PWY: N10-formyl-tetrahydrofolate biosynthesis|g__Bacteroides.s__Bacteroides_massiliensis	10.9263	9.54957	31.8802	0	0	0	0	0	0	0	0	17.271	0	6.67404	0	0	0	0	7.94614	11.2226	0	0	0	0	0.146102	7.53128	9.46366	4.32673	0	0	0	0	0	0	0	0	2.54028	0	0	0	38.7471	13.4619	0	0	7.48563	0.834735	0	0	0
1CMET2-PWY: N10-formyl-tetrahydrofolate biosynthesis|g__Bacteroides.s__Bacteroides_ovatus	1.45553	0	0.271069	1.11171	0.800162	0	0.780467	0	0	1.22608	0	0.879654	1.03263	2.04768	23.5304	0	0	0	0.506	23.1083	0	0	6.2997	1.21202	0	0.472031	0.548497	0	0	1.16567	1.16594	0	6.53193	0	6.4521	0.2818	0	31.6646	0	0	0	0.729664	3.95952	8.11118	1.55743	2.13103	0	0.155921	8.76485
1CMET2-PWY: N10-formyl-tetrahydrofolate biosynthesis|g__Bacteroides.s__Bacteroides_sp_2_1_22	0	0	6.28233	0	0	0	0	0	0	0	0	0	0	0	0	0	0	0	0	0	0	0	0	0	0	0	1.17804	0	0	0	0	0	0	0	0	0	0	0	0	0	0	0	0	0	0	0	0	0	0
1CMET2-PWY: N10-formyl-tetrahydrofolate biosynthesis|g__Bacteroides.s__Bacteroides_sp_3_1_19	0	0	0	0	0	0	0	0	0	0	0	3.67225	0	0	0	0	0	0	0	0	0	2.89166	0	0	0	0	0	0	0	0	0	0	0	0.229885	2.14797	0	0	0	0	2.78459	0	0	0	0	0	0	0	0	0
1CMET2-PWY: N10-formyl-tetrahydrofolate biosynthesis|g__Bacteroides.s__Bacteroides_stercoris	16.4378	0	0	1.83247	80.3369	40.1493	4.60394	4.71206	59.4969	0	6.64309	4.90648	0.359096	20.4594	0	0.326757	2.39321	0.821743	23.8941	0	0	49.0273	12.7761	76.8983	59.7028	0.587705	0.62283	9.92833	0	44.3383	4.03311	27.8382	40.5897	17.6931	0	3.58417	26.1061	61.4949	8.2946	0	7.31024	62.2156	8.24978	61.0963	0.715794	106.034	0	23.0554	0
1CMET2-PWY: N10-formyl-tetrahydrofolate biosynthesis|g__Bacteroides.s__Bacteroides_thetaiotaomicron	14.9647	1.26745	4.6284	0.57265	3.55494	5.29184	2.15524	0.485271	0.527937	2.39742	1.40382	19.7274	2.32102	1.05077	14.6993	0.571488	6.97268	1.19092	0.158583	15.4785	0	3.86188	1.04479	8.39854	0.704843	0	1.05131	1.63076	0	1.09664	0.65087	2.84084	1.18107	5.04413	5.01852	0.218725	0.845277	20.6996	0.775182	2.8185	5.66111	3.16508	0.793939	1.62336	0	0	3.63366	0	3.74762
1CMET2-PWY: N10-formyl-tetrahydrofolate biosynthesis|g__Bacteroides.s__Bacteroides_uniformis	26.4049	15.6854	141.798	10.425	45.4328	40.3526	4.63687	12.5612	70.2388	16.079	70.7283	1.44605	35.0222	9.34614	77.8407	16.0947	30.3482	8.73521	15.8954	31.1879	32.6808	2.90954	13.2553	42.7085	1.03411	10.2118	14.3292	58.6451	0	10.4827	6.01261	0.316419	45.5807	22.4774	17.6639	2.04842	45.0397	86.6517	26.1089	16.9216	7.68957	15.1946	38.9165	74.6345	122.569	7.8098	7.48143	8.33707	43.3944
1CMET2-PWY: N10-formyl-tetrahydrofolate biosynthesis|g__Bacteroides.s__Bacteroides_xylanisolvens	3.11219	11.1294	19.0354	0.77673	20.8684	2.43818	0.589597	2.83568	2.99043	1.96381	5.46753	0	11.6753	0	0	4.36096	1.31802	0.721276	0	5.86017	0	4.96697	0.481276	0	0.543224	0	1.32265	4.54875	0	0.0795602	0	2.48097	0	1.61586	8.74685	0	9.09798	0	0	3.54741	25.9204	1.08577	0	0	3.38034	0.35825	2.47543	0.364432	7.20321
1CMET2-PWY: N10-formyl-tetrahydrofolate biosynthesis|g__Citrobacter.s__Citrobacter_freundii	0	0	0	0	0	0	0	0	0	0	0	1.41993	0	0	0	0	2.09702	2.05517	0	0	0	0	0	0	0	0	0	0	0.226881	0	0	0	0	0	0	0	0	0	0	0	0	0	0	0	0	0	0	0	0
1CMET2-PWY: N10-formyl-tetrahydrofolate biosynthesis|g__Citrobacter.s__Citrobacter_koseri	0	0	0	0	0	0	0	0	0	0	0	0	0	0	0	0	0	0	0	0	0	0	0	0	0	0	0	0	0	0	0	0	0	0	0	0	0	0	0	0	7.6271	0	0	0	0	0	0	0	0
1CMET2-PWY: N10-formyl-tetrahydrofolate biosynthesis|g__Enterobacter.s__Enterobacter_aerogenes	0	0	0	0	0	0	0	0	0	0	0	0	0	0	0	0	0	0	0	0	0.196322	0	0	0	0	0	0	0	0	0	0	0	0	0	0	0	0.390595	0	0	0	0	0	0.25157	0	0	0	0	0	0
1CMET2-PWY: N10-formyl-tetrahydrofolate biosynthesis|g__Enterobacter.s__Enterobacter_cloacae	1.44023	0	0	0.59953	0	0	0	0	0	0	0	0	0	0	0	0	0	0	0	0	0	0	0	0	0	0	0	0	0	0	0	0	0	0	0	0	0	0	0	0	0	0	0	0	0	0	0	0	0
1CMET2-PWY: N10-formyl-tetrahydrofolate biosynthesis|g__Escherichia.s__Escherichia_coli	0.170541	0	0	0.963129	0	0	0.284747	6.38075	4.86429	0	4.2689	1.27359	0	4.34654	2.03985	4.15061	4.5246	0	10.8548	0.853995	0.460897	38.3969	0.503298	0.315481	54.5103	0.548916	0.769984	4.68872	13.6951	12.3652	8.86926	2.5342	10.5579	0.199049	0.216537	15.6357	0.18698	0.75743	0.181323	0	5.26659	0	7.56089	1.28123	12.1753	1.94425	2.03525	1.3862	0
1CMET2-PWY: N10-formyl-tetrahydrofolate biosynthesis|g__Klebsiella.s__Klebsiella_pneumoniae	3.16804	0	2.47288	0.898774	0.48986	0	0	0	0	0	0	0	0.531652	0	0.377276	3.38639	14.0206	0	0.164033	0.903481	0.3069	0.117735	0	2.07016	4.01957	0	0.284597	0	0	0	0.351673	0	0	0	8.20944	0.103916	0.173226	0	1.6735	0	0.134992	0	10.5799	0.579363	0.247109	0.204344	0	0	0
1CMET2-PWY: N10-formyl-tetrahydrofolate biosynthesis|g__Klebsiella.s__Klebsiella_sp_MS_92_3	0	0	0	0	0	0	0	0	0	0	0	0	0	0	0	0	0	0	0	0.500379	0	0	0	0	0	0	0	0	0	0	0	0	0	0	0	0	0	0	0	0	0	0	0	0	0	0	0	0	0
1CMET2-PWY: N10-formyl-tetrahydrofolate biosynthesis|g__Parabacteroides.s__Parabacteroides_distasonis	5.44497	0.78707	6.54659	1.18184	2.65076	1.46544	3.43944	1.99349	5.87028	3.41994	28.7641	2.12097	7.02723	0	6.10417	2.34704	4.98975	1.77793	3.7062	0	4.99799	2.5652	3.77021	11.8534	3.88108	5.0503	1.62372	0	0	0	2.81004	2.03354	4.2348	1.08609	2.4525	2.57737	53.863	12.781	1.94255	2.99664	10.3972	6.68422	1.04911	6.63722	4.31795	24.6271	1.92489	8.57025	3.35048
1CMET2-PWY: N10-formyl-tetrahydrofolate biosynthesis|g__Parabacteroides.s__Parabacteroides_goldsteinii	0	0.155361	0	0.348929	0	0	0	1.51696	2.07131	2.1737	0	0	0.540725	0	0.386743	0	0	0.218484	0	0	0.630705	0	0	0	0	1.5966	0	1.16352	0	3.36694	1.08458	0	1.63987	0	0	0	1.41991	0	0.730325	0	1.8621	0.359366	0	0	0	0	0.32199	0	0
1CMET2-PWY: N10-formyl-tetrahydrofolate biosynthesis|g__Parabacteroides.s__Parabacteroides_johnsonii	0	0	0	0	2.04665	0	0	0	0	0	0	0	0	0	0	0	0	0	0	0	0	0	0	0	0	0	0	0	0	3.5694	0	0	0	0	0	0	0	0	0	0	0	0	0	0	0	0	0	0	0
1CMET2-PWY: N10-formyl-tetrahydrofolate biosynthesis|g__Parabacteroides.s__Parabacteroides_merdae	8.44136	0.618196	0	2.02798	0	0	0.442656	0	2.37312	15.1858	5.51189	1.9175	0	0.822133	0	4.97831	0.349403	0.593292	0	3.01095	1.19694	0	7.98477	1.96688	0	6.13482	1.97749	1.19041	0	0	4.945	25.7617	0.787144	5.35588	0	0	0	0	6.48607	0	1.56261	2.85008	2.85315	10.3104	0	6.50025	0	3.41395	3.03777
1CMET2-PWY: N10-formyl-tetrahydrofolate biosynthesis|g__Proteus.s__Proteus_penneri	0	0	0	0	0	0	0	0	0	0	0	0	0	0	0	0	0	0	0	0	0	0	0	0	0	0	0	0	0	0	0	0	0	0	0	0	0	0	0	0	0.404001	0	0	0	0	0	0	0	0
1CMET2-PWY: N10-formyl-tetrahydrofolate biosynthesis|g__Streptococcus.s__Streptococcus_gordonii	0.349646	0	0	0	0	0	0	0	0.368404	0	0	0	0	0	0	0	0	0	0	0	0	0	0	0	0	0	0	0	0	0	0.17139	0	0	0	0	0.0898203	0	0	0	0	0	0	0	0	0	0	0	0	0
1CMET2-PWY: N10-formyl-tetrahydrofolate biosynthesis|g__Streptococcus.s__Streptococcus_parasanguinis	2.47336	1.66317	0	1.60471	0	0	0	0.32685	0.842217	0.553693	0.275624	0	0	0.428143	0.258875	7.0375	0.313645	0	0	0	0	0.143974	0.31138	0	0	0	0.318761	0	0	0	0.868597	0	0	1.04652	0	5.16997	1.1006	0.675638	0.350945	0.953158	2.02784	0.222108	0.366669	0	0	0.299285	2.52316	0	0
1CMET2-PWY: N10-formyl-tetrahydrofolate biosynthesis|g__Streptococcus.s__Streptococcus_sanguinis	0.118276	0	0	0	0	0	0	0	0	0	0	0	0	0	0	0	0	0	0	0	0	0	0	0	0	0	0	0	0	0	0	0	0	0	0	0	0	0	0	0	0	0	0	0	0	0	0	0	0
1CMET2-PWY: N10-formyl-tetrahydrofolate biosynthesis|unclassified	32.5766	27.3482	13.9396	21.6536	9.35378	7.11056	24.072	5.94934	6.12555	12.8716	10.9001	27.5634	17.195	12.475	0	5.36467	19.2361	16.4902	8.84211	17.1988	29.5795	5.60785	14.7821	5.29145	10.0403	5.39078	16.0391	12.159	3.25504	11.4146	3.66019	8.83969	9.06653	7.76002	6.0715	4.06527	7.29056	22.1469	3.74625	26.6214	3.29146	2.83027	1.89723	5.01371	5.18138	0	2.40895	2.26346	7.06569
3-HYDROXYPHENYLACETATE-DEGRADATION-PWY: 4-hydroxyphenylacetate degradation	0.23379	0.0948241	0	2.83615	0	0	0	6.95142	3.33716	0	0.543958	1.07024	0.337596	0	0.34007	3.70534	5.62256	0.0997653	64.7609	3.43444	1.29768	3.94233	0.117893	0.59349	0	0	1.99968	10.1351	0.651587	1.19527	3.06188	3.41936	10.3363	0.162119	0	0.497796	0	0.337632	1.02017	0	11.0428	0	44.5661	1.78647	18.5435	1.01358	5.03799	1.64595	0
3-HYDROXYPHENYLACETATE-DEGRADATION-PWY: 4-hydroxyphenylacetate degradation|g__Escherichia.s__Escherichia_coli	0	0.0798117	0	2.1373	0	0	0	6.94798	3.30327	0	0.193037	0.873992	0	0	0	3.17198	1.8612	0.0937544	64.5444	3.00578	0.633656	3.22051	0	0	0	0	1.71803	9.63128	0.651568	1.17348	2.31868	3.41272	10.2751	0	0	0.443479	0	0.327616	0	0	10.6315	0	40.7467	1.15212	18.2486	0.841162	5.03799	1.64595	0
3-HYDROXYPHENYLACETATE-DEGRADATION-PWY: 4-hydroxyphenylacetate degradation|g__Escherichia.s__Escherichia_fergusonii	0	0	0	0	0	0	0	0	0	0	0	0	0	0	0	0	0	0	0	0	0	0.251834	0	0	0	0	0	0	0	0	0	0	0	0	0	0	0	0	0	0	0	0	0	0	0	0	0	0	0
7ALPHADEHYDROX-PWY: cholate degradation (bacteria, anaerobic)	0	0	0.527468	0	0	0	0	0	0	0	0	0	0	1.82232	4.537	0	1.2396	0	0	0	0	0.196385	2.84815	0	0	0	0	0	0.986042	0	0	7.3969	0	0	0.734046	0.912064	0	0	0	0.462948	0.304968	0	0	0	4.48755	0	0	0	0.655769
7ALPHADEHYDROX-PWY: cholate degradation (bacteria, anaerobic)|g__Clostridium.s__Clostridium_scindens	0	0	0	0	0	0	0	0	0	0	0	0	0	0	0	0	0	0	0	0	0	0	1.52023	0	0	0	0	0	0.443533	0	0	0	0	0	0	0.488823	0	0	0	0	0	0	0	0	2.07143	0	0	0	0
7ALPHADEHYDROX-PWY: cholate degradation (bacteria, anaerobic)|g__Lachnospiraceae_noname.s__Lachnospiraceae_bacterium_5_1_57FAA	0	0	0.304241	0	0	0	0	0	0	0	0	0	0	1.80674	4.537	0	1.2396	0	0	0	0	0.196385	1.05087	0	0	0	0	0	0.508433	0	0	6.65602	0	0	0.734046	0.340795	0	0	0	0.462948	0.304968	0	0	0	2.32522	0	0	0	0.655769
AEROBACTINSYN-PWY: aerobactin biosynthesis	0.802564	0.125456	0.362967	0	0	0	0.284441	0.0474928	7.59639	0.113431	4.55952	1.93749	0.213743	0.502247	0.196424	1.58614	0.262032	0	0.0952849	0	0	0	0.448557	0	0	0.898863	0.319589	2.23785	25.466	10.8103	19.3759	1.30267	0.103472	0.0742781	0.278713	0	0.138737	1.17398	0.512102	0.117491	2.38634	0.154448	0	0.063661	11.9395	2.34501	0.0547269	0	0
AEROBACTINSYN-PWY: aerobactin biosynthesis|g__Escherichia.s__Escherichia_coli	0.802564	0.125456	0.362967	0	0	0	0.284441	0.0474928	7.59639	0.113431	4.55952	1.93749	0.213743	0.502247	0	1.58614	0	0	0.0465903	0	0	0	0.448557	0	0	0.898863	0.319589	2.23785	25.466	10.8103	19.3759	1.04305	0.103472	0.0742781	0.278713	0	0.138737	1.17398	0.204596	0	1.02548	0.154448	0	0.063661	11.9395	2.13491	0.0547269	0	0
ALL-CHORISMATE-PWY: superpathway of chorismate metabolism	0	0	0	0	0	0	0	15.9252	0	0	0	0	0	0	0	0	0	0	0	0	3.39774	0	0	0	0	0	0	11.5165	0	0	0	15.34	0	0	19.7351	0	2.47005	0	2.76874	0	0	0	0	0	0	0	0	0	0
ALLANTOINDEG-PWY: superpathway of allantoin degradation in yeast	0.139034	0	0	1.46222	0.577822	0	0.254022	0	0	0	0	0	0.147246	0	0	2.37813	7.27784	0	0.0875553	1.15796	0.355241	0.229435	1.92956	0.910003	4.8345	0	0	0	3.77534	0	0	0	0	0	2.55652	0.553217	0	0.138613	0.611321	0	0	0	0.0982438	0.238602	0	0	0	0	0
ALLANTOINDEG-PWY: superpathway of allantoin degradation in yeast|g__Klebsiella.s__Klebsiella_pneumoniae	0	0	0	0	0	0	0	0	0	0	0	0	0	0	0	0	1.25166	0	0	0	0	0	0	0	0	0	0	0	0	0	0	0	0	0	0	0	0	0	0	0	0	0	0	0	0	0	0	0	0
ANAEROFRUCAT-PWY: homolactic fermentation	173.552	141.889	242.292	173.569	216.968	155.308	162.665	209.778	210.292	238.154	233.558	150.255	197.109	139.749	165.461	127.5	157.837	138.275	205.616	183.27	124.425	202.21	137.073	168.793	198.457	125.658	114.966	158.871	161.957	211.183	184.233	140.361	169.687	105.224	189.272	222.559	198.075	239.96	174.673	131.999	149.775	121.64	215.011	141.499	151.792	219.443	127.601	256.434	210.799
ANAEROFRUCAT-PWY: homolactic fermentation|g__Citrobacter.s__Citrobacter_koseri	0	0	0	0	0	0	0	0	0	0	0	0	0	0	0	0	0	0	0	0	0	0	0	0	0	0	0	0	0	0	0	0	0	0	0	0	0	0	0	0	6.73902	0	0	0	0	0	0	0	0
ANAEROFRUCAT-PWY: homolactic fermentation|g__Escherichia.s__Escherichia_coli	0.460143	0	0.409756	0	0	0.151694	0.156153	0	6.25327	0	9.3234	0	0	0.558661	0	2.43198	0	0	0	0	0.29815	0	0.721503	0	0	0.932914	0	0	0	1.64285	16.0122	4.33675	14.4076	0	0	0.417252	0	0.651276	0.115864	0	0	0.407936	0	0.453946	0	4.07373	0	1.13277	0.125375
ANAEROFRUCAT-PWY: homolactic fermentation|unclassified	16.7876	8.60292	15.3844	27.2543	13.6894	17.0829	61.9771	52.2014	7.67662	30.5271	30.2891	16.0572	30.5545	25.8901	0	4.06752	23.9486	25.3006	7.97545	8.26996	54.0516	10.9033	22.0673	5.77055	2.81476	38.8213	15.9404	8.58551	20.1089	20.8738	7.09308	19.1995	6.56114	7.03197	18.7029	1.80717	9.09135	11.6251	28.0214	17.8691	0	12.664	15.8848	5.04878	11.3767	3.52429	4.68621	8.19644	5.11586
ANAGLYCOLYSIS-PWY: glycolysis III (from glucose)	250.043	342.162	345.682	361.543	343.687	462.203	425.755	356.692	268.578	362.803	327.056	245.665	375.138	277.289	198.262	172.342	238.465	292.303	228.42	341.233	262.74	231.748	341.425	280.542	248.502	269.035	367.139	283.528	191.052	243.559	225.01	252.369	210.015	409.997	279.389	237.57	310.05	393.424	328.61	331.752	214.386	238.077	250.584	366.369	204.739	320.126	311.71	494.939	262.294
ANAGLYCOLYSIS-PWY: glycolysis III (from glucose)|g__Alistipes.s__Alistipes_senegalensis	0	0	0	0.338893	0	0	0	0	0	0.215318	0	0	0.223486	0	0	0	1.14498	0	0	0.836476	0.681312	0	0	0	0	0	0	0.255139	0	0	0	0	0	0	0	0	0	0	0.392237	0	0	0	0	0	0	0	0	0	0
ANAGLYCOLYSIS-PWY: glycolysis III (from glucose)|g__Alistipes.s__Alistipes_shahii	0.468408	4.52577	1.02322	3.2885	3.78649	2.88427	10.5179	0	1.09116	1.14232	0	1.49001	9.75519	0.396267	0	0	8.40741	0.640933	0	9.82573	0.731973	0	2.31813	0	0	1.12242	0.425659	3.0655	0	5.22955	4.01065	12.3547	0	0	0.966467	0	1.26147	1.78511	2.4261	0.630951	0	0.121462	0	1.31296	0	0	0.467629	0	0.215321
ANAGLYCOLYSIS-PWY: glycolysis III (from glucose)|g__Bacteroides.s__Bacteroides_ovatus	2.11452	0.311625	20.1231	1.56373	1.94953	3.78093	1.84869	2.62304	2.1678	2.00659	0.793285	1.89328	2.45091	2.36161	25.4519	0	0.498133	0.23196	0.961424	24.6813	0	0	5.79866	2.0742	0.171715	3.91773	0.803036	0	0	1.33791	1.39099	1.01862	6.1803	2.82295	6.64126	1.67056	2.28018	27.2907	3.20307	2.27629	0	3.25245	3.68034	12.7263	3.49989	2.8712	0	16.6064	11.8633
ANAGLYCOLYSIS-PWY: glycolysis III (from glucose)|g__Bacteroides.s__Bacteroides_sp_2_1_22	0	0	12.5081	0	0	0	0	0	0	0	0	0	0	0	0	0	0	0	0	0	0	0	0	0	0	0	0	0	0	0	0	0	0	0	0	0	0	0	0	0	0	0	0	0	0	0	0	0	0
ANAGLYCOLYSIS-PWY: glycolysis III (from glucose)|g__Bacteroides.s__Bacteroides_xylanisolvens	0	13.454	21.141	1.49873	25.7263	3.3251	1.12264	2.24084	2.97996	0.847284	6.45803	0	0	0	0	6.34165	1.6403	1.14538	0	8.07165	0	5.80261	0.520238	10.634	0.458681	0	2.15496	7.46706	0	0.206618	0	2.93504	0.386293	2.00123	10.3212	2.32978	6.04557	3.65401	0	4.46906	25.4121	1.67361	0	0	0	0.512974	3.23055	0.793113	9.39167
ANAGLYCOLYSIS-PWY: glycolysis III (from glucose)|g__Citrobacter.s__Citrobacter_freundii	0	0	0	0	0	0	0	0	0	0	0	1.80816	0	0	0	0	1.2774	2.08842	0	0	0	0	0	0	0	0	0	0	0.28828	0	0	0	0	0	0	0	0	0	0	0	0	0	0	0	0	0	0	0	0
ANAGLYCOLYSIS-PWY: glycolysis III (from glucose)|g__Citrobacter.s__Citrobacter_koseri	0	0	0	0	0	0	0	0	0	0	0	0	0	0	0	0	0	0	0	0	0	0	0	0	0	0	0	0	0	0	0	0	0	0	0	0	0	0	0	0	7.7028	0	0	0	0	0	0	0	0
ANAGLYCOLYSIS-PWY: glycolysis III (from glucose)|g__Enterobacter.s__Enterobacter_aerogenes	0	0	0	0	0	0	0	0	0	0	0	0	0	0	0	0	0	0	0	0	0	0	0	0	0	0	0	0	0	0	0	0	0	0	0	0	0.248193	0	0	0	0	0	0.232523	0	0	0	0	0	0
ANAGLYCOLYSIS-PWY: glycolysis III (from glucose)|g__Enterobacter.s__Enterobacter_cloacae	0	0	0	0	0	0	0	0	0	0	0	0	0	0	0	0	0	0.114324	0	0	0	0	0	0.160585	0	0	0	0	0	0	0	0	0	0	0	0	0	0	0	0	0	0	0	0	0	0	0	0	0
ANAGLYCOLYSIS-PWY: glycolysis III (from glucose)|g__Escherichia.s__Escherichia_coli	0.839199	0.137667	0.492718	2.63326	0	0.217913	0.269033	10.7754	8.64306	0	10.0465	2.99158	0.804976	6.90647	1.77637	7.41007	5.10086	0.175962	68.0668	4.12437	1.1008	74.1675	0.9456	1.18371	84.2557	1.07617	1.81602	12.3837	24.4005	20.4347	21.7814	6.27969	18.1288	0.245161	0.47158	69.5556	0.332141	1.56115	0.393023	0	12.6459	0.5577	41.7741	1.76274	18.9841	4.37133	6.50113	2.06124	0.142492
ANAGLYCOLYSIS-PWY: glycolysis III (from glucose)|g__Escherichia.s__Escherichia_fergusonii	0	0	0	0	0	0	0	0	0	0	0	0	0	0	0	0	0	0	0	0	0	0.400604	0	0	0	0	0	0	0	0	0	0	0	0	0	0	0	0	0	0	0	0	0	0	0	0	0	0	0
ANAGLYCOLYSIS-PWY: glycolysis III (from glucose)|g__Fusobacterium.s__Fusobacterium_nucleatum	0	0.143404	0	0	0	0	0	0	0	0	0	0	0	0	0	0	0	0	0	0	0	0	0	0	0	0	0	0	0	0	0	0	0	0	0	0	0	0	0	0	0	0	0	0	0	0	0	0	0
ANAGLYCOLYSIS-PWY: glycolysis III (from glucose)|g__Haemophilus.s__Haemophilus_parainfluenzae	8.20298	2.65769	0	1.63197	0	0	0	0	0	0	0	0	0.113514	0	0	0	0	0	0	0.46845	0	0	0	0.303771	0	0	0.385065	0	0.498707	0	0	0	0	1.66974	0	0	0.10796	0	0	0	0	0	0	0	0	1.09956	0	0	1.06948
ANAGLYCOLYSIS-PWY: glycolysis III (from glucose)|g__Klebsiella.s__Klebsiella_pneumoniae	2.72098	0	0	0.358143	0.870172	0	0	0	0	0	0	0	0.399674	0	0	2.00172	13.0809	0	0.162656	0.825363	0	0.0660263	0	1.29191	3.95792	0	0.46492	0	0	0	0.231016	0	0	0.235923	9.64412	0	0	0	1.29961	0	0	0	12.5941	0	0	0	0	0	0
ANAGLYCOLYSIS-PWY: glycolysis III (from glucose)|g__Klebsiella.s__Klebsiella_sp_MS_92_3	0	0	0	0	0	0	0	0	0	0	0	0	0	0	0	0	0	0	0	0.539443	0	0	0	0	0	0	0	0	0	0	0	0	0	0	0	0	0	0	0	0	0	0	0	0	0	0	0	0	0
ANAGLYCOLYSIS-PWY: glycolysis III (from glucose)|g__Morganella.s__Morganella_morganii	0	0	0	0	0	0	0	0	0	0	0	0	0	0	0	0	0	0	0	0	0	0	0	0	0	0	0	0	0	0	0	0.252941	0	0	0	0	0	0	0	0	8.73622	0	0	0	0	0	0	0	0
ANAGLYCOLYSIS-PWY: glycolysis III (from glucose)|g__Odoribacter.s__Odoribacter_splanchnicus	1.08568	2.54456	0	3.12992	0	0	3.54622	2.38869	5.60022	5.52527	0	3.18432	4.70355	1.0248	0	0	2.84407	0.838798	0	2.12843	1.67673	0	0	0	0	8.54875	0.214357	1.83043	0	0	0.7597	21.7626	0.9034	1.33759	1.49154	0	1.57717	0	0.496339	0	0	1.79207	0	1.45447	0	0.265961	0	0	1.28883
ANAGLYCOLYSIS-PWY: glycolysis III (from glucose)|g__Staphylococcus.s__Staphylococcus_aureus	0	0	0	0	0	0	0	0	0	0	0	0	0	0	0	0	0	0	0	0	0	0	0	0	0	0	3.00669	0	0	0	0	0	0	0	0	0	0	0	0	0	0	0	0	0	0	0	0	0	0
ANAGLYCOLYSIS-PWY: glycolysis III (from glucose)|g__Streptococcus.s__Streptococcus_australis	0	0	0	0	0	0	0	0	0	0.162357	0	0	0.148253	0.098164	0	0.67396	0	0	0	0	0	0	0	0	0	0	0	0	0.0724895	0.42051	0	0	0	0	0	0	0.129187	0	0	0	0	0	0	0	0	0	0	0	0
ANAGLYCOLYSIS-PWY: glycolysis III (from glucose)|g__Streptococcus.s__Streptococcus_infantis	0	0.250351	0	0	0	0	0	0	0	0	0	0	0	0	0	2.08254	0	0	0	0	0	0	0	0	0	0	0	0	0	0	0.385306	0	0	0	0	0	0	0	0	0.782729	0	0	0	0	0	0	0	0	0
ANAGLYCOLYSIS-PWY: glycolysis III (from glucose)|g__Streptococcus.s__Streptococcus_mitis_oralis_pneumoniae	0.415229	0	0	0	0	0	0	0	0	0	0	0	0	0	0	2.11917	0	0.354926	0	0	0	0	0	0	0	0	0	0	0.323733	0	0	0	0	0	0	1.19545	3.67539	0	0.209189	0.929647	0	0	0	0	0	0.443474	0	0	0
ANAGLYCOLYSIS-PWY: glycolysis III (from glucose)|g__Streptococcus.s__Streptococcus_sobrinus	0	0	0	0	0	0	0	0	3.12405	0	0	0	0	0	0	0	0	0	0	0	0	0	0	0	0	0	0	0	0	0	0	0	0	0	0	0	0	0	0	0	0	0	0	0	0	0	0	0	0
ANAGLYCOLYSIS-PWY: glycolysis III (from glucose)|g__Turicibacter.s__Turicibacter_sanguinis	0.59879	0	0	0	0	0	0	0	0	0	0	0	0	0	0	0	0.799952	0	0	0	0	0.109872	0	0	0	0	0	0.114533	0	0	0	0	0.690569	0	0	0	0	0	0	0	0	0	0	0	0	0	0	0	0
ANAGLYCOLYSIS-PWY: glycolysis III (from glucose)|unclassified	21.8098	7.71231	23.2203	32.0577	10.6699	17.7032	68.5026	46.5529	7.08006	33.1701	31.0151	13.7021	27.9369	25.3266	0	2.94423	24.077	21.8804	7.7042	12.9227	55.942	14.4412	32.4897	6.45297	2.04528	48.708	16.2198	9.13371	17.6152	32.2783	13.5195	25.9582	5.2186	11.4302	19.589	1.33822	6.62289	21.9326	25.5842	18.9951	3.08594	12.1743	22.3745	4.14592	9.62199	3.36197	4.57433	6.85536	3.9968
ARG+POLYAMINE-SYN: superpathway of arginine and polyamine biosynthesis	61.3522	102.257	32.33	79.9374	55.5873	138.156	96.9305	101.693	53.5399	69.908	50.2102	95.9884	47.8803	16.6456	6.85696	28.8638	71.2201	264.592	119.121	59.6426	44.2354	34.7739	82.1988	37.3795	85.4609	14.3144	304.337	102.381	64.4401	46.8774	83.8077	17.8352	72.4348	231.663	108.789	53.6715	159.939	1.89102	133.311	118.414	26.9648	4.88597	86.2554	62.3825	64.4505	13.5033	66.9241	25.1875	8.29411
ARG+POLYAMINE-SYN: superpathway of arginine and polyamine biosynthesis|g__Escherichia.s__Escherichia_coli	0.303305	0	0.35573	0.794701	0	0	0	0.382148	5.11679	0	4.27472	2.8809	0.414348	4.76345	0.283117	4.69623	3.99696	0.132682	50.9259	2.30529	0.758683	11.3082	0.669621	0.373454	62.1129	0.750347	0.869091	9.5455	17.6052	12.1042	12.3324	3.18698	13.1607	0.23747	0.404408	25.2942	0	0.900826	0.213162	0	4.99218	0.185798	17.1369	1.04834	17.45	2.36113	0	0.956374	0
ARG+POLYAMINE-SYN: superpathway of arginine and polyamine biosynthesis|unclassified	5.76548	8.59277	0	0	0	1.3534	3.30883	8.90778	0	1.30761	4.24489	0	0	0	0	4.6981	4.10992	3.10918	2.40913	0	12.913	0	0	2.26848	3.73489	0	4.90871	4.42066	7.12603	0	1.44318	0	0	0	0	1.94169	5.0999	0	5.38401	0	0	1.31973	5.75352	0	0	0	14.307	0	0
ARGDEG-PWY: superpathway of L-arginine, putrescine, and 4-aminobutanoate degradation	0	0	0.589841	3.22965	0	0.165816	0.162189	9.90596	5.59807	0	1.11012	3.7032	1.34398	6.28096	2.41768	7.14986	8.0607	0	61.2596	3.90785	1.80172	48.3558	0.410769	0.612543	63.4753	0.674668	2.43348	12.3367	0.650043	16.6571	4.67846	3.99158	12.703	0	0	60.7242	0	0.573161	0.682171	0	11.9921	0.159376	45.063	1.60672	18.0106	1.24699	5.42653	1.74168	0.163679
ARGDEG-PWY: superpathway of L-arginine, putrescine, and 4-aminobutanoate degradation|g__Escherichia.s__Escherichia_coli	0	0	0.291667	1.54042	0	0	0.139363	7.64422	4.74228	0	1.04232	2.40216	0.599167	4.73789	1.62374	5.22032	3.50669	0	40.2062	1.77786	0.907897	33.8247	0.334301	0.40564	57.2575	0.49226	0.861923	7.17065	0.648551	12.8548	4.25484	2.59183	9.80815	0	0	39.7957	0	0.47299	0.169473	0	6.94826	0.120584	18.6747	1.18474	14.4044	1.15026	4.1824	1.36998	0
ARGININE-SYN4-PWY: L-ornithine de novo biosynthesis	146.853	116.76	329.292	50.123	243.071	180.176	42.1783	51.0046	238.952	89.2326	157.282	247.127	183.893	77.5511	188.752	144.891	132.189	42.437	80.9977	318.491	74.6369	105.691	147.353	264.428	90.7802	64.9234	74.9132	171.669	0.19367	132.121	74.5699	127.336	202.023	117.496	100.341	26.5112	149.321	363.747	98.4295	74.5489	147.836	191.741	102.668	259.881	238.954	188.139	35.5824	130.775	125.878
ARGININE-SYN4-PWY: L-ornithine de novo biosynthesis|g__Bacteroides.s__Bacteroides_caccae	0	0	0.178425	1.3103	0	0	0	0	11.3236	0	5.89145	4.61199	7.00622	2.48611	0	0	0.096862	1.9669	0.168307	3.92334	0.199142	3.3953	51.3644	30.2079	0.491997	2.65962	0.63667	1.73949	0	0	1.53662	0	18.2174	0	0	0.117714	1.73073	0	5.53531	9.72718	0	24.7803	3.99097	7.68871	0	0.0944894	0	0	0
ARGININE-SYN4-PWY: L-ornithine de novo biosynthesis|g__Bacteroides.s__Bacteroides_cellulosilyticus	0.116327	1.55025	1.83954	0.45996	0	0.112326	2.45546	0	0	0.325291	0	0	2.31698	0.267679	1.25225	0.228	4.32316	2.04975	0.120813	19.2628	0	0	0	0	0	0.522903	0.534298	0	0	0	0.507419	0	1.09281	0.123598	1.95112	0.0400651	0	1.1414	0.753743	0.457235	9.38386	0	0	0.42503	0	0.128136	0	0	1.87197
ARGININE-SYN4-PWY: L-ornithine de novo biosynthesis|g__Bacteroides.s__Bacteroides_clarus	0	0	0	0	0.413618	0	0	0	0	0	0	0	25.196	0	0	0	0.115474	0	0	6.20714	0.944114	0	0	0	0	1.19341	3.98442	0	0	0	0	0	1.673	0	0	0	0	0	0	0	0.0834054	0	0	0	0	0	0	0	9.42595
ARGININE-SYN4-PWY: L-ornithine de novo biosynthesis|g__Bacteroides.s__Bacteroides_faecis	0	5.93414	0	0	0	0	0	0	0	0	0	0	0	0	0	0	0	0	0	0	0	0	0	0	0	1.736	0	0	0	0	0	0	0	0	0	0	0	0	0	0	0	0.101973	0	0	20.34	0	0	0	0
ARGININE-SYN4-PWY: L-ornithine de novo biosynthesis|g__Bacteroides.s__Bacteroides_finegoldii	0	10.7299	0	4.22335	0	0	0	0	0	0	0	0.419321	0.282767	0.0964597	0	0	30.4758	0	0	26.4023	0	0	0	0	0	0	0	0	0	0	0.331356	0	0	0.380373	0	0	0	0	0.177278	0	7.96014	0	0	0	0	0.0901205	1.48443	0	0
ARGININE-SYN4-PWY: L-ornithine de novo biosynthesis|g__Bacteroides.s__Bacteroides_fluxus	0	0	0	0	0	0	0	0	0	0	0	0	0	0	0	0	0	0	0	0	0	0	0	0	0	0	0	0	0	0	0	42.4143	0	0	0	0	0	0	0	0	0	0	0	0	0	0.263389	0	0	0.17967
ARGININE-SYN4-PWY: L-ornithine de novo biosynthesis|g__Bacteroides.s__Bacteroides_fragilis	0	0.10402	1.76802	1.91095	6.8402	12.1484	0.572444	3.17206	28.2524	23.0232	3.40127	4.13584	0.918193	0	2.83988	75.4696	0.627201	0.294786	0.0528896	0	0	4.90384	0	0.0928197	0.521372	0	0.219614	0	0	25.309	27.7412	0	0.422732	0.464784	12.0082	0.615825	0	108.191	6.85057	0	3.1258	0	6.60356	0.412172	0.248005	1.41888	1.46871	20.107	0
ARGININE-SYN4-PWY: L-ornithine de novo biosynthesis|g__Bacteroides.s__Bacteroides_intestinalis	0	2.03576	2.80608	2.05549	0.220874	0	0.225462	0.10124	0	0	0.0889486	67.9666	0.223055	0	0	0	0	0.860627	0	1.5509	5.64214	0.394241	1.6846	0	0	1.48872	0.541485	4.24611	0	2.36271	1.19517	5.66479	0	0.20296	0	0	0.26015	0.431717	0	0	0	0.0862087	3.15616	0	0	0	2.24376	0	0
ARGININE-SYN4-PWY: L-ornithine de novo biosynthesis|g__Bacteroides.s__Bacteroides_massiliensis	9.19935	7.86394	29.7226	0	0	0	0	0	0	0	0.212884	17.4728	0	7.04947	0	0	0	0	7.82607	11.7951	0	0	0	0	0.104586	7.34483	9.77607	3.82576	0	0	0	0	0	0	0	0	2.30172	0	0	0	38.116	12.542	0	0	6.89433	0.496386	0	0	0
ARGININE-SYN4-PWY: L-ornithine de novo biosynthesis|g__Bacteroides.s__Bacteroides_nordii	0	2.22239	2.8208	0	0	1.17555	3.411	0	0.939495	0	0	0	0	0	4.08944	0	0.168831	0	0	0.0913901	0	0	0.963881	1.72477	0	0	0	0.68341	0	1.24983	0	0.516574	0	0	0	0	0	0	0	0	0	0	0.302794	0	1.05766	0	0	0	0.254241
ARGININE-SYN4-PWY: L-ornithine de novo biosynthesis|g__Bacteroides.s__Bacteroides_ovatus	1.03262	0.0849637	20.1685	1.01683	1.21459	3.32427	1.81102	1.63367	2.4284	2.03323	0.481106	2.66501	1.78226	2.27514	21.2199	0	0.433668	0.32292	0.825623	22.9989	0	0	6.56618	1.03368	0	4.01818	0.401036	0	0	1.19337	1.03185	0.920839	8.16991	3.91243	5.06463	0.855752	1.33765	31.5541	4.73654	2.35276	0	4.56083	4.56292	13.2453	1.80012	4.06376	0	16.6053	9.30949
ARGININE-SYN4-PWY: L-ornithine de novo biosynthesis|g__Bacteroides.s__Bacteroides_salyersiae	0.204939	1.75116	0	0.305414	4.64353	0	0	0	0	2.79169	0	0	0.146195	0	0	0	0.990307	2.76136	0	5.56409	0	0	0	0	0.0436615	1.84624	0	1.32132	0	0	0.0860201	0	2.57653	0.103589	4.19278	0	0	0	3.06383	2.77212	0.220404	0.630337	0	1.43849	0	0	0	0	0.84909
ARGININE-SYN4-PWY: L-ornithine de novo biosynthesis|g__Bacteroides.s__Bacteroides_sp_2_1_22	0	0	20.2453	0	0	0	0	0	0	0	0	0	0	0	0	0	0	0	0	0	0	0	0	0	0	0	1.74964	0	0	0	0	0	0	0	0	0	0	0	0	0	0	0	0	0	0	0	0	0	0
ARGININE-SYN4-PWY: L-ornithine de novo biosynthesis|g__Bacteroides.s__Bacteroides_stercoris	16.1137	0	0.355058	1.71311	78.1044	37.3385	3.91699	4.35222	58.6429	0	6.65064	3.65091	0.206461	18.4011	0	0.627046	2.54367	0.936578	21.7107	0	0	44.5959	10.496	73.8881	52.938	0.505388	0.379793	7.66583	0	36.8235	3.71924	25.0187	36.7142	17.6618	0.370373	3.88972	24.7874	53.403	7.02279	0	6.67684	54.0068	6.05028	54.6389	0.636049	106.612	0	20.9585	0
ARGININE-SYN4-PWY: L-ornithine de novo biosynthesis|g__Bacteroides.s__Bacteroides_thetaiotaomicron	17.9912	1.00061	4.61696	0.673893	4.19912	6.09932	2.4181	0.593792	0.984615	2.5597	2.19021	17.7514	2.33904	0.967564	13.3407	0.416139	7.09158	1.38356	0.275965	14.502	0	4.18976	0.93976	8.4365	0.591244	0.180331	1.5916	1.78562	0	1.22307	0.893073	3.13205	1.21947	5.24945	4.31705	0.243983	0.641633	22.234	0.612244	2.07964	5.4886	3.6425	1.11247	1.62798	0.0781022	0.317212	3.85944	0	3.76137
ARGININE-SYN4-PWY: L-ornithine de novo biosynthesis|g__Bacteroides.s__Bacteroides_uniformis	27.8463	15.6735	138.359	9.4364	46.3827	42.5446	4.59899	11.8565	65.9308	15.9904	72.6365	1.72051	34.4364	10.2298	74.1108	13.4801	31.8146	9.43478	15.517	31.4937	32.331	2.3345	11.7207	44.372	1.04509	9.8353	15.9802	58.6688	0	10.3247	5.20029	0.510714	45.4698	20.7234	18.1599	2.33078	43.3797	85.8034	25.2237	15.9155	7.54777	15.5747	37.0927	76.5985	120.111	7.6814	4.91108	8.78736	42.6706
ARGININE-SYN4-PWY: L-ornithine de novo biosynthesis|g__Bacteroides.s__Bacteroides_xylanisolvens	5.58967	14.6579	20.6548	1.33373	28.0468	3.04389	0.659207	3.75135	4.26474	2.27026	8.53067	0.490147	13.8246	0	0	5.94922	1.41672	1.15494	0	8.50404	0.0958429	4.99997	0.302982	26.1892	0.567444	0	1.9336	7.58623	0	0.31392	0	3.18011	0.172041	1.94989	10.1915	6.25861	9.7058	10.4404	0	3.79399	26.3155	0.974836	0	0	5.11211	0.218401	2.82542	0.570843	8.91305
ARGININE-SYN4-PWY: L-ornithine de novo biosynthesis|unclassified	2.46395	3.04798	2.10094	1.27327	0.975199	1.66979	1.79201	1.05455	0	1.31322	0.583027	2.40586	0	0.645768	0	0	1.21524	1.17544	0.733056	1.04345	1.96095	0.496684	1.24729	0	1.13754	1.00781	3.34965	1.07348	0	0.792893	0.351362	0	1.1137	0	0.620531	0.33707	0.804375	8.64449	0.731362	4.73048	0	0	0.354094	2.14765	1.20252	0	0	0	1.90413
ARGORNPROST-PWY: arginine, ornithine and proline interconversion	5.1821	1.73758	0	13.7372	0	0	2.74033	9.28057	22.444	1.10733	0	7.30581	6.8409	3.37719	0	0	8.54185	1.45108	0	4.42271	2.37119	0	3.02002	0	0.385845	6.41518	2.36292	15.3122	9.46324	0	16.9059	53.4616	4.22075	1.93527	3.87923	0	1.49813	0	4.57432	0	5.18412	4.25716	0	4.17873	0	2.20193	0	0	1.232
ARGORNPROST-PWY: arginine, ornithine and proline interconversion|g__Enterococcus.s__Enterococcus_faecium	0	0	0	0	0	0	0	0	0	0	0	0	0	0	0	0	0	0	0	0	0	0	0	0	0	0	0	0	0	0	0	0	0	0	0.300036	0	0	0	0	0	0	0	0	0	0	0	0	0	0
ARGSYN-PWY: L-arginine biosynthesis I (via L-ornithine)	289.944	142.062	100.035	383.455	97.608	268.538	181.815	462.294	270.108	318.846	380.455	98.7044	315.95	269.122	135.491	316.52	275.283	251.472	249.307	281.283	249.895	260.534	227.438	211.37	216.218	307.238	473.53	335.169	305.748	331.519	298.07	258.039	305.018	311.43	315.731	297.477	186.423	82.3001	184.119	77.9787	128.612	140.076	311.77	277.873	328.709	313.662	189.813	365.429	236.123
ARGSYN-PWY: L-arginine biosynthesis I (via L-ornithine)|g__Bifidobacterium.s__Bifidobacterium_breve	0	0	0	0	0	0	0	0	0	0	0	0	0	0	0	0	0	0	0	0	0	0	0	0	0	0.377049	0	0	0	0	0	0	0	0	0	0	0	0	0	0	0	0	0	0	0	59.1958	0	0	6.95657
ARGSYN-PWY: L-arginine biosynthesis I (via L-ornithine)|g__Bifidobacterium.s__Bifidobacterium_longum	7.18976	0.298608	0.936646	0.308229	0	2.3405	8.81688	11.443	0.0744342	5.36449	0	0	4.33264	0	12.6713	4.63839	0.521625	3.36791	0	0.224011	0	0.261316	21.1335	2.24956	15.3255	2.38969	0.593309	0	0	2.28621	0	0	0.29944	2.74151	2.23938	0.130456	1.57232	1.27783	0.651505	2.7845	0	16.7446	0.0608472	0.803779	0.811747	20.5359	0	147.904	5.02979
ARGSYN-PWY: L-arginine biosynthesis I (via L-ornithine)|g__Blautia.s__Ruminococcus_torques	0	4.66221	6.34896	5.29314	2.05801	42.5768	0.225864	8.10694	10.7203	10.9263	0.405561	0	1.98816	0	0	0	1.1009	7.31808	0	0	0.690518	0	13.587	0	0	0	17.1812	9.46157	0	11.4816	12.7888	1.35883	0	0	0	0	0	0	0	0	0	0	2.75283	0	0	0.461333	0	0	0
ARGSYN-PWY: L-arginine biosynthesis I (via L-ornithine)|g__Burkholderiales_noname.s__Burkholderiales_bacterium_1_1_47	0	0	0	0	0	0	0	0	0	0	0	0.317635	0.155804	0	0	0	0	0	0	0	0	0	0	0	0	0	0.94528	0	0	0	0	0	0	0	1.48891	0.225629	0	0.964758	0	0	0	0	0	0	0	0	0	0	1.86695
ARGSYN-PWY: L-arginine biosynthesis I (via L-ornithine)|g__Citrobacter.s__Citrobacter_freundii	0	0	0	0	0	0	0	0	0	0	0	2.27061	0	0	0	0	2.023	2.65775	0	0	0	0	0	0	0	0	0	0	0.230783	0	0	0	0	0	0	0	0	0	0	0	0	0	0	0	0	0	0	0	0
ARGSYN-PWY: L-arginine biosynthesis I (via L-ornithine)|g__Coprococcus.s__Coprococcus_catus	1.53282	1.62345	0	1.85223	0	0	2.69076	1.51478	4.05532	0	0.135868	4.17422	1.36346	0	0	0	1.31575	0.554487	0	0.35323	1.65453	0.952678	0	0	0	0	4.04223	1.20684	0	0	5.38242	0	0	0.487515	1.15008	0	0	0	2.6712	0.940678	0	0	1.06472	0	0	0	5.66989	0	0
ARGSYN-PWY: L-arginine biosynthesis I (via L-ornithine)|g__Enterobacter.s__Enterobacter_aerogenes	0	0	0	0	0	0	0	0	0	0	0	0	0	0	0	0	0	0	0	0	0	0	0	0	0	0	0	0	0	0	0	0	0	0	0	0	0.200609	0	0	0	0	0	0.278065	0	0	0	0	0	0
ARGSYN-PWY: L-arginine biosynthesis I (via L-ornithine)|g__Escherichia.s__Escherichia_coli	0.585217	0.130853	0.748589	2.44533	0	0.115113	0.34457	10.007	8.77955	0.117175	8.19118	3.55542	0.762068	7.22339	1.86213	9.09143	5.32793	0.229416	74.8918	3.86975	1.1987	73.4092	0.952897	1.32018	90.2491	0.755447	2.0299	14.0651	25.6359	18.895	17.3617	5.17335	20.3299	0.279138	0.674841	71.1834	0.255789	1.43258	0.462406	0	14.1412	0.320147	45.8276	1.80842	19.2097	3.81439	5.34912	2.35619	0.126976
ARGSYN-PWY: L-arginine biosynthesis I (via L-ornithine)|g__Eubacterium.s__Eubacterium_siraeum	0	0	0	16.8535	0	0	0	0	0	0	0	0	7.05955	0	0	0	0	0	0	0	16.3822	0	0	0	0	8.75205	0	8.29362	0	0	0	0	0	3.56279	0	0	0	0	2.74967	0	0	0.562029	0	0	0	0	0	0	0
ARGSYN-PWY: L-arginine biosynthesis I (via L-ornithine)|g__Klebsiella.s__Klebsiella_pneumoniae	0.47424	0	0.420801	0.715398	1.58624	0	0	0	0	0	0	0	0.375106	0	0	0.288463	14.973	0	0	0.970389	0.323954	0.0707189	0	0.266107	0.579548	0	0	0	0	0	0	0	0	0.480583	13.932	0	0.288727	0	1.25227	0	0	0	0.944322	0	0	0	0	0	0
ARGSYN-PWY: L-arginine biosynthesis I (via L-ornithine)|g__Lactobacillus.s__Lactobacillus_pentosus	0	0	0	0	0	0	0	0	0	0	0	0	0	0	0	0	0	0	0	0	0	0	0	0	0	0	0	0	0	0	0	0	0	0	0	0	0.466069	0	0	0	0	0	0	0	0	0	0	0	0
ARGSYN-PWY: L-arginine biosynthesis I (via L-ornithine)|g__Morganella.s__Morganella_morganii	0	0	0	0	0	0	0	0	0	0	0	0	0	0	0	0	0	0	0	0	0	0	0	0	0	0	0	0	0	0	0	0.297474	0	0	0	0	0	0	0	0	9.20468	0	0	0	0	0	0	0	0
ARGSYN-PWY: L-arginine biosynthesis I (via L-ornithine)|g__Oxalobacter.s__Oxalobacter_formigenes	0	0	0.439341	0	0	0	0	0	0.528033	0	0	0.572111	0	0	0	0	0	0	0	0	0	0	0.816136	0	0	0	0	0	0	0	0.662016	0	0	0	0.2178	0	0	0	0	0	0	0	0.21235	0	0	0	0	0	0
ARGSYN-PWY: L-arginine biosynthesis I (via L-ornithine)|g__Parasutterella.s__Parasutterella_excrementihominis	0	0	0	0	0	0	0	0	0	0	0	0	0	0	0	0	0	0	0	0	0	0	0	0	0	0	0	0	0	0	0	0	0	0	0	0	0	2.10602	0	0	0	0	0	0	0	11.2334	0	0	0
ARGSYN-PWY: L-arginine biosynthesis I (via L-ornithine)|g__Plesiomonas.s__Plesiomonas_shigelloides	0	0	0	0	0	0	0	0	0	0	0	0	0	0	0	0	0	0	0	0	0	0	0	0	0.319003	0	0	0	0	0	0	0	0	0	0	0	0	0	0	0	0	0	0	0	0	0	0	0	0
ARGSYN-PWY: L-arginine biosynthesis I (via L-ornithine)|g__Proteus.s__Proteus_mirabilis	0	0	0	0	0	0	0	0	0	0	0	0	0	0	0	0	0	0	0	0	0	0	0	0	0	0	0	0	0.48812	0	0	0	0	0	0	0	0	0	0	0	0	0	0	0	0	0	0	0	0
ARGSYN-PWY: L-arginine biosynthesis I (via L-ornithine)|g__Proteus.s__Proteus_penneri	0	0	0	0	0	0	0	0	0	0	0	0	0	0	0	0	0	0	0	0	0	0	0	0	0	0	0	0	0	0	0	0	0	0	0	0	0	0	0	0	0.895825	0	0	0	0	0	0	0	0
ARGSYN-PWY: L-arginine biosynthesis I (via L-ornithine)|g__Streptococcus.s__Streptococcus_mutans	0.708029	0	0	0	0	0	0.383139	0	0.784884	0	0	0	0	0	0	0	0	0	0	0	0	0	0	0	0	0	0	0	0	0	0	0	0	0	0	0	0.956802	0	0.949146	0	0	0	0	0	0	0	0.630902	0	0
ARGSYN-PWY: L-arginine biosynthesis I (via L-ornithine)|g__Succinatimonas.s__Succinatimonas_hippei	0	0	0	0	0	0	0.359612	0	0	0	0	0	0	0	0	0	0.181351	0	0	0	0	0	0	0	0	0	0	0	0	0	0	0	0	0	0	0	0	0	0	0	0	0	0	0	0	0	0	0	0
ARGSYN-PWY: L-arginine biosynthesis I (via L-ornithine)|g__Veillonella.s__Veillonella_dispar	3.22267	0.826311	0	0.643917	0	0	0	0	0	0	0	0	0	0	0	2.66267	0.303374	0	0	0	0	0	0	0	0	0	0	0	0	0	0	0	0	0.754278	0	0	0	0	0	0	0	0	0	0	0	0.775611	0	0	0.348926
ARGSYN-PWY: L-arginine biosynthesis I (via L-ornithine)|g__Veillonella.s__Veillonella_parvula	4.0989	1.01169	0	0.830942	0	0	0	0	0	0	0	0	0	0	0	0.849744	0	0	0	0	0	0	0	3.25188	0	0	0	0	0	0	0	0	0	0.316471	0	0.24761	0	0	0.22372	0	0	0	0	0	0	0.0916167	0	0.660942	0
ARGSYN-PWY: L-arginine biosynthesis I (via L-ornithine)|unclassified	13.3481	37.2639	9.13155	0	37.9343	7.67207	2.02825	8.6223	1.43585	0.749185	6.28236	0	4.72117	1.56704	8.98974	20.2995	21.2554	8.39073	17.0025	7.46067	12.3925	18.8753	2.00021	2.29358	15.0317	1.00441	8.43066	17.3107	8.93922	1.04248	8.04366	2.79448	9.50309	1.79535	0	12.152	8.39414	16.5325	4.26599	1.90466	5.57778	7.9082	22.2149	0	1.29312	12.0862	31.1774	1.87565	1.02294
ARGSYNBSUB-PWY: L-arginine biosynthesis II (acetyl cycle)	194.133	72.809	47.5114	258.929	44.8931	157.831	83.5112	425.281	265.631	198.37	334.01	44.4187	209.788	162.987	61.2424	342.841	256.96	123.129	295.35	278.561	135.928	313.297	129.638	167.089	261.301	197.022	338.069	369.53	331.557	327.963	337.263	217.759	325.244	204.235	236.161	352.646	97.8032	42.128	88.7337	31.2466	153.669	71.1271	366.924	214.14	360.009	242.427	86.8804	329.81	189.197
ARGSYNBSUB-PWY: L-arginine biosynthesis II (acetyl cycle)|g__Bifidobacterium.s__Bifidobacterium_breve	0	0	0	0	0	0	0	0	0	0	0	0	0	0	0	0	0	0	0	0	0	0	0	0	0	0.34485	0	0	0	0	0	0	0	0	0	0	0	0	0	0	0	0	0	0	0	57.8628	0	0	7.03034
ARGSYNBSUB-PWY: L-arginine biosynthesis II (acetyl cycle)|g__Bifidobacterium.s__Bifidobacterium_longum	7.16879	0.388365	1.03323	0.619907	0	2.53304	9.16406	11.8344	0.09031	5.10285	0	0.388021	4.41174	0	12.3751	5.01386	0.469545	3.24591	0	0.226306	0	0.27618	20.7114	2.00553	15.5271	2.4169	0.965841	0	0	2.35674	0	0	0.268041	2.76895	2.13882	0.241858	1.43845	1.19542	0.64613	2.81622	0	16.4809	0.0743785	0.703083	1.08959	20.2015	0	147.718	5.21694
ARGSYNBSUB-PWY: L-arginine biosynthesis II (acetyl cycle)|g__Blautia.s__Ruminococcus_torques	0	4.75902	6.05881	5.31685	1.91155	41.6338	0.184563	7.57006	9.42893	10.74	0.417616	0	1.82244	0	0	0	0.843048	7.03247	0	0	0.585249	0	13.6008	0	0	0	17.0702	9.00648	0	10.2033	12.8287	0.924472	0	0	0	0	0	0	0	0	0	0	2.10093	0	0	0.35967	0	0	0
ARGSYNBSUB-PWY: L-arginine biosynthesis II (acetyl cycle)|g__Burkholderiales_noname.s__Burkholderiales_bacterium_1_1_47	0	0	0	0	0	0	0	0	0	0	0	0.332626	0.168909	0	0	0	0	0	0	0	0	0	0	0	0	0	0.959723	0	0	0	0	0	0	0	1.5055	0.21172	0	1.05731	0	0	0	0	0	0	0	0	0	0	2.09675
ARGSYNBSUB-PWY: L-arginine biosynthesis II (acetyl cycle)|g__Coprococcus.s__Coprococcus_catus	1.37967	1.48324	0	1.8108	0	0	2.38031	1.55333	3.88062	0	0	4.12598	1.37099	0	0	0	1.35885	0.450966	0	0	1.72001	0.889914	0	0	0	0	3.98012	1.08427	0	0	5.2503	0	0	0.488636	1.06269	0	0	0	2.62875	0.591004	0	0	1.05693	0	0	0	5.88368	0	0
ARGSYNBSUB-PWY: L-arginine biosynthesis II (acetyl cycle)|g__Escherichia.s__Escherichia_coli	0.636464	0	0.507081	2.66701	0	0	0.280274	1.07661	9.4821	0	7.15201	2.83014	0.866723	7.2943	0.731646	10.0438	6.10669	0.200015	86.1214	4.37738	1.08459	85.1696	0.898641	0.94233	104.577	0.869363	2.2636	15.9162	28.9224	22.1129	16.8928	6.03312	22.3832	0.232519	0.707088	82.3004	0.209462	1.47006	0.377233	0	16.2907	0.336835	53.1127	2.16027	22.2062	3.10279	5.43021	2.77832	0.0721042
ARGSYNBSUB-PWY: L-arginine biosynthesis II (acetyl cycle)|g__Eubacterium.s__Eubacterium_siraeum	0	0	0	16.8959	0	0	0	0	0	0	0	0	7.39242	0	0	0	0	0	0	0	17.7721	0	0	0	0	9.28337	0	8.31921	0	0	0	0	0	3.21284	0	0	0	0	2.96361	0	0	0.597804	0	0	0	0	0	0	0
ARGSYNBSUB-PWY: L-arginine biosynthesis II (acetyl cycle)|g__Lactobacillus.s__Lactobacillus_pentosus	0	0	0	0	0	0	0	0	0	0	0	0	0	0	0	0	0	0	0	0	0	0	0	0	0	0	0	0	0	0	0	0	0	0	0	0	0.535401	0	0	0	0	0	0	0	0	0	0	0	0
ARGSYNBSUB-PWY: L-arginine biosynthesis II (acetyl cycle)|g__Morganella.s__Morganella_morganii	0	0	0	0	0	0	0	0	0	0	0	0	0	0	0	0	0	0	0	0	0	0	0	0	0	0	0	0	0	0	0	0.191031	0	0	0	0	0	0	0	0	9.05549	0	0	0	0	0	0	0	0
ARGSYNBSUB-PWY: L-arginine biosynthesis II (acetyl cycle)|g__Oxalobacter.s__Oxalobacter_formigenes	0	0	0.500509	0	0	0	0	0	0.521043	0	0	0.470027	0	0	0	0	0	0	0	0	0	0	0.75536	0	0	0	0	0	0	0	0.631047	0	0	0	0.222876	0	0	0	0	0	0	0	0.189333	0	0	0	0	0	0
ARGSYNBSUB-PWY: L-arginine biosynthesis II (acetyl cycle)|g__Parasutterella.s__Parasutterella_excrementihominis	0	0	0	0	0	0	0	0	0	0	0	0	0	0	0	0	0	0	0	0	0	0	0	0	0	0	0	0	0	0	0	0	0	0	0	0	0	2.06029	0	0	0	0	0	0	0	11.7026	0	0	0
ARGSYNBSUB-PWY: L-arginine biosynthesis II (acetyl cycle)|g__Plesiomonas.s__Plesiomonas_shigelloides	0	0	0	0	0	0	0	0	0	0	0	0	0	0	0	0	0	0	0	0	0	0	0	0	0.275198	0	0	0	0	0	0	0	0	0	0	0	0	0	0	0	0	0	0	0	0	0	0	0	0
ARGSYNBSUB-PWY: L-arginine biosynthesis II (acetyl cycle)|g__Proteus.s__Proteus_penneri	0	0	0	0	0	0	0	0	0	0	0	0	0	0	0	0	0	0	0	0	0	0	0	0	0	0	0	0	0	0	0	0	0	0	0	0	0	0	0	0	0.969657	0	0	0	0	0	0	0	0
ARGSYNBSUB-PWY: L-arginine biosynthesis II (acetyl cycle)|g__Staphylococcus.s__Staphylococcus_aureus	0	0	0	0	0	0	0	0	0	0	0	0	0	0	0	0	0	0	0	0	0	0	0	0	0	0	3.46381	0	0	0	0	0	0	0	0	0	0	0	0	0	0	0	0	0	0	0	0	0	0
ARGSYNBSUB-PWY: L-arginine biosynthesis II (acetyl cycle)|g__Streptococcus.s__Streptococcus_mutans	0.664396	0	0	0	0	0	0.462959	0	0.915962	0	0	0	0	0	0	0	0	0	0	0	0	0	0	0	0	0	0	0	0	0	0.130044	0	0	0	0	0	0.996765	0	0.943872	0	0	0	0	0	0	0	0.581491	0	0
ARGSYNBSUB-PWY: L-arginine biosynthesis II (acetyl cycle)|unclassified	1.99623	19.3344	3.60658	0	18.6808	2.9634	0	3.28458	0.546305	0.278383	2.39061	0	1.77891	0.583889	0	9.49821	8.96826	1.07701	9.26981	2.90364	4.71116	8.06645	0	0.872178	7.98265	0.373207	1.85558	7.51837	3.58764	0.389633	3.20038	1.06346	3.88209	0	0	5.49656	3.27594	9.08803	0	0	3.59394	3.21612	9.91575	0	0.48239	7.01687	13.5624	0.713804	0
ARO-PWY: chorismate biosynthesis I	506.671	410.808	400.159	567.407	355.313	544.699	615.196	489.677	319.212	575.232	476.719	435.666	423.845	574.371	511.385	427.318	302.981	618.379	278.247	329.311	461.184	269.021	430.84	367.074	241.198	436.383	606.4	377.127	322.583	380.428	330.34	293.461	372.278	534.069	458.168	319.397	456.822	359.425	502.154	633.127	200.586	462.229	324.68	391.089	401.674	448.946	722.445	403.71	305.624
ARO-PWY: chorismate biosynthesis I|g__Acidaminococcus.s__Acidaminococcus_intestini	0	0	0	0	0	0	0	0	0	0	0	0	0	0	0	0	0	0	0	0	0	0	0	0	0	0	0	0	0	0	0	0	0	0	0	0	0	0	0	0	0	0	0	9.08955	0	0	0	0	0
ARO-PWY: chorismate biosynthesis I|g__Akkermansia.s__Akkermansia_muciniphila	0	1.04176	0	0	0	0	1.78412	0	0	0	0	0	0	0	0	0	5.23501	0	0	0	2.98147	0.193564	0	0	0	0	0	5.76992	0	0	7.90841	0	0	0	0	0	10.1994	0	3.45966	0	0	0	0.179527	0	0.400607	0	0	0	0
ARO-PWY: chorismate biosynthesis I|g__Alistipes.s__Alistipes_finegoldii	0	0	0	0	0	0	5.40908	0	0	0.532687	0	0	0	0	0	0	0	0	0	0	0.413774	0	0	0	0	0	0	0.79375	0	0	0	0	0	0.266904	0	0	0.752995	0	0	0	0	0	0	0	0	0	0	0	0
ARO-PWY: chorismate biosynthesis I|g__Anaerostipes.s__Anaerostipes_caccae	0	0	0	0	0	0.397414	0	0	0	0	0	0	0	0	0	0	0	0	0	0	0	0	0.132502	0	0	0	0	0	4.0225	0	0	0	0	0	0	0	0	0	0	0	0	0	0	0	0	0	0	0	4.28183
ARO-PWY: chorismate biosynthesis I|g__Anaerostipes.s__Anaerostipes_hadrus	3.19652	0	0.878217	3.57856	0	16.3044	0	1.72997	0.8843	2.29291	12.8303	0	5.16994	5.35772	0	0	0	0.948228	0.513545	0.787556	0	0.34618	0	0	0	0	8.18613	0	0	1.81073	0.321035	0	0	0	0.191116	4.0597	0	4.44434	0	2.18682	0	0	1.19264	1.94808	0	0	29.8404	16.8679	0
ARO-PWY: chorismate biosynthesis I|g__Anaerotruncus.s__Anaerotruncus_colihominis	0	0	0	0	0	0	0	0	0.69441	0.325061	0	0	0	0.268546	0.913224	0	0	0	0	0	0	0	0.243003	0	0	0	0	0	0	2.49624	0	0.643484	0	0	0	0	0	0	0	0	0	0.155537	0	0	0.1897	0	0	0	0
ARO-PWY: chorismate biosynthesis I|g__Bacteroides.s__Bacteroides_fragilis	0	0	0	0	0	0	0	3.39561	0	0	0	0	0	0	0	0	0	0	0	0	0	0	0	0	0	0	0	0	0	0	0.213103	0	0	0	0	0.394437	0	0	0	0	0	0	0	0	0	0	0	0	0
ARO-PWY: chorismate biosynthesis I|g__Blautia.s__Blautia_hansenii	0	0	0	0	0	0	0	0	0	0	0	0	0	0	1.08168	0	0	0	0	0	0	0	0	0	0	0	0	0	0	0	0	0	0	0	0	0	0	0	0	0	0	0	0	0	0	0	0	0	0
ARO-PWY: chorismate biosynthesis I|g__Blautia.s__Ruminococcus_gnavus	0	0	0.478811	0	0	0.519603	0	0.157461	0.193724	0.436189	7.87626	3.40596	0.303008	1.68067	7.12334	4.96622	0	0.279767	1.0816	0.451566	0	0	0.936274	0	3.36235	0.433036	0.434382	6.29266	30.3775	0.661016	0	1.56539	4.60002	0.126001	4.5999	13.3849	1.85669	2.14198	0.451974	4.37932	8.01048	17.8133	0.253967	1.11731	0.417675	9.33243	3.62663	8.86711	11.7339
ARO-PWY: chorismate biosynthesis I|g__Blautia.s__Ruminococcus_obeum	2.13826	2.65154	0.353783	1.21011	0.994392	2.31142	8.02484	9.37778	1.30397	4.36687	0.264516	3.99428	6.89857	1.80044	0	0	4.60146	12.2809	0.807464	4.26115	8.647	1.47229	4.56349	0	0	8.72345	4.03704	0.85961	0	0	6.31468	0	12.2423	2.25874	8.98854	0.539806	4.19183	0	18.976	3.84875	0	0.681167	1.8423	2.69446	25.7618	0	0.700365	4.94628	0
ARO-PWY: chorismate biosynthesis I|g__Blautia.s__Ruminococcus_torques	0	5.04184	7.71287	5.82972	2.45306	48.6931	0.317543	8.37055	12.9364	12.7034	0.325837	4.71124	2.20359	4.95904	9.75464	0	1.08681	6.69814	0.282887	0.751042	1.37433	1.22614	16.5472	0.145166	0.183148	3.23095	18.0289	11.448	0	12.0889	15.0265	1.64535	0	0	8.4554	0	0.767495	0	0.358188	0	2.82534	7.19605	2.72639	0.116456	9.83037	0.558619	1.10602	0	2.38206
ARO-PWY: chorismate biosynthesis I|g__Burkholderiales_noname.s__Burkholderiales_bacterium_1_1_47	0	0	0	0	0.471909	0	0	0	0	0	0	0	0	0.160406	0	0	0	0	0	0	0	0	0	0	0	0	0.764342	0	0	0	0	0	0	0	0	0	0	0	0	0	0	0	0	0.18228	0	10.4695	0	0	3.17163
ARO-PWY: chorismate biosynthesis I|g__Campylobacter.s__Campylobacter_hominis	0	0	0	0	0	0	0	0	0	0	0	0	0	0	0	0	0	0	0	0	0	0	0	0	0	0	0	0	0	0	0	0.678354	0	0	0	0	0	0	0	0	0	0	0	0	0	0	0	0	0
ARO-PWY: chorismate biosynthesis I|g__Citrobacter.s__Citrobacter_freundii	0	0	0	0	0	0	0	0	0	0	0	2.00949	0	0	0	0	2.90576	2.77686	0	0	0	0	0	0	0	0	0	0	0.225679	0	0	0	0	0	0	0	0	0	0	0	0	0	0	0	0	0	0	0	0
ARO-PWY: chorismate biosynthesis I|g__Citrobacter.s__Citrobacter_koseri	0	0	0	0	0	0	0	0	0	0	0	0	0	0	0	0	0	0	0	0	0	0	0	0	0	0	0	0	0	0	0	0.334909	0	0	0	0	0	0	0	0	8.00451	0	0	0	0	0	0	0	0
ARO-PWY: chorismate biosynthesis I|g__Clostridiales_noname.s__Clostridiales_bacterium_1_7_47FAA	0.911154	0	0.143432	0	0	0	0	0	0	0	0	0	0	0	0.64914	0	0	0	0	0	0	0.0741678	0.746661	0.237827	0	0	0	0	0	0.185709	0	6.52942	0.123634	0	0	0.139008	0	0	0	0.628213	0	0	0	0	0.413875	0	0.274176	0.386953	0.131042
ARO-PWY: chorismate biosynthesis I|g__Clostridium.s__Clostridium_asparagiforme	0	0	0	0	0	0.169907	0	0	0	0	0	0	0	0.185911	0.442501	0	0.129027	0	0	0	0	0	0.990588	0	0	0	0	0.1361	0	0	0	0	0	0	0	0	0	0	0.335931	0.402018	0	0.492347	0	0	0.221368	0	0	0	0
ARO-PWY: chorismate biosynthesis I|g__Clostridium.s__Clostridium_bolteae	0	0	0.414026	0	0	0.731715	0.159154	0	0	0.18599	0.160479	0.136633	0	0.687381	4.11047	4.12545	0	0.540036	0	0.202618	0	0.288872	0.504404	0.14656	0	0.384877	0	0.155143	14.4213	0.258325	0.172824	1.05233	0.366617	0	0.412305	0.38601	1.32304	0.200512	0.204972	0.745982	12.1505	0.811461	0.230765	0.408883	0	0.220448	6.13051	0.602143	0.239146
ARO-PWY: chorismate biosynthesis I|g__Clostridium.s__Clostridium_clostridioforme	1.09076	0	0	0	0	0	0	0	0	0	0.677784	0	0	0.382933	5.31461	0	0	0	0	0	0	0	1.59999	0.291303	0	0	0	0	0.645775	0.346309	0	0.270802	1.26917	0	0	0	0	0.602098	0	1.39911	3.5752	0	0	0	11.9843	0.334529	8.54836	0	8.87652
ARO-PWY: chorismate biosynthesis I|g__Clostridium.s__Clostridium_hathewayi	0	0	0	0	0	0	0	0	0	0.321862	0	0.904473	0	0	3.23253	0	0	0	0	0	0	0	1.83764	0	0	0	0	0	0	1.1426	4.99817	0	0	0	0	0	0	0.716876	0	0.248334	3.17604	1.02594	0	0.134487	0.564565	0	0	0	0.453314
ARO-PWY: chorismate biosynthesis I|g__Clostridium.s__Clostridium_hylemonae	0	0	0	0	0	0	0	0	0	0	0	0	0	0	0	0	0	0	0	0	0	0	0	0	0	0	0	0	0	0	0	2.12654	0	0	0	0	0	0	0	0	0	0	0	0	0	0	0	0	0
ARO-PWY: chorismate biosynthesis I|g__Clostridium.s__Clostridium_scindens	0	0	0.276304	0	0	0	0	0	0	0	0	0	0	0	0	0	0	0	0	0	0	0	1.43884	0	0	0	0	0	0.424691	0	0	0	0	0	0	0.415099	0	0	0	0	0	0	0	0	2.1555	0	0	0	0
ARO-PWY: chorismate biosynthesis I|g__Clostridium.s__Clostridium_sp_D5	0	0	0	0	0	0	0	0	0	0	0	0	0	0	0	0	0	0	0	0	0	0	0	0	0	0	0	0	0	0	0	0	0	0	0	0	0	0	0	0.193877	0	0	0	0	0	0	0	0	0
ARO-PWY: chorismate biosynthesis I|g__Clostridium.s__Clostridium_sp_KLE_1755	0	0	0	0	0	0	0	0	0	0	0	0	0	0	0	0	0	0	0	0	0	0	0	0	0	0	0	0	0	0	0	0	0	0	0	0	0	0	0	0	0	2.90511	0	0	0	0	0	0	0
ARO-PWY: chorismate biosynthesis I|g__Clostridium.s__Clostridium_sp_L2_50	0	0	0	0	0	0	0	0	0	0	0	0	0	0	0	0	0	0	0	0	0	0	0	0	0	0	0	0	0	0	0	0	0	0	0	0	0	0	0	0	0	0	10.7962	0	0	0	0	0	0
ARO-PWY: chorismate biosynthesis I|g__Clostridium.s__Clostridium_symbiosum	0	0	0.124954	0	0.30329	0.945169	0	0	0	0	0	0	0	0	0.8925	0	0	0	0	0	0	0.211565	0.767887	2.92983	0	0	0	0	0.757212	0.448531	0	0.873234	0.773857	0	0.227315	0	0	0	0	0	0	0.296119	0	0	0.640398	0	0	0.719589	0.151081
ARO-PWY: chorismate biosynthesis I|g__Dorea.s__Dorea_formicigenerans	0.714737	0.382707	0	0.337772	0.366772	0.541036	1.69739	0.683963	0.550966	0.969112	2.11208	1.28004	0.738378	2.37755	0	1.02766	0.581042	1.79677	0.642277	0.518547	0.744322	0.238446	0	0	0	2.0883	2.04359	0.273512	0	2.66585	0.75344	0	3.71	0.733739	3.4288	2.12688	0	0	0.647966	4.50912	0	0.198786	1.10934	0.849594	0	0	0	1.74552	0
ARO-PWY: chorismate biosynthesis I|g__Dorea.s__Dorea_longicatena	0	0	0	0	1.22962	0.299921	18.9104	0	3.09238	0	0	0	0	0	0	0	0	1.31062	0	1.6764	0	0	0	0	0	0	11.5966	0	0	0	3.07852	0	0	0.354202	16.5625	0.703791	0	0	0	0	0	6.24339	0	0	0	0	0	0	0
ARO-PWY: chorismate biosynthesis I|g__Enterococcus.s__Enterococcus_asini	0	0	0	0	0	0	0	0	0	0	0	0	0	0	0	0	0	0	0	0	0	0	0	0	0	0	0	0	0.421771	0	0	0	0	0	0	0	0	0	0	0	0	0	0	0	0	0	0	0.266737	0
ARO-PWY: chorismate biosynthesis I|g__Enterococcus.s__Enterococcus_dispar	0	0	0	0	0	0	0	0	0	0	0	0	0	0	0	0	0	0	0	0	0	0	0	0	0	0	0	0	0	0	0	0	0	0	0	0	0	0	0	0	0	0	0	0	0	1.16875	0	0	0
ARO-PWY: chorismate biosynthesis I|g__Erysipelotrichaceae_noname.s__Eubacterium_biforme	0	0	3.04856	0	0	0	0	0	0	0	0	0	0	0	0	0	0	0	0	0	0	0	0	0	0	14.9276	0	0	0	0	5.13447	0	0	0	0	0	0	13.3031	5.96541	0	0	1.13276	0	0.371236	0	0	73.9384	0	0
ARO-PWY: chorismate biosynthesis I|g__Escherichia.s__Escherichia_coli	0.786212	0.168587	0.898123	2.9472	0.215617	0.191753	0.30816	8.84364	9.4774	0.31504	12.2948	3.13217	0.914361	6.29531	2.56542	8.8833	5.97896	0	70.9301	3.91359	0.754961	71.5675	0.884923	1.32603	91.1291	1.22272	2.41023	12.6097	23.1669	18.3515	24.0276	5.39344	19.0783	0	0.322593	72.3407	0.34931	1.64365	0.468798	0	13.7167	0.237156	52.1849	2.55247	20.8261	4.58092	7.08986	2.65448	0.173932
ARO-PWY: chorismate biosynthesis I|g__Eubacterium.s__Eubacterium_eligens	2.96115	9.82547	5.19183	26.1615	6.11837	27.9124	9.57996	5.37612	0	11.3964	0	0.676355	26.5333	0	0	1.16384	0	2.16138	0	0	27.0411	5.41144	0	50.949	0	21.2129	4.56986	2.05952	31.2106	26.8034	3.89231	0	17.1196	37.2965	0	0.357586	0	0	9.48946	32.6562	0	1.78469	1.97552	5.36733	0	0	0	3.30263	0
ARO-PWY: chorismate biosynthesis I|g__Eubacterium.s__Eubacterium_rectale	0	24.1706	46.4887	44.7874	10.6146	38.4258	70.937	35.071	1.99175	23.621	0.752345	29.6842	0	0.791277	0	21.215	0.548263	10.5742	16.5302	1.70048	31.652	0	0	0	0	18.842	16.1976	1.82665	0	1.97021	10.9237	0	37.116	1.03732	28.9095	0.539507	13.9064	0	31.9519	0	0	1.6428	26.9513	1.53778	0	4.38646	0.382099	0	0
ARO-PWY: chorismate biosynthesis I|g__Eubacterium.s__Eubacterium_siraeum	0	0	0	18.6551	0	0	0	0	0	0	0	0	8.16726	0	0	0	0	0	0	0	20.8699	0	0	0	0	10.5496	0	10.3989	0	0	0	0	0	3.19179	0	0	0	0	3.49801	0	0	0.633495	0	0	0	0	0	0	0
ARO-PWY: chorismate biosynthesis I|g__Eubacterium.s__Eubacterium_ventriosum	0	0	0	0.408622	1.11399	2.34664	0.391115	0.394242	0	0.929789	0	12.0381	1.39365	0	0	0	0	2.81397	0	0	0	4.72114	0	0	0	0.532984	0.522254	0	0	0	1.10097	0	1.43059	2.60511	0	0	0	0	0	0	0	0	0	2.30808	2.24417	0	0	0	0
ARO-PWY: chorismate biosynthesis I|g__Fusobacterium.s__Fusobacterium_mortiferum	0	0	0	0	2.48478	0	0	0	0.152837	0	0	0	0	6.3497	0	0	0	0.385008	0	0	0	0	0	0	0	0	0	0	0	0	0	0	3.82753	2.00164	0	0	0.404491	0	0.186765	0.318991	0	7.82827	0	0	0	40.8142	0.378498	0.412835	0
ARO-PWY: chorismate biosynthesis I|g__Haemophilus.s__Haemophilus_parainfluenzae	9.47236	2.41924	0	1.17821	0	0	0	0	0	0	0.166387	0	0	0	0	0	0	0	0	0.473281	0	0	0	0	0	0	0.726984	0	0.620601	0	0	0	0	1.78121	0	0	0	0	0	0	0	0	0	0	0	0.786365	0	0	1.1543
ARO-PWY: chorismate biosynthesis I|g__Klebsiella.s__Klebsiella_pneumoniae	3.02501	0	2.64382	0.556956	1.03346	0	0	0	0	0	0.27817	0	0.581959	0	0.494039	3.62868	20.5368	0	0.126573	0.908651	0.542271	0.0495869	0	1.79606	6.47444	0	0.356868	0	0	0	0.266155	0	0	0.504003	16.0584	0.120878	0.192961	0	2.18987	0	0.186548	0	12.7977	0.381855	0.369543	0.13516	0	0	0
ARO-PWY: chorismate biosynthesis I|g__Klebsiella.s__Klebsiella_sp_MS_92_3	0	0	0	0	0	0	0	0	0	0	0	0	0	0	0	0	0	0	0	0.168923	0	0	0	0	0	0	0	0	0	0	0	0	0	0	0	0	0	0	0	0	0	0	0	0	0	0	0	0	0
ARO-PWY: chorismate biosynthesis I|g__Lachnospiraceae_noname.s__Lachnospiraceae_bacterium_1_1_57FAA	0	0.363733	0.275592	0	0	1.07379	0	0.348998	5.64261	2.66845	0	3.93427	0	4.23049	0	0	0.182053	1.23669	0.188812	0.62566	0	0.899351	0.153287	0	0.156154	3.23838	0.504173	0	0	2.50803	0.160339	0	0	0.230666	0	0	0.614847	0	0.284044	0	0	5.54791	0.198501	0	7.58914	0.252598	1.2651	0	0
ARO-PWY: chorismate biosynthesis I|g__Lachnospiraceae_noname.s__Lachnospiraceae_bacterium_2_1_46FAA	0	0	0	0	0	0	0	0	0	0	0	0	0	0	0	0	0	0	0	0	0	0	0	0	0	0	0	0	0	0	0	1.28901	0	0	0	0	0	0	0	0	0	0	0	1.68624	0	0	0	0	0
ARO-PWY: chorismate biosynthesis I|g__Lachnospiraceae_noname.s__Lachnospiraceae_bacterium_2_1_58FAA	0.162952	0	0	0	0	0	0	0	0.240361	0	0	0	0	2.02057	0	5.67511	0	0	1.41146	0	0	0	0	0	0	0	0	0	37.2892	0	0	0	0	0.168929	2.45942	14.8397	0	0	0	4.58007	0	0	0	0.724245	0.374538	0	0	0	0
ARO-PWY: chorismate biosynthesis I|g__Lachnospiraceae_noname.s__Lachnospiraceae_bacterium_3_1_46FAA	0	0	0.319274	0	0	0	0	0.601146	0	3.30605	0	0	0	0	9.87063	0	0.189276	0	0.211794	0	0	1.13595	0	0.127303	0	0	0.46706	0	0	0	0	1.61338	0	0	0	0	0.578212	0	0.248701	0	0	6.38793	0.404824	0	0	0	1.33571	0	1.96548
ARO-PWY: chorismate biosynthesis I|g__Lachnospiraceae_noname.s__Lachnospiraceae_bacterium_3_1_57FAA_CT1	0	0	0	0	0	0	0	0	0	0	0	0	0	0	0	0	0	0	0	0	0	0	0	0	0	0	0	0	0	0	8.07991	0.25308	0	0	0	0	0	0	0	0	0	0.227828	0	0	0.664227	0	0	0	0
ARO-PWY: chorismate biosynthesis I|g__Lachnospiraceae_noname.s__Lachnospiraceae_bacterium_5_1_57FAA	0	0	0.320089	0	0	0	0	0	0	0	0	0	0	1.82016	4.85676	0	0.992084	0	0	0	0	0	1.64725	0	0	0	0	0	0.299904	0	0	6.23432	0	0	0.612211	0.385282	0	0	0	0.496617	0.324615	0	0	0	2.35548	0	0	0	0.529584
ARO-PWY: chorismate biosynthesis I|g__Lachnospiraceae_noname.s__Lachnospiraceae_bacterium_5_1_63FAA	3.24595	5.56798	1.79494	4.71205	5.35246	23.4501	31.155	2.1232	0.751853	2.92865	14.5313	0.952467	7.94217	5.70829	0	0	0.457105	0.881862	0.774544	1.03041	3.63314	0.374643	1.97254	0	0	4.08546	9.06095	7.44956	0	2.68212	0.564087	0.33411	0	0	0.473568	3.73342	0	8.85427	9.02493	2.80084	0	3.27429	1.88597	4.80322	0	11.0499	38.7978	19.2306	0
ARO-PWY: chorismate biosynthesis I|g__Lachnospiraceae_noname.s__Lachnospiraceae_bacterium_6_1_63FAA	0	0	1.26114	0	0	0	0	0	0	0	0	0	0	0	0.756269	0	0	0	0	0	0	0	0	0	0	0	0	0	0	0	0	0	0	0	0	2.11855	0	0	0	2.68586	0	0	0	0	0	0.542538	0	0	0
ARO-PWY: chorismate biosynthesis I|g__Megamonas.s__Megamonas_funiformis	0	0	0	0	0	0	0	0	0	2.23427	0	22.791	0	0	0	0	0	27.5679	0	1.17772	0	0	0	0	0	0	0	0	0	0	0.466029	0	0	59.1492	9.03464	1.70186	47.7539	0	0	62.4489	0	0	0	5.90151	0	0	0	0	0
ARO-PWY: chorismate biosynthesis I|g__Megamonas.s__Megamonas_rupellensis	0	9.23969	0	0.381589	5.93695	0	13.5056	0	0	1.29238	2.54363	14.5673	0	0	0	0.962514	1.7208	30.1819	8.96417	1.38217	0	0	0	0	0	0	69.6775	0	0	0	0.75735	0	0	0	8.14251	1.61861	0	0	14.2174	10.0467	0	0	0	0	0	0	0	0	0
ARO-PWY: chorismate biosynthesis I|g__Megasphaera.s__Megasphaera_elsdenii	0	0	0	0	0	0	0	0	0	0	2.65286	2.6853	0	0	4.53092	0	0	0	0	0	0	0	0	0	1.66912	0	0	0	0	0	0	0	0	10.4588	5.29783	0	0	0	0	0	0	0	0	0	0	0	0	0	0
ARO-PWY: chorismate biosynthesis I|g__Mitsuokella.s__Mitsuokella_multacida	0	0	0	0	0	0	0	5.2405	0	0	0	0	0	0	0	32.401	0.827336	0	0	0	0	0	0	0	0	0	0	0	0	0	0	0	0	0	0	0	0	0	0	0	0	0	0	0	0	0	0	0	0
ARO-PWY: chorismate biosynthesis I|g__Morganella.s__Morganella_morganii	0	0	0	0	0	0	0	0	0	0	0	0	0	0	0	0	0	0	0	0	0	0	0	0	0	0	0	0	0	0	0	0.446687	0	0	0	0	0	0	0	0	8.75045	0	0	0	0	0	0	0	0
ARO-PWY: chorismate biosynthesis I|g__Parasutterella.s__Parasutterella_excrementihominis	0	0	0	0	0	0	0	0	0	0	0	0	0	0.106645	0	0	0	0	0	0	0	0	0	0	0	0	0.495892	0	0	0	0	0	0	0	2.1095	0.257556	0	0.341331	0	0	0	0	0	0	0	18.8642	0	0	3.4985
ARO-PWY: chorismate biosynthesis I|g__Peptostreptococcaceae_noname.s__Clostridium_bartlettii	0	0	0.214566	2.50145	0	0	0	0.119251	0	1.01209	0	0	0	0	0	0.372958	0	0	0.310308	0.38194	0	0	1.25635	0.316385	0	0	0	1.43186	3.99633	0	0	10.2883	0	2.77558	0.44511	0	0	0	4.15062	0.369577	0.481901	1.55596	0.285292	0.555755	0	0.301636	0	1.41988	0
ARO-PWY: chorismate biosynthesis I|g__Phascolarctobacterium.s__Phascolarctobacterium_succinatutens	0	0	0	0	0	0	0	0	0	0	0	0	0	0	0	0	0	0	0	1.75301	0	0	0	0	0	0	0	0	0	0	3.52646	0	0	0	0	0	0	0	0	0	0	0	0	1.96207	0	0	0	0	0
ARO-PWY: chorismate biosynthesis I|g__Plesiomonas.s__Plesiomonas_shigelloides	0	0	0	0	0	0	0	0	0	0	0	0	0	0	0	0	0	0	0	0	0	0	0	0	0.321719	0	0	0	0	0	0	0	0	0	0	0	0	0	0	0	0	0	0	0	0	0	0	0	0
ARO-PWY: chorismate biosynthesis I|g__Proteus.s__Proteus_mirabilis	0	0	0	0	0	0	0	0	0	0	0	0	0	0	0	0	0	0	0	0	0	0	0	0	0	0	0	0	0.791773	0	0	0	0	0	0	0	0	0	0	0	0	0	0	0	0	0	0	0	0
ARO-PWY: chorismate biosynthesis I|g__Roseburia.s__Roseburia_hominis	0.760876	0	0.381473	9.46459	0	0.546126	1.119	0	0	0	0	0	0	0	0	0	2.65269	11.0497	0	0	0.836175	0	0	0	0	1.44407	0.642292	2.81838	0	0	0	0	0.522856	0.277007	0.575707	0	0.421891	0	0.109483	0	0	0	0	1.4529	0	0	0.314716	0	0
ARO-PWY: chorismate biosynthesis I|g__Roseburia.s__Roseburia_intestinalis	0	2.921	1.06838	1.04962	3.77839	0	0	4.30229	0	0	0	0	4.11814	1.5764	0	0	0.659531	25.5579	0.0870684	10.8254	6.69465	1.03038	0	25.9726	0	0	6.66611	0.741722	0	0	0	0	7.36214	17.0913	0.648829	0	0.673907	0	2.16241	0.362855	0	0	1.61988	5.23508	10.3477	0	1.18642	0	0
ARO-PWY: chorismate biosynthesis I|g__Roseburia.s__Roseburia_inulinivorans	0	0	16.7987	23.1781	2.59298	1.27027	3.1933	2.55972	0	5.41658	0.619533	7.2698	0.331125	12.1436	0	0.671349	0.223544	25.6794	10.5711	14.342	6.81341	2.09597	0	13.6203	0	0.233019	17.3807	0.381496	0	0	1.58799	0	2.86427	14.0576	12.8538	0	1.1782	0	0.82898	10.0116	0	0	5.58417	3.46545	0	0	5.09298	8.81392	0
ARO-PWY: chorismate biosynthesis I|g__Ruminococcus.s__Ruminococcus_sp_5_1_39BFAA	18.2761	2.79987	0	6.04939	9.0115	46.4173	21.9131	19.6355	1.5935	19.6458	72.7673	14.0704	15.0147	46.1875	0	7.54635	7.65785	22.8129	4.58788	1.0226	4.89227	5.7772	25.7277	0	0	11.2686	41.2185	18.0861	0	44.8566	0.680882	0	8.35144	11.6843	18.7137	17.1644	9.00741	0	16.4811	34.7429	0	2.56739	5.61102	2.50035	0	18.2694	154.483	13.422	0
ARO-PWY: chorismate biosynthesis I|g__Streptococcus.s__Streptococcus_gordonii	0.371836	0	0	0	0	0	0	0	0.24052	0	0	0	0	0	0	0	0	0	0	0	0	0	0	0	0	0	0	0	0	0	0.281433	0	0	0	0	0.132263	0	0	0	0	0	0	0	0	0	0	0	0	0
ARO-PWY: chorismate biosynthesis I|g__Streptococcus.s__Streptococcus_parasanguinis	3.01572	1.52349	0	1.50551	0	0	0.387779	0.535431	0.75924	0.297808	0.326833	0	0	0.9425	0	6.41789	0.384524	0.138088	0	0.238302	0	0.120419	0	0	0	0	0.515226	0	0.365838	0	0.759599	0	0	1.12896	0	5.76534	0.808132	0.604281	0.406414	1.17645	1.77816	0.247664	0.242124	0	0	0.244191	2.41794	0	0
ARO-PWY: chorismate biosynthesis I|g__Streptococcus.s__Streptococcus_salivarius	0	5.21431	0.368079	7.65043	0.84531	2.76269	4.73703	1.38552	5.44677	2.46388	1.0071	0.232755	0	0.683745	0	3.6503	0.520739	0	0.401519	2.94716	0	0.512074	1.02538	1.44942	0	0	3.51614	0.591668	0.893582	0.415191	3.40726	0.988361	1.42765	1.56206	0.594726	2.21849	0	1.51228	3.49024	0	0	0.431816	1.30932	0.229409	0	0	0	0	0
ARO-PWY: chorismate biosynthesis I|g__Streptococcus.s__Streptococcus_sanguinis	0	0	0	0	0	0	0	0	0	0	0	0	0	0	0	0	0	0	0	0	0	0	0	0	0	0	0	0	0	0	0	0	0	0	0	0.156074	0	0	0	0	0	0	0	0	0	0	0	0	0
ARO-PWY: chorismate biosynthesis I|g__Streptococcus.s__Streptococcus_sobrinus	0	0	0	0	0	0	0	0	1.27484	0	0	0	0	0	0	0	0	0	0	0	0	0	0	0	0	0	0	0	0	0	0	0	0	0	0	0	0	0	0	0	0	0	0	0	0	0	0	0	0
ARO-PWY: chorismate biosynthesis I|g__Streptococcus.s__Streptococcus_vestibularis	0.75801	1.00518	0	0	0	0.636947	1.78763	0.278463	1.08008	0	1.07165	0	0.301229	0.551496	0	7.75244	0	0.337616	0	0	0	0.0786823	0.266192	0.775075	0	0	1.19897	0	0	0	0	0	0	0	0.181672	8.3232	4.46	0.755473	1.56847	0.724076	2.60745	0	0	0	0	0	0	0	0
ARO-PWY: chorismate biosynthesis I|g__Succinatimonas.s__Succinatimonas_hippei	0	0	0	0	0	0	0.668745	0	0	0	0	0	0	0	0	0	0.328968	0	0	0	0	0	0	0	0	0	0	0	0	0	0	0	0	0	0	0	0	0	0	0	0	0	0	0	0	0	0	0	0
ARO-PWY: chorismate biosynthesis I|g__Turicibacter.s__Turicibacter_sanguinis	0.48968	0	0	0	0	0	0	0	0	0	0	0	0	0	0	0	0	0	0	0	0	0	0	0	0	0	0	0	0	0	0	0	0.399973	0	0	0	0	0	0	0	0	0	0	0	0	0	0	0	0
ARO-PWY: chorismate biosynthesis I|unclassified	239.168	83.8504	89.5116	184.45	80.032	108.218	158.19	181.311	30.3376	144.764	139.525	46.8166	136.728	187.723	128.558	63.8335	84.9452	136.86	31.8681	66.9692	231.426	75.1163	113.935	56.9813	21.1559	129.771	177.297	69.4772	50.7375	64.3205	65.775	42.873	61.461	86.1627	89.6348	52.0652	96.3536	35.7049	121.58	133.536	5.84716	50.457	74.2322	73.3084	78.2205	22.8224	128.81	42.5808	66.3196
ASPASN-PWY: superpathway of L-aspartate and L-asparagine biosynthesis	105.604	163.287	153.757	163.962	148.891	118.625	149.851	120.257	123.309	130.808	136.275	177.824	164.679	149.027	96.9115	150.363	161.764	257.373	196.26	180.322	92.8085	174.533	129.323	124.331	195.268	96.7461	197.805	132.928	93.3194	99.9121	122.862	141.672	120.854	222.739	105.133	203.937	200.008	181.781	158.242	240.527	133.638	101.007	172.943	153.208	131.656	125.431	162.372	65.2469	126.342
ASPASN-PWY: superpathway of L-aspartate and L-asparagine biosynthesis|g__Bacteroides.s__Bacteroides_faecis	0.178253	6.06298	0	0	0	0	0	0	0	0	0	0	0	0	0	0	0	0	0	0	0	0	0	0	0	1.34197	0	0	0	0	0	0	0	0	0.0452472	0	0	0	0	0	0	0.150581	0	0	20.2218	0	0	0	0
ASPASN-PWY: superpathway of L-aspartate and L-asparagine biosynthesis|g__Bacteroides.s__Bacteroides_finegoldii	0	10.3385	0	4.15703	0	0	0	0	0	0	0	0	0.531592	0.145788	0	0	31.1191	0	0	28.0448	0	0	0	0	0	0	0	0.114262	0	0	0.496018	0	0	0.371123	0	0	0	0	0.158093	0	8.39359	0	0	0	0	0	1.2481	0	0
ASPASN-PWY: superpathway of L-aspartate and L-asparagine biosynthesis|g__Bacteroides.s__Bacteroides_fluxus	0	0	0	0	0	0	0	0	0	0	0	0	0	0	0	0	0	0	0	0	0	0	0	0	0	0	0	0	0	0	0	41.168	0	0	0	0	0	0	0	0	0	0	0	0	0	0.237209	0	0	0
ASPASN-PWY: superpathway of L-aspartate and L-asparagine biosynthesis|g__Bacteroides.s__Bacteroides_ovatus	1.01359	0.166213	21.9601	1.6778	2.19722	2.98607	2.16518	2.34086	2.38607	3.04706	1.08379	1.20699	6.68825	2.8579	20.4336	0	0.673325	0.147204	0.474528	24.0974	0.166518	0	5.40663	1.31003	0.150883	4.45896	0.511522	0	0	1.33323	1.05125	1.46278	6.43906	4.47139	5.6451	1.14286	2.10199	33.7958	4.36969	1.97194	0	4.70236	4.66046	14.6246	2.62769	4.54463	0	17.2564	10.4157
ASPASN-PWY: superpathway of L-aspartate and L-asparagine biosynthesis|g__Bacteroides.s__Bacteroides_sp_2_1_22	0	0	9.47467	0	0	0	0	0	0	0	0	0	0	0	0	0	0	0	0	0	0	0	0	0	0	0	1.31647	0	0	0	0	0	0	0	0	0	0	0	0	0	0	0	0	0	0	0	0	0	0
ASPASN-PWY: superpathway of L-aspartate and L-asparagine biosynthesis|g__Bacteroides.s__Bacteroides_thetaiotaomicron	16.5976	1.45706	6.40983	0.774145	5.16669	5.88569	3.71349	0.675731	0.976952	2.6915	1.28521	17.9995	2.77075	1.17044	12.7328	0.904807	8.50509	1.47802	0.149652	17.6922	0	4.44575	1.3071	9.28379	0.770896	0	1.9984	2.10937	0	1.01785	1.27057	3.33188	1.13294	6.4013	5.10446	0.464677	0.812183	22.8841	1.14174	2.84849	5.88804	3.94697	1.00518	1.63567	0.284934	0.141603	3.26079	0	4.50743
ASPASN-PWY: superpathway of L-aspartate and L-asparagine biosynthesis|g__Bacteroides.s__Bacteroides_xylanisolvens	3.27889	10.0108	9.56342	0.602361	19.2066	2.87504	0.498769	0.0702668	2.76049	1.76479	4.73011	0	0.219364	0	0	5.63066	1.34023	0.617523	0	4.34429	0.130495	5.02589	0	14.9702	0.593794	0	1.23415	4.58328	0	0.310927	0	2.02721	0.163632	1.13548	7.45543	4.81823	0.0903147	5.93917	0	3.03149	25.6039	1.40678	0	0.162695	3.46764	0	1.90325	0.504885	5.9093
ASPASN-PWY: superpathway of L-aspartate and L-asparagine biosynthesis|g__Citrobacter.s__Citrobacter_freundii	0	0	0	0	0	0	0	0	0	0	0	2.24754	0	0	0	0	2.98183	3.42751	0	0	0	0	0	0	0	0	0	0	0.380555	0	0	0	0	0	0	0	0	0	0	0	0	0	0	0	0	0	0	0	0
ASPASN-PWY: superpathway of L-aspartate and L-asparagine biosynthesis|g__Enterobacter.s__Enterobacter_cloacae	1.63356	0	0	0.583569	0	0	0	0	0	0	0	0	0	0	0	0	0.541643	0.485464	0	0.813276	0.426476	0	0.11898	0	0	0	0	0	0	0	0	0	0	0	0	0	0.175806	0	1.86731	0	3.37085	0	0	0	0	0	0	0	77.1459
ASPASN-PWY: superpathway of L-aspartate and L-asparagine biosynthesis|g__Enterococcus.s__Enterococcus_gallinarum	0.222031	0	0	0	0	0	0	0	0	0	0	0	0	0	0	0	0	0	0	0	0	0	0.158543	0.191022	0	0	0	0	0.280748	0	0	0	0	0	0	0	0	0	0	0	0	0	0	0	0	0	0	0	0
ASPASN-PWY: superpathway of L-aspartate and L-asparagine biosynthesis|g__Escherichia.s__Escherichia_coli	1.09366	0.289984	1.0202	3.71348	0.359925	0.472458	0.487987	17.3913	13.6172	0.69823	22.0879	5.13396	1.20187	9.71849	4.96017	12.6592	8.50299	0.228907	101.109	6.1685	2.18163	91.2404	1.38688	1.50856	144.907	2.49164	3.27291	21.0838	50.317	30.8607	44.2276	7.84621	28.2352	0.446122	0.639277	102.445	0.676276	1.95443	0.361424	0	26.8305	0.879715	79.0789	3.73299	34.7214	8.30971	7.14918	3.84057	0.728095
ASPASN-PWY: superpathway of L-aspartate and L-asparagine biosynthesis|g__Escherichia.s__Escherichia_fergusonii	0	0	0	0	0	0	0	0	0	0	0	0	0	0	0	0	0	0	0	0	0	0.354004	0	0	0	0	0	0	0	0	0	0	0	0	0	0	0	0	0	0	0	0	0	0	0	0	0	0	0
ASPASN-PWY: superpathway of L-aspartate and L-asparagine biosynthesis|g__Faecalibacterium.s__Faecalibacterium_prausnitzii	0	16.7745	3.74559	50.7128	41.1456	16.415	35.1925	34.1559	2.36413	28.8981	14.0072	15.8516	34.1031	4.39073	0	0.164711	17.2614	34.7898	0.820986	11.7043	15.5802	6.49949	3.55876	0	0.0656916	13.0556	30.5242	14.5476	0	2.99236	3.98261	0	3.8149	32.4286	5.58118	12.8178	1.0626	35.2888	36.6296	32.8071	0	1.21253	15.092	58.3983	0	0	19.8833	8.04638	0
ASPASN-PWY: superpathway of L-aspartate and L-asparagine biosynthesis|g__Haemophilus.s__Haemophilus_parainfluenzae	9.64649	2.70756	0.114865	1.41524	0.139165	0	0	0.12409	0	0	0.113178	0	0	0.101603	0	0	0.225677	0	0	0.149031	0	0	0	0.380099	0	0	0.375711	0	0.162181	0	0.0975827	0	0	1.3153	0	0	0.14361	0	0	0.23821	0	0	0	0	0	1.14162	0	0	1.14802
ASPASN-PWY: superpathway of L-aspartate and L-asparagine biosynthesis|g__Lactobacillus.s__Lactobacillus_pentosus	0	0	0	0	0	0	0	0	0	0	0	0	0	0	0	0	0	0	0	0	0	0	0	0	0	0	0	0	0	0	0	0	0	0	0	0	0.423673	0	0	0	0	0	0	0	0	0	0	0	0
ASPASN-PWY: superpathway of L-aspartate and L-asparagine biosynthesis|g__Odoribacter.s__Odoribacter_splanchnicus	1.24305	2.10866	0	3.60997	0	0	3.84039	2.35003	5.81281	5.77577	0	4.01783	5.60355	1.23236	0	0	2.85157	1.29612	0	2.77146	1.74545	0	0	0	0	9.13176	0.655637	1.67679	0	0	0.627801	24.5274	1.25478	1.23461	2.01318	0	1.75283	0	0.515161	0	0	2.24403	0	1.60872	0	0.280775	0	0	1.48242
ASPASN-PWY: superpathway of L-aspartate and L-asparagine biosynthesis|g__Peptoniphilus.s__Peptoniphilus_duerdenii	0	0	0	0	0	0	0	0	0	0	0	0	0	0	0	0	0	0	0	0	0	0	0	0	0	0	0	0	0	0	0	3.00449	0	0	0	0	0	0	0	0	0	0	0	0	0	0	0	0	0
ASPASN-PWY: superpathway of L-aspartate and L-asparagine biosynthesis|g__Plesiomonas.s__Plesiomonas_shigelloides	0	0	0	0	0	0	0	0	0	0	0	0	0	0	0	0	0	0	0	0	0	0	0	0	0.227313	0	0	0	0	0	0	0	0	0	0	0	0	0	0	0	0	0	0	0	0	0	0	0	0
ASPASN-PWY: superpathway of L-aspartate and L-asparagine biosynthesis|g__Prevotella.s__Prevotella_timonensis	0	0	0	0	0	0	0	0	0	0	0	0	0	0	0	0	0	0	0	0	0	0	0.377921	0	0	0	0	0	0	0	0	0.719247	0	0	0	0	0	0	0	0	0	0	0	0	0	0	0	0	0
ASPASN-PWY: superpathway of L-aspartate and L-asparagine biosynthesis|g__Proteus.s__Proteus_mirabilis	0	0	0	0	0	0	0	0	0	0	0	0	0	0	0	0	0	0	0	0	0	0	0	0	0	0	0	0	0.492044	0	0	0	0	0	0	0	0	0	0	0	0.200605	0	0	0	0	0	0	0	0
ASPASN-PWY: superpathway of L-aspartate and L-asparagine biosynthesis|g__Proteus.s__Proteus_penneri	0	0	0	0	0	0	0	0	0	0	0	0	0	0	0	0	0	0	0	0	0	0	0	0	0	0	0	0	0	0	0	0	0	0	0	0	0	0	0	0	0.894889	0	0	0	0	0	0	0	0
ASPASN-PWY: superpathway of L-aspartate and L-asparagine biosynthesis|g__Roseburia.s__Roseburia_intestinalis	0	0.338081	0.319614	0.470493	0.801561	0	0	2.86725	0	0	0.119003	0.41683	2.99968	1.52636	0	0	0.421237	16.0356	0	7.52016	5.77403	2.11103	0	20.011	0	0	5.38419	0	0	0	0	0	5.81776	55.5341	0.479515	0.085407	0.220975	0	1.75965	0.309492	0	0	2.48791	3.01092	7.41478	0	0.396507	0	0
ASPASN-PWY: superpathway of L-aspartate and L-asparagine biosynthesis|unclassified	27.1536	13.5306	2.72506	12.255	6.18126	8.39904	13.0259	7.34704	2.23607	5.24206	12.0239	5.52362	25.6181	48.2124	13.2675	4.55975	11.4124	12.899	0.777504	4.39554	18.8448	2.85772	21.7807	5.3175	0.99751	7.06662	12.7948	5.24438	11.6522	4.79196	5.53736	1.53795	12.6478	11.5032	6.36223	2.46711	4.71853	8.39883	9.51708	6.37527	1.51546	7.51688	4.35762	4.17632	1.15628	1.18271	27.8128	0.534467	1.81259
AST-PWY: L-arginine degradation II (AST pathway)	2.99661	0	1.9238	2.71122	0.580957	0.108602	0.291215	4.42356	5.95879	0.103389	7.69844	2.86268	0.904166	4.27693	2.47901	8.08738	12.0423	1.0873	43.1745	3.24309	0.820438	40.3872	0.837111	1.99025	64.2878	0.671728	1.69986	7.47048	12.5527	11.3094	13.4471	4.00453	10.5039	0.353591	0.770631	45.3887	0.263144	0.893427	1.42742	0	14.4143	0.326188	37.9603	1.37264	14.1221	3.40243	3.88248	1.56223	0.210486
AST-PWY: L-arginine degradation II (AST pathway)|g__Citrobacter.s__Citrobacter_freundii	0	0	0	0	0	0	0	0	0	0	0	0.678951	0	0	0	0	0	0	0	0	0	0	0	0	0	0	0	0	0	0	0	0	0	0	0	0	0	0	0	0	0	0	0	0	0	0	0	0	0
AST-PWY: L-arginine degradation II (AST pathway)|g__Citrobacter.s__Citrobacter_koseri	0	0	0	0	0	0	0	0	0	0	0	0	0	0	0	0	0	0	0	0	0	0	0	0	0	0	0	0	0	0	0	0.152144	0	0	0	0	0	0	0	0	5.32097	0	0	0	0	0	0	0	0
AST-PWY: L-arginine degradation II (AST pathway)|g__Escherichia.s__Escherichia_coli	0.657405	0	0.340055	2.3613	0	0.108602	0.291215	4.42356	5.95879	0.103389	7.68113	1.91295	0.621754	4.27693	2.09577	6.31019	4.20904	0.129123	42.9893	2.18486	0.613749	38.0409	0.837111	0.544839	60.1048	0.671728	1.50717	7.46611	12.3572	11.2485	13.3323	3.83005	10.486	0.0887607	0.398855	45.3232	0.231881	0.893427	0.553326	0	8.48985	0.326188	33.4112	1.33575	13.8427	3.31129	3.88248	1.56223	0.109884
AST-PWY: L-arginine degradation II (AST pathway)|g__Escherichia.s__Escherichia_fergusonii	0	0	0	0	0	0	0	0	0	0	0	0	0	0	0	0	0	0	0	0	0	0.605281	0	0	0	0	0	0	0	0	0	0	0	0	0	0	0	0	0	0	0	0	0	0	0	0	0	0	0
AST-PWY: L-arginine degradation II (AST pathway)|g__Plesiomonas.s__Plesiomonas_shigelloides	0	0	0	0	0	0	0	0	0	0	0	0	0	0	0	0	0	0	0	0	0	0	0	0	0.191902	0	0	0	0	0	0	0	0	0	0	0	0	0	0	0	0	0	0	0	0	0	0	0	0
AST-PWY: L-arginine degradation II (AST pathway)|g__Pseudomonas.s__Pseudomonas_aeruginosa	0	0	0.212931	0	0	0	0	0	0	0	0	0	0	0	0	0	0	0	0	0	0	0	0	0	0	0	0	0	0	0	0	0	0	0	0	0	0	0	0	0	0	0	0	0	0	0	0	0	0
BIOTIN-BIOSYNTHESIS-PWY: biotin biosynthesis I	46.445	17.7723	12.9251	37.2114	7.97575	0.958738	24.3795	33.8932	45.0843	20.6415	33.6398	31.4175	36.7076	23.6652	13.9265	33.3753	74.0682	11.9923	122.821	22.4886	14.1186	100.888	8.19147	18.4677	135.77	32.963	14.5096	38.8113	61.4424	48.9138	60.128	69.5221	51.3828	17.8275	51.6401	100.456	15.2037	80.8176	18.819	6.1142	66.5176	10.4831	82.5475	11.4654	47.4731	27.2336	18.0567	9.93931	85.5407
BIOTIN-BIOSYNTHESIS-PWY: biotin biosynthesis I|g__Citrobacter.s__Citrobacter_freundii	0	0	0	0	0	0	0	0	0	0	0	2.11146	0	0	0	0	2.14102	1.86905	0	0	0	0	0	0	0	0	0	0	0	0	0	0	0	0	0	0	0	0	0	0	0	0	0	0	0	0	0	0	0
BIOTIN-BIOSYNTHESIS-PWY: biotin biosynthesis I|g__Escherichia.s__Escherichia_coli	0.890241	0	0.831117	2.18865	0	0	0	6.68782	9.39552	0	11.2317	2.91312	0.540111	6.23009	2.08875	6.33434	4.0387	0	66.5053	3.10464	0.818864	53.8425	0.972285	0.774571	82.5033	1.26692	1.39497	11.3132	18.9328	14.6903	22.718	4.88318	17.7716	0.210615	0.404615	52.849	0	1.30309	0.198563	0	9.11066	0.258316	31.9252	1.69712	14.0966	4.34622	5.90954	2.36027	0
BIOTIN-BIOSYNTHESIS-PWY: biotin biosynthesis I|g__Escherichia.s__Escherichia_fergusonii	0	0	0	0	0	0	0	0	0	0	0	0	0	0	0	0	0	0	0	0	0	0.268397	0	0	0	0	0	0	0	0	0	0	0	0	0	0	0	0	0	0	0	0	0	0	0	0	0	0	0
BIOTIN-BIOSYNTHESIS-PWY: biotin biosynthesis I|g__Haemophilus.s__Haemophilus_parainfluenzae	0	0.261712	0	0	0	0	0	0	0	0	0	0	0	0	0	0	0	0	0	0	0	0	0	0	0	0	0.264104	0	0	0	0	0	0	0	0	0	0	0	0	0	0	0	0	0	0	0	0	0	0
BIOTIN-BIOSYNTHESIS-PWY: biotin biosynthesis I|g__Klebsiella.s__Klebsiella_pneumoniae	2.01824	0	1.72426	0.817334	1.20741	0	0	0	0	0	0	0	0.377761	0	0.358983	2.89117	15.6826	0	0	0.646589	0.346391	0	0	1.70695	2.46196	0	0.344588	0	0	0	0.10323	0	0	0.545545	13.0152	0	0	0	1.49664	0	0	0	8.5198	0.347454	0.359403	0	0	0	0
BIOTIN-BIOSYNTHESIS-PWY: biotin biosynthesis I|g__Klebsiella.s__Klebsiella_sp_MS_92_3	0	0	0	0	0	0	0	0	0	0	0	0	0	0	0	0	0	0	0	0.177553	0	0	0	0	0	0	0	0	0	0	0	0	0	0	0	0	0	0	0	0	0	0	0	0	0	0	0	0	0
BIOTIN-BIOSYNTHESIS-PWY: biotin biosynthesis I|unclassified	0	0	0	0	0	0	1.8326	0	0	0	0	0	0	0	0	0	0.7169	0	0	0	0	0	0	0	0	0	0	0	0	0	0	0	0	0	0	0	0	4.51504	0	2.0947	0.618263	0	0	0	0	0	0	0	0
BRANCHED-CHAIN-AA-SYN-PWY: superpathway of branched amino acid biosynthesis	255.694	212.768	136.796	420.234	212.531	266.141	365.511	282.91	143.91	294.345	190.818	238.092	352.327	344.382	145.888	287.694	218.429	538.382	180.161	240.282	275.455	182.881	286.506	169.877	104.775	245.428	458.791	192.598	140.917	130.581	184.658	143.891	153.692	407.958	201.445	226.445	356.074	166.786	369.401	492.357	91.6641	261.144	183.474	257.708	162.799	329.467	378.689	323.814	215.319
BRANCHED-CHAIN-AA-SYN-PWY: superpathway of branched amino acid biosynthesis|g__Akkermansia.s__Akkermansia_muciniphila	0	1.27227	0	0	0	0	1.54115	0	0	0	0	0	1.88676	0	0.227507	0	4.53135	0	0	0	3.47341	0.150405	0	0	0	0	0	5.86411	0	0	7.85303	0	0	0	0.0913606	0	9.28932	0	2.93668	0.257715	0.104765	0	0.195595	0	0.613248	0	0.535128	0	0
BRANCHED-CHAIN-AA-SYN-PWY: superpathway of branched amino acid biosynthesis|g__Bifidobacterium.s__Bifidobacterium_breve	0.416977	0	0	0	0	0	0	0	0	0	0	0	0	0	0	0	0	0	0	0	0	0	0	0	0	0.54245	0	0	0	0	0	0	0	0	0	0	0	0	0	0	0	0	0	0	0	50.1059	0.113402	0	5.94422
BRANCHED-CHAIN-AA-SYN-PWY: superpathway of branched amino acid biosynthesis|g__Bifidobacterium.s__Bifidobacterium_longum	5.69031	0.490532	1.1739	0.748883	0	2.38709	11.2175	12.7143	0.339864	5.05108	0	0	3.60981	0	11.3254	4.283	0.563288	3.37533	0	0.415503	0	0.444675	21.4426	2.61696	16.0353	2.44209	1.34156	0	0	1.86442	0.065034	0	0.181635	2.8626	2.22253	0.375093	1.65977	0.835289	0.557609	3.40267	0	18.2738	0.238854	0.790845	1.02448	26.2573	0	125.811	6.27597
BRANCHED-CHAIN-AA-SYN-PWY: superpathway of branched amino acid biosynthesis|g__Blautia.s__Ruminococcus_obeum	2.20642	2.26431	0.976686	1.69157	1.94139	2.26676	7.6789	8.05868	1.64792	4.17711	0.287753	2.96798	6.10108	2.2342	0	0.22511	3.79145	11.3418	0.820019	4.25566	7.98894	1.08142	3.03254	0	0.130467	7.24329	4.82301	0.946882	0	0	6.08525	0	11.0275	2.07921	7.80976	0.576008	4.38706	0	15.0484	7.4185	0	0.657044	1.74362	1.64917	24.7582	0.135573	0.991982	3.70873	0
BRANCHED-CHAIN-AA-SYN-PWY: superpathway of branched amino acid biosynthesis|g__Butyricicoccus.s__Butyricicoccus_pullicaecorum	0	0	0	0	0	0	0	0	0	0	0	0	0	0	0.304143	0	0	0	0	0	0	0	0	0.977608	0	0	0	0	0	0	0	0	0	0	0	0	0	0	0	0	0	0	0	0	0	0	0	0	0
BRANCHED-CHAIN-AA-SYN-PWY: superpathway of branched amino acid biosynthesis|g__Campylobacter.s__Campylobacter_hominis	0	0	0	0	0	0	0	0	0	0	0	0	0	0	0	0	0	0	0	0	0	0	0	0	0	0	0	0	0	0	0	0.734807	0	0	0	0	0	0	0	0	0	0	0	0	0	0	0	0	0
BRANCHED-CHAIN-AA-SYN-PWY: superpathway of branched amino acid biosynthesis|g__Citrobacter.s__Citrobacter_koseri	0	0	0	0	0	0	0	0	0	0	0	0	0	0	0	0	0	0	0	0	0	0	0	0	0	0	0	0	0	0	0	0.229993	0	0	0	0	0	0	0	0	8.06595	0	0	0	0	0	0	0	0
BRANCHED-CHAIN-AA-SYN-PWY: superpathway of branched amino acid biosynthesis|g__Clostridium.s__Clostridium_asparagiforme	0	0	0	0	0	0	0	0	0	0	0	0.516665	0	0	0	0	0	0	0	0	0	0.0922382	1.77969	0	0	0	0	0.286688	0	0	0.0788076	0	0	0	0	0	0.615434	0	0.391276	0	0	0.638873	0.149216	0	0.209506	0	0.400707	0	0.34608
BRANCHED-CHAIN-AA-SYN-PWY: superpathway of branched amino acid biosynthesis|g__Clostridium.s__Clostridium_celatum	0.815752	0	0	0	0	0	0	0	0	0	0	0	0	0	0	0	0	0	0	0	0	0	0	0	0	0	0	0	0	0	0	0	0	0	0	0	0	0	0	0	0	0	0	0	0	0	0	0	0
BRANCHED-CHAIN-AA-SYN-PWY: superpathway of branched amino acid biosynthesis|g__Clostridium.s__Clostridium_leptum	0	0	0	0	0	0	0	0.265639	0	0	0	1.67752	0	0	0.307566	0	0.148062	0	0.126439	0.143556	0.153247	0	0.439904	0	0	0	0	0	0	0	0.385518	0.20063	0	0	0	0	0.416914	0	0.671939	0	0	0	0.0734595	0.235001	0	0	0.26023	0	0
BRANCHED-CHAIN-AA-SYN-PWY: superpathway of branched amino acid biosynthesis|g__Coprococcus.s__Coprococcus_catus	1.50456	2.05801	0	2.38411	0	0	2.45775	1.9876	4.71155	0	0.170683	4.75831	1.80671	0	0	0	1.41257	0.981721	0	0.450881	1.65144	1.02924	0	0	0	0	5.33367	0.962211	0	0	6.76076	0	0	0.580902	1.16974	0	0	0	3.18786	1.35115	0	0	1.49413	0	0	0	6.52305	0	0
BRANCHED-CHAIN-AA-SYN-PWY: superpathway of branched amino acid biosynthesis|g__Coprococcus.s__Coprococcus_eutactus	0	0	0	0	0	0	0.391907	0	0	0	0	0	0	0	0	0	0	0	0	0	0	0	0	0	0	0	0	0	0	0	10.5018	0	0	0	0	0	0	0	0	0	0	0	0	0	0	0	0	0	0
BRANCHED-CHAIN-AA-SYN-PWY: superpathway of branched amino acid biosynthesis|g__Coprococcus.s__Coprococcus_sp_ART55_1	0	0	0	22.5535	0	0	2.68844	0.589185	0	0	0	0	0	0	0	0	0.722191	0	0	0	2.03041	0	0	0	0	0	0	9.03983	0	0	0	0	0	0	0	0	0	0	29.1216	0	0	0	0	0	0	0	0	0	0
BRANCHED-CHAIN-AA-SYN-PWY: superpathway of branched amino acid biosynthesis|g__Desulfovibrio.s__Desulfovibrio_piger	0.663824	0	0	0	0	0	0	0	3.74161	0	0	0	0	7.57935	0	0	0	2.64569	0.758217	1.67528	6.26912	1.40037	0	0	0	6.45503	0	0	0	3.70685	2.2745	0	0	0	0	0	0	0	0	6.81129	0	0.224629	0	2.23072	0	0	0	0	0
BRANCHED-CHAIN-AA-SYN-PWY: superpathway of branched amino acid biosynthesis|g__Enterobacter.s__Enterobacter_cloacae	0	0	0	0	0	0	0	0	0	0	0	0	0	0	0	0	0.198445	0	0	0	0.217602	0	0	0	0	0	0	0	0	0	0	0	0	0	0	0	0	0	0	0	0.17228	0	0	0	0	0	0	0	17.9644
BRANCHED-CHAIN-AA-SYN-PWY: superpathway of branched amino acid biosynthesis|g__Enterococcus.s__Enterococcus_asini	0	0	0	0	0	0	0	0	0	0	0	0	0	0	0	0	0	0	0	0	0	0	0	0	0	0	0	0	0.350889	0	0	0	0	0	0	0	0	0	0	0	0	0	0	0	0	0	0	0.400701	0
BRANCHED-CHAIN-AA-SYN-PWY: superpathway of branched amino acid biosynthesis|g__Enterococcus.s__Enterococcus_avium	0	0	0	0	0	0	0	0	0	0	0	0	0	0	0	0.633696	0	0	0	0	0	0	0.771266	1.024	0	0	0	0	0.998367	0	0	0	0	0	0	0	0	0	0	0	0	0	0	0	0	0	0	1.90115	0
BRANCHED-CHAIN-AA-SYN-PWY: superpathway of branched amino acid biosynthesis|g__Enterococcus.s__Enterococcus_dispar	0	0	0	0	0	0	0	0	0	0	0	0	0	0	0	0	0	0	0	0	0	0	0	0	0	0	0	0	0	0	0	0	0	0	0	0	0	0	0	0	0	0	0	0	0	1.13418	0	0	0
BRANCHED-CHAIN-AA-SYN-PWY: superpathway of branched amino acid biosynthesis|g__Enterococcus.s__Enterococcus_gallinarum	0.279953	0	0	0	0	0	0	0	0.629745	0	0	0	0	0	0	0	0	0	0	0	0	0	0.28626	0.190011	0	0	0	0	0.320072	0	0	0	0	0	0	0	0	0	0	0	0	0	0	0	0	0	0	0	0
BRANCHED-CHAIN-AA-SYN-PWY: superpathway of branched amino acid biosynthesis|g__Escherichia.s__Escherichia_coli	1.15314	0.195653	0.675411	2.06397	0	0	0.539584	5.2892	0.608	0	1.89769	3.16302	0.721743	2.36614	1.55238	7.07269	5.05086	0	1.1176	1.91384	0.79953	27.4316	0.53528	1.05799	40.1937	0.817964	1.1758	4.25011	0	8.73269	5.58769	2.16312	2.17787	0	0.573023	1.95538	0	1.00696	0.603592	0	5.5068	0	28.6778	0.867753	10.4231	2.20625	1.91235	1.80603	0
BRANCHED-CHAIN-AA-SYN-PWY: superpathway of branched amino acid biosynthesis|g__Escherichia.s__Escherichia_fergusonii	0	0	0	0	0	0	0	0	0	0	0	0	0	0	0	0	0	0	0	0	0	0.582649	0	0	0	0	0	0	0	0	0	0	0	0	0	0	0	0	0	0	0	0	0	0	0	0	0	0	0
BRANCHED-CHAIN-AA-SYN-PWY: superpathway of branched amino acid biosynthesis|g__Eubacterium.s__Eubacterium_limosum	0	0	0	0	0	0	0	0	0.327303	0	0	0	0	0.362408	0	0	0	0	0.0793117	0	0	0.23828	0.783998	0	0	0	0	0	0	0.489989	0	0.551003	0	0	0	0	0.959044	0	0.069689	0.297436	0	0.905516	0	0	0	0	0	2.13754	0
BRANCHED-CHAIN-AA-SYN-PWY: superpathway of branched amino acid biosynthesis|g__Eubacterium.s__Eubacterium_siraeum	0	0	0	20.5109	0.16485	0	0	0	0	0	0	0	8.16204	0	0	0	0	0	0	0	20.3167	0	0	0	0	9.74882	0	9.44424	0	0	0	0	0	4.62693	0	0	0	0	3.87974	0	0	0.603634	0	0	0	0	0	0	0
BRANCHED-CHAIN-AA-SYN-PWY: superpathway of branched amino acid biosynthesis|g__Faecalibacterium.s__Faecalibacterium_prausnitzii	1.23183	28.8523	5.46414	74.3438	50.4425	26.8449	61.3457	44.4958	4.87961	56.5268	19.6453	22.3183	70.1446	8.44645	0	0.210025	28.5653	99.1906	1.24474	22.1473	27.2713	9.95015	10.2438	0	0.139126	20.0088	60.1487	20.203	0	3.89526	8.12083	0.114517	5.6358	49.0668	8.71595	20.4775	3.39522	41.955	64.6551	90.2365	0	1.37257	19.9934	73.9184	0	0	31.5101	10.9505	0
BRANCHED-CHAIN-AA-SYN-PWY: superpathway of branched amino acid biosynthesis|g__Fusobacterium.s__Fusobacterium_mortiferum	0	0	0	0	2.74765	0	0	0	0.174864	0	0	0	0	6.26233	0	0	0	0	0	0	0	0	0.0990963	0	0	0	0	0	0	0	0	0	2.73386	1.83299	0	0	0.474786	0	0.224391	0.208558	0	5.43119	0	0	0	23.1596	0.98089	0.150429	0
BRANCHED-CHAIN-AA-SYN-PWY: superpathway of branched amino acid biosynthesis|g__Klebsiella.s__Klebsiella_sp_MS_92_3	0	0	0	0	0	0	0	0	0	0	0	0	0	0	0	0	0	0	0	0.17188	0	0	0	0	0	0	0	0	0	0	0	0	0	0	0	0	0	0	0	0	0	0	0	0	0	0	0	0	0
BRANCHED-CHAIN-AA-SYN-PWY: superpathway of branched amino acid biosynthesis|g__Megamonas.s__Megamonas_funiformis	0	0	0	0	0	0	0	0	0	2.77831	0	24.119	0	0	0	0	0	55.8582	0	2.38433	0	0	0	0	0	0	0	0.490142	0	0	1.1401	0	0	73.3104	11.4118	2.14176	70.6996	0	0	50.6218	0	0	0	7.19302	0	0	0	0	0
BRANCHED-CHAIN-AA-SYN-PWY: superpathway of branched amino acid biosynthesis|g__Megamonas.s__Megamonas_hypermegale	0	5.66962	0	0	5.04656	0	0	0	0	1.8659	0	0	0	0	0	0	1.65591	70.7775	6.73485	0	0	0	0	0	0	0	52.1935	0.0819813	0	0	0	0	0	0	7.30291	0	39.7045	0	14.0408	56.3157	0	0	0	0	0	0	0	0	0
BRANCHED-CHAIN-AA-SYN-PWY: superpathway of branched amino acid biosynthesis|g__Megamonas.s__Megamonas_rupellensis	0	9.79475	0	0.427536	4.64188	0	17.5981	0	0	1.70285	3.22347	29.9724	0	0	0	1.07072	1.95011	48.9341	13.7894	2.57645	0	0	0	0	0	0	66.5775	0	0	0	0.363856	0	0	0	6.08694	3.16406	0	0	23.5196	42.5307	0	0	0	0	0	0	0	0	0
BRANCHED-CHAIN-AA-SYN-PWY: superpathway of branched amino acid biosynthesis|g__Methanobrevibacter.s__Methanobrevibacter_smithii	0	0	0	0	0	0	0	0	0	0	0	0	4.55253	0	0	0	2.4662	0	0.0936723	0	1.78782	0	4.61891	0	0	3.64661	0	4.02468	0	0	0	0	0	0	0	0	0	0	0	0	0	0	0	0	0	0	0	0	0
BRANCHED-CHAIN-AA-SYN-PWY: superpathway of branched amino acid biosynthesis|g__Methanosphaera.s__Methanosphaera_stadtmanae	0	0	0	0	0	0	0	0	0	0	0	0	0	0	0	0	0	0	0	0	0	0	0	0	0	0	0	0.991537	0	0	0	0	0	0	0	0	0	0	0	0	0	0	0	0	0	0	0	0	0
BRANCHED-CHAIN-AA-SYN-PWY: superpathway of branched amino acid biosynthesis|g__Mitsuokella.s__Mitsuokella_multacida	0	0	0	0.593774	0	0	0	6.22115	0	0	0	0	0	0	0	43.1977	1.23997	0	0	0	0	0	0	0	0	0	0	0	0	0	0	0	0	0	0	0	0	0	0	0	0	0.409741	0	0	0	0	0	0	0
BRANCHED-CHAIN-AA-SYN-PWY: superpathway of branched amino acid biosynthesis|g__Odoribacter.s__Odoribacter_splanchnicus	1.45896	1.43287	0	2.5631	0	0	3.25979	2.07081	4.94767	4.26682	0	2.55047	3.66337	1.08827	0	0	2.58663	1.07237	0	1.97831	1.46628	0	0	0	0	7.45035	0.341176	1.59883	0	0	0.376437	19.6336	0.746197	0.940909	1.5363	0	1.12046	0	0.473934	0	0	1.69743	0	1.38491	0	0.261521	0	0	1.27797
BRANCHED-CHAIN-AA-SYN-PWY: superpathway of branched amino acid biosynthesis|g__Plesiomonas.s__Plesiomonas_shigelloides	0	0	0	0	0	0	0	0	0	0	0	0	0	0	0	0	0	0	0	0	0	0	0	0	0.358699	0	0	0	0	0	0	0	0	0	0	0	0	0	0	0	0	0	0	0	0	0	0	0	0
BRANCHED-CHAIN-AA-SYN-PWY: superpathway of branched amino acid biosynthesis|g__Pseudoflavonifractor.s__Pseudoflavonifractor_capillosus	0	0	0	0	0	0	0	0	0	0	0	0	0	0	0	0	0	0	0	0	0	0	0	0	0	0	0	0	0	0	0.12414	0	0	0	0	0	0	0	0	0	0	0	0	0	0	0	0	0	0
BRANCHED-CHAIN-AA-SYN-PWY: superpathway of branched amino acid biosynthesis|g__Pseudoramibacter.s__Pseudoramibacter_alactolyticus	0	0	0	0	0	0	0	0	0	0	0	0	0	0	0	0	0	0	0	0	0	0	0	0.492259	0	0	0	0	0	0	0	0	0	0	0	0	0	0	0	0	0	0	0	0	0	0	0	0	0
BRANCHED-CHAIN-AA-SYN-PWY: superpathway of branched amino acid biosynthesis|g__Slackia.s__Slackia_exigua	0	0	0	0	0	0	0	0	0	0	0	0	0	0	0	0	0	0	0	0	0	0	0	0.330318	0	0	0	0	0	0	0	0	0	0	0	0	0	0	0	0	0	0	0	0	0	0	0	0	0
BRANCHED-CHAIN-AA-SYN-PWY: superpathway of branched amino acid biosynthesis|g__Streptococcus.s__Streptococcus_australis	0	0.0899672	0	0	0	0	0	0.0593252	0	0	0	0	0.115461	0	0	0.382385	0	0	0	0	0.119226	0	0	0	0	0	0	0	0.0858499	0	0.105586	0	0	0	0	0	0.305248	0	0	0	0	0	0	0	0	0	0	0	0
BRANCHED-CHAIN-AA-SYN-PWY: superpathway of branched amino acid biosynthesis|g__Streptococcus.s__Streptococcus_cristatus	0.0787487	0	0	0	0	0	0	0	0	0	0	0	0	0	0	0	0	0	0	0	0	0	0	0	0	0	0	0	0	0	0	0	0	0	0	0	0	0	0	0	0	0	0	0	0	0	0.11639	0	0
BRANCHED-CHAIN-AA-SYN-PWY: superpathway of branched amino acid biosynthesis|g__Streptococcus.s__Streptococcus_infantis	0	0	0	0	0	0	0	0.073651	0	0	0	0	0	0	0	1.07163	0	0	0	0	0	0	0	0	0	0	0	0	0	0	0.238946	0	0	0	0	0	0	0	0	0.546538	0	0	0	0	0	0	0	0	0
BRANCHED-CHAIN-AA-SYN-PWY: superpathway of branched amino acid biosynthesis|g__Streptococcus.s__Streptococcus_mitis_oralis_pneumoniae	0.385523	0	0	0	0.157998	0.323925	0	0.186009	0.241644	0	0	0	0	0	0	2.89901	0	0.331144	0	0	0.183145	0	0	0	0	0	0	0	0.271217	0	0	0	0	0.317645	0.220626	0.907827	6.31619	0	0.227156	0.616087	0	0	0	0	0	0.457274	0	0	0
BRANCHED-CHAIN-AA-SYN-PWY: superpathway of branched amino acid biosynthesis|g__Streptococcus.s__Streptococcus_parasanguinis	3.78069	1.55013	0	1.99255	0	0.160574	0.522018	0.626419	0.923843	0.392085	0.459112	0	0	0.89314	0.259137	8.71541	0.311398	0.18505	0	0.379727	0	0.191597	0.295735	0	0	0	0.563241	0.250891	0.202525	0	0.993472	0	0.218646	1.20354	0.127507	6.99176	1.20447	0.63596	0.681405	1.42791	2.17035	0.144575	0.334516	0	0	0.293081	2.25345	0.234574	0
BRANCHED-CHAIN-AA-SYN-PWY: superpathway of branched amino acid biosynthesis|g__Streptococcus.s__Streptococcus_sanguinis	0	0.117058	0	0.323359	0	0	0	0	0	0.24984	0	0	0	0	0	0	0	0	0	0	0	0	0	0.216454	0	0	0	0	0	0	0.177336	0	0	0	0	0.24885	0.314926	0	0	0.10258	0	0	0	0	0	0	0	0	0
BRANCHED-CHAIN-AA-SYN-PWY: superpathway of branched amino acid biosynthesis|g__Streptococcus.s__Streptococcus_tigurinus	0	0	0	0	0	0	0	0	0	0	0	0	0	0	0	0	0	0	0	0	0	0	0	0	0	0	0	0	0	0	0	0	0	0	0	0	0	0	0	0	0.265048	0	0	0	0	0	0	0	0
BRANCHED-CHAIN-AA-SYN-PWY: superpathway of branched amino acid biosynthesis|g__Subdoligranulum.s__Subdoligranulum_sp_4_3_54A2FAA	0	0	0	0	0	0	0	0	1.75221	0	0	0	0	1.57456	2.70108	0	0	0	0	0	0	0	0	0	0	4.74755	0	0	0	1.74239	0.502191	7.43884	0	0	0	0	0	0	0.506322	0	0	19.7531	0	0	0.614921	0	0	0	0
BRANCHED-CHAIN-AA-SYN-PWY: superpathway of branched amino acid biosynthesis|g__Succinatimonas.s__Succinatimonas_hippei	0	0	0	0	0	0	0.456006	0	0	0	0	0	0	0	0	0	0.329185	0	0	0	0.234923	0	0	0	0	0	0	0	0	0	0	0	0	0	0	0	0	0	0	0	0	0	0	0	0	0	0	0	0
BRANCHED-CHAIN-AA-SYN-PWY: superpathway of branched amino acid biosynthesis|unclassified	124.645	28.8847	36.7133	106.336	34.2704	74.3115	71.0758	92.6872	13.5762	76.4248	43.3295	17.8202	122.113	109.829	77.7713	10.0879	54.1918	87.9502	14.3765	73.9859	97.8036	60.9536	93.8829	26.9618	6.3389	83.7216	66.5938	26.4043	42.2895	28.7014	27.4696	21.8145	28.0833	52.3065	27.2204	16.8587	49.9648	13.6202	48.1223	42.4516	4.65024	22.9606	30.7625	46.1957	39.7717	3.83025	58.2676	19.0673	20.5901
CALVIN-PWY: Calvin-Benson-Bassham cycle	360.681	375.528	272.106	430.634	335.805	480.836	508.229	352.313	220.377	410.921	322.435	358.326	375.901	337.873	234.167	156.5	244.808	709.019	245.816	295.276	325.951	199.47	278.215	247.919	102.856	280.156	664.099	333.928	229.317	280.331	230.215	237.943	210.829	462.803	331.024	274.12	411.504	291.968	408.696	707.467	161.901	197.095	259.08	372.445	191.863	157.214	608.138	282.034	229.451
CALVIN-PWY: Calvin-Benson-Bassham cycle|g__Anaerococcus.s__Anaerococcus_lactolyticus	0	0	0	0	0	0	0	0	0	0	0	0	0	0	0	0	0	0	0	0	0	0	0	0	0	0	0	0	0	0.158234	0	1.67041	0	0	0	0	0	0	0	0	0	0	0	0	0	0	0	0	0
CALVIN-PWY: Calvin-Benson-Bassham cycle|g__Anaerostipes.s__Anaerostipes_hadrus	5.09781	0	2.4434	2.06391	0	7.07017	0	3.12826	0.480106	0.705322	18.4021	0	2.84054	4.84396	0	0	0	1.15191	0.0885251	1.15697	0	0.514361	0	0	0	0	4.45234	0	0	4.25962	0.353365	0	0	0	0.620784	7.91534	0	2.81787	0	3.81669	0	0	0.684526	1.73387	0	0	30.2873	23.4332	0
CALVIN-PWY: Calvin-Benson-Bassham cycle|g__Blautia.s__Ruminococcus_torques	0	1.88673	1.60457	1.35743	0	5.00386	0.532191	2.49413	9.21984	7.46204	0.673948	0	0	0	0	0	1.10998	3.82301	0.379715	0	0	0	0.280444	0	0	0	1.48925	0	0	8.71653	1.35341	0.60732	0	0	0	0	0	0	0.467494	0	0	0	1.37823	0	0	0.682112	0	0	0
CALVIN-PWY: Calvin-Benson-Bassham cycle|g__Campylobacter.s__Campylobacter_hominis	0	0	0	0	0	0	0	0	0	0	0	0	0	0	0	0	0	0	0	0	0	0	0	0	0	0	0	0	0	0	0	0.479691	0	0	0	0	0	0	0	0	0	0	0	0	0	0	0	0	0
CALVIN-PWY: Calvin-Benson-Bassham cycle|g__Citrobacter.s__Citrobacter_freundii	0	0	0	0	0	0	0	0	0	0	0	3.06036	0	0	0	0	3.42795	4.771	0	0	0	0	0	0	0	0	0	0	0.396799	0	0	0	0	0	0	0	0	0	0	0	0.262146	0	0	0	0	0	0	0	0
CALVIN-PWY: Calvin-Benson-Bassham cycle|g__Citrobacter.s__Citrobacter_koseri	0	0	0	0	0	0	0	0	0	0	0	0	0	0	0	0	0	0	0	0	0	0	0	0	0	0	0	0	0	0	0	0.442423	0	0	0	0	0	0	0	0	8.45415	0	0	0	0	0	0	0	0
CALVIN-PWY: Calvin-Benson-Bassham cycle|g__Clostridium.s__Clostridium_asparagiforme	0	0	0.283028	0	0	0	0	0	0	0	0	0	0	0.267771	0.642975	0	0.129299	0	0	0.242848	0	0.157963	1.60928	0	0	0	0	0.415072	0	0	0	0	0	0	0	0	0.773314	0	0.483374	0.75547	0	1.04795	0	0.255735	0.188441	0	0.7139	0	0.128766
CALVIN-PWY: Calvin-Benson-Bassham cycle|g__Clostridium.s__Clostridium_scindens	0	0	0	0	0	0	0	0	0	0	0	0	0	0	0	0	0	0	0	0	0	0	0	0	0	0	0	0	0.687816	0	0	0	0	0	0	0	0	0	0	0	0	0	0	0	0	0	0	0	0
CALVIN-PWY: Calvin-Benson-Bassham cycle|g__Coprococcus.s__Coprococcus_catus	0.777027	1.98045	0	2.37162	0	0	2.5189	2.37853	6.52703	0	0.208665	4.52466	2.01511	0	0	0	1.72301	0.608533	0	0.369864	1.33944	1.17355	0	0	0	0	5.03648	0.389531	0	0	7.19791	0	0	0.564499	1.23662	0	0	0	3.43503	0.875238	0	0	1.56017	0	0	0	5.9476	0	0
CALVIN-PWY: Calvin-Benson-Bassham cycle|g__Desulfovibrio.s__Desulfovibrio_piger	0.737808	0	0	0	0	0	0	0	2.80283	0	0	0	0	5.82742	0	0	0	1.92086	1.09766	1.07	4.09047	1.28505	0	0	0	5.55033	0	0	0	2.28757	1.73063	0	0	0	0	0	0	0	0	5.1195	0	0.25026	0	1.97315	0	0	0	0	0
CALVIN-PWY: Calvin-Benson-Bassham cycle|g__Enterobacter.s__Enterobacter_cloacae	2.24963	0	0	0.642158	0	0	0	0	0	0	0	0	0	0	0	0	0.706846	1.12426	0	0.940107	0.298269	0	0.316095	0.437977	0	0	0	0	0	0	0	0.162924	0	0	0.195218	0	0.153602	0	2.37911	0	4.07149	0	0	0	0	0	0	0	83.5765
CALVIN-PWY: Calvin-Benson-Bassham cycle|g__Escherichia.s__Escherichia_coli	0	0	0	0	0	0	0.438271	13.0901	3.62932	0	0.138436	2.74176	0	3.16834	0.813241	0.903396	0.0770873	0	18.5005	0.388018	0	0.22437	0.768411	0	9.50511	1.9713	0.261025	0	13.5799	2.0289	2.84634	0	5.6531	0	0	0.0311427	0	0	0	0	0.646941	0	0.067741	0	0.57165	0.39352	2.96415	0	0
CALVIN-PWY: Calvin-Benson-Bassham cycle|g__Faecalibacterium.s__Faecalibacterium_prausnitzii	0	3.99299	4.53243	40.1242	40.2989	18.1354	38.2007	13.9162	2.54792	34.9781	11.5594	17.666	29.4777	4.83426	0	0.265508	6.98467	33.7688	0.163886	13.9722	3.86577	7.68189	4.69866	0	0	12.0323	26.622	15.0843	0	1.97123	1.10246	0	0.635538	28.3689	3.2715	15.9832	1.30264	38.5982	18.5564	49.7548	0	0.666314	13.4335	65.9687	0	0	0.356611	10.4796	0
CALVIN-PWY: Calvin-Benson-Bassham cycle|g__Fusobacterium.s__Fusobacterium_nucleatum	0	0.108892	0	0	0	0	0	0	0	0	0	0	0	0	0	0	0	0	0	0	0	0	0	0	0	0	0	0	0	0	0	0	0	0	0	0	0	0	0	0	0	0	0	0	0	0	0	0	0
CALVIN-PWY: Calvin-Benson-Bassham cycle|g__Gemella.s__Gemella_haemolysans	0	0	0	0	0	0	0	0	0	0	0	0	0	0	0	0.334233	0	0	0	0	0	0	0	0	0	0	0	0	0	0	0	0	0	0	0	0	0	0	0	0	0.155869	0	0	0	0	0	0	0	0
CALVIN-PWY: Calvin-Benson-Bassham cycle|g__Klebsiella.s__Klebsiella_pneumoniae	4.94952	0	3.84332	1.58494	2.03793	0	0	0	0	0	0.321532	0	0.696402	0	0.924175	6.03029	23.6555	0	0.331828	1.33328	0.808934	0.238145	0	2.90258	3.71785	0	0.757896	0	0	0.148491	0.423398	0	0.133446	0.187744	11.1211	0.206674	0.291192	0	3.16813	0	0.221522	0	21.0597	0.787262	0.671296	0.238847	0	0	0
CALVIN-PWY: Calvin-Benson-Bassham cycle|g__Lachnospiraceae_noname.s__Lachnospiraceae_bacterium_5_1_63FAA	3.47617	8.171	2.8709	7.42492	5.22957	24.4595	33.9194	0.104758	2.28568	3.78731	4.89976	1.28895	10.6993	6.41816	0	0	0.552866	1.3645	0.813899	1.10421	4.1388	0.151213	1.73425	0	0	2.54906	13.0196	7.5064	0	0	0.947232	0.228503	0	0	0.300323	0.353787	0	11.3644	7.55442	0.446171	0	3.36363	2.1241	4.7771	0	10.3233	45.5815	2.84219	0
CALVIN-PWY: Calvin-Benson-Bassham cycle|g__Megamonas.s__Megamonas_funiformis	0	0	0	0	0	0	0	0	0	3.1732	0	17.8268	0	0	0	0	0	60.284	0	3.35965	0	0	0	0	0	0	0	0.678502	0	0	1.03161	0	0	60.1689	9.39526	2.48962	67.1155	0	0	64.1548	0	0	0	5.50864	0	0	0	0	0
CALVIN-PWY: Calvin-Benson-Bassham cycle|g__Megamonas.s__Megamonas_hypermegale	0	14.189	0	0	5.62787	0	0	0	0	2.08013	0	0	0	0	0	0	1.89415	156.562	7.33118	0	0	0	0	0	0	0	59.4963	0.38481	0	0	0	0	0	0	10.8816	0	43.3326	0	21.5379	8.03524	0	0	0	0	0	0	0	0	0
CALVIN-PWY: Calvin-Benson-Bassham cycle|g__Megamonas.s__Megamonas_rupellensis	0	13.4013	0	0.255588	5.16383	0	16.2229	0	0	2.6252	4.50974	52.9764	0	0	0	1.00991	1.74317	71.2701	10.7358	5.08379	0	0	0	0	0	0	120.007	0.33144	0	0	0.825352	0	0	0	0	5.04653	0	0	24.2843	103.228	0	0	0	0	0	0	0	0	0
CALVIN-PWY: Calvin-Benson-Bassham cycle|g__Odoribacter.s__Odoribacter_splanchnicus	0.754279	2.09086	0	2.41541	0	0	3.22417	2.36237	5.13328	4.98563	0	3.09335	4.32938	1.12486	0	0	2.70191	0.556093	0	1.7467	1.81033	0	0	0	0	8.52889	0.366966	1.83773	0	0	0.666262	20.1933	0.889894	1.40941	1.20831	0	1.33676	0	0.48255	0	0	1.59261	0	1.20461	0	0.168566	0	0	1.00602
CALVIN-PWY: Calvin-Benson-Bassham cycle|g__Olsenella.s__Olsenella_uli	0	0	0	0	0	0	0	0	0	0	0	0	0	0	0	0	0	0	0	0	0	0	0	0.198975	0	0	0	0	0	0	0	0	0	0	0	0	0	0	0	0	0	0	0	0	0	0	0	0	0
CALVIN-PWY: Calvin-Benson-Bassham cycle|g__Peptostreptococcaceae_noname.s__Clostridium_bartlettii	0	0	0	1.68967	0	0	0	0	0	0.628566	0	0	0	0	0	0	0	0	0.117084	0.227459	0	0	0.903452	0	0	0	0	1.19292	2.60774	0	0	7.73728	0	2.02427	0.229838	0	0	0	2.90466	0.442695	0.39117	0.70787	0.196034	0.351636	0	0.251032	0	1.46126	0
CALVIN-PWY: Calvin-Benson-Bassham cycle|g__Peptostreptococcaceae_noname.s__Clostridium_difficile	0	0	0	0	0	0	0	0	0	0	0	0	0	0	0	0	0	0	0	0	0	0	0	0.152703	0	0	0	0	0	0	0	0	0	0	0	0	0	0	0	0	0	0	0	0	0	0	0	0	0
CALVIN-PWY: Calvin-Benson-Bassham cycle|g__Ruminococcus.s__Ruminococcus_bromii	0	45.9279	0	0	0	1.53283	26.8418	25.9128	15.2017	38.9635	0.503706	0	0	0	0	2.49525	11.3142	0	20.1123	5.32271	0	0.154217	14.6204	5.7442	1.91327	0	1.23775	17.7229	19.6631	0.202029	7.17555	0	16.0562	24.0524	20.9547	0.518765	0	0	14.4071	35.5372	0	0	23.4992	0.42472	0	1.26042	48.7374	0	0
CALVIN-PWY: Calvin-Benson-Bassham cycle|g__Staphylococcus.s__Staphylococcus_aureus	0	0	0	0	0	0	0	0	0	0	0	0	0	0	0	0	0	0	0	0	0	0	0	0	0	0	3.21011	0	0	0	0	0	0	0	0	0	0	0	0	0	0	0	0	0	0	0	0	0	0
CALVIN-PWY: Calvin-Benson-Bassham cycle|g__Succinatimonas.s__Succinatimonas_hippei	0	0	0	0	0	0	0.243674	0	0	0	0	0	0	0	0	0	0.368182	0	0	0	0	0	0	0	0	0	0	0	0	0	0	0	0	0	0	0	0	0	0	0	0	0	0	0	0	0	0	0	0
CALVIN-PWY: Calvin-Benson-Bassham cycle|g__Turicibacter.s__Turicibacter_sanguinis	0.877865	0	0	0	0	0	0	0	0	0	0	0	0	0	0	0	0.912198	0	0	0	0	0.0972387	0	0	0	0	0	0.177007	0	0	0.149541	0	0.879479	0	0	0	0	0	0	0	0	0	0.103825	0	0	0	0	0	0
CALVIN-PWY: Calvin-Benson-Bassham cycle|unclassified	139.221	56.4066	59.7119	128.563	54.8458	86.5238	96.9567	85.6971	21.4916	75.0284	86.8086	26.5496	98.0441	97.4001	70.783	26.1465	45.5677	85.7181	18.0447	39.2356	141.371	42.9519	51.6624	29.3608	13.4257	102.7	97.9299	50.2286	39.11	47.4928	38.7047	40.3635	30.2253	41.0831	46.7153	29.4468	36.3761	26.7962	67.5463	70.0159	3.11809	29.0472	36.1508	52.0464	43.1964	14.8417	94.6056	27.6454	20.9178
CATECHOL-ORTHO-CLEAVAGE-PWY: catechol degradation to &beta;-ketoadipate	0	0	0.939802	0.507053	0	0	0	0	0	0	0	0	0.409993	0	0	1.75058	5.01816	0	0	0	0	0.68311	0	0	0.158942	0	0.0870002	0	0	0	0	0	0	0	0	0	0	0	0.631471	0	0	0	6.95479	0.459971	0	0	0	0	0
CATECHOL-ORTHO-CLEAVAGE-PWY: catechol degradation to &beta;-ketoadipate|g__Escherichia.s__Escherichia_fergusonii	0	0	0	0	0	0	0	0	0	0	0	0	0	0	0	0	0	0	0	0	0	0.399939	0	0	0	0	0	0	0	0	0	0	0	0	0	0	0	0	0	0	0	0	0	0	0	0	0	0	0
CATECHOL-ORTHO-CLEAVAGE-PWY: catechol degradation to &beta;-ketoadipate|unclassified	0	0	0	0	0	0	0	0	0	0	0	0	0	0	0	0	0	0	0	0	0	0	0	0	0	0	0	0	0	0	0	0	0	0	0	0	0	0	0	0	0	0	0.357509	0	0	0	0	0	0
CENTFERM-PWY: pyruvate fermentation to butanoate	18.3744	7.95171	6.76216	26.5373	2.6218	6.29328	27.997	6.89608	12.7303	26.6771	0	9.75236	15.9173	27.8531	1.81112	0.421638	16.7825	6.40974	0	5.96072	9.37809	1.4408	6.29863	2.53574	1.0341	35.4458	6.94052	5.74655	0	7.47561	12.9195	15.8407	14.3279	3.33273	3.99139	1.84124	18.1596	0.85464	7.78049	6.6567	0	8.7576	6.62383	19.7699	0.554916	1.13113	2.57969	0	0.15243
CENTFERM-PWY: pyruvate fermentation to butanoate|unclassified	5.06071	0.866815	2.60023	3.27361	0.444272	1.19938	1.3026	0	0	3.17265	0	0	2.15144	3.9149	0	0	4.98687	2.54216	0	0.5336	2.24504	1.21892	0.883204	0	0.212906	2.96555	3.74122	0	0	0	0.334277	0	0.260414	0	0	0.693935	4.72471	0	1.72844	3.17108	0	0.672062	0.505826	4.96612	0	0	0	0	0
CITRULBIO-PWY: L-citrulline biosynthesis	47.786	12.5457	27.9798	19.8114	9.38148	9.72395	25.5414	17.7329	58.4557	71.2876	98.9118	46.1002	29.3792	12.8971	37.7215	29.4862	38.3612	10.2759	10.0794	20.3781	26.8226	25.1461	65.8208	46.8447	11.4751	47.636	33.5571	16.5958	40.8439	47.0216	42.257	109.945	29.6087	33.9663	33.4066	9.64781	137.768	40.7083	46.4267	27.4463	35.7263	45.2633	19.2899	62.3349	18.9925	75.857	31.8933	40.5502	24.8705
CITRULBIO-PWY: L-citrulline biosynthesis|unclassified	1.36134	1.33379	5.80031	0	0	0	5.75077	0	4.7644	1.15834	0	2.62468	3.55249	6.88881	0	0	17.0118	1.41658	1.18457	3.6105	0	0.922771	11.1349	0	0	0	0	5.53834	0	8.76901	1.4724	0	3.27297	0	6.57367	0	0	5.80042	0.223746	6.79656	0.607813	0	0	2.85519	2.43274	2.3386	0	0	0
COA-PWY-1: coenzyme A biosynthesis II (mammalian)	519.215	490.777	553.069	563.357	444.216	529.993	556.429	507.699	424.346	599.486	435.906	502.045	497.27	561.49	570.923	499.855	359.722	506.712	298.814	518.486	542.471	293.047	546.495	516.158	285.335	493.483	475.66	458.734	412.353	411.97	359.706	464.657	429.007	525.794	501.956	285.434	464.496	504.656	483.977	517.855	345.733	641.924	325.886	521.672	413.972	602.737	566.372	519.55	366.335
COA-PWY-1: coenzyme A biosynthesis II (mammalian)|g__Acidaminococcus.s__Acidaminococcus_intestini	0	0	0	0	0	0	0	0	0	0	0	0	0	0	0	0	0	0	0	0	0	0	0	0	0	0	0	0	0	0	0	0	0	0	0	0	0	0	0	0	0	0	0	7.43572	0	0	0	0	0
COA-PWY-1: coenzyme A biosynthesis II (mammalian)|g__Actinomyces.s__Actinomyces_odontolyticus	0	0	0	0	0	0	0	0	0	0	0	0	0	0	0	0	0	0	0	0	0	0	0	0	0	0	0	0	0	0	0	0	0	0	0	0.108268	0	0	0	0	0	0	0	0	0	0	0	0	0
COA-PWY-1: coenzyme A biosynthesis II (mammalian)|g__Actinomyces.s__Actinomyces_turicensis	0	0	0	0	0	0	0	0	0	0	0	0	0	0	0	0	0	0	0	0	0	0	0	0	0	0	0	0	0	0	0	2.55932	0	0	0	0	0	0	0	0	0	0	0	0	0	0	0	0	0
COA-PWY-1: coenzyme A biosynthesis II (mammalian)|g__Adlercreutzia.s__Adlercreutzia_equolifaciens	0.939077	0	0	0.965321	0	0	1.19861	1.11363	0	0	0	0	0.464483	0	0	0	0	0	0	0	0	0	0	0	0	1.12856	0.492851	0	0	0.727983	0	0	0	0.476361	1.22296	0	0	0	0.0993524	0	0	0	0	0	0	0	0	0	0
COA-PWY-1: coenzyme A biosynthesis II (mammalian)|g__Aggregatibacter.s__Aggregatibacter_segnis	0.515151	0	0	0	0	0	0	0	0	0	0	0	0	0	0	0	0	0	0	0	0	0	0	0	0	0	0	0	0	0	0	0	0	0	0	0	0	0	0	0	0	0	0	0	0	0	0	0	0
COA-PWY-1: coenzyme A biosynthesis II (mammalian)|g__Akkermansia.s__Akkermansia_muciniphila	0	1.31591	0	0	0	0	2.59278	0	0	0	0	0	0.587258	0	0	0	5.84831	0	0.188946	0	3.23932	0.123357	0	0	0	0	0	7.10229	0	0	7.86007	0	0	0	0.246645	0	11.1076	0	3.90057	0.200382	0.14538	0	0	0	0.728868	0	0.564512	0	0
COA-PWY-1: coenzyme A biosynthesis II (mammalian)|g__Alistipes.s__Alistipes_finegoldii	0	0	0	0	0	0	6.26174	0	0	1.22491	0	0	0	0	0	0	0	0	0	0	0	0	0	0	0	0.337267	0	0.769562	0	0	0	0	0	0.219115	0	0	1.24947	0	0.151561	0	0	0	0	0	0	0	0	0	0
COA-PWY-1: coenzyme A biosynthesis II (mammalian)|g__Alistipes.s__Alistipes_indistinctus	0	0	0.318472	0	0	0	5.95657	0.560385	0.230301	0.756942	0	1.04455	0	0.64069	0.581233	0	0.261048	0	0	0	0	0	0	0	0	0	0	0	0	0.39329	1.75935	0	0	0	0	0	0.492503	0	1.45947	0.198764	0	0	0	0	0.259526	0	1.25535	0	0
COA-PWY-1: coenzyme A biosynthesis II (mammalian)|g__Alistipes.s__Alistipes_putredinis	2.88508	3.91007	0	5.88711	0	0	14.7658	0	0	34.5945	0	13.3737	4.0033	1.30193	0	4.61468	13.3266	4.14596	1.00851	21.6695	0	3.61104	5.67451	0	0.432782	31.6962	2.44037	8.59247	0	0	4.72561	85.4482	2.22332	7.08273	18.2455	0	6.83442	0	11.2967	9.20288	0	6.52446	0	22.7966	1.33397	0	0.47012	0	2.38164
COA-PWY-1: coenzyme A biosynthesis II (mammalian)|g__Anaerococcus.s__Anaerococcus_lactolyticus	0	0	0	0	0	0	0	0	0	0	0	0	0	0	0	0	0	0	0	0	0	0	0	0	0	0	0	0	0	0	0	0.877991	0	0	0	0	0	0	0	0	0	0	0	0	0	0	0	0	0
COA-PWY-1: coenzyme A biosynthesis II (mammalian)|g__Anaerofustis.s__Anaerofustis_stercorihominis	0	0	0	0	0	0	0	0	0	0	0	0.132804	0	0	0	0	0	0	0	0	0	0	0	0	0	0	0	0	0	0	0	0	0	0	0	0	0	0	0	0	0	0	0	0	0.11686	0	0	0	0
COA-PWY-1: coenzyme A biosynthesis II (mammalian)|g__Anaeroglobus.s__Anaeroglobus_geminatus	0	0	0	0	0	0	0	0	0	0	0	0	0	0	0	1.94722	0	0	0	0	0	0	0	0	0	0	0	0	0	0	0	0	0	0	0	0	0	0	0	0	0	0	0	0	0	0	0	0	0
COA-PWY-1: coenzyme A biosynthesis II (mammalian)|g__Anaerostipes.s__Anaerostipes_caccae	0	0	0	0	0	0	0	0	0	0	0	0	0	0	0	0	0	0	0	0	0	0	0	0	0	0	0	0	3.18551	0	0	0	0	0	0	0	0	0	0	0	0	0	0	0	0	0	0	0	3.57904
COA-PWY-1: coenzyme A biosynthesis II (mammalian)|g__Anaerostipes.s__Anaerostipes_hadrus	2.39979	0	0.854423	2.72177	0	21.0574	0	2.51074	0.609502	1.63148	11.719	0	5.44835	4.19273	0	0	0	1.10233	0.303599	0.326429	0	0.447176	0	0	0	0	7.22364	0	0	0.888863	0.691347	0	0	0	0.273611	3.37371	0	4.24501	0	1.50303	0	0	1.01291	2.22815	0	0	26.4239	10.8063	0
COA-PWY-1: coenzyme A biosynthesis II (mammalian)|g__Anaerotruncus.s__Anaerotruncus_colihominis	0	0	0.234882	0	0	0	0.208488	0	1.93513	0.489266	0	0	0	0.513381	0.757129	0	0	0	0	0	0	0	0.423023	0.299908	0	0.154031	0	0	0	3.02805	0.180208	2.01917	0.251659	0	0	0	0.254151	0	0.072354	0	0	0.279219	0.256817	0	0.451533	0	0.164329	0	0
COA-PWY-1: coenzyme A biosynthesis II (mammalian)|g__Bacteroides.s__Bacteroides_caccae	0	0	0.317334	1.6829	0	0.371482	0	0	10.446	0	6.6976	4.98454	7.54638	3.07	0	0	0	2.13716	0.458324	4.90005	0	3.7297	53.7101	30.3945	0.612854	2.45793	0.216444	2.16099	0	0	2.31789	0	18.7603	0	0	0.142191	2.77366	0	5.97784	12.9766	0	25.6239	4.06509	7.26989	0	0.196197	0	0	0
COA-PWY-1: coenzyme A biosynthesis II (mammalian)|g__Bacteroides.s__Bacteroides_cellulosilyticus	0	1.91964	2.85408	0.909372	4.12069	0	2.20301	0	0.92477	0.203814	0	0	3.21968	0.341225	0.670856	0.495138	5.21671	1.74976	0	20.1068	0.579935	0	0	0	0	0.566197	0	0	0	0	0.676165	0	0.997183	0	2.29377	0	0	1.48391	0.722911	0.406488	13.4061	0	0	0.185686	0	0	0	0	2.33041
COA-PWY-1: coenzyme A biosynthesis II (mammalian)|g__Bacteroides.s__Bacteroides_coprocola	0	44.31	0	16.2658	0	0	0	0	3.53989	26.8214	0	14.3918	0	8.83375	0	0.439519	2.99906	21.2748	27.1268	0	0	0	0.593175	0	0	1.12215	0	0	0	0	0.177925	0	0	0	0	0	0	0	0	0.389975	0	0	0	8.56615	0	0	0	0	0
COA-PWY-1: coenzyme A biosynthesis II (mammalian)|g__Bacteroides.s__Bacteroides_coprophilus	0	0	0	0	0	0.142385	8.77637	0	0	0	0	0	0	0	0	0	0	13.8928	0	0	0.907839	0	0	0	0	0	0	0	0	0	5.47976	0	0	33.936	0	0	14.3253	0	0	13.0166	0	0	0	0	0	0	0	0	0
COA-PWY-1: coenzyme A biosynthesis II (mammalian)|g__Bacteroides.s__Bacteroides_dorei	0	0	0.525294	1.96452	0	0	2.7964	0	0	0.366811	0	1.13229	0.412255	0.891611	44.4121	26.0214	1.48292	0	0	25.7661	0	3.22302	0	4.00113	1.21388	0	0	0	0	39.6982	1.5255	26.3454	13.7967	1.28376	13.7986	0.178067	0	0	35.6379	0	0	87.5032	0	57.7469	0	0.250774	0	6.33803	0.371468
COA-PWY-1: coenzyme A biosynthesis II (mammalian)|g__Bacteroides.s__Bacteroides_eggerthii	9.31167	0	0	0	0	0.636633	0	0	0	0	0	5.51477	27.9089	0	0	0	0	0	0	102.118	0.610042	0	0	0	0	1.58028	0.96915	33.2745	0	0	0	0	10.9282	15.7484	0	0	4.18366	0	0	0	0	0	0	28.923	12.6712	0	0	13.2201	0
COA-PWY-1: coenzyme A biosynthesis II (mammalian)|g__Bacteroides.s__Bacteroides_faecis	0	6.87062	0	0	0	0	0	0	0	0	0	0	0	0	0	0	0	0	0	0	0	0	0	0	0	1.88683	0	0	0	0	0	0	0	0	0	0	0	0	0	0	0	0	0	0	22.3102	0	0	0	0
COA-PWY-1: coenzyme A biosynthesis II (mammalian)|g__Bacteroides.s__Bacteroides_finegoldii	0	10.6404	0	4.20895	0	0	0	0	0	0	0	0.594682	0.815847	0	0	0	37.8614	0	0	28.4838	0	0	0	0	0	0	0	0.270338	0	0	0.414451	0	0	0.216088	0	0	0	0	0	0	8.76823	0	0	0	0	0	1.41093	0	0
COA-PWY-1: coenzyme A biosynthesis II (mammalian)|g__Bacteroides.s__Bacteroides_fluxus	0	0	0	0	0	0	0	0	0	0	0	0	0	0	0	0	0	0	0	0	0	0	0	0	0	0	0	0	0	0	0	40.4208	0	0	0	0	0	0	0	0	0	0	0	0	0	0.252243	0	0	0
COA-PWY-1: coenzyme A biosynthesis II (mammalian)|g__Bacteroides.s__Bacteroides_fragilis	0	0.276536	1.59511	2.475	8.99747	14.0399	0.478849	3.28475	32.8787	23.0443	1.91207	5.71114	0.883308	0	2.93025	89.5311	0.87166	0	0	0	0	5.90821	0	0	0.499053	0	0.393987	0	0	25.1425	29.9626	0	0.530077	0.495418	11.1639	0.556784	0	118.989	7.46939	0	3.36651	0	7.00801	0.558937	0.468577	1.80792	1.8272	25.4602	0
COA-PWY-1: coenzyme A biosynthesis II (mammalian)|g__Bacteroides.s__Bacteroides_intestinalis	0	3.63675	11.3503	1.67344	0	0	3.79208	0.987189	0	0.338336	0	105.298	0	0	0	0	0	1.03881	0.239016	5.01012	7.46217	4.94322	1.43377	0	0	0.876783	1.49001	4.51992	0	2.04836	2.67931	5.17643	0	2.12173	0	0	0.879867	3.23812	0	0	0	0	2.64086	0	0	0	2.04093	0	0
COA-PWY-1: coenzyme A biosynthesis II (mammalian)|g__Bacteroides.s__Bacteroides_nordii	0	2.59228	2.19823	0	0	0.398487	4.08054	0	1.07538	0	0	0	0	0	3.88887	0	0.24085	0	0	0	0	0	1.71932	1.9628	0	0	0	0.747422	0	1.61888	0	0.606078	0	0	0	0	0	0	0	0	0	0	0.26433	0	0.895474	0	0	0	0.33
COA-PWY-1: coenzyme A biosynthesis II (mammalian)|g__Bacteroides.s__Bacteroides_ovatus	0.73252	0.252078	21.3508	0.712366	2.29928	3.32671	1.88415	1.66793	1.82034	2.92988	0.962018	2.55815	1.31903	2.53291	21.869	0	0.484147	0	0.956132	23.6706	0	0	7.09537	1.6367	0.131958	4.80288	0.532287	0	0	1.87109	0.776785	0.715363	7.90317	3.6566	5.86298	0.904427	1.53605	32.7544	4.62773	3.0192	0	4.9441	5.13167	11.3935	2.14314	3.16034	0	17.5634	9.14099
COA-PWY-1: coenzyme A biosynthesis II (mammalian)|g__Bacteroides.s__Bacteroides_salyersiae	0.273087	2.54888	0	0.505807	6.68941	0	0	0	0	3.16362	0	0	0.260957	0	0	0	1.30766	2.46709	0	6.41437	0	0	0	0	0	2.52692	0	1.06317	0	0	0	0	3.5063	0	4.42515	0	0	0	4.15967	3.0062	0.167654	1.1589	0	1.08346	0	0	0	0	0.973033
COA-PWY-1: coenzyme A biosynthesis II (mammalian)|g__Bacteroides.s__Bacteroides_sp_2_1_22	0	0	14.9272	0	0	0	0	0	0	0	0	0	0	0	0	0	0	0	0	0	0	0	0	0	0	0	1.95812	0	0	0	0	0	0	0	0	0	0	0	0	0	0	0	0	0	0	0	0	0	0
COA-PWY-1: coenzyme A biosynthesis II (mammalian)|g__Bacteroides.s__Bacteroides_sp_3_1_19	0	0	0	0	0	0	0	0	0	0	0	4.27149	0	0	0	0	0	0	0	0	0	4.54242	0	0	0	0	0	0	0	0	0	0	0	1.35088	3.77057	0	0	0	0	4.18471	0	0	0	0	0	0	0	0	0
COA-PWY-1: coenzyme A biosynthesis II (mammalian)|g__Bacteroides.s__Bacteroides_thetaiotaomicron	15.677	0.886094	4.99718	0.294139	4.64242	5.52586	3.2523	0.507605	0.908027	2.46484	1.47541	23.9316	2.37273	1.21446	13.5632	1.51307	8.64254	1.36701	0.399668	14.5419	0	4.22752	1.19952	7.72596	0.546839	0	1.52944	1.86128	0	1.12405	1.07198	3.30583	1.20151	4.89232	5.35424	0.111463	1.18554	25.7056	1.05329	2.34652	6.19724	4.61239	1.15536	0	0	0	3.39494	0	4.51932
COA-PWY-1: coenzyme A biosynthesis II (mammalian)|g__Bacteroides.s__Bacteroides_uniformis	27.8025	17.4239	151.012	12.725	54.1125	43.088	3.23771	13.685	71.6491	17.263	73.393	1.83826	39.1941	11.5732	87.283	17.9946	31.9235	9.78801	17.1744	37.1774	35.5908	3.22991	12.6483	44.6966	0.674709	11.4513	16.9165	66.4706	0	10.8392	6.12731	0	47.5409	22.5861	20.1547	2.81321	49.0605	95.5144	28.3186	17.5549	9.26447	16.4611	42.2115	83.7341	131.271	7.23649	6.59825	9.66967	47.1228
COA-PWY-1: coenzyme A biosynthesis II (mammalian)|g__Bacteroides.s__Bacteroides_vulgatus	22.2178	34.9508	77.8598	21.1462	81.6281	97.0526	4.37339	93.9332	18.0725	12.7495	13.2682	2.69823	26.7936	28.965	0	5.88629	18.2524	6.53375	23.1859	24.2753	17.407	0	96.6836	137.683	53.8153	42.3696	30.3526	11.342	155.558	0.837691	17.7219	0	47.5088	48.1428	110.471	9.83333	6.6164	0.31024	10.5707	17.7659	118.952	4.46177	20.0932	0	17.846	62.3674	4.89557	69.5683	84.61
COA-PWY-1: coenzyme A biosynthesis II (mammalian)|g__Bacteroides.s__Bacteroides_xylanisolvens	4.8776	12.2386	22.1268	0.787238	18.4242	2.65639	0.91004	3.0542	5.26401	2.94981	7.74021	0.947761	13.3112	0	0	7.04784	1.96557	1.14819	0	8.73707	0.2185	5.84035	1.22037	22.4421	0.530222	0.679191	1.75293	6.31356	0	0.265653	0	3.31307	0.660607	2.07238	11.3774	6.97745	8.13159	13.8486	0	4.14182	31.5896	2.14059	0	1.14428	4.60233	1.67032	3.42241	2.71848	9.75695
COA-PWY-1: coenzyme A biosynthesis II (mammalian)|g__Barnesiella.s__Barnesiella_intestinihominis	0	0	0	0.70755	0	0	0	1.65839	0	17.8948	0	6.16679	0	0.317668	0	0	10.7142	1.28165	0	0	1.42981	0	0	0	0	0.8413	0	0	0	0	1.41759	0	0	0	0	0	5.79991	0	0	0	0	0	0	0	0	0	0	0	0
COA-PWY-1: coenzyme A biosynthesis II (mammalian)|g__Bifidobacterium.s__Bifidobacterium_adolescentis	0	0.510241	0	0	0	0	0.497907	0	0	29.6304	0	0	0	0	0	0	0	0	0.933643	0	0	0	0	0	0.595272	0	0.607733	0	0	0	0	0	0	0.356646	0.364196	0	6.68631	0	0	0.917155	0	71.2292	0	0	0	0	0	0	0
COA-PWY-1: coenzyme A biosynthesis II (mammalian)|g__Bifidobacterium.s__Bifidobacterium_bifidum	0	0	0	0	0	1.73091	12.1428	0	0	0	0	0	0	0	0	2.81625	0	0	0	0	0	0	0	0	0.623764	0	0	0.298298	0	0	0.188578	0	0	4.83821	0	0	2.26584	0	2.00306	0	0	0	2.0184	0	8.13198	52.0549	0	0	0
COA-PWY-1: coenzyme A biosynthesis II (mammalian)|g__Bifidobacterium.s__Bifidobacterium_dentium	0	0	0	1.10217	0	0	0	0	0	0	0	0	0	0	0	0.407021	0	0	0	0	0	0.0790033	1.77538	0.519966	0	0	0.109523	0	1.57213	0	0	0	0	0	0	0.247818	0	0	0.107471	0	0	0	0	0	0	0	0	0	0
COA-PWY-1: coenzyme A biosynthesis II (mammalian)|g__Bifidobacterium.s__Bifidobacterium_longum	7.99013	0.540889	0.571965	0.485944	0	2.10744	10.9002	14.668	0.241007	5.26335	0	0.354586	3.84206	0	15.1947	4.05889	0.26531	3.56281	0	0.356847	0	0.384582	24.9925	3.11298	17.7624	3.63049	1.04047	0	0	2.01014	0	0	0.269218	2.63723	2.65434	0	2.88807	1.41307	0.244191	3.83779	0	20.2246	0	1.59536	1.34812	28.8969	0	174.459	7.20575
COA-PWY-1: coenzyme A biosynthesis II (mammalian)|g__Bifidobacterium.s__Bifidobacterium_pseudocatenulatum	7.26944	0	2.80413	2.37063	0	2.39277	13.1825	0	5.83969	0	0	0.299485	8.8688	10.6865	2.08902	62.9043	0	0	0	2.18388	1.29574	0	45.7754	3.98985	0	1.14671	6.23597	0	0	6.1802	0	0	0.942605	29.6993	2.54627	1.28051	16.742	0	0.228835	2.48137	0	0	2.90738	0	0	70.7549	0	0	0
COA-PWY-1: coenzyme A biosynthesis II (mammalian)|g__Blautia.s__Blautia_hansenii	0	0	0	0	0	0	0	0	0	0	0	0	0	0	1.03369	0	0	0	0	0	0	0	0	0	0	0	0	0	0	0	0	0	0	0	0	0	0	0	0	0	0	0	0	0	0	0	0	0	0
COA-PWY-1: coenzyme A biosynthesis II (mammalian)|g__Blautia.s__Blautia_hydrogenotrophica	0	0	0	0	0	0	0	0.175928	0	0	0	0	0	0	0	0	0	0	0.248406	0	0	0	0	0	0	0	0	0	0	0	0	2.70454	0	0	0	0	0	0	0	0	0	0	0	0	0	0	0	0	0
COA-PWY-1: coenzyme A biosynthesis II (mammalian)|g__Blautia.s__Ruminococcus_gnavus	0.312117	0	0.312845	0	0	0.555932	0	0.0895155	0.150046	0.56842	7.55877	3.95718	0.11288	1.58067	11.2137	5.1655	0	0.513785	0.820105	1.0475	0	0	1.04685	0.410443	3.21133	0	0.2848	5.56937	36.421	0.996937	0	1.59627	4.4835	0	4.1414	12.2103	1.65506	3.09964	0	4.57144	7.4006	18.7974	0.281663	0.686493	0.153936	10.1228	2.82308	8.15892	24.3042
COA-PWY-1: coenzyme A biosynthesis II (mammalian)|g__Blautia.s__Ruminococcus_obeum	0	0.710014	0	0.284919	0	1.07199	5.50915	1.07766	0.996453	2.58072	0	1.05692	2.37988	1.30177	0	0	3.08543	4.22623	0	1.00815	3.28821	0.462132	0.42892	0	0	5.96181	3.54448	0	0	0	1.95138	0	2.91131	0.779838	2.16954	0.205087	1.07296	0	6.87297	2.51935	0	0.356858	0.60494	0.248942	3.60714	0	0	1.95596	0
COA-PWY-1: coenzyme A biosynthesis II (mammalian)|g__Blautia.s__Ruminococcus_torques	0	4.94609	7.81464	5.73251	2.71482	36.5378	0.51904	7.85026	13.0751	10.5027	0.273673	3.49355	2.71166	7.11355	8.05047	0	1.45261	6.07902	0.434924	1.0159	0.891612	1.20843	14.2331	0	0.0709148	4.29873	17.9273	8.888	0	11.9693	14.1543	1.79714	0	0.31326	10.0653	0	0.626027	0	0.432172	0	2.87707	8.51924	2.52743	0	11.5268	0.887373	1.08183	0	2.29577
COA-PWY-1: coenzyme A biosynthesis II (mammalian)|g__Butyricicoccus.s__Butyricicoccus_pullicaecorum	0	0	0	0	0.465063	0	0	0	0	0	0	0	0	0	0.366822	0	0	0	0	0	0	0	0	0.284098	0	0	0	0	0	0	0	0	0	0	0	0	0	0	0	0	0	0	0	0	0	0	0	0	0
COA-PWY-1: coenzyme A biosynthesis II (mammalian)|g__Campylobacter.s__Campylobacter_concisus	0.262192	0	0	0	0	0	0	0	0	0	0	0	0	0	0	0	0	0	0	0	0	0	0	0	0	0	0	0	0	0	0	0	0	0	0	0	0	0	0	0	0	0	0	0	0	0	0	0	0
COA-PWY-1: coenzyme A biosynthesis II (mammalian)|g__Campylobacter.s__Campylobacter_hominis	0	0	0	0	0	0	0	0	0	0	0	0	0	0	0	0	0	0	0	0	0	0	0	0	0	0	0	0	0	0.371603	0	0.694418	0	0	0	0	0	0	0	0	0	0	0	0	0	0	0	0	0
COA-PWY-1: coenzyme A biosynthesis II (mammalian)|g__Cetobacterium.s__Cetobacterium_somerae	0	0	0	0	0	0	0	0	0	0	0	0	0	0	0	0	0	0	0	0	0	0	0	0	0	0	0	80.8388	0	0	0	0	0.392477	0	0	0	0	0	0	0	0	0	0	0	0	0	0	0	0
COA-PWY-1: coenzyme A biosynthesis II (mammalian)|g__Citrobacter.s__Citrobacter_freundii	0	0	0	0	0	0	0	0	0	0	0	1.969	0	0	0	0	2.62063	2.90573	0	0	0	0	0	0	0	0	0	0	0.435011	0	0	0	0	0	0	0	0	0	0	0	0.104653	0	0	0	0	0	0	0	0
COA-PWY-1: coenzyme A biosynthesis II (mammalian)|g__Citrobacter.s__Citrobacter_koseri	0	0	0	0	0	0	0	0	0	0	0	0	0	0	0	0	0	0	0	0	0	0	0	0	0	0	0	0	0	0	0	0	0	0	0	0	0	0	0	0	6.57591	0	0	0	0	0	0	0	0
COA-PWY-1: coenzyme A biosynthesis II (mammalian)|g__Clostridiales_Family_XI_Incertae_Sedis_noname.s__Clostridiales_bacterium_BV3C26	0	0	0	0	0	0	0	0	0	0	0	0	0	0	0	0	0	0	0	0	0	0	0	0	0	0	0	0	0	0	0	0.592571	0	0	0	0	0	0	0	0	0	0	0	0	0	0	0	0	0
COA-PWY-1: coenzyme A biosynthesis II (mammalian)|g__Clostridiales_noname.s__Clostridiales_bacterium_1_7_47FAA	0.95771	0	0.222129	0	0	0.430252	0	0	0	0	0	0	0	0.229828	0.589276	0.418969	0	0	0	0	0	0	0.967395	0.554554	0	0.300818	0	0.19833	0.168833	0	0	6.69262	0.0970657	0	0	0.10802	0	0.624584	0	1.02911	0	0.538093	0	0	0.633685	0	0.312263	0.42832	0.408298
COA-PWY-1: coenzyme A biosynthesis II (mammalian)|g__Clostridium.s__Clostridium_bolteae	0.413748	0	0.637316	0	0	0.5025	0	0	0	0	0.251088	0.36131	0	1.34681	4.45869	3.62139	0	0.319259	0	0	0	0.173093	0.748951	0	0.0793209	0	0	0.156501	12.2256	0.138726	0	1.06382	0.387298	0	0	0.267827	1.48863	0	0.130425	0.743575	11.9373	0.37102	0.347489	0.232886	0	0.22109	9.13221	0.693388	0.246981
COA-PWY-1: coenzyme A biosynthesis II (mammalian)|g__Clostridium.s__Clostridium_celatum	0.494704	0	0	0	0	0	0	0	0	0	0	0	0	0	0	0	0	0	0	0	0	0	0	0	0	0	0	0	0	0	0	0	0	0	0	0	0	0	0	0	0	0	0	0	0	0	0	0	0
COA-PWY-1: coenzyme A biosynthesis II (mammalian)|g__Clostridium.s__Clostridium_citroniae	0.589464	0	0	0	0	0	0	0.12115	0	0.294294	0	0	0	0	0	0	0	0	0.111927	0	0	0	1.95869	0	0	0	0	0	0	0	0	0	0.345195	0	0	0	0.150935	0	0.123461	0.218342	0	0	0	0	0	0	0.292884	0	0.30578
COA-PWY-1: coenzyme A biosynthesis II (mammalian)|g__Clostridium.s__Clostridium_clostridioforme	0.498472	0	0	0	0	0	0	0	0	0	0.217446	0	0	0.301413	4.48238	0	0	0	0	0	0	0	1.3567	0.405724	0	0	0	0	0.898323	0.184176	0	0	0.626933	0	0	0	0	0.234854	0	1.04987	3.8618	0	0	0	12.4392	0	4.06944	0	7.54647
COA-PWY-1: coenzyme A biosynthesis II (mammalian)|g__Clostridium.s__Clostridium_hathewayi	0.191445	0	0	0	0	0.393612	0	0	0	0	0	0.66182	0	0	2.98372	0	0	0	0	0	0	0	1.89674	0	0	0	0	0	0	1.31177	4.70157	0	0	0	0	0	0.316885	1.06542	0	0	2.53412	0.992528	0	0	0.213161	0	0	0	0.286343
COA-PWY-1: coenzyme A biosynthesis II (mammalian)|g__Clostridium.s__Clostridium_hylemonae	0	0	0	0	0	0	0	0	0	0	0	0	0	0	0	0	0	0	0	0	0	0	0	0	0	0	0	0	0	0	0	1.74094	0	0	0	0	0	0	0	0	0	0	0	0	0	0	0	0	0
COA-PWY-1: coenzyme A biosynthesis II (mammalian)|g__Clostridium.s__Clostridium_leptum	0	0	0	0	0	0	0	0.195266	0	0	0	0.966036	0	0	0.969604	0	0	0	0	0	0	0	0.448511	0	0	0	0	0	0	0	0.277085	0.206561	0	0	0.209953	0	0	0	0.39323	0	0	0	0.215655	0.381148	0	0	0.265251	0	0
COA-PWY-1: coenzyme A biosynthesis II (mammalian)|g__Clostridium.s__Clostridium_methylpentosum	0	0	0	0	0	0	0	0	0	0	0	0	0	0	0.254553	0	0	0	0	0	0	0	0	0	0	0	0	0	0	0	0	0	0	0	0	0	0	0	0	0	0	0	0	0	0	0	0	0	0
COA-PWY-1: coenzyme A biosynthesis II (mammalian)|g__Clostridium.s__Clostridium_nexile	0	0	0	0	0	0	0	0	0	0.338697	0.746	5.77042	1.18333	0	0	0	0	0.444856	0	0	0	0	18.427	1.55358	0.457225	30.8279	0	0	0	10.4287	25.2114	4.76905	2.9191	0	2.88185	3.23122	0	8.16449	0	0.460429	0.452845	50.7503	0.145484	2.74044	0	0.356966	4.9554	12.7083	0
COA-PWY-1: coenzyme A biosynthesis II (mammalian)|g__Clostridium.s__Clostridium_perfringens	0	0	0	0	0	0	0	0	0	0	0	0	0	0	0	0	0	0	0	0	0	0	0	0	0	0	0	0	0	0	0	0.210761	0	0	0	0	0	0	0	0	0	0	0	0	0	0	0	0	0
COA-PWY-1: coenzyme A biosynthesis II (mammalian)|g__Clostridium.s__Clostridium_scindens	0	0	0.166396	0	0	0	0	0	0	0	0	0	0	0	0	0	0	0	0	0	0	0	1.87905	0	0	0	0	0	0.325505	0	0	0	0	0	0	0.386996	0	0	0	0	0	0	0	0	1.33776	0	0	0	0
COA-PWY-1: coenzyme A biosynthesis II (mammalian)|g__Clostridium.s__Clostridium_sp_ATCC_BAA_442	0	0	0	0	0	0	0	0	1.4409	0	0	0	0	0.911437	2.09436	0	0	0	0	0	0	0	0	0	0	0	0	0	0	0	0	0	0	0	0	0	3.53515	0	0.423693	0	0	0.670109	0	0	0	0	0	0	0
COA-PWY-1: coenzyme A biosynthesis II (mammalian)|g__Clostridium.s__Clostridium_sp_D5	0	0	0	0	0	0	0	0	0	0	0	0	0	0	0	0	0	0	0	0	0	0	0	0	0	0	0	0	0	0	0	0	0	0	0	0	0	0	0	0.330552	0	0	0	0	0	0	0	0	0
COA-PWY-1: coenzyme A biosynthesis II (mammalian)|g__Clostridium.s__Clostridium_sp_KLE_1755	0	0	0	0	0	0	0	0	0	0	0	0	0	0	0	0	0	0	0	0	0	0	0	0	0	0	0	0	0	0	0	0	0	0	0	0	0	0	0	0	0	4.02913	0	0	0	0	0	0	0
COA-PWY-1: coenzyme A biosynthesis II (mammalian)|g__Collinsella.s__Collinsella_aerofaciens	0	0	0.332909	3.33233	0	2.73558	6.89438	0	9.22858	10.2134	0	5.21822	5.05189	2.81751	0	14.2781	2.14949	6.17117	0.210988	0	0	0	1.598	0	0	11.2989	0	0.930158	0	0	3.91315	0	2.63165	1.731	12.36	0	5.40575	0.589109	2.43041	0	0	0.700094	0.949747	3.98765	0	0.39549	1.71603	0	0
COA-PWY-1: coenzyme A biosynthesis II (mammalian)|g__Collinsella.s__Collinsella_intestinalis	0	0	0	0	0	0	0	0	0	0	0	0	0	0	0	0	0	0	0	0	0	0	0	0	0	0	0	0.519864	0	4.21554	0	0	0	0	0	0	0	0	0	0	0	15.2097	0	0	0	0	0	0	0
COA-PWY-1: coenzyme A biosynthesis II (mammalian)|g__Collinsella.s__Collinsella_tanakaei	0	0	0	0	0	0	1.01621	0	0	0	0	1.67133	0	0	0	0	0	0	0	0	0	0	0	0	0.148435	0	0	0	0	0	0	0	0	0	0	0	0.304622	0	0.53629	0	0	13.7924	0	0	0	0	0	0	0
COA-PWY-1: coenzyme A biosynthesis II (mammalian)|g__Coprobacillus.s__Coprobacillus_sp_29_1	0.277546	0	0	0	0	0	0	0	0	0	0	0	0	0	0	0	0	0	0	0	0	0	11.003	0	0	0	0	0	0	13.0213	0.616687	0	0	0	0	0	0	0	0	0	0	0	0	0	0	0	0	0	0
COA-PWY-1: coenzyme A biosynthesis II (mammalian)|g__Coprobacter.s__Coprobacter_fastidiosus	0	0	0	5.58596	0	0	0	0	0	0	0	0	2.41991	0	0	0	0	0	0	0	0.360407	0	0	0	0	0.551533	0	0	0	0	0	0	0	0	0	0	0	0	0	0	0	0	0	0	0	0.553662	1.27042	0	0
COA-PWY-1: coenzyme A biosynthesis II (mammalian)|g__Coprococcus.s__Coprococcus_catus	0	2.13714	0	2.50733	0	0	2.17856	1.66899	5.23011	0	0.168171	3.7399	2.52406	0	0	0	1.05738	0.656798	0	0.541477	0.505588	1.47646	0	0	0	0	4.01423	0	0	0	5.41689	0	0	0.686107	1.24612	0	0	0	2.38947	1.0123	0	0	0.994877	0	0	0.25838	4.01964	0	0
COA-PWY-1: coenzyme A biosynthesis II (mammalian)|g__Coprococcus.s__Coprococcus_comes	0.711981	0.802602	0	0.833365	0	3.72496	0	10.9639	0	3.62829	0.175775	0.944807	1.72623	0	0	0	0	2.18379	2.19976	0	2.45388	0	0	0	0	0	13.7278	2.13835	0	0	2.54019	0	2.62916	0	1.0916	1.12985	0	0	0.472639	0	0	1.40503	0	0	0	0	17.5314	0	0
COA-PWY-1: coenzyme A biosynthesis II (mammalian)|g__Coprococcus.s__Coprococcus_eutactus	0	0	0	0	0	0	0	0	0	0	0	0	0	0	0	0	0	0	0	0	0	0	0	0	0	0	0	0	0	0	7.62636	0	0	0	0	0	0	0	0	0	0	0	0	0	0	0	0	0	0
COA-PWY-1: coenzyme A biosynthesis II (mammalian)|g__Desulfovibrio.s__Desulfovibrio_piger	0.612421	0	0	0	0	0	0	0	3.78594	0	0	0	0	5.10022	0	0	0	2.11678	1.09254	1.04198	4.00077	1.23185	0	0	0	4.89034	0	0	0	2.6579	1.73211	0	0	0	0	0	0	0	0	5.97689	0	0.178712	0	2.02449	0	0	0	0	0
COA-PWY-1: coenzyme A biosynthesis II (mammalian)|g__Dialister.s__Dialister_invisus	12.0297	0	0	0	0	0	0	0	0	0	0	0	0	0	0	0	0	0	0	0	0	0	0	2.70282	0	0	0	0	0	0	0	0	0	0	0	0	0	0	0	0	0	0	0	0	0	0	0	0	0
COA-PWY-1: coenzyme A biosynthesis II (mammalian)|g__Dialister.s__Dialister_micraerophilus	0	0	0	0	0	0	0	0	0	0	0	0	0	0	0	0	0	0	0	0	0	0	0	0	0	0	0	0	0	0	0	0.279097	0	0	0	0	0	0	0	0	0	0	0	0	0	0	0	0	0
COA-PWY-1: coenzyme A biosynthesis II (mammalian)|g__Dorea.s__Dorea_formicigenerans	0.444564	0.823993	0	0.398317	0.697224	0.461643	1.49238	0.435777	0.522897	0.341383	2.01766	1.07731	0.435774	2.45452	0	0.768718	0.488668	0.753598	0.394512	0.32502	0.679686	0.279611	0	0	0	2.1281	1.2758	0.295729	0	2.51811	0.995478	0	3.16024	0.513929	3.26907	1.90115	0	0.373468	0.45489	5.23105	0	0	0.778098	0.99281	0	0	0	1.4194	0
COA-PWY-1: coenzyme A biosynthesis II (mammalian)|g__Dorea.s__Dorea_longicatena	1.43391	0.259209	0.342591	1.32545	2.73887	0	16.2689	0	3.45467	2.28545	0.152079	1.42988	1.28322	7.89788	8.39742	0	0	2.47185	0.635409	1.72498	0.733671	0	0	0	0	0	7.73125	1.02007	0	2.1702	2.80334	0	0.2612	0.912027	11.4837	0.510989	0.534484	0	1.7294	1.96031	0	5.37026	0.703288	0.556929	0	0	2.02657	0	0
COA-PWY-1: coenzyme A biosynthesis II (mammalian)|g__Eggerthella.s__Eggerthella_lenta	0.999557	0.327106	0	0	0	0.652519	0.257365	0	0	0.988136	0.364663	0.518734	0	0.654011	4.42231	0	0	0	0	0	0	0.163021	3.18505	0	0	0	0	0	0	2.60255	0	8.40754	1.10664	0	0	0	0	0	0.360882	0	0	0	0	0	0.770165	0.636493	1.20619	0.972889	0
COA-PWY-1: coenzyme A biosynthesis II (mammalian)|g__Eggerthella.s__Eggerthella_sp_1_3_56FAA	0	0	0	0	0	0	0	0	0	0	0	0	0	0	3.94151	0	0	0	0	0	0	0	0	0	0	0	0	0	0	0	0	0	0	0	0	0	0	0	0	0	0	0	0	0	0	0	0	0	0
COA-PWY-1: coenzyme A biosynthesis II (mammalian)|g__Enterococcus.s__Enterococcus_asini	0	0	0	0	0	0	0	0	0	0	0	0	0	0	0	0	0	0	0	0	0	0	0	0	0	0	0	0	0.294142	0	0	0	0	0	0	0	0	0	0	0	0	0	0	0	0	0	0	0.229973	0
COA-PWY-1: coenzyme A biosynthesis II (mammalian)|g__Enterococcus.s__Enterococcus_avium	0	0	0	0	0	0	0	0	0	0	0	0	0	0	0	0.533522	0	0	0	0	0	0	1.12926	0.836637	0	0	0	0	0.97469	0	0	0	0	0	0	0	0	0	0	0	0	0	0	0	0	0	0	2.35671	0
COA-PWY-1: coenzyme A biosynthesis II (mammalian)|g__Enterococcus.s__Enterococcus_dispar	0	0	0	0	0	0	0	0	0	0	0	0	0	0	0	0	0	0	0	0	0	0	0	0	0	0	0	0	0	0	0	0	0	0	0	0	0	0	0	0	0	0	0	0	0	0.790524	0	0	0
COA-PWY-1: coenzyme A biosynthesis II (mammalian)|g__Enterococcus.s__Enterococcus_faecalis	0	0	0	0	0	0	0	0	0	0	0	0	0	0	0	0	0	0	0	0	0	0	0	0	0	0	0	0	0	0	0.0950312	5.98256	0	0	0	0.302211	0	0	0	0	0	0	0	0	0	0	0	0	0
COA-PWY-1: coenzyme A biosynthesis II (mammalian)|g__Enterococcus.s__Enterococcus_faecium	0	0	0	0	0	0	0	0	0	0	0	0	0	0	0	0	0	0	0	0	0	0	0	0	0	0	0	0	0	0	0	0	0	0	0.246589	0	0	0	0	0	0	0	0	0	0	0	0	0	0
COA-PWY-1: coenzyme A biosynthesis II (mammalian)|g__Enterococcus.s__Enterococcus_gallinarum	0	0	0	0	0	0	0	0	0.777423	0	0	0	0	0	0	0	0	0	0	0	0	0	0.261249	0.345944	0	0	0	0	0.331671	0	0	0	0	0	0	0	0	0	0	0	0	0	0	0	0	0	0	0	0
COA-PWY-1: coenzyme A biosynthesis II (mammalian)|g__Erysipelotrichaceae_noname.s__Clostridium_innocuum	0	0	0	0	0	0	0	0	0	0	0	0	0	0	0	0	0	0	0	0	0	0	0	0	0	0	0	0	0	0	0.142365	0.395863	0	0	0	0	0	0	0	0	0	0	0	0	0	0	0	0.170868	0
COA-PWY-1: coenzyme A biosynthesis II (mammalian)|g__Erysipelotrichaceae_noname.s__Clostridium_ramosum	0.805718	0	0	0	0	0.290953	0	0	0	0	0	1.15845	0	0	0	0	0	0	0	0	0	0	0.506762	3.11009	0	0.277562	0	0	0	4.61642	0	0	0.696142	0	0	0.635271	0	0	0	0	0.43754	0.54205	0.205488	0	0.281752	0.835754	1.04139	0.703608	2.90913
COA-PWY-1: coenzyme A biosynthesis II (mammalian)|g__Erysipelotrichaceae_noname.s__Clostridium_spiroforme	0	0	0	0	0	0	0	0	0	0	0	0	0	0	0	0	0	0	0	0	0	0	0	0	0	0	0	0	3.50138	0	0	0	0	0	0	0	0	0	0	0	0	0	0	0	0	0	0	0	0
COA-PWY-1: coenzyme A biosynthesis II (mammalian)|g__Erysipelotrichaceae_noname.s__Erysipelotrichaceae_bacterium_21_3	0	0	0	0	0	0	0	0	0	0	0	0	0	0	0	0	0	0	0	0	0	0	0	0	0	0	0	0	2.13102	0	0	0	0	0	0	0	0	0	0	0	0	0	0	0	0	0	0	0	0
COA-PWY-1: coenzyme A biosynthesis II (mammalian)|g__Erysipelotrichaceae_noname.s__Erysipelotrichaceae_bacterium_2_2_44A	0	0	0	0	0	0	0	0	0	0	0	0	0	0	0	0	0	0	0	0	0	0	0	0	0	0	0	0	0	0	0	0	0	0.178293	0.130923	0	0	0	0	0	0	0	0	0	2.92475	0	0	0	0
COA-PWY-1: coenzyme A biosynthesis II (mammalian)|g__Erysipelotrichaceae_noname.s__Erysipelotrichaceae_bacterium_3_1_53	0	0	0	0	0	0	0	0	0	0	0	0	0	0	0	0	0	0	0	0	0	0	0.417727	0	0	0	0	0	0	0	0	0	0	0	0	0	0	0	0	0	0	0	0	0	0	0	0	0.447059	0
COA-PWY-1: coenzyme A biosynthesis II (mammalian)|g__Erysipelotrichaceae_noname.s__Erysipelotrichaceae_bacterium_5_2_54FAA	0	0	0	0	0	0	0	0	0	0	0	0	0	0	0	0	0	0	0	0	0	0	0	0	0	0	0	0	0	0	0	0	0.118281	0	0	0	0	0	0	0	0	0	0	0	0	0	0	0	0
COA-PWY-1: coenzyme A biosynthesis II (mammalian)|g__Erysipelotrichaceae_noname.s__Erysipelotrichaceae_bacterium_6_1_45	0	0	0	0	0	0	0	0	2.6531	0	0	0	0	0	1.11071	0	0	0	0	0	0	0	2.86568	0	0	0	0	0	1.37144	0.118979	0	1.96309	0	0	0	0	0	0	0	0	0	2.38098	0	0	0	0.172924	0.227457	0	0.609316
COA-PWY-1: coenzyme A biosynthesis II (mammalian)|g__Erysipelotrichaceae_noname.s__Eubacterium_biforme	0	3.50716	3.16146	0	0	0	0	0	0	0	0	0	0	35.8404	0	0	0	0	0	0	2.27366	0	0.794686	0	0.0919716	17.6106	0	1.61049	0	0	5.72872	0	0	0	0	0	0	16.8691	0.279791	0	0	1.73957	0	0	0	0	5.00679	0	0
COA-PWY-1: coenzyme A biosynthesis II (mammalian)|g__Erysipelotrichaceae_noname.s__Eubacterium_dolichum	0	0	0	0	0	0	0	0	0	0	0	0	0	0	0	0	0	0	0	0	0	0	0	0	0	0	0	0	0	0	0	0	0	0	0.562389	0	0	0	0	0	0	0	0	0.217719	0	0	0	0	0
COA-PWY-1: coenzyme A biosynthesis II (mammalian)|g__Escherichia.s__Escherichia_coli	1.00248	0.229048	1.18965	3.26702	0	0	0.30565	10.303	8.77714	0.097439	10.8363	3.57584	0.790656	6.14164	2.63248	8.09404	5.57831	0.285011	67.9471	4.8001	1.23939	69.9383	0.574628	1.22231	93.2624	1.55066	1.7251	13.7416	28.7284	20.9038	24.2246	4.61562	19.1522	0.491989	0.667552	70.616	0.313376	1.79506	0.561356	0.0739426	14.5041	0.322871	43.7194	1.69011	20.5986	3.52812	6.23164	2.84691	0.188587
COA-PWY-1: coenzyme A biosynthesis II (mammalian)|g__Escherichia.s__Escherichia_fergusonii	0	0	0	0	0	0	0	0	0	0	0	0	0	0	0	0	0	0	0	0	0	7.99348	0	0	0	0	0	0	0	0	0	0	0	0	0	0	0	0	0	0	0	0	0	0	0	0	0	0	0
COA-PWY-1: coenzyme A biosynthesis II (mammalian)|g__Eubacterium.s__Eubacterium_eligens	1.93429	2.36682	1.32075	7.06024	0.566285	3.46345	2.15206	2.34851	0	2.38658	0	0	4.74046	0	0	0.709045	0	0.743079	0	0	6.30818	0.793808	0	5.97849	0	3.5054	0.512212	0	6.95364	6.60095	1.1423	0	4.59601	9.14956	0	0	0	0	2.34194	8.78995	0	0.401823	0	0.804775	0	0	0	1.1413	0
COA-PWY-1: coenzyme A biosynthesis II (mammalian)|g__Eubacterium.s__Eubacterium_hallii	0.559719	1.83313	2.28242	0.446706	2.17525	0	0.672924	0	8.21061	5.2784	23.5453	3.90841	4.09154	0	55.2378	0	1.6198	4.14435	0	1.68491	0.678839	0	0	0.568925	0	1.07728	8.51241	2.23221	0	7.21155	6.63631	0	5.91694	0	0.457319	3.19626	0	0	1.54947	0.194891	0	0	0.291985	0.976411	20.4971	7.28831	22.1465	0	0
COA-PWY-1: coenzyme A biosynthesis II (mammalian)|g__Eubacterium.s__Eubacterium_limosum	0	0	0	0	0	0	0	0	0.242421	0	0	0	0	0.367287	0	0	0.163997	0	0	0	0	0.415718	1.33003	0	0	0	0	0	0	0.486516	0	1.23619	0	0.157994	0	0	0.274047	0	0	0	0	0.652072	0	0	0	0	0	2.46773	0
COA-PWY-1: coenzyme A biosynthesis II (mammalian)|g__Eubacterium.s__Eubacterium_rectale	0	23.1383	41.5042	38.0906	8.44313	33.7646	62.5634	30.5279	1.68728	24.8062	0.587239	28.1248	0.555292	0.433789	0	18.4672	0.579482	8.20066	17.9512	1.512	30.3465	0	0	0	0	15.5873	14.4128	2.04308	0	0.365062	9.84291	0	33.3818	1.09039	26.6095	0.483231	12.531	0	29.0715	0	0	1.35713	25.8977	1.41527	0	4.61141	0	0	0
COA-PWY-1: coenzyme A biosynthesis II (mammalian)|g__Eubacterium.s__Eubacterium_siraeum	0	0	0	17.6559	0.435834	0	0	0	0	0	0	0	7.20641	0	0	0	0	0	0.124112	0	20.1249	0	0	0	0	10.6313	0	10.1614	0	0	0	0	0	2.3496	0	0	0	0	2.81291	0	0	0.470491	0	0	0	0	0	0	0
COA-PWY-1: coenzyme A biosynthesis II (mammalian)|g__Eubacterium.s__Eubacterium_sp_3_1_31	0	0	0	0	0	0	0	0	0	0	0	0.24792	0	0	63.2708	0	0	0	0	0	0	1.4517	0	0	0	0	0	0	0	0	0	0	2.30024	0	0	0	0	0	0	0	0	0	0	0	0	0	0	0	0
COA-PWY-1: coenzyme A biosynthesis II (mammalian)|g__Eubacterium.s__Eubacterium_ventriosum	0	0	0.137153	0	1.53255	3.492	0.496294	0.553379	0.30998	1.16467	0	14.7287	1.51372	0	0	0	0.154728	3.21311	0	0	0	4.88398	0	0	0	0.951419	0.52331	0	0	0	1.41349	0	1.83099	3.51423	0	0	0	0	0	0	0	0	0	2.68791	2.87515	0	0	0	0
COA-PWY-1: coenzyme A biosynthesis II (mammalian)|g__Faecalibacterium.s__Faecalibacterium_prausnitzii	0	15.7538	3.56759	42.8541	34.3268	16.4701	37.7411	29.0814	2.50409	42.7711	11.5326	18.3289	20.0584	2.95136	0	0	16.3878	68.843	0.755359	12.9787	13.3366	7.32811	2.08643	0	0	11.497	30.5197	11.09	0	2.50072	4.08389	0	3.17039	31.7108	5.49428	15.2745	0.683451	37.3835	42.0766	76.6036	0	1.02728	14.154	54.7855	0	0	18.7772	8.67035	0
COA-PWY-1: coenzyme A biosynthesis II (mammalian)|g__Flavonifractor.s__Flavonifractor_plautii	0	0	0.348418	0	0	0.834386	0	0	0.697562	2.22268	0.28003	0.461631	0	0.207876	3.1059	1.1852	0	0	0.282986	0	0	0	2.6793	0	0	1.68675	0	0	19.0525	1.47485	0	0	0	0	0.297142	0.114216	0.167269	0.356377	0.350821	1.43159	0	0.695292	0.318406	0	1.95378	0	0	1.1826	0
COA-PWY-1: coenzyme A biosynthesis II (mammalian)|g__Fusobacterium.s__Fusobacterium_mortiferum	0	0	0	0	2.62848	0	0	0	0	0	0	0	0	6.58515	0	0	0	0.470863	0	0	0	0	0.184395	0	0	0	0	0	0	0	0	0	3.48006	2.24533	0	0	1.06363	0	0.254008	0.184185	0	10.1276	0	0	0	48.1531	0.464027	0.249588	0
COA-PWY-1: coenzyme A biosynthesis II (mammalian)|g__Fusobacterium.s__Fusobacterium_nucleatum	0	0.232245	0	0	0	0	0	0	0	0	0	0	0	0	0	0	0	0	0	0	0	0	0	0	0	0	0	0	0	0	0.0948515	0	0	0	0	0	0	0	0	0	0	0	0	0	0	0	0	0	0
COA-PWY-1: coenzyme A biosynthesis II (mammalian)|g__Fusobacterium.s__Fusobacterium_ulcerans	0	0	0	0	0	0	0	0	0	0	0	0	0	0	0	0	0	0	0	0	0	0	0	0	0	0	0	0	0	0	0	0	0	0	0	0.342089	0	0	0	0	0	0	0	0	0	0	0	0	0
COA-PWY-1: coenzyme A biosynthesis II (mammalian)|g__Fusobacterium.s__Fusobacterium_varium	0	0	0	0	0	0	0	0	0	0	1.09867	0	0	0	10.5506	0	0	0	0	0	0	0	0	0	0	0	0	0	0	0	0	0	0.174168	0	1.09452	0.146809	0	2.08602	0	0	0	0	0	0	0	0	0	0	9.0691
COA-PWY-1: coenzyme A biosynthesis II (mammalian)|g__Gemella.s__Gemella_haemolysans	0	0	0	0	0	0	0	0	0	0	0	0	0	0	0	0	0	0	0	0	0	0	0	0	0	0	0	0	0	0	0	0	0	0	0	0.0760748	0	0	0	0	0.1225	0	0	0	0	0	0	0	0
COA-PWY-1: coenzyme A biosynthesis II (mammalian)|g__Gemella.s__Gemella_sanguinis	0	0	0	0	0	0	0	0	0	0	0	0	0	0	0	0.549474	0	0	0	0	0	0	0	0	0	0	0	0	0	0	0	0	0	0	0	0	0	0	0	0	0	0.124916	0	0	0	0	0	0	0
COA-PWY-1: coenzyme A biosynthesis II (mammalian)|g__Gordonibacter.s__Gordonibacter_pamelaeae	0	0	0	0	0	0	0	0	0	0.203884	0	0	0	0	0	0	0	0	0	0	0	0	0	0	0	0	0	0	0	0	0	0	0	0	0	0	0	0	0	0	0	0	0	0	0	0	0	0	0
COA-PWY-1: coenzyme A biosynthesis II (mammalian)|g__Haemophilus.s__Haemophilus_parainfluenzae	9.57539	3.93052	0	1.62435	0	0	0	0	0	0	0.332333	0	0	0	0	0	0.147109	0	0	0.735825	0	0	0	0.388306	0	0	0.644601	0	1.18349	0	0.16695	0	0	2.07914	0	0	0	0	0	0	0	0	0	0	0	0.463348	0	0	1.42657
COA-PWY-1: coenzyme A biosynthesis II (mammalian)|g__Holdemania.s__Holdemania_filiformis	0	0	0	0	0	0	0	0	0	0	0	0.424931	0	0.683583	0	0	0	0	0	0	0	0	0.155694	0	0	0	0	0.237546	0	0	0	0	0	0	0	0	0	0	0	0	0	0.232983	0	0	0	0	1.12234	0	0
COA-PWY-1: coenzyme A biosynthesis II (mammalian)|g__Klebsiella.s__Klebsiella_pneumoniae	3.76276	0	3.42667	1.18236	2.92614	0	0	0	0	0	0.103256	0	0.366604	0	0.45192	4.04105	21.0035	0	0.451664	1.65214	0.82391	0.135155	0	3.0413	7.00922	0	0.306508	0	0	0	0.26238	0	0	0.817799	19.5117	0.132916	0	0	2.31918	0	0.0925583	0	13.1514	0.527908	0.173075	0	0	0	0
COA-PWY-1: coenzyme A biosynthesis II (mammalian)|g__Klebsiella.s__Klebsiella_sp_MS_92_3	0	0	0	0	0	0	0	0	0	0	0	0	0	0	0	0	0	0	0	0.645175	0	0	0	0	0	0	0	0	0	0	0	0	0	0	0	0	0	0	0	0	0	0	0	0	0	0	0	0	0
COA-PWY-1: coenzyme A biosynthesis II (mammalian)|g__Lachnospiraceae_noname.s__Lachnospiraceae_bacterium_1_1_57FAA	0	0.207825	0.447911	0	0	0.696859	0	0.625364	7.75048	2.41374	0	3.64242	0	5.8369	0	0	0.170655	1.1827	0.144301	0.572789	0	1.20324	0	0	0.0638815	4.53345	0.408351	0	0	2.5621	0.183793	0	0	0.153476	0	0	0.558909	0	0.24088	0	0	7.48731	0.143071	0	10.6908	0.168345	0.748243	0	0
COA-PWY-1: coenzyme A biosynthesis II (mammalian)|g__Lachnospiraceae_noname.s__Lachnospiraceae_bacterium_1_4_56FAA	0	0	0	0	0	0	0	0	0.688787	0	0	0	0	2.9951	0	1.41549	0	0	0	0	0	0.441878	0	0	0	0	0	0	0	0	0	0	0	0	0	1.37979	0	0	0	0.642523	0.121191	4.80375	0	0	0	0	1.22259	0	1.75414
COA-PWY-1: coenzyme A biosynthesis II (mammalian)|g__Lachnospiraceae_noname.s__Lachnospiraceae_bacterium_2_1_46FAA	0	0	0	0	0	0	0	0	0	0	0	0	0	0	0	0	0	0	0	0	0	0	0	0	0	0	0	0	0	0	0	1.05031	0	0	0	0	0	0	0	0	0	0	0	1.15149	0	0	0	0	0
COA-PWY-1: coenzyme A biosynthesis II (mammalian)|g__Lachnospiraceae_noname.s__Lachnospiraceae_bacterium_2_1_58FAA	0.333997	0	0	0	0	0	0	0.102834	0.131769	0	0	0	0.190266	2.71434	11.9689	4.32098	0	0	1.46828	0	0	0	0	0	0	0	0	6.36817	39.4165	0	0	0	0	0	5.35395	15.8291	0	0	0	4.57294	0	0	0	1.11483	0.322069	0	0	0	0
COA-PWY-1: coenzyme A biosynthesis II (mammalian)|g__Lachnospiraceae_noname.s__Lachnospiraceae_bacterium_3_1_46FAA	0	0	0.630882	0	0	0	0	1.08278	0	2.73764	0	0	0	0	10.9222	0	0.11896	0	0.136213	0	0	1.06077	0	0	0	0	0.315951	0	0	0	0.120418	1.45209	0	0	0	0	0.96848	0	0.238853	0	0	8.06322	0.614761	0	0	0	0.990775	0	2.37552
COA-PWY-1: coenzyme A biosynthesis II (mammalian)|g__Lachnospiraceae_noname.s__Lachnospiraceae_bacterium_3_1_57FAA_CT1	0	0	0	0	0	0	0	0	0	0	0	0	0	0	0	0	0	0	0	0	0	0	0	0	0	0	0	0	0	0	9.01834	0.820742	0	0.270731	0	0	0.173243	0	0	0	0	0.182659	0	0	0.516137	0	0	0	0
COA-PWY-1: coenzyme A biosynthesis II (mammalian)|g__Lachnospiraceae_noname.s__Lachnospiraceae_bacterium_4_1_37FAA	0	0	0	0	0	0	0	0	0	0	0	0	0	8.63353	0	0	0	0	0	0	0	0	0	0	0	0.441337	0	0	0	0	0	0	0	0	0	0	0	0	0	0	0	0	0	0	0	0	0	0	0
COA-PWY-1: coenzyme A biosynthesis II (mammalian)|g__Lachnospiraceae_noname.s__Lachnospiraceae_bacterium_5_1_57FAA	0	0	0.174817	0	0	0	0	0	0	0	0	0	0	1.81318	3.69209	0	0.845246	0	0	0	0	0.102939	1.66911	0	0	0	0	0	0.265342	0	0	5.67873	0	0	0.669236	0.320834	0	0	0	0.164634	0.150711	0	0	0	1.75549	0	0	0	0.434165
COA-PWY-1: coenzyme A biosynthesis II (mammalian)|g__Lachnospiraceae_noname.s__Lachnospiraceae_bacterium_5_1_63FAA	3.63628	5.59015	0.678924	3.89717	4.79987	12.1359	25.7036	2.71046	0.440723	3.06259	10.5798	0.478529	5.2812	2.8679	0	0	0.229308	1.15373	0.539289	0.680697	3.22109	0.138262	2.34951	0	0	3.38488	6.90665	7.25424	0	1.69424	0.33457	0	0	0	0.150504	4.8584	0	6.13471	7.90149	1.92272	0	2.4898	1.22607	4.05114	0	9.96469	20.3945	14.1196	0
COA-PWY-1: coenzyme A biosynthesis II (mammalian)|g__Lachnospiraceae_noname.s__Lachnospiraceae_bacterium_6_1_63FAA	0	0	1.10869	0	0	0	0	0	0	0	0	0	0	0	0.693041	0	0	0	0	0	0	0	0	0	0	0	0	0	0	0	0	0	0	0	0	2.31018	0	0	0	1.7555	0	0	0	0	0	0.383436	0	0	0
COA-PWY-1: coenzyme A biosynthesis II (mammalian)|g__Lachnospiraceae_noname.s__Lachnospiraceae_bacterium_7_1_58FAA	0	0	0.38973	0	0.356472	1.13318	0	0.356222	1.10036	3.84815	0	0.809494	0	0	0	0	0	0	0.300465	0	0	0	3.11801	0	0	1.72036	0	0	0	2.71585	0	4.2951	1.35015	0	0	0.0703946	0.473745	0.469959	0.376598	0	0	1.93902	0.304426	0.828513	0	0	1.96119	0	0
COA-PWY-1: coenzyme A biosynthesis II (mammalian)|g__Lachnospiraceae_noname.s__Lachnospiraceae_bacterium_9_1_43BFAA	0	0	0.640424	0	0	0	0	0	0	0	0	0	0	11.0244	0	0	0	0	0	0	0	0	0	0	0	0.170095	0	0	0	0	0	1.36278	0	0	2.77256	1.20573	0	0.405148	0	0	0	9.80614	0	0	0	0	0	1.00614	0
COA-PWY-1: coenzyme A biosynthesis II (mammalian)|g__Lactobacillus.s__Lactobacillus_amylovorus	0	0	0	0	0	0	0	0	0	0	0	0	0	0	0	0	0	0	0	0	0	0	0	0	2.25358	0	0	0	0	0	0	0	0	0	0	0	0	0	0	0	0	0	0	0	0	0	0	0	0
COA-PWY-1: coenzyme A biosynthesis II (mammalian)|g__Lactobacillus.s__Lactobacillus_fermentum	0	0	0	0	0	0	0	0	0.463329	0	0	0	0	0	0	0	0	0	0	0	0	0	0	0	0	0	0	0	0	0	0	0	0	0	0	0	0	0	0	0	0.08786	0	0	0	0	0	0	0	0
COA-PWY-1: coenzyme A biosynthesis II (mammalian)|g__Lactobacillus.s__Lactobacillus_oris	0	0	0	0	0	0	0	0	0	0	0	0	0	0	0	0	0	0	0	0	0	0	0	0	0	0	0	0	0	0	0	0	0	0	0	0	0	0	0	0	0	0	0	0	0	0	0	1.36643	0
COA-PWY-1: coenzyme A biosynthesis II (mammalian)|g__Lactobacillus.s__Lactobacillus_reuteri	0	0	0	0	0	0	0	0	0	0	0	0	0	0	0	0	0	0	0	0	0	0	0	0	0	0	0	0	0	0	0	0	0	0	0	0	0	0	0	0	0	0	0	0	0	0	0	0.0735453	0
COA-PWY-1: coenzyme A biosynthesis II (mammalian)|g__Lactobacillus.s__Lactobacillus_vaginalis	0	0	0	0	0	0	0	0	0	0	0	0	0	0	0	0	0	0	0	0	0	0	0	0	0	0	0	0	0	0	0	0	0	0	0	0	0	0	0	0	0	0	0	0	0	0	0	0.143228	0
COA-PWY-1: coenzyme A biosynthesis II (mammalian)|g__Megasphaera.s__Megasphaera_elsdenii	0	0	0	0	0	0	0	0	0	0	9.61267	5.89876	0	0	12.2834	0	0	0	0	0	0	0	0	0	1.51431	0	0	0	0	0	0	0	0	9.92259	4.50353	0	0	0	0	0	0	0	0	0	0	0	0	0	0
COA-PWY-1: coenzyme A biosynthesis II (mammalian)|g__Megasphaera.s__Megasphaera_micronuciformis	0.672205	0.363364	0	0	0	0	0	0	0	0	0	0	0	0	0	31.5593	0	0	0	0	0	0	0	0	1.42223	0	0	0	0	0	0	0	0	0	0	0	0	0	0	0	0	0	0	0	0	0	0	0	5.8955
COA-PWY-1: coenzyme A biosynthesis II (mammalian)|g__Mitsuokella.s__Mitsuokella_multacida	0	0	0	0.62775	0	0	0	4.83854	0	0	0	0	0	0	0	32.3756	0.657757	0	0	0	0	0	0	0	0	0	0	0	0	0	0	0	0	0	0	0	0	0	0	0	0	0.505037	0	0	0	0	0	0	0
COA-PWY-1: coenzyme A biosynthesis II (mammalian)|g__Morganella.s__Morganella_morganii	0	0	0	0	0	0	0	0	0	0	0	0	0	0	0	0	0	0	0	0	0	0	0	0	0	0	0	0	0	0	0	0.17623	0	0	0	0	0	0	0	0	10.3009	0	0	0	0	0	0	0	0
COA-PWY-1: coenzyme A biosynthesis II (mammalian)|g__Odoribacter.s__Odoribacter_splanchnicus	1.15901	2.48801	0	2.5174	0	0	2.50955	2.07642	7.53103	5.40139	0	3.44493	4.75688	0.828609	0	0	3.23106	0.627336	0	2.01288	1.81632	0	0	0	0	9.37003	0.320667	1.58771	0	0	0.16305	24.0291	0.728266	1.17613	1.44404	0	1.42141	0	0.639575	0	0	2.09169	0	1.581	0	0.271951	0	0	1.36463
COA-PWY-1: coenzyme A biosynthesis II (mammalian)|g__Oxalobacter.s__Oxalobacter_formigenes	0	0	0.269466	0	0	0	0	0	0.922808	0	0	0.471341	0	0	0	0	0	0.282579	0	0	0	0	0.843824	0	0	0	0	0	0	0	0.766791	0	0	0	0.519552	0	0	0	0	0	0	0	0.315557	0	0	0	0	0	0
COA-PWY-1: coenzyme A biosynthesis II (mammalian)|g__Parabacteroides.s__Parabacteroides_distasonis	6.70416	1.71613	7.34148	1.04613	1.95425	1.3722	4.83366	2.6464	6.21586	2.84409	34.2402	4.61902	8.39959	0	6.30652	3.25824	5.93356	1.6892	4.09667	0	8.12493	4.76297	4.65225	12.117	5.04556	5.49573	1.59488	0	0	0	2.98028	3.19423	9.22223	1.73038	2.74131	3.39809	62.702	15.5471	2.66479	3.4986	14.0896	7.41711	1.77078	8.83567	6.33635	36.5003	3.41335	10.9958	4.19892
COA-PWY-1: coenzyme A biosynthesis II (mammalian)|g__Parabacteroides.s__Parabacteroides_goldsteinii	0	0.235039	0.395473	0	0	0	0	1.42893	1.63817	3.46819	0	0	0.368169	0	0.590968	0	0	0	0.0714283	0	0	0	0	0	0	1.3405	0	1.16254	0	3.52268	0.641256	0	0.930107	0	0.479415	0	2.22275	0	0.779181	0	2.20761	0	0	0	0	0	0.565782	0	0
COA-PWY-1: coenzyme A biosynthesis II (mammalian)|g__Parabacteroides.s__Parabacteroides_johnsonii	0	0	0	0	2.97413	0	0	0	0	0	0	0	0.483833	0	0	0	0.294625	0	0	0	0	0	0	0	0	0	0	0	0	4.43811	0	0	0	0	0	0	0	0	0	0	0	0	0	0	0	0	0	0	0
COA-PWY-1: coenzyme A biosynthesis II (mammalian)|g__Parabacteroides.s__Parabacteroides_merdae	8.83578	0.806063	0	2.04354	0	0	0.791517	0	2.00596	14.3169	7.65992	3.22814	0	0.714712	0	5.6483	0.616226	0.645661	0	3.47911	2.03275	0	10.3679	2.75145	0	7.45164	1.73176	1.05151	0	0	5.93557	23.9142	1.01714	6.30389	0	0	0.987742	0	7.29822	0	2.23209	3.82813	3.48619	11.5575	0	7.32905	0	4.20486	4.09996
COA-PWY-1: coenzyme A biosynthesis II (mammalian)|g__Paraprevotella.s__Paraprevotella_clara	7.15563	0	0	0	0	2.35075	0	7.62003	0	1.16407	0	0	0	1.93698	0	0	2.27766	0	0	0	0	0	0	0	0	0	0	0	0	0	0	0	0.97283	0	0	0	0.857568	0	0	0	0	0	0	0	0	0	0	0	0
COA-PWY-1: coenzyme A biosynthesis II (mammalian)|g__Paraprevotella.s__Paraprevotella_xylaniphila	0	0	0	3.08712	0	0	0	0	0	0	0	0	0	0	0	0	0	0	0	0	0	0	0	0	0	2.82278	0	0	0	0	0	0	0	0	0	0	0	0	0	6.75252	0	0	0	0	0	0	0	0	0
COA-PWY-1: coenzyme A biosynthesis II (mammalian)|g__Parasutterella.s__Parasutterella_excrementihominis	0	0	0	0	0	0	0	0	0	0	0	0	0.198617	0.224489	0	0	0	0	0	0	0	0	0	0	0	0	0.869346	0	0	0	0	0	0	0	2.4262	0.272731	0	0	0	0	0	0	0	0	0	22.7622	0	0	4.31649
COA-PWY-1: coenzyme A biosynthesis II (mammalian)|g__Parvimonas.s__Parvimonas_micra	0	0	0	0	0	0	0	0	0	0	0	0	0	0	0	0	0	0	0	0	0	0	0.113915	0	0	0	0	0	0	0	0	0	0	0	0	0	0	0	0	0	0	0	0	0	0	0	0	0	0
COA-PWY-1: coenzyme A biosynthesis II (mammalian)|g__Peptoniphilus.s__Peptoniphilus_harei	0	0	0	0	0	0	0	0	0	0	0	0	0	0	0	0	0	0	0	0	0	0	0	0	0	0	0	0	0	0	0	1.58999	0	0	0	0	0	0	0	0	0	0	0	0	0	0	0	0	0
COA-PWY-1: coenzyme A biosynthesis II (mammalian)|g__Peptoniphilus.s__Peptoniphilus_lacrimalis	0	0	0	0	0	0	0	0	0	0	0	0	0	0	0	0	0	0	0	0	0	0	0	0	0	0	0	0	0	0.154573	0	19.0719	0	0	0	0	0	0	0	0	0	0	0	0	0	0	0	0	0.158063
COA-PWY-1: coenzyme A biosynthesis II (mammalian)|g__Peptostreptococcaceae_noname.s__Clostridium_bartlettii	0	0	0.224968	1.06554	0	0	0	0	0	0.311419	0	0	0	0	0	0.361595	0	0	0	0	0	0	0.880591	0	0	0	0	1.05785	1.7479	0	0	7.70535	0	2.20345	0.280192	0	0	0	3.45706	0.159176	0.777602	1.2568	0.265706	0.359409	0	0	0	1.5216	0
COA-PWY-1: coenzyme A biosynthesis II (mammalian)|g__Peptostreptococcaceae_noname.s__Clostridium_hiranonis	0	0	0	0	0	0	0	0	0	0	0	0	0	0	0	0	0	0	0	0	0	0	0	0	0	0	0	0	0	0	0	0	0	0	0	0	0	0	0	0	0	12.3426	0	0	0	0	0	0	0
COA-PWY-1: coenzyme A biosynthesis II (mammalian)|g__Peptostreptococcus.s__Peptostreptococcus_anaerobius	0	0	0	0	0	0	0	0	0	0	0	0	0	0	0	0	0	0	0	0	0	0	0	0	0	0	0	0	0	0	0	3.53331	0	0	0	0	0	0	0	0	0	0	0	0	0	0	0	0	0
COA-PWY-1: coenzyme A biosynthesis II (mammalian)|g__Phascolarctobacterium.s__Phascolarctobacterium_succinatutens	0	0	0	0	0	0	0	0	0.258044	0	0	0	0	0	0	0	0	0	0	2.28018	0	0	0	0	0	0	0	0	0	0	2.9807	0	0	0	0	0	0	0	0	0	0	0	0	2.99449	0	0	0	0	0
COA-PWY-1: coenzyme A biosynthesis II (mammalian)|g__Plesiomonas.s__Plesiomonas_shigelloides	0	0	0	0	0	0	0	0	0	0	0	0	0	0	0	0	0	0	0	0	0	0	0	0	0.239555	0	0	0	0	0	0	0	0	0	0	0	0	0	0	0	0	0	0	0	0	0	0	0	0
COA-PWY-1: coenzyme A biosynthesis II (mammalian)|g__Porphyromonas.s__Porphyromonas_asaccharolytica	0	0	0	0	0	0	0	0	0	0	0	0	0	0	0	0	0	0	0	0	0	0	0	0	0	0	0	0	0	0	0	3.06299	0	0	0	0	0	0	0	0	0	0	0	0	0	0	0	0	0
COA-PWY-1: coenzyme A biosynthesis II (mammalian)|g__Porphyromonas.s__Porphyromonas_uenonis	0	0	0	0	0	0	0	0	0	0	0	0	0	0	0	0	0	0	0	0	0	0	0	0	0	0	0	0	0	0	0	1.74527	0	0	0	0	0	0	0	0	0	0	0	0	0	0	0	0	0
COA-PWY-1: coenzyme A biosynthesis II (mammalian)|g__Prevotella.s__Prevotella_disiens	0	0	0	0	0	0	0	0	0	0	0	0	0	0	0	0	0	0	0	0	0	0	0	0	0	0	0	0	0	0.248162	0	0	0	0	0	0	0	0	0	0	0	0	0	0	0	0	0	0	0
COA-PWY-1: coenzyme A biosynthesis II (mammalian)|g__Proteus.s__Proteus_mirabilis	0	0	0	0	0	0	0	0	0	0	0	0	0	0	0	0	0	0	0	0	0	0	0	0	0	0	0	0	0.45825	0	0	0	0	0	0	0	0	0	0	0	0	0	0	0	0	0	0	0	0
COA-PWY-1: coenzyme A biosynthesis II (mammalian)|g__Pseudoflavonifractor.s__Pseudoflavonifractor_capillosus	0	0	0	0	0	0	0	0.127967	0	0	0	0	0	0	0	0	0	0	0	0	0	0	0	0	0	0	0	0	0	0	0	0	0	0	0	0	0	0	0	0	0	0	0	0	0	0	0	0	0
COA-PWY-1: coenzyme A biosynthesis II (mammalian)|g__Pseudoramibacter.s__Pseudoramibacter_alactolyticus	0	0	0	0	0	0	0	0	0	0	0	0	0	0	0	0	0	0	0	0	0	0	0	0.354664	0	0	0	0	0	0	0	0	0	0	0	0	0	0	0	0	0	0	0	0	0	0	0	0	0
COA-PWY-1: coenzyme A biosynthesis II (mammalian)|g__Pyramidobacter.s__Pyramidobacter_piscolens	0	0	0.898172	0	0	0	0	0	0	0	0	0	0	0	0	0	0.211779	0	0	0	0	0	0	0.266008	0.120552	0	0	0	0	0	0	0	0	0	0	0	0	0	0	0	0	0	0	0	0.341601	0	0	0	0
COA-PWY-1: coenzyme A biosynthesis II (mammalian)|g__Roseburia.s__Roseburia_hominis	0.363379	0	0.524631	9.81139	0	0.417818	1.09327	0	0	0	0	0	0	0	0	0	3.26348	13.115	0.149822	0	0.474183	0	0	0.220429	0	1.65144	0.463299	2.36449	0	0	0	0	0.383249	0.677761	0	0	0.737079	0	0.218171	0	0	0	0	1.40815	0	0	0	0	0
COA-PWY-1: coenzyme A biosynthesis II (mammalian)|g__Roseburia.s__Roseburia_intestinalis	0	4.18665	0.550502	0.706528	3.35923	0.632692	0.22724	2.60652	0.155508	0	0	0	3.39982	0.734264	0	0	0.68801	21.1535	0	7.78658	5.45801	2.25027	0	20.218	0	0	5.27956	1.24825	0	0	0	0	6.02396	60.4535	0.730112	0	0.718884	0	1.66142	0	0	0	2.85778	5.21654	8.37452	0	3.71615	0	0
COA-PWY-1: coenzyme A biosynthesis II (mammalian)|g__Roseburia.s__Roseburia_inulinivorans	0	0	13.494	21.0573	2.17155	1.16563	2.63931	2.28283	0.320976	3.37278	0	6.2201	0	10.8085	0	0.714705	0	19.23	6.92482	12.0982	6.75146	1.50056	0	11.8999	0	0.359713	14.1252	0.45546	0	0	1.4691	0	2.57254	10.516	12.2445	0	1.01691	0	0.396887	9.51146	0	0	4.68601	2.3419	0	0	3.58597	7.16455	0
COA-PWY-1: coenzyme A biosynthesis II (mammalian)|g__Rothia.s__Rothia_mucilaginosa	0	0	0	0	0	0.250195	0	0	0	0	0	0	0	0	0	0	0	0	0	0	0	0	0	0	0	0	0	0	0	0	0	0	0	0	0	0	0	0	0	0	0	0	0	0	0	0	0	0	0
COA-PWY-1: coenzyme A biosynthesis II (mammalian)|g__Ruminococcus.s__Ruminococcus_callidus	0	0	0	0	0	0	0	0	0	0	0	0	0	0	0	0	0	0	0	7.03283	0	0	0	0	0	0	0	0	0	0	0	0	0	0	0	0	0	0	0.152219	0	0	0	0	0	0	0	0	0	0
COA-PWY-1: coenzyme A biosynthesis II (mammalian)|g__Ruminococcus.s__Ruminococcus_lactaris	0	1.45408	0	3.58043	7.21382	0	0	10.2029	0	4.60086	0	0	0	13.209	0	0	1.3716	0	0	0	4.63084	0	0.321046	0	0	0	0	0	0	8.63042	0.22857	0	0	0	0	0	0	0	0	0	0	0	0	0	0	0	0	0	0
COA-PWY-1: coenzyme A biosynthesis II (mammalian)|g__Ruminococcus.s__Ruminococcus_sp_5_1_39BFAA	14.9172	2.78281	0	4.71271	6.17558	31.9824	15.3482	13.8959	1.16569	15.2974	53.6837	11.5336	12.7394	41.9935	0	4.83695	5.29688	15.7617	3.43845	0.525676	4.50607	3.8883	20.4988	0	0	7.85088	27.9739	13.8447	0	33.0051	0.412793	0	5.84001	9.20924	13.4675	14.4292	7.54643	0	12.0531	24.5338	0	2.29548	3.62717	1.95436	0	15.9548	117.653	10.6002	0
COA-PWY-1: coenzyme A biosynthesis II (mammalian)|g__Slackia.s__Slackia_piriformis	0	0	0	0	0	0	0	0	0	0	0	0	0	2.33924	0	0	0	0.217111	0	0	0	0	0	0	0	0	0	0	0	0	0	0	0	0	0	0	0	0	0	0	0	0	0	0.159285	0	0	0	0	0
COA-PWY-1: coenzyme A biosynthesis II (mammalian)|g__Solobacterium.s__Solobacterium_moorei	0	0	0	0	0	0	0	0	0	0	0	0	0	0	0	0	0	0	0	0	0	0	0	0	0	0	0	0	0	0	0	0.563119	0	0	0	0	0	0	0	0	0	0	0	0	0	0	0	0	0
COA-PWY-1: coenzyme A biosynthesis II (mammalian)|g__Staphylococcus.s__Staphylococcus_aureus	0	0	0	0	0	0	0	0	0	0	0	0	0	0	0	0	0	0	0	0	0	0	0	0	0	0	3.34091	0	0	0	0	0	0	0	0	0	0	0	0	0	0	0	0	0	0	0	0	0	0
COA-PWY-1: coenzyme A biosynthesis II (mammalian)|g__Streptococcus.s__Streptococcus_australis	0	0	0	0	0	0	0	0	0	0.154133	0	0	0	0	0	0.585941	0	0	0	0	0	0	0	0	0	0	0	0	0.30714	0	0.190153	0	0	0	0	0	0.251993	0	0	0	0	0	0	0	0	0	0	0	0
COA-PWY-1: coenzyme A biosynthesis II (mammalian)|g__Streptococcus.s__Streptococcus_gordonii	0.911162	0	0	0.277757	0	0	0	0	0.219288	0	0	0	0	0	0	0.39717	0	0	0	0	0	0	0	0	0	0	0	0	0	0	0.416852	0	0	0.17013	0.164055	0.351371	0	0	0	0	0	0	0	0	0	0	0.22258	0	0
COA-PWY-1: coenzyme A biosynthesis II (mammalian)|g__Streptococcus.s__Streptococcus_infantis	0	0	0	0	0	0	0	0	0	0	0	0	0	0	0	1.32789	0	0	0	0	0	0	0	0	0	0	0	0	0	0	0.190292	0	0	0	0	0	0	0	0	0.438623	0	0	0	0	0	0	0	0	0
COA-PWY-1: coenzyme A biosynthesis II (mammalian)|g__Streptococcus.s__Streptococcus_lutetiensis	0	0	0	0	0	0	0	0	0	0	0	0	0	0	0	0	0	0	0	0	0	0	0	0	0	0	0	0	0	0	0	0	0	0	0	0	0	0	0	0	0	0	0	0	0	0	0	0	2.67997
COA-PWY-1: coenzyme A biosynthesis II (mammalian)|g__Streptococcus.s__Streptococcus_mitis_oralis_pneumoniae	0	0	0	0	0	0.313594	0	0.166874	0	0	0	0	0	0	0	2.79921	0	0.292149	0	0	0	0	0	0	0	0	0	0	0.264743	0	0	0	0	0.100115	0.29164	0.829598	4.67176	0	0.140268	0.808684	0	0	0	0	0	0.373667	0	0	0
COA-PWY-1: coenzyme A biosynthesis II (mammalian)|g__Streptococcus.s__Streptococcus_mutans	1.1925	0	0	0	0	0	0.204087	0	0.87426	0	0	0	0	0	0	0	0	0	0	0	0	0	0	0	0	0	0	0	0	0	0.188859	0	0	0	0	0.075062	0.951139	0	0.500751	0	0	0	0	0	0	0	0.815616	0	0
COA-PWY-1: coenzyme A biosynthesis II (mammalian)|g__Streptococcus.s__Streptococcus_parasanguinis	3.35282	2.26699	0	1.56198	0.252996	0.269504	0.579505	0.456848	1.04193	0.96934	0.321073	0	0	0.555009	0.267135	8.49132	0.274182	0.319388	0.163338	0	0	0.112079	0.493188	0.3222	0	0	0.522255	0	0.603415	0	0.984135	0.238041	0.201329	1.03189	0.214739	6.10383	1.18032	0.524265	0.507547	1.54453	1.88735	0	0.330002	0	0	0.328777	2.55015	0	0
COA-PWY-1: coenzyme A biosynthesis II (mammalian)|g__Streptococcus.s__Streptococcus_sanguinis	0.203943	0.280401	0	0	0	0	0	0	0	0	0	0	0	0	0	0.253389	0	0	0	0	0	0	0	0	0	0	0	0	0	0	0.183348	0	0	0	0	0.251489	0.275007	0	0.105486	0	0	0	0	0	0	0	0	0	0
COA-PWY-1: coenzyme A biosynthesis II (mammalian)|g__Streptococcus.s__Streptococcus_sobrinus	0	0	0	0	0	0	0	0	0.728842	0	0	0	0	0	0	0	0	0	0	0	0	0	0	0	0	0	0	0	0	0	0	0	0	0	0	0	0	0	0	0	0	0	0	0	0	0	0	0	0
COA-PWY-1: coenzyme A biosynthesis II (mammalian)|g__Streptococcus.s__Streptococcus_tigurinus	0	0	0	0	0	0	0	0	0	0	0	0	0	0	0	0.369967	0	0	0	0	0	0	0	0	0	0	0	0	0	0	0	0	0	0	0	0	0	0	0	0	0.588273	0	0	0	0	0	0	0	0
COA-PWY-1: coenzyme A biosynthesis II (mammalian)|g__Subdoligranulum.s__Subdoligranulum_sp_4_3_54A2FAA	0	0	0	0	0	0	0	0	0.999941	0	0	0	0	1.66464	1.82907	0	0	0	0	0	0	0	0	0	0	5.11251	0	0	0	2.20228	0.658032	9.62435	0	0	0	0	0	0	0.436204	0	0	23.6959	0	0	0.476531	0	0	0	0
COA-PWY-1: coenzyme A biosynthesis II (mammalian)|g__Succinatimonas.s__Succinatimonas_hippei	0	0	0	0	0	0	0.420767	0	0	0	0	0	0	0	0	0	0.318361	0	0	0	0	0	0	0	0	0	0	0	0	0	0	0	0	0	0	0	0	0	0	0	0	0	0	0	0	0	0	0	0
COA-PWY-1: coenzyme A biosynthesis II (mammalian)|g__Sutterella.s__Sutterella_parvirubra	0	0	0	0	0	0	0	0	0	0	0	0	0	0	0	0	0	0	0	0	0	0	0	0	0	0	0	0	0	0	0	0	0	0	0	0	0	0	1.2635	0	0	0	0	0	0	0	0	0	0
COA-PWY-1: coenzyme A biosynthesis II (mammalian)|g__Sutterella.s__Sutterella_wadsworthensis	0	0	11.2492	0	0	0	0	0	0	0	0	0	0	0.322498	0	0	0	0	0	1.60904	0	0	0	19.3334	0	0	0	0	0	0	0	1.30456	0	0	0	0	0	0	0	0	0	2.59237	0	5.69083	0	0	0	0	0
COA-PWY-1: coenzyme A biosynthesis II (mammalian)|g__Turicibacter.s__Turicibacter_sanguinis	0.223732	0	0	0	0	0	0	0	0	0	0	0	0	0	0	0	0.409912	0	0	0	0	0	0	0	0	0	0	0.2158	0	0	0	0	0.719167	0	0	0	0	0	0	0	0	0	0.119621	0	0	0	0	0	0
COA-PWY-1: coenzyme A biosynthesis II (mammalian)|g__Veillonella.s__Veillonella_atypica	0.785406	2.96703	0	0.564129	0	0	0	0	0	0	0	0	0	0	0	0.35235	0	0	0	0	0	0	0	0.159467	0	0	0	0	0.51245	0	0	0	0	0	0	0	0	0.205072	0.39057	0	0	0	0	0	0	0.419402	0	0	0
COA-PWY-1: coenzyme A biosynthesis II (mammalian)|g__Veillonella.s__Veillonella_dispar	2.13789	0.497568	0	1.55325	0	0	0	0	0	0	0	0	0	0	0	2.03419	0.296379	0	0	0	0	0	0	0	0	0	0	0	0	0	0	0	0	0.92837	0	0	0	0	0	0	0	0	0	0	0	0.857979	0	0	0.354747
COA-PWY-1: coenzyme A biosynthesis II (mammalian)|g__Veillonella.s__Veillonella_parvula	4.49591	0.771983	0	0.61019	0	0	0	0	0	0	0	0	0	0	0	1.42924	0	0	0.114262	0	0	0	0	3.11641	0	0	0	0	0	0	0	0	0	0.363663	0	0.293853	0	0	0.214072	0	0	0	0	0	0	0.174794	0	0.687374	0.112378
COA-PWY-1: coenzyme A biosynthesis II (mammalian)|unclassified	186.164	122.084	75.4753	176.261	72.2807	98.0514	158.392	184.428	30.9039	142.368	106.474	33.5921	175.618	161.614	110.453	56.4939	91.2077	149.217	35.0764	74.8326	304.334	71.1339	104.437	56.1932	22.1921	116.493	157.749	73.6768	52.0831	66.9141	82.6672	51.8835	64.3682	77.1776	81.974	51.1236	85.8785	21.7195	112.778	127.796	4.16584	36.1374	75.1042	75.7112	54.9809	22.7783	130.851	40.551	53.8449
COA-PWY: coenzyme A biosynthesis I	150.826	106.359	156.797	157.441	141.904	285.685	212.701	96.9775	93.1287	128.63	148.336	83.9637	162.265	110.183	52.5399	95.1608	73.7816	180.395	92.8215	113.905	67.0415	125.82	126.82	95.1784	106.038	77.1316	195.458	125.964	57.6992	92.1047	108.859	135.409	66.9434	157.984	55.7262	131.773	87.8157	169.722	152.631	185.579	76.6545	49.1421	110.199	175.328	68.0414	61.795	273.033	206.6	47.4645
COA-PWY: coenzyme A biosynthesis I|g__Actinomyces.s__Actinomyces_odontolyticus	0	0	0	0	0	0	0	0	0	0	0	0	0	0	0	0	0	0	0	0	0	0	0	0	0	0	0	0	0	0	0	0	0	0	0	0.0889956	0	0	0	0	0	0	0	0	0	0	0	0	0
COA-PWY: coenzyme A biosynthesis I|g__Aggregatibacter.s__Aggregatibacter_segnis	0.439701	0	0	0	0	0	0	0	0	0	0	0	0	0	0	0	0	0	0	0	0	0	0	0	0	0	0	0	0	0	0	0	0	0	0	0	0	0	0	0	0	0	0	0	0	0	0	0	0
COA-PWY: coenzyme A biosynthesis I|g__Akkermansia.s__Akkermansia_muciniphila	0	1.48698	0	0	0	0	3.22581	0	0	0	0	0	0.64061	0	0	0	5.92195	0	0.244142	0	3.23932	0.214602	0	0	0	0	0	7.252	0	0	8.33549	0	0	0	0.188737	0	11.1076	0	4.2468	0.251744	0	0	0.155435	0	0.728868	0	0.563572	0	0
COA-PWY: coenzyme A biosynthesis I|g__Anaerofustis.s__Anaerofustis_stercorihominis	0	0	0	0	0	0	0	0	0	0	0	0.140124	0	0	0	0	0	0	0	0	0	0	0	0	0	0	0	0	0	0	0	0	0	0	0	0	0	0	0	0	0	0	0	0	0.128624	0	0	0	0
COA-PWY: coenzyme A biosynthesis I|g__Anaerostipes.s__Anaerostipes_hadrus	2.40346	0	1.65214	2.67641	0	20.951	0	2.8342	0.546708	1.93054	11.6332	0	5.72943	4.20944	0	0	0	1.06992	0.511472	0.310199	0	0.43973	0	0	0	0	6.82343	0	0	0.879785	0.624256	0	0	0	0.290031	3.58082	0	3.89137	0	1.40717	0	0	1.0732	2.28884	0	0	27.2647	10.1381	0
COA-PWY: coenzyme A biosynthesis I|g__Anaerotruncus.s__Anaerotruncus_colihominis	0	0	0.180805	0	0	0	0.244243	0	1.11902	0.324381	0	0	0	0.380052	0.676157	0	0	0	0	0	0	0	0.360614	0.227302	0	0.117288	0	0	0	2.57178	0.145894	1.92728	0.223655	0	0	0	0	0	0.0581063	0	0	0.192669	0.226899	0	0.44595	0	0.127616	0	0
COA-PWY: coenzyme A biosynthesis I|g__Bacteroides.s__Bacteroides_ovatus	0.73252	0.272576	21.3508	0.712366	1.86245	3.32671	1.88415	1.66793	1.82034	2.92988	0.962018	2.68169	1.14054	2.51764	21.869	0	0.579069	0.31365	0.956132	23.6706	0	0	7.09537	1.6367	0.207862	4.80288	0.532287	0	0	1.87109	1.60289	0.715363	8.20103	3.6566	5.86298	0.904427	1.53605	32.7544	4.62773	3.0192	0	5.37087	5.13167	11.3935	2.14314	3.16034	0	17.5634	9.14099
COA-PWY: coenzyme A biosynthesis I|g__Bacteroides.s__Bacteroides_sp_2_1_22	0	0	20.9081	0	0	0	0	0	0	0	0	0	0	0	0	0	0	0	0	0	0	0	0	0	0	0	1.95812	0	0	0	0	0	0	0	0	0	0	0	0	0	0	0	0	0	0	0	0	0	0
COA-PWY: coenzyme A biosynthesis I|g__Bacteroides.s__Bacteroides_xylanisolvens	4.72029	13.3542	22.1268	1.95157	23.6499	3.57428	1.10856	3.41088	5.26401	3.33746	7.74021	0.535425	13.3112	0	0	5.80784	1.52716	1.35609	0	9.00941	0.245513	5.58949	1.11151	24.1208	0.652305	0.527774	1.79225	6.55483	0	0.335891	0	3.84177	0.615604	2.18747	11.2023	6.97745	8.78029	13.2631	0	4.34069	31.0948	1.89703	0	1.44614	5.02336	0.913895	3.25802	2.29417	9.75695
COA-PWY: coenzyme A biosynthesis I|g__Bifidobacterium.s__Bifidobacterium_dentium	0	0	0	0.801412	0	0	0	0	0	0	0	0	0	0	0	0.407021	0	0	0	0	0	0.0556776	1.43235	0.370621	0	0	0	0	1.52097	0	0	0	0	0	0	0.204299	0	0	0.107471	0	0	0	0	0	0	0	0	0	0
COA-PWY: coenzyme A biosynthesis I|g__Blautia.s__Ruminococcus_torques	0	4.45645	7.59406	5.1045	2.69814	39.1369	0.436129	7.60936	8.20324	9.35631	0.248319	0	2.48063	0	0	0	1.02036	5.93863	0.177987	0	0.884406	0	13.6305	0	0	0	17.4818	8.42132	0	10.3109	14.841	0	0	0	0	0	0	0	0	0	0.116316	0	2.54142	0	0	0.293525	0	0	0
COA-PWY: coenzyme A biosynthesis I|g__Campylobacter.s__Campylobacter_hominis	0	0	0	0	0	0	0	0	0	0	0	0	0	0	0	0	0	0	0	0	0	0	0	0	0	0	0	0	0	0.338321	0	0.621147	0	0	0	0	0	0	0	0	0	0	0	0	0	0	0	0	0
COA-PWY: coenzyme A biosynthesis I|g__Citrobacter.s__Citrobacter_freundii	0	0	0	0	0	0	0	0	0	0	0	1.515	0	0	0	0	2.55731	2.84974	0	0	0	0	0	0	0	0	0	0	0.406638	0	0	0	0	0	0	0	0	0	0	0	0.135099	0	0	0	0	0	0	0	0
COA-PWY: coenzyme A biosynthesis I|g__Clostridiales_Family_XI_Incertae_Sedis_noname.s__Clostridiales_bacterium_BV3C26	0	0	0	0	0	0	0	0	0	0	0	0	0	0	0	0	0	0	0	0	0	0	0	0	0	0	0	0	0	0	0	0.609121	0	0	0	0	0	0	0	0	0	0	0	0	0	0	0	0	0
COA-PWY: coenzyme A biosynthesis I|g__Clostridiales_noname.s__Clostridiales_bacterium_1_7_47FAA	0.770596	0	0.119396	0	0.144256	0.35886	0	0	0	0.104577	0	0	0	0	0.501556	0	0	0	0	0	0	0	0.771338	0.54744	0	0	0	0	0.183936	0	0	4.56055	0.0970657	0	0	0.0886761	0	0.65575	0	0.820029	0	0.26219	0	0	0.445599	0	0.271655	0.508353	0.415213
COA-PWY: coenzyme A biosynthesis I|g__Coprococcus.s__Coprococcus_eutactus	0	0	0	0	0	0	0	0	0	0	0	0	0	0	0	0	0	0	0	0	0	0	0	0	0	0	0	0	0	0	7.54763	0	0	0	0	0	0	0	0	0	0	0	0	0	0	0	0	0	0
COA-PWY: coenzyme A biosynthesis I|g__Desulfovibrio.s__Desulfovibrio_piger	0.609502	0	0	0	0	0	0	0	3.58844	0	0	0	0	4.7755	0	0	0	1.89136	1.06822	1.21874	4.15856	1.08504	0	0	0	4.2458	0	0	0	2.65802	1.61156	0	0	0	0	0	0	0	0	5.72773	0	0.178712	0	1.62782	0	0	0	0	0
COA-PWY: coenzyme A biosynthesis I|g__Dialister.s__Dialister_micraerophilus	0	0	0	0	0	0	0	0	0	0	0	0	0	0	0	0	0	0	0	0	0	0	0	0	0	0	0	0	0	0	0	0.213745	0	0	0	0	0	0	0	0	0	0	0	0	0	0	0	0	0
COA-PWY: coenzyme A biosynthesis I|g__Eggerthella.s__Eggerthella_lenta	0.788959	0.119561	0	0	0	0.595973	0.257365	0	0	0.854259	0.294727	0.434103	0	0.521897	1.09096	0	0	0	0	0	0	0.141311	2.81142	0	0	0	0	0	0	2.03659	0	6.89852	0.673049	0	0	0	0	0	0.274983	0	0	0	0	0	0.63697	0.388017	1.02085	0.842877	0
COA-PWY: coenzyme A biosynthesis I|g__Eggerthella.s__Eggerthella_sp_1_3_56FAA	0	0	0	0	0	0	0	0	0	0	0	0	0	0	3.57356	0	0	0	0	0	0	0	0	0	0	0	0	0	0	0	0	0	0	0	0	0	0	0	0	0	0	0	0	0	0	0	0	0	0
COA-PWY: coenzyme A biosynthesis I|g__Enterococcus.s__Enterococcus_faecium	0	0	0	0	0	0	0	0	0	0	0	0	0	0	0	0	0	0	0	0	0	0	0	0	0	0	0	0	0	0	0	0	0	0	0.269536	0	0	0	0	0	0	0	0	0	0	0	0	0	0
COA-PWY: coenzyme A biosynthesis I|g__Enterococcus.s__Enterococcus_gallinarum	0	0	0	0	0	0	0	0	0.856075	0	0	0	0	0	0	0	0	0	0	0	0	0	0.196732	0.226237	0	0	0	0	0.357849	0	0	0	0	0	0	0	0	0	0	0	0	0	0	0	0	0	0	0	0
COA-PWY: coenzyme A biosynthesis I|g__Erysipelotrichaceae_noname.s__Clostridium_spiroforme	0	0	0	0	0	0	0	0	0	0	0	0	0	0	0	0	0	0	0	0	0	0	0	0	0	0	0	0	3.07671	0	0	0	0	0	0	0	0	0	0	0	0	0	0	0	0	0	0	0	0
COA-PWY: coenzyme A biosynthesis I|g__Erysipelotrichaceae_noname.s__Erysipelotrichaceae_bacterium_3_1_53	0	0	0	0	0	0	0	0	0	0	0	0	0	0	0	0	0	0	0	0	0	0.193324	0.370024	0	0	0	0	0	0	0	0	0	0	0	0	0	0	0	0	0	0	0	0	0	0	0	0	0.401524	0
COA-PWY: coenzyme A biosynthesis I|g__Escherichia.s__Escherichia_coli	0.20768	0.220755	0.832219	2.47953	0	0	0.241376	9.10709	7.1283	0.0708448	5.77313	2.83717	0.796103	4.46745	2.1561	6.41249	4.79695	0.197327	54.4545	3.3951	1.03965	55.6805	0.437246	0.899495	72.5383	1.11686	1.77872	10.0812	23.1196	16.2902	12.8065	3.40762	14.5744	0.197824	0.369655	54.6003	0.272157	1.46633	0.311201	0.0689549	11.7464	0.317758	37.9629	1.1562	16.6202	2.68772	5.09084	1.66833	0.147076
COA-PWY: coenzyme A biosynthesis I|g__Escherichia.s__Escherichia_fergusonii	0	0	0	0	0	0	0	0	0	0	0	0	0	0	0	0	0	0	0	0	0	6.17482	0	0	0	0	0	0	0	0	0	0	0	0	0	0	0	0	0	0	0	0	0	0	0	0	0	0	0
COA-PWY: coenzyme A biosynthesis I|g__Eubacterium.s__Eubacterium_ventriosum	0	0	0.107146	0	1.53255	3.24262	0.577654	0.622886	0.34433	1.1073	0	13.6937	1.416	0	0	0	0.11009	3.0273	0	0	0.396836	4.7961	0	0	0	0.951419	0.52331	0	0	0	1.11276	0	1.85385	4.13716	0	0	0	0	0	0	0	0	0	2.81295	2.75255	0	0	0	0
COA-PWY: coenzyme A biosynthesis I|g__Faecalibacterium.s__Faecalibacterium_prausnitzii	0	11.0365	3.06943	29.781	30.2581	14.7742	32.1133	10.8035	1.94349	36.2019	10.0723	15.6833	18.1505	2.77741	0	0	7.54626	58.5794	0.297437	10.1544	5.55095	5.77958	1.96232	0	0	7.39956	24.4903	10.0168	0	1.45804	2.38167	0	0.33347	18.4456	2.15773	12.5527	0.633039	32.022	20.9526	68.0743	0	0.808731	11.5547	48.0885	0	0	3.98789	7.66276	0
COA-PWY: coenzyme A biosynthesis I|g__Lachnospiraceae_noname.s__Lachnospiraceae_bacterium_5_1_63FAA	4.84283	6.66471	0.73004	5.02017	5.10807	15.3428	29.8425	3.03432	0.447411	3.47881	12.0327	1.20368	5.80375	3.90416	0	0	0.243746	2.09588	0.581674	1.56386	4.17625	0.135367	2.97749	0	0	4.87731	8.15906	7.95351	0	3.61797	0.427962	0	0	0	0.165034	4.84836	0	9.58266	9.38724	3.54923	0	2.96745	1.32836	4.71896	0	11.1253	23.8681	27.374	0
COA-PWY: coenzyme A biosynthesis I|g__Lactobacillus.s__Lactobacillus_oris	0	0	0	0	0	0	0	0	0	0	0	0	0	0	0	0	0	0	0	0	0	0	0	0	0	0	0	0	0	0	0	0	0	0	0	0	0	0	0	0	0	0	0	0	0	0	0	0.958019	0
COA-PWY: coenzyme A biosynthesis I|g__Lactobacillus.s__Lactobacillus_reuteri	0	0	0	0	0	0	0	0	0	0	0	0	0	0	0	0	0	0	0	0	0	0	0	0	0	0	0	0	0	0	0	0	0	0	0	0	0	0	0	0	0	0	0	0	0	0	0	0.0709325	0
COA-PWY: coenzyme A biosynthesis I|g__Megasphaera.s__Megasphaera_micronuciformis	0.676292	0.363364	0	0	0	0	0	0	0	0	0	0	0	0	0	29.1158	0	0	0	0	0	0	0	0	1.37536	0	0	0	0	0	0	0	0	0	0	0	0	0	0	0	0	0	0	0	0	0	0	0	5.38888
COA-PWY: coenzyme A biosynthesis I|g__Odoribacter.s__Odoribacter_splanchnicus	1.05043	2.29507	0	1.9981	0	0	2.40539	1.94773	6.53405	4.80342	0	2.80666	4.78517	0.998584	0	0	3.65766	0.622122	0	1.79498	1.61028	0	0	0	0	7.99534	0.28195	1.47389	0	0	0.391101	21.1904	0.684697	1.42531	1.61029	0	1.18919	0	0.581604	0	0	2.1291	0	1.11073	0	0.260842	0	0	1.2555
COA-PWY: coenzyme A biosynthesis I|g__Oxalobacter.s__Oxalobacter_formigenes	0	0	0.202719	0	0	0	0	0.0936073	0.642989	0	0	0.401004	0.285166	0	0	0	0	0.194779	0	0	0	0	0.619407	0	0	0	0	0	0	0	0.651689	0	0	0	0.497914	0	0	0	0	0	0	0	0.315557	0	0	0	0	0	0
COA-PWY: coenzyme A biosynthesis I|g__Parvimonas.s__Parvimonas_micra	0	0	0	0	0	0	0	0	0	0	0	0	0	0	0	0	0	0	0	0	0	0	0.100564	0	0	0	0	0	0	0	0	0	0	0	0	0	0	0	0	0	0	0	0	0	0	0	0	0	0
COA-PWY: coenzyme A biosynthesis I|g__Peptoniphilus.s__Peptoniphilus_harei	0	0	0	0	0	0	0	0	0	0	0	0	0	0	0	0	0	0	0	0	0	0	0	0	0	0	0	0	0	0	0	1.50889	0	0	0	0	0	0	0	0	0	0	0	0	0	0	0	0	0
COA-PWY: coenzyme A biosynthesis I|g__Peptoniphilus.s__Peptoniphilus_lacrimalis	0	0	0	0	0	0	0	0	0	0	0	0	0	0	0	0	0	0	0	0	0	0	0	0	0	0	0	0	0	0.141205	0	16.4064	0	0	0	0	0	0	0	0	0	0	0	0	0	0	0	0	0.181066
COA-PWY: coenzyme A biosynthesis I|g__Peptostreptococcus.s__Peptostreptococcus_stomatis	0	0	0	0	0	0	0	0	0	0	0	0	0	0	0	0	0	0	0	0	0	0	0.100138	0	0	0	0	0	0	0	0	0	0	0	0	0	0	0	0	0	0	0	0	0	0	0	0	0	0
COA-PWY: coenzyme A biosynthesis I|g__Phascolarctobacterium.s__Phascolarctobacterium_succinatutens	0	0	0	0	0	0	0	0	0.22741	0	0	0	0	0	0	0	0	0	0	1.82353	0	0	0	0	0	0	0	0	0	0	2.80771	0	0	0	0	0	0	0	0	0	0	0	0	2.46099	0	0	0	0	0
COA-PWY: coenzyme A biosynthesis I|g__Porphyromonas.s__Porphyromonas_asaccharolytica	0	0	0	0	0	0	0	0	0	0	0	0	0	0	0	0	0	0	0	0	0	0	0	0	0	0	0	0	0	0	0	5.35233	0	0	0	0	0	0	0	0	0	0	0	0	0	0	0	0	0
COA-PWY: coenzyme A biosynthesis I|g__Porphyromonas.s__Porphyromonas_uenonis	0	0	0	0	0	0	0	0	0	0	0	0	0	0	0	0	0	0	0	0	0	0	0	0	0	0	0	0	0	0	0	2.06471	0	0	0	0	0	0	0	0	0	0	0	0	0	0	0	0	0
COA-PWY: coenzyme A biosynthesis I|g__Prevotella.s__Prevotella_disiens	0	0	0	0	0	0	0	0	0	0	0	0	0	0	0	0	0	0	0	0	0	0	0	0	0	0	0	0	0	0.248162	0	0.203714	0	0	0	0	0	0	0	0	0	0	0	0	0	0	0	0	0
COA-PWY: coenzyme A biosynthesis I|g__Proteus.s__Proteus_mirabilis	0	0	0	0	0	0	0	0	0	0	0	0	0	0	0	0	0	0	0	0	0	0	0	0	0	0	0	0	0.398311	0	0	0	0	0	0	0	0	0	0	0	0.0700061	0	0	0	0	0	0	0	0
COA-PWY: coenzyme A biosynthesis I|g__Pseudoflavonifractor.s__Pseudoflavonifractor_capillosus	0	0	0	0	0	0	0.101498	0.142891	0	0	0	0	0	0	0	0	0	0	0	0	0	0	0	0	0	0	0	0	0	0	0.0576277	0	0	0	0	0	0	0	0	0	0	0	0	0	0	0	0	0	0
COA-PWY: coenzyme A biosynthesis I|g__Pseudoramibacter.s__Pseudoramibacter_alactolyticus	0	0	0	0	0	0	0	0	0	0	0	0	0	0	0	0	0	0	0	0	0	0	0	0.318192	0	0	0	0	0	0	0	0	0	0	0	0	0	0	0	0	0	0	0	0	0	0	0	0	0
COA-PWY: coenzyme A biosynthesis I|g__Pyramidobacter.s__Pyramidobacter_piscolens	0	0	0.893667	0	0	0	0	0	0	0	0	0	0	0	0	0	0.106146	0	0	0	0	0	0	0.266008	0.0945103	0	0	0	0	0	0	0	0	0	0	0	0	0	0	0	0	0	0	0	0.324545	0	0	0	0
COA-PWY: coenzyme A biosynthesis I|g__Roseburia.s__Roseburia_intestinalis	0	2.48585	0.303212	0.573631	2.82775	0.598616	0.150022	2.48615	0	0	0	0	3.19337	0.656619	0	0	0.562204	19.8377	0	7.91101	5.56237	2.06522	0	19.6904	0	0	5.75772	0.86601	0	0	0	0	5.88086	60.7091	0.685883	0	0.128408	0	1.74821	0	0	0	2.65502	4.67399	7.84971	0	2.6472	0	0
COA-PWY: coenzyme A biosynthesis I|g__Solobacterium.s__Solobacterium_moorei	0	0	0	0	0	0	0	0	0	0	0	0	0	0	0	0	0	0	0	0	0	0	0	0	0	0	0	0	0	0	0	0.527755	0	0	0	0	0	0	0	0	0	0	0	0	0	0	0	0	0
COA-PWY: coenzyme A biosynthesis I|g__Streptococcus.s__Streptococcus_australis	0	0	0	0	0	0	0	0	0	0.191781	0	0	0	0	0	0.358138	0	0	0	0	0	0	0	0	0	0	0	0	0.30714	0	0	0	0	0	0	0	0.296157	0	0	0	0	0	0	0	0	0	0	0	0
COA-PWY: coenzyme A biosynthesis I|g__Streptococcus.s__Streptococcus_gordonii	0.880716	0	0	0	0	0	0	0	0.236655	0	0	0	0	0	0	0.336295	0	0	0	0	0	0	0	0	0	0	0	0	0	0	0.432827	0	0	0	0.348609	0.322817	0	0	0	0	0	0	0	0	0	0	0	0	0
COA-PWY: coenzyme A biosynthesis I|g__Streptococcus.s__Streptococcus_infantis	0	0	0	0	0	0	0	0.039214	0	0	0	0	0	0	0	1.23095	0	0	0	0	0	0	0	0	0	0	0	0	0	0	0.177495	0	0	0	0	0	0	0	0	0.382504	0	0	0	0	0	0	0	0	0
COA-PWY: coenzyme A biosynthesis I|g__Streptococcus.s__Streptococcus_mitis_oralis_pneumoniae	0	0	0	0	0	0	0	0.166874	0	0	0	0	0	0	0	2.38005	0	0	0	0	0	0	0	0	0	0	0	0	0	0	0	0	0	0	0.29164	0.655163	4.23895	0	0	0.455095	0	0	0	0	0	0.286462	0	0	0
COA-PWY: coenzyme A biosynthesis I|g__Streptococcus.s__Streptococcus_mutans	0.847646	0	0	0	0	0	0	0	0.87426	0	0	0	0	0	0	0	0	0	0	0	0	0	0	0	0	0	0	0	0	0	0	0	0	0	0	0	0.650271	0	0.453382	0	0	0	0	0	0	0	0.615644	0	0
COA-PWY: coenzyme A biosynthesis I|g__Streptococcus.s__Streptococcus_parasanguinis	3.35282	2.19387	0	1.59698	0	0.269504	0.571684	0.582967	1.07988	0.597884	0.41187	0	0	0.334203	0	6.82103	0.289963	0.235377	0.163338	0	0	0.29421	0.46294	0.359035	0	0	0.510657	0	0.568539	0	1.03169	0.238041	0.185011	1.06934	0.164448	6.74106	1.18032	1.01152	0.507547	1.52837	1.69749	0	0.211553	0	0	0.499787	2.7068	0	0
COA-PWY: coenzyme A biosynthesis I|g__Streptococcus.s__Streptococcus_sanguinis	0	0.280401	0	0	0	0	0	0	0	0	0	0	0	0	0	0	0	0	0	0	0	0	0	0	0	0	0	0	0	0	0.183348	0	0	0	0	0.171664	0.219637	0	0.105486	0	0	0	0	0	0	0	0	0	0
COA-PWY: coenzyme A biosynthesis I|g__Streptococcus.s__Streptococcus_sobrinus	0	0	0	0	0	0	0	0	0.586679	0	0	0	0	0	0	0	0	0	0	0	0	0	0	0	0	0	0	0	0	0	0	0	0	0	0	0	0	0	0	0	0	0	0	0	0	0	0	0	0
COA-PWY: coenzyme A biosynthesis I|g__Streptococcus.s__Streptococcus_tigurinus	0	0	0	0	0	0	0	0	0	0	0	0	0	0	0	0	0	0	0	0	0	0	0	0	0	0	0	0	0	0	0	0	0	0	0	0	0	0	0	0	0.433814	0	0	0	0	0	0	0	0
COA-PWY: coenzyme A biosynthesis I|g__Succinatimonas.s__Succinatimonas_hippei	0	0	0	0	0	0	0	0	0	0	0	0	0	0	0	0	0.250428	0	0	0	0	0	0	0	0	0	0	0	0	0	0	0	0	0	0	0	0	0	0	0	0	0	0	0	0	0	0	0	0
COA-PWY: coenzyme A biosynthesis I|g__Turicibacter.s__Turicibacter_sanguinis	0.40222	0	0	0	0	0	0	0	0	0	0	0	0	0	0	0	0.521063	0	0	0	0	0.126002	0	0	0	0	0	0.2158	0	0	0	0	0.689112	0	0	0	0	0	0	0	0	0	0.100876	0	0	0	0	0	0
COA-PWY: coenzyme A biosynthesis I|g__Veillonella.s__Veillonella_atypica	0.917287	2.2707	0	0.564129	0	0	0	0	0	0	0	0	0	0	0	0.278353	0	0	0	0	0	0	0	0.159467	0	0	0	0	0.51488	0	0	0	0	0	0	0	0	0.205072	0.337954	0	0	0	0	0	0	0.277218	0	0	0
COA-PWY: coenzyme A biosynthesis I|g__Veillonella.s__Veillonella_dispar	3.60106	0.427322	0	1.53612	0	0	0	0	0	0	0	0	0	0	0	1.04425	0.279037	0	0	0	0	0	0	0	0	0	0	0	0	0	0	0	0	0.497549	0	0	0	0	0	0	0	0	0	0	0	1.00592	0	0	0.169171
COA-PWY: coenzyme A biosynthesis I|g__Veillonella.s__Veillonella_parvula	4.33453	0.716167	0	0.419656	0	0	0	0	0	0	0	0	0	0	0	1.33637	0	0	0.0800105	0	0	0	0	3.004	0	0	0.0997195	0	0	0	0	0	0	0.292531	0	0.192671	0	0	0.180108	0	0	0	0	0	0	0	0	0.630886	0.122717
COA-PWY: coenzyme A biosynthesis I|unclassified	41.5668	16.8329	16.1853	20.0728	15.593	36.8307	24.9601	3.43947	0.794962	10.5445	13.3092	6.58703	38.8087	26.3508	1.85038	12.0968	19.1506	17.2842	5.47466	8.6204	16.4153	10.976	27.4937	1.20836	2.76368	21.8301	33.2246	7.36461	8.44483	1.36634	9.95117	13.3551	8.73567	14.5171	4.32391	5.50421	19.9531	1.67299	18.2251	9.11563	0.248977	8.17077	7.62586	11.6699	5.70447	1.48778	13.6229	1.10239	3.79899
COBALSYN-PWY: adenosylcobalamin salvage from cobinamide I	23.2223	130.732	84.9996	171.669	125.721	122.519	189.338	155.01	67.3757	163.692	88.3131	189.37	109.771	107.683	7.239	97.1611	59.4708	400.788	158.219	82.442	101.708	124.555	86.8518	77.368	130.827	85.3682	338.106	98.3162	52.5317	84.4842	94.6173	14.9533	112.18	307.27	135.389	130.166	225.918	102.466	187.601	351.509	22.8504	21.8468	144.006	151.758	63.6724	15.2154	115.736	29.7427	8.37697
COBALSYN-PWY: adenosylcobalamin salvage from cobinamide I|g__Blautia.s__Ruminococcus_obeum	1.2558	0.268513	0	0.87355	0	1.13708	2.47972	0.244391	0.527047	0	0	1.25982	0.744184	0	0	0	0	1.03436	0.647126	1.64959	0.244064	0.956436	0	0	0	1.8153	0.680794	0	0	0	0.771391	0	1.30088	0.176097	2.17571	0	1.14521	0	2.16367	0	0	0	0.468082	0	0	0	0.65996	0	0
COBALSYN-PWY: adenosylcobalamin salvage from cobinamide I|g__Citrobacter.s__Citrobacter_freundii	0	0	0	0	0	0	0	0	0	0	0	1.20765	0	0	0	0	1.77913	1.55096	0	0	0	0	0	0	0	0	0	0	0.0994734	0	0	0	0	0	0	0	0	0	0	0	0	0	0	0	0	0	0	0	0
COBALSYN-PWY: adenosylcobalamin salvage from cobinamide I|g__Coprococcus.s__Coprococcus_catus	0	1.94972	0	1.87753	0	0	1.22112	1.68257	4.93519	0	0.124485	4.17341	1.43058	0	0	0	0.719398	0.709355	0	0.552312	1.05804	0.798237	0	0	0	0	4.75927	0	0	0	5.30894	0	0	0.714509	1.16885	0	0	0	2.46043	1.04909	0	0	1.23747	0	0	0	3.32089	0	0
COBALSYN-PWY: adenosylcobalamin salvage from cobinamide I|g__Escherichia.s__Escherichia_coli	0.872332	0	0.4235	1.70191	0	0	0	8.02868	8.10147	0.522054	9.48428	3.27054	0	5.68151	1.93077	5.76122	4.52432	0.209693	68.9369	2.5635	0.492407	60.8349	0.618826	0.234012	86.9601	0.971563	1.71888	13.3309	17.3586	14.015	20.9688	4.52962	15.54	0.156284	0.514014	71.172	0.322972	1.18534	0.214006	0	11.3486	0.349699	41.8507	1.74482	19.9038	3.25432	5.83656	1.96063	0
COBALSYN-PWY: adenosylcobalamin salvage from cobinamide I|g__Eubacterium.s__Eubacterium_rectale	0	22.215	37.99	36.6326	6.99151	31.4304	39.4893	28.9166	1.63049	18.0746	0.251726	18.0375	0.298973	0.222761	0	16.6347	0.625834	9.05238	14.6864	1.48022	27.2552	0	0	0	0	15.2913	12.251	0.881016	0	2.11013	8.23804	0	29.3511	0.417394	24.2916	0.455386	9.64541	0	25.1766	0	0	1.55098	22.6538	1.08823	0	3.91026	0.186971	0	0
COBALSYN-PWY: adenosylcobalamin salvage from cobinamide I|g__Faecalibacterium.s__Faecalibacterium_prausnitzii	0	12.9383	2.92451	39.1703	31.657	14.6403	27.3126	25.3258	2.21712	32.3681	9.55439	14.4987	16.6926	3.59644	0	0	11.6556	42.8506	0.339428	11.3011	6.80551	5.996	2.42243	0	0	7.39197	25.0824	13.5442	0	2.55094	3.17518	0	0.350007	22.0823	3.7673	13.7344	0.833063	36.6381	31.4719	46.4048	0	0.596386	13.3034	49.6373	0	0	16.9353	9.59978	0
COBALSYN-PWY: adenosylcobalamin salvage from cobinamide I|g__Megamonas.s__Megamonas_funiformis	0	0	0	0	0	0	0	0	0	3.23716	0	21.5995	0	0	0	0	0	51.2222	0	2.23972	0	0	0	0	0	0	0	0.811269	0	0	1.22233	0	0	85.5205	10.1447	2.49366	87.7217	0	0	1.85946	0	0	0	6.95571	0	0	0	0	0
COBALSYN-PWY: adenosylcobalamin salvage from cobinamide I|g__Megamonas.s__Megamonas_rupellensis	0	21.3505	0	0.197291	4.97683	0	20.5101	0	0	2.53205	4.40692	42.9797	0	0	0	1.70176	2.60694	45.6256	18.494	2.62545	0	0	0	0	0	0	55.6821	0.0451554	0	0	0.416661	0	0	0	1.66967	1.97154	0	0	13.0892	56.6216	0	0	0	0	0	0	0	0	0
COBALSYN-PWY: adenosylcobalamin salvage from cobinamide I|g__Phascolarctobacterium.s__Phascolarctobacterium_succinatutens	0	0	0	0	0	0	0	0	0	0	0	0	0	0	0	0	0	0	0	2.06544	0	0	0	0	0	0	0	0	0	0	2.63861	0	0	0	0	0	0	0	0	0	0	0	0	1.92916	0	0	0	0	0
COBALSYN-PWY: adenosylcobalamin salvage from cobinamide I|g__Pyramidobacter.s__Pyramidobacter_piscolens	0	0	0.664558	0	0	0	0	0	0	0	0	0	0	0	0	0	0.15598	0	0	0	0	0	0	0	0.192481	0	0	0	0	0	0	0	0	0	0	0	0	0	0	0	0	0	0	0	0.222306	0	0	0	0
COBALSYN-PWY: adenosylcobalamin salvage from cobinamide I|g__Roseburia.s__Roseburia_intestinalis	0	0	0	0.342568	0	0	0	3.2992	0	0	0	0.615023	3.10026	2.36595	0	0	0	27.3441	0	10.3479	4.54401	2.6473	0	22.7485	0	0	6.45871	0	0	0	0	0	8.0607	80.4321	0.664395	0	0	0	2.68777	0	0	0	3.01616	3.90447	9.66161	0	0	0	0
COBALSYN-PWY: adenosylcobalamin salvage from cobinamide I|unclassified	13.3164	10.5164	0	19.9424	8.88365	0	35.7623	21.8659	2.47948	25.2429	34.8762	7.47297	32.421	52.8533	0	1.58488	7.49429	18.5243	6.82997	1.03168	12.5559	9.57378	42.1632	0	0.78541	22.0258	18.2368	3.72013	0	26.9657	8.06669	0	5.84317	13.8701	6.4883	0.0339606	4.82797	8.39137	13.9814	2.89075	0	11.7662	15.9387	3.23916	1.81201	0	21.6866	0	0
COLANSYN-PWY: colanic acid building blocks biosynthesis	43.3211	65.4929	85.9419	57.1776	69.4093	24.0645	39.0993	58.3999	64.1615	51.04	56.5939	42.6506	70.7064	44.5285	45.2526	39.1578	72.3316	17.2591	95.3679	81.9656	22.242	76.863	37.5077	76.7592	83.4785	63.4748	33.851	58.5812	42.3081	43.8491	55.8633	31.7175	61.6523	35.1018	76.4877	83.4186	48.2119	77.2913	41.7943	25.1229	44.9553	37.5464	94.0983	56.232	44.952	33.1435	36.5292	69.4608	76.3597
COLANSYN-PWY: colanic acid building blocks biosynthesis|g__Escherichia.s__Escherichia_coli	0.526589	0	0.307565	1.63852	0	0	0	4.66975	4.87726	0	4.28978	2.63402	0.49704	3.5394	1.08769	4.91989	4.06815	0	41.8544	2.49015	0.580619	31.6326	0.465221	0.833928	45.3484	0.632897	0.985043	8.59842	13.371	10.545	10.9235	3.46231	11.4959	0.1716	0.492365	42.9265	0.0670049	0.836277	0.331157	0	7.12722	0.110997	24.1483	0.972596	10.6832	2.49358	3.63839	1.61439	0.152025
COLANSYN-PWY: colanic acid building blocks biosynthesis|g__Escherichia.s__Escherichia_fergusonii	0	0	0	0	0	0	0	0	0	0	0	0	0	0	0	0	0	0	0	0	0	0.395943	0	0	0	0	0	0	0	0	0	0	0	0	0	0	0	0	0	0	0	0	0	0	0	0	0	0	0
COLANSYN-PWY: colanic acid building blocks biosynthesis|unclassified	0	0	3.44217	0	2.24901	4.59441	0	0	0	0	0	0	0.598019	0	0	0	0	0	0	0	0	0	0	0	0.403336	0	0	0	1.89935	0	0	3.60787	0.517288	0	0	0	0	0	0	0	0.976823	0	0	0	1.85214	0	0	3.35934	0
COMPLETE-ARO-PWY: superpathway of aromatic amino acid biosynthesis	473.17	408.561	406.62	535.768	355.356	528.215	597.49	475.058	314.464	544.547	457.8	428.929	409.807	515.181	495.501	417.903	288.49	550.784	270.627	337.809	447.212	260.819	431.887	377.319	234.189	412.179	562.181	359.528	335.497	372.267	313.634	279.651	369.121	524.396	439.137	308.005	445.105	360.321	477.063	591.406	208.489	454.376	309.189	387.915	394.194	434.832	668.466	400.706	300.893
COMPLETE-ARO-PWY: superpathway of aromatic amino acid biosynthesis|g__Acidaminococcus.s__Acidaminococcus_intestini	0	0	0	0	0	0	0	0	0	0	0	0	0	0	0	0	0	0	0	0	0	0	0	0	0	0	0	0	0	0	0	0	0	0	0	0	0	0	0	0	0	0	0	9.38322	0	0	0	0	0
COMPLETE-ARO-PWY: superpathway of aromatic amino acid biosynthesis|g__Akkermansia.s__Akkermansia_muciniphila	0	1.12532	0	0	0	0	1.94415	0	0	0	0	0	0	0	0	0	5.57694	0	0	0	3.22645	0.173889	0	0	0	0	0	6.17488	0	0	8.40935	0	0	0	0	0	10.9706	0	3.63022	0	0	0	0.183344	0	0.416854	0	0	0	0
COMPLETE-ARO-PWY: superpathway of aromatic amino acid biosynthesis|g__Anaerostipes.s__Anaerostipes_caccae	0	0	0	0	0	0.424838	0	0	0	0	0	0	0	0	0	0	0	0	0	0	0	0	0.137133	0	0	0	0	0	4.09333	0	0	0	0	0	0	0	0	0	0	0	0	0	0	0	0	0	0	0	4.51372
COMPLETE-ARO-PWY: superpathway of aromatic amino acid biosynthesis|g__Anaerostipes.s__Anaerostipes_hadrus	3.45585	0	0.965457	3.85897	0	17.4537	0	1.89949	0.950512	2.46318	13.558	0	5.58126	5.70915	0	0	0	1.01117	0.551515	0.85271	0	0.37866	0	0	0	0	8.76407	0	0	1.99984	0.353527	0	0	0	0.211208	4.32784	0	4.85923	0	2.34571	0	0	1.29234	2.15413	0	0	31.6227	17.8515	0
COMPLETE-ARO-PWY: superpathway of aromatic amino acid biosynthesis|g__Bacteroides.s__Bacteroides_fragilis	0	0	0	0	0	0	0	3.35128	0	0	0	0	0	0	0	0	0	0	0	0	0	0	0	0	0	0	0	0	0	0	0.243267	0	0	0	0	0.41717	0	0	0	0	0	0	0	0	0	0	0	0	0
COMPLETE-ARO-PWY: superpathway of aromatic amino acid biosynthesis|g__Blautia.s__Ruminococcus_gnavus	0	0	0.507377	0	0	0.51675	0	0.160309	0.212615	0.458964	8.24487	3.58322	0.337337	1.76488	7.69667	5.26047	0	0.30158	1.19953	0.48682	0	0	0.993694	0	3.49764	0.469831	0.482081	6.60426	33.5619	0.719874	0	1.71444	4.95286	0.127684	4.82393	14.0809	1.9548	2.32101	0.384414	4.66972	8.35817	18.818	0.279545	1.19343	0.441632	9.58873	3.80929	9.40513	12.7868
COMPLETE-ARO-PWY: superpathway of aromatic amino acid biosynthesis|g__Blautia.s__Ruminococcus_obeum	2.08727	2.88635	0.364043	1.26662	1.0608	2.41621	8.38763	9.75841	1.3409	4.55247	0.282255	3.99453	7.01717	1.94625	0	0	4.76861	12.9789	0.863079	4.46226	9.33633	1.49551	4.73605	0	0	9.0923	4.32581	0.863409	0	0	6.74201	0	12.873	2.37294	9.39272	0.577985	4.34778	0	19.7661	3.85218	0	0.737411	1.96573	2.83382	27.0263	0	0.745668	4.9317	0
COMPLETE-ARO-PWY: superpathway of aromatic amino acid biosynthesis|g__Blautia.s__Ruminococcus_torques	0	5.31362	7.99186	5.12472	2.5937	51.3558	0.337227	8.80196	12.8633	13.0296	0.336319	4.61034	2.33737	4.58794	9.80149	0	1.15499	6.84216	0.279304	0.78437	1.24989	1.22372	17.3015	0.158974	0.161953	0	18.9413	12.0229	0	11.1215	13.857	1.55995	0	0	8.36653	0	0.731461	0	0.347219	0	2.89366	7.25281	2.89129	0.124674	9.5859	0.568106	1.1564	0	2.32605
COMPLETE-ARO-PWY: superpathway of aromatic amino acid biosynthesis|g__Campylobacter.s__Campylobacter_hominis	0	0	0	0	0	0	0	0	0	0	0	0	0	0	0	0	0	0	0	0	0	0	0	0	0	0	0	0	0	0	0	0.670658	0	0	0	0	0	0	0	0	0	0	0	0	0	0	0	0	0
COMPLETE-ARO-PWY: superpathway of aromatic amino acid biosynthesis|g__Citrobacter.s__Citrobacter_freundii	0	0	0	0	0	0	0	0	0	0	0	1.86075	0	0	0	0	3.02766	2.7406	0	0	0	0	0	0	0	0	0	0	0.251401	0	0	0	0	0	0	0	0	0	0	0	0	0	0	0	0	0	0	0	0
COMPLETE-ARO-PWY: superpathway of aromatic amino acid biosynthesis|g__Citrobacter.s__Citrobacter_koseri	0	0	0	0	0	0	0	0	0	0	0	0	0	0	0	0	0	0	0	0	0	0	0	0	0	0	0	0	0	0	0	0.356784	0	0	0	0	0	0	0	0	8.29512	0	0	0	0	0	0	0	0
COMPLETE-ARO-PWY: superpathway of aromatic amino acid biosynthesis|g__Clostridiales_noname.s__Clostridiales_bacterium_1_7_47FAA	0.959618	0	0.158034	0	0	0	0	0	0	0	0	0	0	0	0.677362	0	0	0	0	0	0	0.079809	0.790878	0.262954	0	0	0	0	0	0.202567	0	6.68678	0.137787	0	0	0.146532	0	0	0	0.65939	0	0	0	0	0.452051	0	0.297234	0.406422	0.14257
COMPLETE-ARO-PWY: superpathway of aromatic amino acid biosynthesis|g__Clostridium.s__Clostridium_asparagiforme	0	0	0	0	0	0.187008	0	0	0	0	0	0	0	0.197051	0.479609	0	0.139328	0	0	0	0	0	1.04225	0	0	0	0	0.146981	0	0	0	0	0	0	0	0	0	0	0.348055	0.404115	0	0.530673	0	0	0.227209	0	0	0	0
COMPLETE-ARO-PWY: superpathway of aromatic amino acid biosynthesis|g__Clostridium.s__Clostridium_bolteae	0	0	0.44448	0	0	0.765229	0.159084	0	0	0.192758	0.179521	0.152808	0	0.749768	4.34096	4.26876	0	0.529787	0	0.220853	0	0.306269	0.543276	0.160063	0	0.410456	0	0.170189	15.0355	0.281251	0.179843	1.08965	0.389629	0	0.423568	0.40957	1.32521	0.220089	0.209213	0.812365	12.355	0.847003	0.230892	0.439307	0	0.240376	6.3035	0.644075	0.267886
COMPLETE-ARO-PWY: superpathway of aromatic amino acid biosynthesis|g__Clostridium.s__Clostridium_clostridioforme	1.11159	0	0	0	0	0	0	0	0	0	0.720643	0	0	0.421592	5.62001	0	0	0	0	0	0	0	1.61553	0.326569	0	0	0	0	0.724862	0.371436	0	0.296323	1.31351	0	0	0	0	0.651505	0	1.48196	3.90243	0	0	0	12.487	0.367309	8.94891	0	9.06344
COMPLETE-ARO-PWY: superpathway of aromatic amino acid biosynthesis|g__Clostridium.s__Clostridium_hathewayi	0	0	0	0	0	0	0	0	0	0.34952	0	0.958709	0	0	3.20501	0	0	0	0	0	0	0	1.90683	0	0	0	0	0	0	1.14139	5.17966	0	0	0	0	0	0	0.751376	0	0.270273	3.33875	1.01683	0	0.149899	0.600637	0	0	0	0.461652
COMPLETE-ARO-PWY: superpathway of aromatic amino acid biosynthesis|g__Clostridium.s__Clostridium_hylemonae	0	0	0	0	0	0	0	0	0	0	0	0	0	0	0	0	0	0	0	0	0	0	0	0	0	0	0	0	0	0	0	2.12489	0	0	0	0	0	0	0	0	0	0	0	0	0	0	0	0	0
COMPLETE-ARO-PWY: superpathway of aromatic amino acid biosynthesis|g__Clostridium.s__Clostridium_sp_D5	0	0	0	0	0	0	0	0	0	0	0	0	0	0	0	0	0	0	0	0	0	0	0	0	0	0	0	0	0	0	0	0	0	0	0	0	0	0	0	0.205298	0	0	0	0	0	0	0	0	0
COMPLETE-ARO-PWY: superpathway of aromatic amino acid biosynthesis|g__Clostridium.s__Clostridium_sp_KLE_1755	0	0	0	0	0	0	0	0	0	0	0	0	0	0	0	0	0	0	0	0	0	0	0	0	0	0	0	0	0	0	0	0	0	0	0	0	0	0	0	0	0	2.96425	0	0	0	0	0	0	0
COMPLETE-ARO-PWY: superpathway of aromatic amino acid biosynthesis|g__Clostridium.s__Clostridium_sp_L2_50	0	0	0	0	0	0	0	0	0	0	0	0	0	0	0	0	0	0	0	0	0	0	0	0	0	0	0	0	0	0	0	0	0	0	0	0	0	0	0	0	0	0	11.1225	0	0	0	0	0	0
COMPLETE-ARO-PWY: superpathway of aromatic amino acid biosynthesis|g__Clostridium.s__Clostridium_symbiosum	0	0	0.138543	0	0	0.990321	0	0	0	0	0	0	0	0	0.921663	0	0	0	0	0	0	0.190343	0.793479	2.89205	0	0	0	0	0.785182	0.447929	0	0.876034	0.814969	0	0.237405	0	0	0	0	0	0	0.304949	0	0	0.662589	0	0	0.744156	0.139228
COMPLETE-ARO-PWY: superpathway of aromatic amino acid biosynthesis|g__Dorea.s__Dorea_longicatena	0	0	0	0	1.35161	0.315142	18.0242	0	3.24056	0	0	0	0	0	0	0	0	1.43795	0	1.70818	0	0	0	0	0	0	11.6663	0	0	0	3.20601	0	0	0.39993	16.1317	0.635948	0	0	0	0	0	5.86862	0	0	0	0	0	0	0
COMPLETE-ARO-PWY: superpathway of aromatic amino acid biosynthesis|g__Escherichia.s__Escherichia_coli	0.853987	0.177023	0.627316	2.8676	0.219554	0	0	8.52134	10.1098	0	13.0207	3.34394	0.835768	6.586	2.72573	9.31814	5.85897	0	60.1855	3.97931	0.788278	72.0296	0.936475	1.30581	94.3627	1.27555	2.34906	12.9044	24.8229	19.4525	24.6853	5.6148	19.6832	0	0.352837	74.6518	0	1.54674	0.47962	0	14.0364	0	50.7631	2.38101	21.5322	4.86431	6.98899	2.74669	0.190713
COMPLETE-ARO-PWY: superpathway of aromatic amino acid biosynthesis|g__Eubacterium.s__Eubacterium_eligens	3.10324	10.1771	5.19528	26.0566	6.3039	28.2568	9.55505	5.54571	0	11.6339	0	0.704016	26.6243	0	0	1.19941	0	2.21954	0	0	27.1837	5.4803	0	51.8038	0	21.5381	4.62737	2.17585	31.5537	27.4041	3.95812	0	17.1974	37.8402	0	0.36432	0	0	9.81097	32.9308	0	1.81436	2.06794	5.56743	0	0	0	3.40421	0
COMPLETE-ARO-PWY: superpathway of aromatic amino acid biosynthesis|g__Eubacterium.s__Eubacterium_rectale	0	24.9551	45.9452	44.5931	10.5563	38.5237	70.7953	35.5542	2.0265	23.6955	0.777034	30.0536	0	0.834716	0	21.0927	0.587334	10.4648	16.7328	1.71265	32.6741	0	0	0	0	18.9305	16.0599	1.83717	0	2.00775	10.9654	0	37.0749	1.068	29.0998	0.565993	14.0667	0	31.6155	0	0	1.67708	26.9067	1.57268	0	4.45396	0.396742	0	0
COMPLETE-ARO-PWY: superpathway of aromatic amino acid biosynthesis|g__Eubacterium.s__Eubacterium_siraeum	0	0	0	18.4403	0	0	0	0	0	0	0	0	8.07186	0	0	0	0	0	0	0	20.5984	0	0	0	0	9.91068	0	9.80252	0	0	0	0	0	3.27517	0	0	0	0	3.34213	0	0	0.59942	0	0	0	0	0	0	0
COMPLETE-ARO-PWY: superpathway of aromatic amino acid biosynthesis|g__Haemophilus.s__Haemophilus_parainfluenzae	9.38822	2.41972	0	1.20913	0	0	0	0	0	0	0	0	0	0	0	0	0	0	0	0.45023	0	0	0	0	0	0	0.665182	0	0.626123	0	0	0	0	1.75933	0	0	0	0	0	0	0	0	0	0	0	0.803754	0	0	1.06602
COMPLETE-ARO-PWY: superpathway of aromatic amino acid biosynthesis|g__Klebsiella.s__Klebsiella_pneumoniae	3.17148	0	2.78994	0.605649	1.11851	0	0	0	0	0	0.288547	0	0.609464	0	0.520018	3.82497	21.2072	0	0.140732	0.98576	0.56771	0.0553049	0	1.91662	6.72248	0	0.390254	0	0	0	0.262047	0	0	0.535784	16.6422	0.132944	0.210243	0	2.26919	0	0.205641	0	13.4008	0.400402	0.375498	0.141646	0	0	0
COMPLETE-ARO-PWY: superpathway of aromatic amino acid biosynthesis|g__Klebsiella.s__Klebsiella_sp_MS_92_3	0	0	0	0	0	0	0	0	0	0	0	0	0	0	0	0	0	0	0	0.182206	0	0	0	0	0	0	0	0	0	0	0	0	0	0	0	0	0	0	0	0	0	0	0	0	0	0	0	0	0
COMPLETE-ARO-PWY: superpathway of aromatic amino acid biosynthesis|g__Lachnospiraceae_noname.s__Lachnospiraceae_bacterium_1_1_57FAA	0	0.385766	0.296669	0	0	1.10583	0	0.371873	5.8303	2.66514	0	4.02821	0	4.07344	0	0	0.194105	1.18316	0.201631	0.65161	0	0.898876	0.142365	0	0.159402	0	0.535405	0	0	2.66007	0.16076	0	0	0.248082	0	0	0.619794	0	0.301528	0	0	5.62606	0	0	7.67999	0.263729	1.30158	0	0
COMPLETE-ARO-PWY: superpathway of aromatic amino acid biosynthesis|g__Lachnospiraceae_noname.s__Lachnospiraceae_bacterium_2_1_58FAA	0.179837	0	0	0	0	0	0	0	0.264187	0	0	0	0	2.16023	0	6.01137	0	0	1.53795	0	0	0	0	0	0	0	0	0	40.0608	0	0	0	0	0.182906	2.72198	16.0923	0	0	0	4.9982	0	0	0	0.789753	0.406734	0	0	0	0
COMPLETE-ARO-PWY: superpathway of aromatic amino acid biosynthesis|g__Lachnospiraceae_noname.s__Lachnospiraceae_bacterium_3_1_46FAA	0	0	0.331325	0	0	0	0	0.637087	0	3.41755	0	0	0	0	9.87289	0	0.197934	0	0.223642	0	0	1.21339	0	0.136864	0	0	0.486108	0	0	0	0	1.68215	0	0	0	0	0.607097	0	0.267918	0	0	6.70499	0	0	0	0	1.40817	0	2.07084
COMPLETE-ARO-PWY: superpathway of aromatic amino acid biosynthesis|g__Lachnospiraceae_noname.s__Lachnospiraceae_bacterium_3_1_57FAA_CT1	0	0	0	0	0	0	0	0	0	0	0	0	0	0	0	0	0	0	0	0	0	0	0	0	0	0	0	0	0	0	7.99679	0.27823	0	0	0	0	0	0	0	0	0	0.246703	0	0	0.679099	0	0	0	0
COMPLETE-ARO-PWY: superpathway of aromatic amino acid biosynthesis|g__Lachnospiraceae_noname.s__Lachnospiraceae_bacterium_5_1_63FAA	3.31971	5.67301	1.84891	4.76954	5.30828	23.7888	31.0778	2.21718	0.810096	2.98064	14.9645	0.971339	8.00469	5.85421	0	0	0.464655	0.907817	0.762054	1.03769	3.7971	0.3876	2.0561	0	0	4.09909	9.41223	7.40023	0	2.79044	0.547691	0.34614	0	0	0.498073	3.90337	0	8.97471	9.05768	2.93715	0	3.3905	1.89197	4.83491	0	10.9061	38.7784	19.7826	0
COMPLETE-ARO-PWY: superpathway of aromatic amino acid biosynthesis|g__Megamonas.s__Megamonas_funiformis	0	0	0	0	0	0	0	0	0	2.39193	0	23.014	0	0	0	0	0	29.961	0	1.28067	0	0	0	0	0	0	0	0	0	0	0.510985	0	0	61.9599	9.49227	1.7724	51.9576	0	0	64.3509	0	0	0	6.1518	0	0	0	0	0
COMPLETE-ARO-PWY: superpathway of aromatic amino acid biosynthesis|g__Megamonas.s__Megamonas_rupellensis	0	10.0772	0	0.410509	6.46718	0	14.2363	0	0	1.34794	2.66297	16.1342	0	0	0	1.01951	1.80894	33.3191	9.76438	1.51704	0	0	0	0	0	0	72.5951	0	0	0	0.794863	0	0	0	8.66293	1.74507	0	0	15.3223	11.3804	0	0	0	0	0	0	0	0	0
COMPLETE-ARO-PWY: superpathway of aromatic amino acid biosynthesis|g__Megasphaera.s__Megasphaera_elsdenii	0	0	0	0	0	0	0	0	0	0	2.91938	2.93121	0	0	4.97038	0	0	0	0	0	0	0	0	0	1.79007	0	0	0	0	0	0	0	0	11.0886	5.50192	0	0	0	0	0	0	0	0	0	0	0	0	0	0
COMPLETE-ARO-PWY: superpathway of aromatic amino acid biosynthesis|g__Mitsuokella.s__Mitsuokella_multacida	0	0	0	0	0	0	0	5.42868	0	0	0	0	0	0	0	33.518	0.86623	0	0	0	0	0	0	0	0	0	0	0	0	0	0	0	0	0	0	0	0	0	0	0	0	0	0	0	0	0	0	0	0
COMPLETE-ARO-PWY: superpathway of aromatic amino acid biosynthesis|g__Morganella.s__Morganella_morganii	0	0	0	0	0	0	0	0	0	0	0	0	0	0	0	0	0	0	0	0	0	0	0	0	0	0	0	0	0	0	0	0.451999	0	0	0	0	0	0	0	0	8.47644	0	0	0	0	0	0	0	0
COMPLETE-ARO-PWY: superpathway of aromatic amino acid biosynthesis|g__Phascolarctobacterium.s__Phascolarctobacterium_succinatutens	0	0	0	0	0	0	0	0	0	0	0	0	0	0	0	0	0	0	0	1.819	0	0	0	0	0	0	0	0	0	0	3.53923	0	0	0	0	0	0	0	0	0	0	0	0	2.06509	0	0	0	0	0
COMPLETE-ARO-PWY: superpathway of aromatic amino acid biosynthesis|g__Plesiomonas.s__Plesiomonas_shigelloides	0	0	0	0	0	0	0	0	0	0	0	0	0	0	0	0	0	0	0	0	0	0	0	0	0.335464	0	0	0	0	0	0	0	0	0	0	0	0	0	0	0	0	0	0	0	0	0	0	0	0
COMPLETE-ARO-PWY: superpathway of aromatic amino acid biosynthesis|g__Proteus.s__Proteus_mirabilis	0	0	0	0	0	0	0	0	0	0	0	0	0	0	0	0	0	0	0	0	0	0	0	0	0	0	0	0	0.793792	0	0	0	0	0	0	0	0	0	0	0	0	0	0	0	0	0	0	0	0
COMPLETE-ARO-PWY: superpathway of aromatic amino acid biosynthesis|g__Roseburia.s__Roseburia_hominis	0.746744	0	0.387211	9.31784	0	0.555348	1.16965	0	0	0	0	0	0	0	0	0	2.77836	11.1792	0	0	0.895963	0	0	0	0	1.50824	0.662643	2.89485	0	0	0	0	0.515617	0.292038	0.564305	0	0.44527	0	0.116248	0	0	0	0	1.43992	0	0	0.313584	0	0
COMPLETE-ARO-PWY: superpathway of aromatic amino acid biosynthesis|g__Roseburia.s__Roseburia_intestinalis	0	2.98832	1.04279	1.14143	3.9591	0	0	4.52825	0	0	0	0	4.5145	1.75056	0	0	0.727532	27.0831	0.0978003	11.5632	7.25742	1.14848	0	27.7609	0	0	7.19482	0.812334	0	0	0	0	7.92156	19.2535	0.706888	0	0.665763	0	2.33037	0.386959	0	0	1.78486	5.51084	10.9054	0	1.28584	0	0
COMPLETE-ARO-PWY: superpathway of aromatic amino acid biosynthesis|g__Ruminococcus.s__Ruminococcus_sp_5_1_39BFAA	18.9116	2.78967	0	6.02301	8.87071	45.6998	21.4393	19.9357	1.64248	19.4319	71.9877	14.1498	15.1058	46.3229	0	7.87036	7.57676	23.1979	4.72218	1.14887	4.96458	5.72953	25.818	0	0	11.2827	41.0013	18.1631	0	44.2833	0.71158	0	8.49687	11.8628	18.9925	18.7712	8.89739	0	16.1409	34.3041	0	2.70866	5.71945	2.77317	0	18.1279	152.33	13.2444	0
COMPLETE-ARO-PWY: superpathway of aromatic amino acid biosynthesis|g__Streptococcus.s__Streptococcus_gordonii	0.410897	0	0	0	0	0	0	0	0.266952	0	0	0	0	0	0	0	0	0	0	0	0	0	0	0	0	0	0	0	0	0	0.309342	0	0	0	0	0.142069	0	0	0	0	0	0	0	0	0	0	0	0	0
COMPLETE-ARO-PWY: superpathway of aromatic amino acid biosynthesis|g__Streptococcus.s__Streptococcus_parasanguinis	3.15267	1.60017	0	1.57862	0	0	0.429483	0.577653	0.824425	0.328086	0.361644	0	0	0.98124	0	6.91113	0.404457	0.150182	0	0.256064	0	0.125958	0	0	0	0	0.560746	0	0.407384	0	0.813065	0	0	1.19524	0	6.01618	0.858673	0.649995	0.439793	1.22048	1.84194	0.25145	0.267749	0	0	0.263914	2.54259	0	0
COMPLETE-ARO-PWY: superpathway of aromatic amino acid biosynthesis|g__Streptococcus.s__Streptococcus_salivarius	0	5.38051	0.396496	8.29275	0.885923	2.95174	4.94631	1.51421	5.82106	2.61773	1.09706	0.256835	0	0.755075	0	4.10205	0.573508	0	0.403058	3.0128	0	0.542645	1.11248	1.55424	0	0	3.69018	0.612281	0.934077	0.455873	3.628	1.06616	1.53902	1.64871	0.62181	2.5036	0	1.63765	3.77357	0	0	0.438954	1.34027	0.252452	0	0	0	0	0
COMPLETE-ARO-PWY: superpathway of aromatic amino acid biosynthesis|g__Streptococcus.s__Streptococcus_sanguinis	0	0	0	0	0	0	0	0	0	0	0	0	0	0	0	0	0	0	0	0	0	0	0	0	0	0	0	0	0	0	0	0	0	0	0	0.174078	0	0	0	0	0	0	0	0	0	0	0	0	0
COMPLETE-ARO-PWY: superpathway of aromatic amino acid biosynthesis|g__Streptococcus.s__Streptococcus_sobrinus	0	0	0	0	0	0	0	0	1.41792	0	0	0	0	0	0	0	0	0	0	0	0	0	0	0	0	0	0	0	0	0	0	0	0	0	0	0	0	0	0	0	0	0	0	0	0	0	0	0	0
COMPLETE-ARO-PWY: superpathway of aromatic amino acid biosynthesis|g__Streptococcus.s__Streptococcus_vestibularis	0.660462	1.00641	0	0	0	0.652817	1.73592	0.295726	1.11521	0	1.0583	0	0.305153	0.553253	0	7.74158	0	0.346222	0	0	0	0.0826608	0.283252	0.734844	0	0	1.12342	0	0	0	0	0	0	0	0.195093	7.33258	4.44847	0.800615	1.54974	0.713904	1.98782	0	0	0	0	0	0	0	0
COMPLETE-ARO-PWY: superpathway of aromatic amino acid biosynthesis|g__Succinatimonas.s__Succinatimonas_hippei	0	0	0	0	0	0	0.688671	0	0	0	0	0	0	0	0	0	0.335262	0	0	0	0	0	0	0	0	0	0	0	0	0	0	0	0	0	0	0	0	0	0	0	0	0	0	0	0	0	0	0	0
COMPLETE-ARO-PWY: superpathway of aromatic amino acid biosynthesis|unclassified	227.154	87.6391	85.7791	173.883	78.2805	102.628	148.847	174.897	29.8809	141.811	134.65	44.8001	131.647	170.614	125.64	62.1192	79.5547	132.192	30.7101	66.1915	225.909	73.2678	108.013	55.995	20.4328	124.608	166.414	62.5522	49.6337	62.8085	59.511	41.5383	61.6012	83.2281	83.8817	46.5494	89.6429	34.56	113.46	132.178	5.41404	50.5693	69.7392	68.1446	77.954	23.4936	117.92	39.682	62.8256
CRNFORCAT-PWY: creatinine degradation I	0	1.71767	0	12.7619	0	3.10591	4.99288	3.57337	0	2.53314	0	3.8466	0	0.84074	4.80458	0	6.86235	4.81393	3.77616	4.65526	6.37905	0	10.6123	0	0	0	2.46803	0	0	0	5.2356	0	9.90873	3.68874	2.16094	0.234082	5.08598	0	4.26938	4.37983	0	0.676914	4.46065	0	0	0	10.2047	0	0
CRNFORCAT-PWY: creatinine degradation I|unclassified	0	1.40231	0	5.34194	0	2.55433	3.53224	3.0199	0	0	0	2.53276	0	0.838925	0	0	2.08653	4.30985	2.96306	2.53808	4.5968	0	2.73658	0	0	0	2.32371	0	0	0	0.664018	0	0.904495	2.17346	1.38167	0.230151	2.5064	0	2.53841	0.891086	0	0.41117	2.23497	0	0	0	8.36583	0	0
DAPLYSINESYN-PWY: L-lysine biosynthesis I	84.2955	48.6298	35.0722	54.907	27.6953	35.1884	117.707	81.9012	141.88	103.724	32.536	41.2109	110.06	69.2998	43.6754	61.0897	98.5931	36.0453	146.104	58.7739	34.9908	139.831	165.599	22.6925	161.484	67.5067	42.8127	64.669	64.0036	64.6601	88.4903	32.5533	79.1262	103.553	80.667	137.571	71.9582	33.9812	45.7978	29.2321	71.5149	74.0122	130.277	35.7435	105.084	119.869	41.2431	105.04	190.934
DAPLYSINESYN-PWY: L-lysine biosynthesis I|g__Bifidobacterium.s__Bifidobacterium_animalis	0	0	0	0	0	0	0	0	0	0	0	0	0	0	0	0	0	0	0	0	0	0	0	0	0	0	0	0	2.09882	0	0	0	0	0	0	0	0	0	0	0	0	0	0	0	0	0	0	0	0
DAPLYSINESYN-PWY: L-lysine biosynthesis I|g__Campylobacter.s__Campylobacter_hominis	0	0	0	0	0	0	0	0	0	0	0	0	0	0	0	0	0	0	0	0	0	0	0	0	0	0	0	0	0	0	0	0.450177	0	0	0	0	0	0	0	0	0	0	0	0	0	0	0	0	0
DAPLYSINESYN-PWY: L-lysine biosynthesis I|g__Citrobacter.s__Citrobacter_freundii	0	0	0	0	0	0	0	0	0	0	0	1.49029	0	0	0	0	2.08065	2.13345	0	0	0	0	0	0	0	0	0	0	0.311226	0	0	0	0	0	0	0	0	0	0	0	0	0	0	0	0	0	0	0	0
DAPLYSINESYN-PWY: L-lysine biosynthesis I|g__Citrobacter.s__Citrobacter_koseri	0	0	0	0	0	0	0	0	0	0	0	0	0	0	0	0	0	0	0	0	0	0	0	0	0	0	0	0	0	0	0	0	0	0	0	0	0	0	0	0	6.10566	0	0	0	0	0	0	0	0
DAPLYSINESYN-PWY: L-lysine biosynthesis I|g__Enterobacter.s__Enterobacter_aerogenes	0	0	0	0	0	0	0	0	0	0	0	0	0	0	0	0	0	0	0	0	0	0	0	0	0	0	0	0	0	0	0	0	0	0	0	0	0.262374	0	0	0	0	0	0.147228	0	0	0	0	0	0
DAPLYSINESYN-PWY: L-lysine biosynthesis I|g__Enterobacter.s__Enterobacter_cloacae	1.72584	0	0	0	0	0	0	0	0	0	0	0	0	0	0	0	0.320568	0	0	0.676126	0.254761	0	0.119737	0	0	0	0	0	0	0	0	0	0	0	0	0	0	0	2.26086	0	0	0	0	0	0	0	0	0	0
DAPLYSINESYN-PWY: L-lysine biosynthesis I|g__Escherichia.s__Escherichia_coli	0.186875	0	0.335695	1.70033	0	0	0.278613	7.89346	5.87053	0	5.38087	2.24869	0.632662	3.59474	0.869168	5.16138	3.28874	0.0860339	50.121	1.89288	0.525925	40.5067	0.84953	0.668704	65.2175	0.75443	1.03186	9.03727	16.9523	11.5827	9.85487	4.06948	13.709	0.168751	0.325916	50.3875	0.103015	1.01447	0.109933	0	9.87257	0	31.2289	0.999271	15.6074	2.86546	4.47097	1.54763	0
DAPLYSINESYN-PWY: L-lysine biosynthesis I|g__Haemophilus.s__Haemophilus_parainfluenzae	9.33482	2.95971	0.124359	1.67797	0	0	0	0	0	0	0	0	0	0	0	0	0	0	0	0.274624	0	0	0	0.366917	0	0	0.287074	0	0.549224	0	0	0	0	1.45196	0	0	0	0	0	0.193777	0	0	0	0	0	0.912393	0	0	1.23837
DAPLYSINESYN-PWY: L-lysine biosynthesis I|g__Klebsiella.s__Klebsiella_pneumoniae	2.36026	0	2.42376	0.617462	0.366839	0	0	0	0	0	0.0954702	0	0.469664	0	0.192704	3.55318	15.1359	0	0.186638	0.974524	0.197695	0.0601934	0	1.572	3.98388	0	0.40078	0	0	0	0	0	0	0.331119	10.8553	0	0.226264	0	1.6232	0	0	0	9.03197	0.388852	0.276427	0	0	0	0
DAPLYSINESYN-PWY: L-lysine biosynthesis I|g__Klebsiella.s__Klebsiella_sp_MS_92_3	0	0	0	0	0	0	0	0	0	0	0	0	0	0	0	0	0	0	0	0.297351	0	0	0	0	0	0	0	0	0	0	0	0	0	0	0	0	0	0	0	0	0	0	0	0	0	0	0	0	0
DAPLYSINESYN-PWY: L-lysine biosynthesis I|g__Morganella.s__Morganella_morganii	0	0	0	0	0	0	0	0	0	0	0	0	0	0	0	0	0	0	0	0	0	0	0	0	0	0	0	0	0	0	0	0.361046	0	0	0	0	0	0	0	0	8.14488	0	0	0	0	0	0	0	0
DAPLYSINESYN-PWY: L-lysine biosynthesis I|g__Oxalobacter.s__Oxalobacter_formigenes	0	0	0.41857	0	0	0	0	0.143658	0.328719	0	0	0.405536	0	0	0	0	0	0	0	0	0	0	0.747755	0	0	0	0	0	0	0	0.629788	0	0	0	0.274535	0	0	0	0	0	0	0	0.119513	0	0	0	0	0	0
DAPLYSINESYN-PWY: L-lysine biosynthesis I|g__Plesiomonas.s__Plesiomonas_shigelloides	0	0	0	0	0	0	0	0	0	0	0	0	0	0	0	0	0	0	0	0	0	0	0	0	0.281152	0	0	0	0	0	0	0	0	0	0	0	0	0	0	0	0	0	0	0	0	0	0	0	0
DAPLYSINESYN-PWY: L-lysine biosynthesis I|g__Proteus.s__Proteus_mirabilis	0	0	0	0	0	0	0	0	0	0	0	0	0	0	0	0	0	0	0	0	0	0	0	0	0	0	0	0	0.538786	0	0	0	0	0	0	0	0	0	0	0	0	0	0	0	0	0	0	0	0
DAPLYSINESYN-PWY: L-lysine biosynthesis I|g__Proteus.s__Proteus_penneri	0	0	0	0	0	0	0	0	0	0	0	0	0	0	0	0	0	0	0	0	0	0	0	0	0	0	0	0	0	0	0	0	0	0	0	0	0	0	0	0	0.787046	0	0	0	0	0	0	0	0
DAPLYSINESYN-PWY: L-lysine biosynthesis I|unclassified	0	1.8211	2.15442	6.12796	12.3061	0	0	5.17149	1.46473	0	7.63437	2.63924	9.33391	0	0	1.95285	5.81505	4.92764	5.24628	3.06068	9.44834	3.50134	0	1.60883	1.33038	0	14.1689	1.07725	7.69926	0.568923	1.5909	1.08228	0	1.25345	4.08062	10.0169	0.150991	4.97871	1.72165	1.82214	0.646384	0.968383	2.52274	0	1.42871	1.20516	0	0.583775	5.35181
DENOVOPURINE2-PWY: superpathway of purine nucleotides de novo biosynthesis II	183.123	159.455	149.404	174.622	83.474	130.209	182.543	162.466	115.829	129.349	95.9522	99.3307	152.258	137.753	133.913	186.479	125.366	148.746	72.8884	128.978	148.994	109.628	182.29	106.113	100.861	155.926	160.619	141.869	100.107	96.924	119.664	124.808	84.744	136.852	131.726	154.351	168.875	97.6926	150.382	184.976	123.486	140.877	103.863	109.568	92.6164	175.719	115.684	140.509	147.142
DENOVOPURINE2-PWY: superpathway of purine nucleotides de novo biosynthesis II|g__Haemophilus.s__Haemophilus_parainfluenzae	7.55284	1.80835	0	1.53523	0	0	0	0	0	0	0	0	0	0	0	0	0	0	0	0	0	0	0	0.327099	0	0	0.287404	0	0	0	0	0	0	1.49747	0	0	0	0	0	0	0	0	0	0	0	1.00028	0	0	0
DENOVOPURINE2-PWY: superpathway of purine nucleotides de novo biosynthesis II|unclassified	27.0071	17.699	13.7343	40.7813	21.9362	7.60407	34.2734	44.9034	4.86253	25.6875	6.77575	14.3827	36.6088	23.5064	24.4132	15.5345	22.9501	24.8652	8.71392	10.9517	48.9748	12.711	30.1165	15.5673	9.55621	38.2109	13.5827	13.4484	26.0998	12.3905	11.3061	16.5857	15.8393	16.91	16.3745	6.02838	26.4197	16.9399	25.5181	32.5601	3.25563	13.6968	12.7139	18.143	12.9516	4.83721	4.89606	8.36419	10.2112
DTDPRHAMSYN-PWY: dTDP-L-rhamnose biosynthesis I	211.407	269.23	330.634	333.059	242.293	283.855	350.747	235.974	167.962	304.605	200.665	207.121	306.483	271.263	245.595	233.932	187.921	292.441	116.485	281.048	267.52	120.724	323.418	254.028	74.9566	212.858	252.343	171.827	96.9335	132.732	160.778	224.797	217.255	345.473	227.442	214.908	153.926	287.622	304.771	305.149	109.443	122.101	188.929	259.204	189.085	181.165	326.767	172.667	141.125
DTDPRHAMSYN-PWY: dTDP-L-rhamnose biosynthesis I|g__Acidaminococcus.s__Acidaminococcus_fermentans	0	0	0	0	0	0	0	0	0	0	0.0564648	0	0	0	0	0	0	0	0	0	0	0	0	0	0	0	0	0	0	0	0	0	0	0	0	0	0	0	0	0	0	0	0	0	0	0	0	0	0
DTDPRHAMSYN-PWY: dTDP-L-rhamnose biosynthesis I|g__Alistipes.s__Alistipes_shahii	0.562092	4.52639	0.498285	5.55187	3.343	3.56025	11.2133	0	0.741752	1.52889	0	1.56721	10.4679	0.558286	0	0	8.31969	0.501197	0	8.39619	0.661105	0	2.96804	0	0	1.44927	0.650851	2.64503	0	4.48421	3.99531	10.5549	0.256513	0	0.861882	0	1.83353	0.234167	2.08529	0.631248	0	0	0	1.28512	0	0.232171	0.707162	0	0.125874
DTDPRHAMSYN-PWY: dTDP-L-rhamnose biosynthesis I|g__Anaerostipes.s__Anaerostipes_hadrus	5.08421	0	2.22788	5.47591	0	26.2764	0	3.22083	1.77337	3.02243	14.2981	0	8.01145	6.55854	0	0	0	1.1329	0.813358	0.819095	0	0.896541	0	0	0	0	9.70701	0	0	2.04247	0.657993	0	0	0	0.456757	4.37424	0	8.96255	0	2.27521	0	0	1.85687	4.82366	0	0	41.9929	18.8345	0
DTDPRHAMSYN-PWY: dTDP-L-rhamnose biosynthesis I|g__Anaerotruncus.s__Anaerotruncus_colihominis	0	0	0.163649	0	0	0	0.153811	0	1.24845	0	0	0	0	1.14965	0	0	0	0.152883	0	0	0	0	0.609659	0	0	0.186971	0	0	0	0	0.10739	1.7053	0	0	0	0	0.174915	0	0	0	0	0	0.184577	0.213866	0	0	0.340563	0	0
DTDPRHAMSYN-PWY: dTDP-L-rhamnose biosynthesis I|g__Bacteroides.s__Bacteroides_caccae	0	0	0.13613	0.975911	0	0	0	0	10.7916	0	4.50855	4.59655	7.1869	2.16387	0	0	0	2.14215	0.115845	3.62829	0.386656	2.71297	51.0877	26.3665	0.101313	2.76635	0.432832	1.07661	0	0	1.49566	0	17.7723	0	0	0.0779576	1.86276	0	6.35893	10.1559	0	24.1289	3.42813	6.60249	0	0	0	0	0
DTDPRHAMSYN-PWY: dTDP-L-rhamnose biosynthesis I|g__Bacteroides.s__Bacteroides_finegoldii	0	9.22249	0	4.71377	0	0	0	0	0	0	0	0.189722	0.268583	0.28314	0	0	31.1272	0	0	23.9747	0	0	0	0	0	0	0	0	0	0	0.209866	0	0	0.321066	0	0	0	0	0.30303	0	7.79736	0	0	0	0	0.122642	1.14504	0	0
DTDPRHAMSYN-PWY: dTDP-L-rhamnose biosynthesis I|g__Bacteroides.s__Bacteroides_fluxus	0	0	0	0	0	0	0	0	0	0	0	0	0	0	0	0	0	0	0	0	0	0	0	0	0	0	0	0	0	0	0	39.9776	0	0	0	0	0	0	0	0	0	0	0	0	0	0.161267	0	0	0.149386
DTDPRHAMSYN-PWY: dTDP-L-rhamnose biosynthesis I|g__Bacteroides.s__Bacteroides_fragilis	0	0.241271	3.10011	4.29199	6.68765	19.1385	0.510033	7.05011	47.8527	0	3.30564	7.57199	1.10624	0	4.58054	104.022	1.10959	0	0	0	0	8.06412	0	0	0.666698	0	0.388261	0	0	0.509664	35.4889	0	0	0	7.69774	0.990986	0	0	10.8099	0.132657	4.90573	0	8.23174	0.57503	0.365665	2.99359	2.53399	30.3943	0
DTDPRHAMSYN-PWY: dTDP-L-rhamnose biosynthesis I|g__Bacteroides.s__Bacteroides_ovatus	3.15475	0.355225	34.073	2.62262	3.47828	4.93972	4.30279	3.29678	2.952	3.33077	1.17361	5.68715	16.8541	5.0928	45.3138	0	1.87637	0.895554	1.11153	46.7967	0.13622	0	11.6705	22.1351	0.142187	4.75174	2.65403	1.45664	0	2.31057	2.39793	4.14547	14.0416	9.77332	11.6308	2.3253	11.1481	65.3424	9.54567	4.23113	0	7.1403	9.15894	25.8661	3.7071	5.65004	0	17.2851	19.4871
DTDPRHAMSYN-PWY: dTDP-L-rhamnose biosynthesis I|g__Bacteroides.s__Bacteroides_plebeius	0	0	0	0	0	0	0	0	0	0	0	0	0	0	0	0	0	0	0	0	0	0	0	0	0	0	0	0	0	0	0.513187	0	0	0	0	0	0	0	0	0	0	0	0	0	0	0	0	0	0
DTDPRHAMSYN-PWY: dTDP-L-rhamnose biosynthesis I|g__Bacteroides.s__Bacteroides_sp_2_1_22	0	0	47.1589	0	0	0	0	0	0	0	0	0	0	0	0	0	0	0	0	0	0	0	0	0	0	0	2.32801	0	0	0	0	0	0	0	0	0	0	0	0	0	0	0	0	0	0	0	0	0	0
DTDPRHAMSYN-PWY: dTDP-L-rhamnose biosynthesis I|g__Bacteroides.s__Bacteroides_xylanisolvens	6.43642	15.0107	43.7985	1.33765	28.8273	3.38316	1.28002	4.29611	5.33561	6.16561	9.59089	1.08403	9.01102	0	0	6.6141	3.04067	1.89385	0	12.6512	0.486919	5.50018	0.897247	39.9537	0.675741	0.0916499	2.29031	9.29531	0	0.49496	0	4.44489	0.704916	3.94185	20.5714	12.7909	12.8227	16.2049	1.41004	5.06479	34.0543	1.56758	1.43173	1.47493	9.38744	0.793286	6.46298	0.932434	12.1634
DTDPRHAMSYN-PWY: dTDP-L-rhamnose biosynthesis I|g__Bifidobacterium.s__Bifidobacterium_animalis	0	0	0	0	0	0	0	0	0	0	0	0	0	0	0	0	0	0	0	0	0	0	0	0	0	0	0	0	2.70878	0	0	0	0	0	0	0	0	0	0	0	0	0	0	0	0	0	0	0	0
DTDPRHAMSYN-PWY: dTDP-L-rhamnose biosynthesis I|g__Bifidobacterium.s__Bifidobacterium_dentium	0	0	0	0.469746	0	0	0	0	0	0	0	0	0	0	0	0	0	0	0	0	0	0	1.15544	0.182471	0	0	0	0	1.64873	0	0	0	0	0	0	0.194669	0	0	0	0	0	0	0	0	0	0	0	0	0
DTDPRHAMSYN-PWY: dTDP-L-rhamnose biosynthesis I|g__Bifidobacterium.s__Bifidobacterium_longum	10.6874	0	0	0.385305	0	0	0	0	0	0	0	0.228949	0.0631051	0	0	0	0	0.0299259	0	0.0951069	0	0.141071	31.1201	0	0	0.28962	0	0	0	1.13245	0	0	0.0928967	0.161619	1.81975	0	0.363251	0	0.784034	0.105493	0	0.982218	0.304002	2.15942	0	30.5006	0	0	0
DTDPRHAMSYN-PWY: dTDP-L-rhamnose biosynthesis I|g__Blautia.s__Ruminococcus_obeum	1.60359	2.72897	0.191634	1.65409	1.49202	2.56423	7.90085	8.91458	1.5513	3.76597	0.370098	4.08329	7.022	1.86811	0	0	4.33011	12.1777	1.03914	4.0311	8.92093	1.40714	3.44179	0	0.11748	9.62645	4.32887	0.891889	0	0	5.9196	0	12.7759	2.2627	8.55923	0.416151	4.28032	0	17.1399	3.64242	0	0.952752	1.77283	2.44042	24.9869	0	0.816546	3.61238	0
DTDPRHAMSYN-PWY: dTDP-L-rhamnose biosynthesis I|g__Blautia.s__Ruminococcus_torques	0	0	0	0	0	0	0	0	6.16123	8.91919	0	0	0	0	0	0	0	0	0	0	0	0	16.2742	0	0	0	15.2648	0	0	0	0.249376	0	0	0	0	0	0	0	0	0	0	0	0	0	0	0	0	0	0
DTDPRHAMSYN-PWY: dTDP-L-rhamnose biosynthesis I|g__Clostridiales_noname.s__Clostridiales_bacterium_1_7_47FAA	1.46358	0	0.262878	0	0	0	0	0	0	0.139296	0	0	0	0.155552	1.17348	0.439333	0	0	0	0	0	0.136468	1.33488	0.61737	0	0.63494	0	0	0.476252	0.314143	0	9.05211	0.0819436	0	0	0.248116	0	0.505167	0.0920913	1.17903	0	0.528255	0.0634601	0	0.608698	0	0.316962	0.258124	0.185076
DTDPRHAMSYN-PWY: dTDP-L-rhamnose biosynthesis I|g__Clostridium.s__Clostridium_asparagiforme	0.28706	0	0.180173	0	0	0	0	0	0	0	0	0	0	0	0.838279	0	0.257435	0	0	0.180963	0	0.0934568	1.41169	0	0	0	0	0.582132	0	0	0.179924	0	0.187879	0.105368	0	0	0.529082	0	0.307479	0.733713	0	0.495097	0.0971291	0	0	0	0	0	0
DTDPRHAMSYN-PWY: dTDP-L-rhamnose biosynthesis I|g__Clostridium.s__Clostridium_clostridioforme	0.392761	0	0	0	0	0.52248	0	0	0	0	0.369307	0	0	0.305579	5.00985	0	0	0	0	0	0	0	0.37726	0.596857	0	0	0	0	0.621852	0	0	0	0.411747	0	0	0.120269	0	0	0	1.92206	3.75711	0	0	0	13.2159	0	1.15924	0	8.02043
DTDPRHAMSYN-PWY: dTDP-L-rhamnose biosynthesis I|g__Clostridium.s__Clostridium_sp_L2_50	0	0	0	0	0	0	0	0	0	0	0	0	0	0	0	0	0	0	0	0	0	0	0	0	0	0	0	0	0	0	0	0	0	0	0	0	0	0	0	0	0	0	12.0673	0	0	0	0	0	0
DTDPRHAMSYN-PWY: dTDP-L-rhamnose biosynthesis I|g__Coprococcus.s__Coprococcus_catus	0	0	0	1.13894	0	0.181033	1.00892	2.03923	5.9805	0	0	5.80354	3.29638	0	0	0	0.312798	0	0	0	1.55292	1.13851	0	0	0	0	0.552599	0	0	0	7.37138	0	0	0.884178	1.46741	0	0	0	2.65449	0	0	0	0	0	0	0.171353	4.42543	0	0
DTDPRHAMSYN-PWY: dTDP-L-rhamnose biosynthesis I|g__Desulfovibrio.s__Desulfovibrio_desulfuricans	0	0	0	0	0	0	0	0	0	0	0	0	0	0	0	0	0	0	0	0	0	0	0	0	0	0	0	0	0	0	0	0	0	0	0	0	0	0	0.0643273	0	0	0	0	0	0	0	0	0	0
DTDPRHAMSYN-PWY: dTDP-L-rhamnose biosynthesis I|g__Eggerthella.s__Eggerthella_lenta	0.705289	0	0.143729	0	0	0.46327	0	0	0	0.165755	0.251935	0.301689	0	0.15782	4.19268	0	0	0	0	0	0	0	1.24161	0	0	0	0	0	0	1.30929	0	3.48861	0.396773	0	0	0	0	0	0.18571	0	0	0	0.103754	0	0.215953	0	0.761582	0	0
DTDPRHAMSYN-PWY: dTDP-L-rhamnose biosynthesis I|g__Eggerthella.s__Eggerthella_sp_1_3_56FAA	0	0	0	0	0	0	0	0	0	0	0	0	0	0	2.37367	0	0	0	0	0	0	0	0	0	0	0	0	0	0	0	0	0	0	0	0	0	0	0	0	0	0	0	0	0	0	0	0	0	0
DTDPRHAMSYN-PWY: dTDP-L-rhamnose biosynthesis I|g__Erysipelotrichaceae_noname.s__Eubacterium_biforme	0	0.549606	1.86991	1.03539	0	0	0	0	0	0	0	0	0	46.0089	0	0	0	0	0	0	2.49382	0	1.33279	0	0	8.43091	0	0.901105	0	0	3.01621	0	0	0	0	0	0	10.2347	0.850404	0	0	0.435129	0	0.112824	0	0	13.0676	0	0
DTDPRHAMSYN-PWY: dTDP-L-rhamnose biosynthesis I|g__Escherichia.s__Escherichia_coli	0.769504	0	0.35427	1.88879	0.250999	0.132859	0	0.824847	8.82814	0.197332	13.9703	0.16477	1.23806	7.31001	3.48187	6.06572	3.16129	0.091632	53.1868	0	0.15803	37.4911	1.09803	1.16182	14.7469	0.616235	0.97722	11.5723	0.0749851	16.0209	2.08218	5.18115	19.2948	0	0.204241	107.944	0	0.444168	0.282353	0	0.892057	0.0918662	21.7763	0.105887	0	4.13336	0.165206	1.17901	0
DTDPRHAMSYN-PWY: dTDP-L-rhamnose biosynthesis I|g__Escherichia.s__Escherichia_fergusonii	0	0	0	0	0	0	0	0	0	0	0	0	0	0	0	0	0	0	0	0	0	0.333444	0	0	0	0	0	0	0	0	0	0	0	0	0	0	0	0	0	0	0	0	0	0	0	0	0	0	0
DTDPRHAMSYN-PWY: dTDP-L-rhamnose biosynthesis I|g__Eubacterium.s__Eubacterium_rectale	0	22.7958	44.9883	44.154	10.4227	36.5112	68.2531	25.0081	2.17163	22.1072	0.272771	30.8456	0.420939	0.70556	0	18.7561	0.713848	9.91609	15.2825	1.63204	33.2878	0	0	0	0	16.3251	14.0134	2.2384	0	0.95141	9.99996	0	36.1721	0.932631	26.5167	0.311519	14.33	0	28.7672	0	0	1.23068	17.5816	1.79776	0	2.9255	0.299798	0	0
DTDPRHAMSYN-PWY: dTDP-L-rhamnose biosynthesis I|g__Faecalibacterium.s__Faecalibacterium_prausnitzii	0.408381	25.4759	6.14096	68.0747	51.1075	22.3534	56.856	40.8358	4.11559	52.4779	17.397	20.9213	66.5983	7.39779	0	0.373505	23.3996	84.5021	1.34843	20.1678	23.5657	10.0455	8.0264	0	0.152704	17.9447	51.4374	20.4941	0	3.80629	7.40311	0.182663	4.77834	39.991	6.98162	18.5691	2.1458	46.7357	56.5001	90.1337	0	1.72626	18.0132	75.9341	0	0	28.0041	10.8722	0
DTDPRHAMSYN-PWY: dTDP-L-rhamnose biosynthesis I|g__Fusobacterium.s__Fusobacterium_mortiferum	0	0	0	0	3.20939	0	0	0	0.215241	0.410925	0	0	0	8.27322	0	0	0	0.442451	0	0	0	0	0.298784	0	0.0521846	0	0	0	0	0	0	0	3.90547	2.41533	0	0	1.05675	0	0.176486	0.834599	0	10.0139	0	0	0	41.7738	0	0.685129	0
DTDPRHAMSYN-PWY: dTDP-L-rhamnose biosynthesis I|g__Fusobacterium.s__Fusobacterium_nucleatum	0	0.206934	0	0	0	0	0	0	0	0	0	0	0	0	0	0	0	0	0	0	0	0	0	0	0	0	0	0	0	0	0	0	0	0	0	0	0	0	0	0	0	0	0	0	0	0	0	0	0
DTDPRHAMSYN-PWY: dTDP-L-rhamnose biosynthesis I|g__Lachnospiraceae_noname.s__Lachnospiraceae_bacterium_5_1_63FAA	2.2591	3.41005	1.2944	2.34151	4.9604	14.8752	23.7692	1.38077	0.182951	1.87365	13.8567	0	3.63212	3.79797	0	0	0.193628	0.403208	0.134396	0.814531	2.38014	0.273729	1.49405	0	0	2.48153	6.21879	5.95142	0	1.75255	0.421162	0.503382	0	0	0.360163	3.81811	0	6.07666	6.85431	1.7214	0	2.87299	1.16714	2.93718	0	7.87218	19.9265	12.0118	0
DTDPRHAMSYN-PWY: dTDP-L-rhamnose biosynthesis I|g__Lactobacillus.s__Lactobacillus_oris	0	0	0	0	0	0	0	0	0	0	0	0	0	0	0	0	0	0	0	0	0	0	0	0	0	0	0	0	0	0	0	0	0	0	0	0	0	0	0	0	0	0	0	0	0	0	0	0.919518	0
DTDPRHAMSYN-PWY: dTDP-L-rhamnose biosynthesis I|g__Lactobacillus.s__Lactobacillus_reuteri	0	0	0	0	0	0	0.167764	0	0	0	0	0	0	0	0	0	0	0	0	0	0	0	0	0	0	0	0	0	0	0	0	0	0	0	0	0	0	0	0	0	0	0	0	0	0	0	0	0	0
DTDPRHAMSYN-PWY: dTDP-L-rhamnose biosynthesis I|g__Megasphaera.s__Megasphaera_micronuciformis	0	0	0	0	0	0	0	0	0	0	0	0	0	0	0	0	0	0	0	0	0	0	0	0	0.250495	0	0	0	0	0	0	0	0	0	0	0	0	0	0	0	0	0	0	0	0	0	0	0	0
DTDPRHAMSYN-PWY: dTDP-L-rhamnose biosynthesis I|g__Methanobrevibacter.s__Methanobrevibacter_smithii	0	0	0	0	0	0	0	0	0	0	0	0	4.55658	0	0	0	2.33142	0	0.107258	0	1.67161	0	4.93076	0	0	4.35826	0	4.55194	0	0	0	0	0	0	0	0	0	0	0	0	0	0.67748	0	0	0	0	0	0	0
DTDPRHAMSYN-PWY: dTDP-L-rhamnose biosynthesis I|g__Odoribacter.s__Odoribacter_splanchnicus	1.63309	2.20734	0	3.37798	0	0	6.93693	2.82413	13.5499	6.32172	0	5.40648	8.02222	1.32812	0	0	4.06391	1.32332	0	3.04986	2.6659	0	0	0	0	15.8068	0.535783	3.09707	0	0	0.693288	33.3266	1.57141	2.31682	3.19	0	1.73692	0	0.628422	0	0	3.14404	0	2.6811	0	0.336225	0	0	1.4172
DTDPRHAMSYN-PWY: dTDP-L-rhamnose biosynthesis I|g__Olsenella.s__Olsenella_uli	0	0	0	0	0	0	0	0	0	0	0	0	0	0	0	0	0	0	0	0	0	0	0	0.1718	0	0	0	0	0	0	0	0	0	0	0	0	0	0	0	0	0	0	0	0	0	0	0	0	0
DTDPRHAMSYN-PWY: dTDP-L-rhamnose biosynthesis I|g__Oxalobacter.s__Oxalobacter_formigenes	0	0	0.731808	0	0	0	0	0	0.467595	0	0	0	0	0.165775	0	0	0	0	0	0	0	0	1.07413	0	0	0	0	0	0	0	0.11459	0	0	0	0	0	0	0	0	0	0	0	0	0	0	0	0	0	0
DTDPRHAMSYN-PWY: dTDP-L-rhamnose biosynthesis I|g__Porphyromonas.s__Porphyromonas_asaccharolytica	0	0	0	0	0	0	0	0	0	0	0	0	0	0	0	0	0	0	0	0	0	0	0	0	0	0	0	0	0	0	0	8.20964	0	0	0	0	0	0	0	0	0	0	0	0	0	0	0	0	0
DTDPRHAMSYN-PWY: dTDP-L-rhamnose biosynthesis I|g__Porphyromonas.s__Porphyromonas_uenonis	0	0	0	0	0	0	0	0	0	0	0	0	0	0	0	0	0	0	0	0	0	0	0	0	0	0	0	0	0	0	0	3.27261	0	0	0	0	0	0	0	0	0	0	0	0	0	0	0	0	0
DTDPRHAMSYN-PWY: dTDP-L-rhamnose biosynthesis I|g__Prevotella.s__Prevotella_timonensis	0	0	0	0	0	0	0	0	0	0	0	0	0	0	0	0	0	0	0	0	0	0	0.329286	0	0	0	0	0	0	0	0	1.16566	0	0	0	0	0	0	0	0	0	0	0	0	0	0	0	0	0
DTDPRHAMSYN-PWY: dTDP-L-rhamnose biosynthesis I|g__Roseburia.s__Roseburia_intestinalis	0.204879	3.8432	1.12198	1.37566	5.50783	0.720223	0.370746	4.25005	0.207431	0	0.202716	0.782952	5.55864	0.44075	0	0	1.10018	28.2052	0.096893	10.3578	6.87346	2.46631	0	26.1333	0	0	8.68867	1.29589	0	0	0	0	8.94076	37.269	0.660637	0	0.596076	0	3.22462	0	0	0	3.98721	5.14165	7.23308	0	4.06604	0	0
DTDPRHAMSYN-PWY: dTDP-L-rhamnose biosynthesis I|g__Streptococcus.s__Streptococcus_australis	0	0	0	0	0	0	0	0	0	0.24228	0	0	0	0	0	0.645635	0	0	0	0	0	0	0	0	0	0	0	0	0	0.223672	0	0	0	0	0	0	0.186567	0	0	0	0	0	0	0	0	0	0	0	0
DTDPRHAMSYN-PWY: dTDP-L-rhamnose biosynthesis I|g__Streptococcus.s__Streptococcus_sanguinis	0.326639	0.375392	0	0.317112	0	0	0	0.13303	0	0	0	0	0	0	0	0	0	0	0	0	0	0	0	0	0	0	0	0	0	0.143959	0.347047	0	0	0	0	0.315532	0.234066	0	0.0340011	0.14419	0	0	0	0	0	0	0	0	0
DTDPRHAMSYN-PWY: dTDP-L-rhamnose biosynthesis I|g__Streptococcus.s__Streptococcus_sobrinus	0	0	0	0	0	0.154176	0	0	2.66245	0	0	0	0	0	0	0	0	0	0	0	0	0	0	0	0	0	0	0	0	0	0	0	0	0	0	0	0	0	0	0	0	0	0	0	0	0	0	0	0
DTDPRHAMSYN-PWY: dTDP-L-rhamnose biosynthesis I|g__Subdoligranulum.s__Subdoligranulum_variabile	0	0	0	0.810757	0	0	0	0	0	0	0	0	0	0	0	0	0	0	0	0	0	0	0	0	0	0	0	0	0	0	0	0	0	0	0	0	0	0	0	0	0	0	0	0	0	0	0	0	0
DTDPRHAMSYN-PWY: dTDP-L-rhamnose biosynthesis I|g__Succinatimonas.s__Succinatimonas_hippei	0	0	0	0	0	0	0.710644	0	0	0	0	0	0	0	0	0	0.390101	0	0	0	0.294194	0	0	0	0	0	0	0	0	0	0	0	0	0	0	0	0	0	0	0	0	0	0	0	0	0	0	0	0
DTDPRHAMSYN-PWY: dTDP-L-rhamnose biosynthesis I|g__Veillonella.s__Veillonella_atypica	1.96756	0.916455	0	0	0	0	0	0	0	0	0	0	0	0	0	0	0	0	0	0	0	0	0	0	0	0	0	0	0	0	0	0	0	0	0	0	0	0	0	0.143245	0	0	0	0	0	0.466367	0	0	0
DTDPRHAMSYN-PWY: dTDP-L-rhamnose biosynthesis I|unclassified	139.592	54.6105	50.2075	104.393	37.6051	71.9645	91.4655	59.0171	25.2358	72.0105	75.6512	50.6883	61.685	137.4	79.1963	36.7223	36.8775	65.0373	26.5334	49.451	108.779	37.5133	99.3942	30.2532	15.4587	81.2612	80.9553	40.9008	48.819	49.2084	34.4925	25.0308	36.3779	42.1577	36.1759	25.8889	57.8216	22.9468	48.1944	69.3198	11.3506	43.051	49.4133	38.6794	66.9248	20.694	88.2941	23.5978	35.1858
ECASYN-PWY: enterobacterial common antigen biosynthesis	0.334457	0.141998	0.577778	2.30273	0	0.248698	0	11.946	8.6449	0.23868	12.7748	5.00257	0.592748	7.41411	2.21629	10.1391	8.59743	3.73567	65.0385	3.72249	1.19588	66.2806	0.74197	1.13377	77.0253	1.12279	2.02084	12.3948	33.4698	19.6779	16.7137	5.20041	16.3974	0	0.379852	61.6009	0.261236	1.15162	0.339862	0	22.4278	0.375779	37.7848	1.74389	20.9518	4.12064	5.69614	2.28905	0.253624
ECASYN-PWY: enterobacterial common antigen biosynthesis|g__Citrobacter.s__Citrobacter_freundii	0	0	0	0	0	0	0	0	0	0	0	1.66463	0	0	0	0	2.50667	2.57424	0	0	0	0	0	0	0	0	0	0	0	0	0	0	0	0	0	0	0	0	0	0	0	0	0	0	0	0	0	0	0
ECASYN-PWY: enterobacterial common antigen biosynthesis|g__Escherichia.s__Escherichia_coli	0.291266	0.112781	0.446648	1.86384	0	0.222978	0	9.67185	7.73048	0.198331	11.039	2.74572	0.473487	6.63063	1.78292	8.29996	4.46595	0	60.087	2.85092	0.82764	57.4029	0.689303	0.808857	70.8201	0.896223	1.63191	10.8406	26.0029	15.9528	14.6062	3.98306	14.6571	0	0.321224	56.7817	0.194158	0.97838	0.250072	0	10.6248	0.245809	32.5963	1.38207	17.1254	3.63293	4.86254	1.95537	0.209363
ECASYN-PWY: enterobacterial common antigen biosynthesis|g__Escherichia.s__Escherichia_fergusonii	0	0	0	0	0	0	0	0	0	0	0	0	0	0	0	0	0	0	0	0	0	0.638384	0	0	0	0	0	0	0	0	0	0	0	0	0	0	0	0	0	0	0	0	0	0	0	0	0	0	0
ENTBACSYN-PWY: enterobactin biosynthesis	12.4171	13.211	4.85366	18.6308	0	0	26.6432	34.7525	49.6435	15.1366	52.1821	19.191	23.4743	39.7777	17.1101	50.4279	20.5239	14.3922	156.52	29.5312	10.2925	43.457	19.901	8.37588	192.141	6.66467	16.9873	48.2584	59.6734	49.6768	59.2073	29.617	49.0951	5.172	10.7465	173.175	56.6497	13.8947	48.9772	0	48.7543	2.9047	101.707	14.9067	49.3176	29.0504	34.6975	22.5573	68.6817
ENTBACSYN-PWY: enterobactin biosynthesis|g__Escherichia.s__Escherichia_coli	1.21688	0	0.96898	4.32943	0	0	0.342649	13.1976	15.0118	0.594122	18.8612	5.83309	1.25303	9.33271	4.59225	12.7102	10.3592	0	141.984	5.92333	1.3937	37.9056	1.67507	2.46112	172.224	2.68671	3.82166	23.2272	31.8826	26.3707	36.6977	9.80904	35.3115	0.708941	1.67768	143.203	0.707655	2.65054	0.923186	0	23.307	0.553656	82.6294	3.65392	38.658	8.09744	13.4567	5.02136	0
ENTBACSYN-PWY: enterobactin biosynthesis|g__Escherichia.s__Escherichia_fergusonii	0	0	0	0	0	0	0	0	0	0	0	0	0	0	0	0	0	0	0	0	0	0.534426	0	0	0	0	0	0	0	0	0	0	0	0	0	0	0	0	0	0	0	0	0	0	0	0	0	0	0
FAO-PWY: fatty acid &beta;-oxidation I	20.4017	8.95671	9.04692	24.1985	7.11547	0.929704	11.6866	32.0254	26.6115	1.43024	24.5889	32.7477	17.0989	19.15	0.761947	5.96202	38.409	16.7667	68.2739	14.2041	16.827	56.8434	9.43616	2.40785	44.2869	10.7247	22.0025	34.1847	6.61624	17.9344	44.8919	9.9389	22.0079	4.62176	15.1984	83.9932	2.92806	7.06934	24.2518	2.93224	20.0931	1.71664	59.3914	9.77858	6.25239	5.51522	34.7285	7.66686	0.141487
FAO-PWY: fatty acid &beta;-oxidation I|g__Citrobacter.s__Citrobacter_freundii	0	0	0	0	0	0	0	0	0	0	0	2.07431	0	0	0	0	2.69765	1.96428	0	0	0	0	0	0	0	0	0	0	0.24362	0	0	0	0	0	0	0	0	0	0	0	0.0861994	0	0	0	0	0	0	0	0
FAO-PWY: fatty acid &beta;-oxidation I|g__Citrobacter.s__Citrobacter_koseri	0	0	0	0	0	0	0	0	0	0	0	0	0	0	0	0	0	0	0	0	0	0	0	0	0	0	0	0	0	0	0	0.250246	0	0	0	0	0	0	0	0	6.80969	0	0	0	0	0	0	0	0
FAO-PWY: fatty acid &beta;-oxidation I|g__Escherichia.s__Escherichia_coli	0	0.0910655	0	1.49806	0	0.15416	0.101071	2.08455	1.22479	0.0822045	0.612418	1.30017	0.81311	1.48593	0.07036	2.36612	2.06072	0.112585	54.6376	2.61146	0.237209	33.8372	0.513826	0.0836128	40.9632	0.105687	0.888589	9.376	1.8837	4.82514	2.26005	1.80815	9.69246	0.151372	0	53.4829	0	0.176685	0.15911	0	4.98729	0	22.029	1.37108	4.14376	1.01846	2.20481	0.792812	0.101958
FAO-PWY: fatty acid &beta;-oxidation I|g__Proteus.s__Proteus_penneri	0	0	0	0	0	0	0	0	0	0	0	0	0	0	0	0	0	0	0	0	0	0	0	0	0	0	0	0	0	0	0	0	0	0	0	0	0	0	0	0	1.54971	0	0	0	0	0	0	0	0
FAO-PWY: fatty acid &beta;-oxidation I|unclassified	0.622005	0	0	0	0	0	0.674357	0	0	0	0	2.22463	0	0	0	0	1.88243	0.940251	0.15079	0	1.43438	0	0	0.330415	0.540536	2.16237	0	0	0.350504	0	0	0	0	0	0	0.666408	0	0	0	0	0.852998	0	0.309772	0	0	0	0	0	0
FASYN-ELONG-PWY: fatty acid elongation -- saturated	60.6952	15.6275	11.952	34.7965	7.01502	0.823623	22.5151	34.7481	50.8021	18.4814	32.5614	28.5418	38.5691	22.4166	10.6939	33.8804	81.3231	10.495	117.939	20.6768	13.799	112.6	7.26789	16.8302	145.09	33.1038	13.2454	35.5469	60.3512	46.6486	60.21	75.3406	51.9521	15.9588	52.6797	109.864	13.475	114.472	18.6222	5.30033	57.4363	9.75339	90.0947	10.2921	46.0721	34.4609	17.9467	8.90792	155.325
FASYN-ELONG-PWY: fatty acid elongation -- saturated|g__Aggregatibacter.s__Aggregatibacter_segnis	0.251612	0	0	0	0	0	0	0	0	0	0	0	0	0	0	0	0	0	0	0	0	0	0	0	0	0	0	0	0	0	0	0	0	0	0	0	0	0	0	0	0	0	0	0	0	0	0	0	0
FASYN-ELONG-PWY: fatty acid elongation -- saturated|g__Bacteroides.s__Bacteroides_xylanisolvens	2.75961	0	0	0	0	0	0.316026	0	0	0	0	0	0	0	0	0	0	0	0	0	0	0	0.454115	0	0	0.158242	0	0	0	0	0	0	0	0	0	0	0	13.3688	0	0	0	0	0	0	0	0.817639	0	0	0
FASYN-ELONG-PWY: fatty acid elongation -- saturated|g__Citrobacter.s__Citrobacter_freundii	0	0	0	0	0	0	0	0	0	0	0	2.78578	0	0	0	0	2.50212	1.72659	0	0	0	0	0	0	0	0	0	0	0	0	0	0	0	0	0	0	0	0	0	0	0	0	0	0	0	0	0	0	0
FASYN-ELONG-PWY: fatty acid elongation -- saturated|g__Enterobacter.s__Enterobacter_aerogenes	0	0	0	0	0	0	0	0	0	0	0	0	0	0	0	0	0	0	0	0	0	0	0	0	0	0	0	0	0	0	0	0	0	0	0	0	0.242032	0	0	0	0	0	0.333833	0	0	0	0	0	0
FASYN-ELONG-PWY: fatty acid elongation -- saturated|g__Enterobacter.s__Enterobacter_cloacae	1.62688	0	0	0.707169	0	0	0	0	0	0	0	0	0	0	0	0	0.812641	0.706518	0	0.577761	0.29608	0	0.332028	0.344702	0	0	0	0	0	0	0	0	0	0	0.2483	0	0.201195	0	2.21316	0	4.36627	0	0	0	0	0	0	0	74.247
FASYN-ELONG-PWY: fatty acid elongation -- saturated|g__Escherichia.s__Escherichia_coli	1.11866	0	0.964424	2.17321	0	0	0.450246	5.84358	10.11	0	12.0245	3.2197	0.436566	6.84209	2.16503	6.30066	4.72804	0.251163	70.1334	2.9997	1.0638	51.1217	1.17067	1.09534	87.4461	1.52666	1.29277	12.3604	16.9038	13.852	24.7039	5.00235	18.6224	0.3468	0.431386	47.8135	0	1.51958	0.184284	0	7.99732	0.469728	29.2077	1.92345	12.3905	4.54283	6.77881	2.71079	0
FASYN-ELONG-PWY: fatty acid elongation -- saturated|g__Escherichia.s__Escherichia_fergusonii	0	0	0	0	0	0	0	0	0	0	0	0	0	0	0	0	0	0	0	0	0	0.293976	0	0	0	0	0	0	0	0	0	0	0	0	0	0	0	0	0	0	0	0	0	0	0	0	0	0	0
FASYN-ELONG-PWY: fatty acid elongation -- saturated|g__Haemophilus.s__Haemophilus_parainfluenzae	1.1631	0.234721	0.246128	1.33506	0	0	0	0	0	0	0	0	0	0	0	0	0	0	0	0	0	0	0	0	0	0	0.261426	0	0	0	0	0	0	0	0	0	0	0	0	0	0	0	0	0	0	0	0	0	0
FASYN-ELONG-PWY: fatty acid elongation -- saturated|g__Klebsiella.s__Klebsiella_pneumoniae	2.77575	0	2.1276	1.13917	1.54673	0	0	0	0	0	0	0	0.455871	0	0.528759	5.1474	19.785	0	0.342111	0.955144	0.546959	0.205488	0	2.33753	2.56285	0	0.707629	0	0	0	0.109049	0	0	0.635114	16.7808	0.140115	0.337447	0	2.26405	0	0.157035	0	11.1787	0.54203	0.468858	0.123301	0	0	0
FASYN-ELONG-PWY: fatty acid elongation -- saturated|g__Klebsiella.s__Klebsiella_sp_MS_92_3	0	0	0	0	0	0	0	0	0	0	0	0	0	0	0	0	0	0	0	0.354252	0	0	0	0	0	0	0	0	0	0	0	0	0	0	0	0	0	0	0	0	0	0	0	0	0	0	0	0	0
FASYN-ELONG-PWY: fatty acid elongation -- saturated|g__Pseudomonas.s__Pseudomonas_aeruginosa	0	0	0.165993	0	0	0	0	0	0	0	0	0	0	0	0	0	0	0	0	0	0	0	0	0	0	0	0	0	0	0	0	0	0	0	0	0	0	0	0	0	0	0	0	0	0	0	0	0	0
FASYN-ELONG-PWY: fatty acid elongation -- saturated|unclassified	0	0	1.55047	2.04821	1.35523	0	1.89819	0	0	0	0	0	11.4529	0	0	0.374599	5.88571	0	1.1547	0	0	0.594609	0.754102	0.296956	0	0	0	0	1.34516	0	0	7.46911	0	0	0	0.419492	1.27493	7.50631	0	1.88842	0.576661	0.92403	0	0	0	0	0	0	0
FASYN-INITIAL-PWY: superpathway of fatty acid biosynthesis initiation (E. coli)	42.075	9.96062	7.57226	23.3272	4.42054	0.515387	14.6846	23.309	33.8259	11.8755	22.0984	18.4748	26.0098	14.72	6.82903	22.3858	60.623	6.73029	92.7471	13.224	8.8425	94.4329	4.59197	10.7162	111.224	22.3368	8.59155	24.4578	53.7104	31.8521	43.4184	55.5971	35.2358	10.2755	35.728	95.0383	8.61415	80.1855	12.1074	3.34871	43.0725	6.18449	72.5632	6.52176	31.2878	22.2229	12.7023	5.63453	132.55
FASYN-INITIAL-PWY: superpathway of fatty acid biosynthesis initiation (E. coli)|g__Bacteroides.s__Bacteroides_xylanisolvens	1.56098	0	0	0	0	0	0.918215	0	0	0	0	0	0	0	0	0	0	0	0	0	0	0	0.652327	0	0	0.189996	0	0	0	0	0	0	0	0	0	0	0	13.6022	0	0	0	0	0	0	0	1.14002	0	0	0
FASYN-INITIAL-PWY: superpathway of fatty acid biosynthesis initiation (E. coli)|g__Citrobacter.s__Citrobacter_freundii	0	0	0	0	0	0	0	0	0	0	0	1.61006	0	0	0	0	0	1.00475	0	0	0	0	0	0	0	0	0	0	0	0	0	0	0	0	0	0	0	0	0	0	0	0	0	0	0	0	0	0	0
FASYN-INITIAL-PWY: superpathway of fatty acid biosynthesis initiation (E. coli)|g__Citrobacter.s__Citrobacter_koseri	0	0	0	0	0	0	0	0	0	0	0	0	0	0	0	0	0	0	0	0	0	0	0	0	0	0	0	0	0	0	0	0.331951	0	0	0	0	0	0	0	0	6.68321	0	0	0	0	0	0	0	0
FASYN-INITIAL-PWY: superpathway of fatty acid biosynthesis initiation (E. coli)|g__Enterobacter.s__Enterobacter_aerogenes	0	0	0	0	0	0	0	0	0	0	0	0	0	0	0	0	0	0	0	0	0	0	0	0	0	0	0	0	0	0	0	0	0	0	0	0	0.0577832	0	0	0	0	0	0.225446	0	0	0	0	0	0
FASYN-INITIAL-PWY: superpathway of fatty acid biosynthesis initiation (E. coli)|g__Enterobacter.s__Enterobacter_cloacae	0	0	0	0	0	0	0	0	0	0	0	0	0	0	0	0	0	0	0	0	0	0	0	0.218842	0	0	0	0	0	0	0	0	0	0	0	0	0	0	0	0	0	0	0	0	0	0	0	0	0
FASYN-INITIAL-PWY: superpathway of fatty acid biosynthesis initiation (E. coli)|g__Escherichia.s__Escherichia_coli	0.32145	0	0.509121	1.71559	0	0	0	5.52051	6.7256	0	7.18329	1.84144	0.810261	3.09741	1.67023	4.18812	2.85149	0.1653	50.4457	1.83835	0.460756	40.0881	0.521947	0.557947	50.4517	0.787287	1.16614	7.33339	13.5906	12.2103	6.11371	4.70249	11.5712	0.0938551	0.176182	48.8923	0.138919	0.874251	0.234057	0	8.86328	0	29.9092	0.784466	12.5061	3.88969	3.81449	1.714	0.106894
FASYN-INITIAL-PWY: superpathway of fatty acid biosynthesis initiation (E. coli)|g__Escherichia.s__Escherichia_fergusonii	0	0	0	0	0	0	0	0	0	0	0	0	0	0	0	0	0	0	0	0	0	0.199899	0	0	0	0	0	0	0	0	0	0	0	0	0	0	0	0	0	0	0	0	0	0	0	0	0	0	0
FASYN-INITIAL-PWY: superpathway of fatty acid biosynthesis initiation (E. coli)|g__Haemophilus.s__Haemophilus_parainfluenzae	11.9381	2.96677	0.158706	1.60054	0.166468	0	0	0.105799	0	0	0.291561	0	0	0	0	0	0.156624	0	0	0	0	0	0	0.442779	0	0	0.437054	0	0.58672	0	0.296758	0	0	2.38014	0	0	0.200732	0	0	0	0	0	0	0	0	1.5358	0	0	0.869016
FASYN-INITIAL-PWY: superpathway of fatty acid biosynthesis initiation (E. coli)|g__Klebsiella.s__Klebsiella_pneumoniae	2.33401	0	1.86803	1.1198	0.855046	0	0	0	0	0	0.103921	0	0.639225	0	0.336556	2.55908	17.0157	0	0	1.27354	0.621625	0	0	1.17109	4.72275	0	0.434057	0	0	0	0.147312	0	0	0.403104	10.3017	0.0753054	0.254363	0	1.75091	0	0.104107	0	8.15273	0.467509	0.39126	0.0902035	0	0	0
FASYN-INITIAL-PWY: superpathway of fatty acid biosynthesis initiation (E. coli)|g__Proteus.s__Proteus_mirabilis	0	0	0	0	0	0	0	0	0	0	0	0	0	0	0	0	0	0	0	0	0	0	0	0	0	0	0	0	0.196106	0	0	0	0	0	0	0	0	0	0	0	0	0	0	0	0	0	0	0	0
FASYN-INITIAL-PWY: superpathway of fatty acid biosynthesis initiation (E. coli)|g__Proteus.s__Proteus_penneri	0	0	0	0	0	0	0	0	0	0	0	0	0	0	0	0	0	0	0	0	0	0	0	0	0	0	0	0	0	0	0	0	0	0	0	0	0	0	0	0	0.82357	0	0	0	0	0	0	0	0
FASYN-INITIAL-PWY: superpathway of fatty acid biosynthesis initiation (E. coli)|g__Streptococcus.s__Streptococcus_sanguinis	0	0.115829	0	0.413705	0	0	0	0.0707483	0	0	0	0	0	0	0	0.261967	0	0	0	0	0	0	0	0.307432	0	0	0	0	0	0	0.0810365	0	0	0	0	0.217085	0.616477	0	0.0848864	0	0	0	0	0	0	0	0	0	0
FASYN-INITIAL-PWY: superpathway of fatty acid biosynthesis initiation (E. coli)|unclassified	0	0	1.03824	1.33172	1.05208	0	1.21703	0	0	0	0	0	8.58633	0	0	0.263198	4.8976	0	0.800095	0	0	0.397173	0.480506	1.66343	0	0	0	0	1.30642	0	0	7.48489	0	0	0	0.346704	0.897208	5.75734	0	1.28125	0.755225	0.617627	0	0	0	0	0	0	0
FERMENTATION-PWY: mixed acid fermentation	30.7093	9.87351	11.8745	17.5815	5.29402	1.6407	3.76822	27.4639	24.9549	1.09623	17.7229	17.5218	5.72561	21.8142	9.26115	59.6491	55.9113	28.2427	24.8537	16.3986	5.71071	65.7934	6.48813	12.653	61.7366	4.13859	12.5177	31.4691	25.9943	39.6169	90.1549	25.1668	46.1456	11.5939	36.6739	84.3356	2.1879	5.75812	16.3843	13.9358	28.8088	16.6629	81.3714	8.48186	43.1506	13.1422	25.737	6.41305	49.7751
FERMENTATION-PWY: mixed acid fermentation|g__Citrobacter.s__Citrobacter_freundii	0	0	0	0	0	0	0	0	0	0	0	1.54936	0	0	0	0	2.29654	1.73312	0	0	0	0	0	0	0	0	0	0	0.229268	0	0	0	0	0	0	0	0	0	0	0	0	0	0	0	0	0	0	0	0
FERMENTATION-PWY: mixed acid fermentation|g__Klebsiella.s__Klebsiella_pneumoniae	1.31257	0	0	0.384888	1.03717	0	0	0	0	0	0	0	0	0	0	3.25439	16.5967	0	0.191095	0.899331	0	0	0	0	0.474621	0	0	0	0	0	0	0	0	0.589235	13.3909	0	0	0	1.49206	0	0	0	1.38276	0	0	0	0	0	0
FERMENTATION-PWY: mixed acid fermentation|unclassified	1.57791	1.92411	0	9.98984	0	0	1.42932	1.58409	0	0	0	0	0.939442	0	3.53261	0.650335	0.4907	0	0.795007	0	0.372188	2.89685	6.05518	0.562978	0	0	1.97197	1.93858	7.3479	0	0	12.7953	0	3.98069	2.46569	2.30213	0	0	4.74809	8.40338	0	0	0	0.86548	0	0	0	0	8.76271
FOLSYN-PWY: superpathway of tetrahydrofolate biosynthesis and salvage	30.9169	27.4916	52.4705	64.5836	21.139	36.462	44.0179	63.1367	62.282	44.3861	48.8022	28.1797	51.2259	68.1364	19.5289	22.32	28.3273	22.0814	119.353	18.5014	29.7164	97.114	32.6563	6.63938	162.315	37.4528	42.5932	82.8685	35.5858	70.9557	71.9015	13.8906	44.1828	24.7254	22.6928	124.019	14.0294	17.2035	41.6235	8.20885	38.7901	28.5335	96.0181	16.4794	49.7078	18.0054	46.2335	26.349	30.5169
FOLSYN-PWY: superpathway of tetrahydrofolate biosynthesis and salvage|g__Escherichia.s__Escherichia_coli	0	0	0.487631	2.05208	0	0	0	6.87363	6.91817	0	4.28557	2.74541	0.859057	4.93362	1.74981	6.12461	4.51796	0	60.8004	2.79367	0	49.2286	0.584981	0.778388	84.3748	0.882892	1.35247	11.1295	17.876	16.9804	10.8221	4.469	15.2595	0.195017	0.275823	59.8666	0	1.4467	0.294177	0	13.7004	0.470964	38.023	1.74423	16.6802	2.27589	4.20792	1.90474	0
FOLSYN-PWY: superpathway of tetrahydrofolate biosynthesis and salvage|g__Escherichia.s__Escherichia_fergusonii	0	0	0	0	0	0	0	0	0	0	0	0	0	0	0	0	0	0	0	0	0	0.339217	0	0	0	0	0	0	0	0	0	0	0	0	0	0	0	0	0	0	0	0	0	0	0	0	0	0	0
FOLSYN-PWY: superpathway of tetrahydrofolate biosynthesis and salvage|unclassified	0	0	0	0	0	0	0	1.1261	0	0	0	0	0	0	0	0	0	3.11622	0	0	0	0	0	0	0.861167	0	0	0	0	0	0	0	0	0	1.1345	0	0	0	0.209553	0	0	0	0	0	0	0	0	0	0.642016
FUC-RHAMCAT-PWY: superpathway of fucose and rhamnose degradation	13.145	14.4653	18.2667	36.299	6.44394	3.51568	7.06706	38.3934	32.0154	5.21529	45.7138	19.699	16.0598	23.7079	8.30723	27.4789	46.3615	15.2866	115.443	21.6047	16.0665	89.2349	9.77038	18.305	122.055	6.41087	12.5431	54.9601	50.0993	58.8339	69.1196	20.4931	57.1792	12.3004	5.98801	121.298	3.13833	5.34496	16.4096	1.28216	55.3659	2.16525	90.2602	12.1089	56.2493	18.2248	21.3999	6.77554	0.930463
FUC-RHAMCAT-PWY: superpathway of fucose and rhamnose degradation|g__Citrobacter.s__Citrobacter_freundii	0	0	0	0	0	0	0	0	0	0	0	0	0	0	0	0	2.29959	2.35341	0	0	0	0	0	0	0	0	0	0	0.105823	0	0	0	0	0	0	0	0	0	0	0	0	0	0	0	0	0	0	0	0
FUC-RHAMCAT-PWY: superpathway of fucose and rhamnose degradation|g__Citrobacter.s__Citrobacter_koseri	0	0	0	0	0	0	0	0	0	0	0	0	0	0	0	0	0	0	0	0	0	0	0	0	0	0	0	0	0	0	0	0	0	0	0	0	0	0	0	0	7.07521	0	0	0	0	0	0	0	0
FUC-RHAMCAT-PWY: superpathway of fucose and rhamnose degradation|g__Escherichia.s__Escherichia_coli	0.663854	0	0.637409	2.76937	0	0	0.430203	10.3646	11.2989	0	13.774	4.07945	1.05402	6.46682	2.05564	8.9687	6.13933	0	77.2842	4.59012	0.871136	65.0951	0.872279	1.17162	97.9201	1.16521	2.05424	14.969	28.2741	20.4675	26.391	6.90714	22.1177	0.35252	0.689618	74.0785	0.219986	1.4885	0.550315	0	14.9906	0.395249	47.9044	2.04846	21.4864	5.35967	6.51897	2.12638	0
FUC-RHAMCAT-PWY: superpathway of fucose and rhamnose degradation|unclassified	0	0	0	0.503871	0	0	0	2.24259	0.508078	0	0.721464	0	0	1.90938	0	0	0	0	2.48883	0	0	3.78789	0	1.10221	1.90961	0	0	1.67096	2.51657	2.92255	3.25087	1.46895	2.47649	0	0	2.37002	0	0	0.568146	0	0	0	5.2306	0	1.15475	0	0	0	0
FUCCAT-PWY: fucose degradation	6.26094	9.31197	9.44129	30.1431	6.01328	53.2143	3.74811	27.467	22.0521	13.8244	30.0576	12.1693	16.7501	14.0909	4.13361	18.1629	41.5385	16.5308	96.2213	12.4068	27.4355	86.7444	25.8266	9.93162	119.191	11.8674	36.0967	49.0063	35.1859	42.2093	56.5944	12.8615	34.8306	7.85336	21.8356	101.489	15.0854	3.12716	10.9535	1.39337	37.383	2.57806	75.0622	5.83293	36.3088	9.74198	12.3371	3.86698	0.416426
FUCCAT-PWY: fucose degradation|g__Citrobacter.s__Citrobacter_freundii	0	0	0	0	0	0	0	0	0	0	0	1.48758	0	0	0	0	2.1185	2.07493	0	0	0	0	0	0	0	0	0	0	0.252866	0	0	0	0	0	0	0	0	0	0	0	0.124701	0	0	0	0	0	0	0	0
FUCCAT-PWY: fucose degradation|g__Citrobacter.s__Citrobacter_koseri	0	0	0	0	0	0	0	0	0	0	0	0	0	0	0	0	0	0	0	0	0	0	0	0	0	0	0	0	0	0	0	0.228978	0	0	0	0	0	0	0	0	7.8603	0	0	0	0	0	0	0	0
FUCCAT-PWY: fucose degradation|g__Escherichia.s__Escherichia_coli	0.95	0.0716048	0.79531	4.24241	0.259093	0.321425	0.564646	10.9945	11.6516	0.473895	15.7952	3.66942	1.19799	6.21897	2.41379	9.20406	7.15086	0.174165	81.9869	6.49551	0.984534	71.204	1.35093	1.4814	110.695	1.1818	1.9278	15.7956	28.1428	22.3977	29.0488	7.58724	25.194	0.429096	0.851592	81.8025	0.466521	1.75485	0.607769	0	14.99	0.4323	48.2235	2.47219	23.5409	5.84843	6.44018	2.45905	0.273565
FUCCAT-PWY: fucose degradation|g__Klebsiella.s__Klebsiella_pneumoniae	1.50993	0	2.26819	1.16333	0.598353	0	0	0	0	0	0.136811	0	0.803884	0	0	3.69341	12.4301	0	0.200461	0.236816	0.369321	0.0595147	0	2.2869	4.22711	0	0.421987	0	0	0	0.132804	0	0	0	7.49335	0.120047	0.074227	0	1.26187	0	0.0825024	0	9.81133	0.324358	0.159787	0.127047	0	0	0
FUCCAT-PWY: fucose degradation|g__Klebsiella.s__Klebsiella_sp_MS_92_3	0	0	0	0	0	0	0	0	0	0	0	0	0	0	0	0	0	0	0	0.541106	0	0	0	0	0	0	0	0	0	0	0	0	0	0	0	0	0	0	0	0	0	0	0	0	0	0	0	0	0
FUCCAT-PWY: fucose degradation|g__Plesiomonas.s__Plesiomonas_shigelloides	0	0	0	0	0	0	0	0	0	0	0	0	0	0	0	0	0	0	0	0	0	0	0	0	0.22249	0	0	0	0	0	0	0	0	0	0	0	0	0	0	0	0	0	0	0	0	0	0	0	0
FUCCAT-PWY: fucose degradation|unclassified	0	0	0	0.227719	0	0	0	2.48258	0.764304	0	1.45748	2.90115	1.24221	5.5134	0	0	0.889014	0	3.20608	1.0841	1.15216	2.07264	0	0.556389	1.71228	0	1.08551	2.68368	1.95553	1.66877	3.33667	1.11989	2.84946	0	0.159873	1.88112	0	0	0.281991	0.246316	0	0.111812	3.86947	1.49257	0.540247	0.973108	0.188064	0	0
GALACT-GLUCUROCAT-PWY: superpathway of hexuronide and hexuronate degradation	27.5096	73.9806	33.7397	103.714	93.2058	62.9992	111.372	81.9302	32.2697	87.1949	64.2657	66.8171	115.055	47.6031	29.1145	20.2742	72.3023	167.497	113.084	77.8928	54.9829	106.268	35.041	20.8144	112.99	48.5794	107.775	61.1748	52.165	49.2033	58.2913	34.4183	56.1851	119.129	28.0193	116.077	32.1758	84.5532	94.5171	120.435	38.3089	12.4516	96.3735	126.953	39.5903	13.6011	62.7587	36.3908	43.4651
GALACT-GLUCUROCAT-PWY: superpathway of hexuronide and hexuronate degradation|g__Escherichia.s__Escherichia_coli	1.05657	0.117778	1.17985	2.79947	0	0.27606	0.223557	9.37793	9.3816	0.177349	11.5355	3.28865	0.696957	6.73428	2.18013	8.68403	4.24001	0.154501	68.7027	3.35373	0.932591	63.5566	0.799526	1.13934	84.0199	1.05704	2.10676	12.4042	24.8047	17.8695	22.1076	6.01893	17.7285	0.173615	0.333958	64.4695	0.275134	0.889214	0.30717	0	12.4935	0.371418	44.3985	1.63681	18.2073	5.29102	5.99826	2.15784	0.185628
GALACT-GLUCUROCAT-PWY: superpathway of hexuronide and hexuronate degradation|g__Escherichia.s__Escherichia_fergusonii	0	0	0	0	0	0	0	0	0	0	0	0	0	0	0	0	0	0	0	0	0	0.493503	0	0	0	0	0	0	0	0	0	0	0	0	0	0	0	0	0	0	0	0	0	0	0	0	0	0	0
GALACT-GLUCUROCAT-PWY: superpathway of hexuronide and hexuronate degradation|g__Faecalibacterium.s__Faecalibacterium_prausnitzii	0.192581	23.348	5.15053	56.111	43.3665	22.8322	51.8345	34.9938	3.63078	45.1409	17.8843	19.2706	66.3678	5.96791	0	0.208178	20.9564	83.7081	1.2037	18.2414	21.4011	7.68105	5.71759	0	0.173555	14.5753	47.6769	16.8464	0	3.01295	6.03675	0.106327	5.05398	37.1068	5.69824	16.205	1.89419	40.4874	50.0109	73.6147	0	1.34043	16.5371	67.5563	0	0	23.2767	9.43611	0
GALACT-GLUCUROCAT-PWY: superpathway of hexuronide and hexuronate degradation|unclassified	6.06871	4.25757	2.38269	11.0519	3.48245	9.26163	8.44968	5.20853	1.28898	5.47967	1.51364	3.60832	9.2946	1.20827	5.01813	0	4.49498	13.8596	5.8016	6.01584	12.3202	4.88402	10.4656	1.4144	0.141681	6.10137	15.7011	5.20119	3.552	0.170002	2.95038	2.32845	2.19878	4.74656	3.58474	3.00908	7.80557	0	7.12018	2.31508	0	1.43492	4.68447	0.147257	1.7642	0.415092	13.0684	0	0
GALACTARDEG-PWY: D-galactarate degradation I	5.19878	0.253669	2.51312	4.16345	1.10929	0.654665	0.572999	8.26512	9.13509	0.362829	12.0722	5.00202	2.84888	5.83371	2.71261	9.55001	18.2845	3.50502	71.1539	4.68204	2.13155	56.5324	1.98326	2.10406	83.5864	1.08135	3.53938	12.9814	22.1556	17.9885	6.44508	7.49384	13.2312	2.10516	12.8295	64.3407	1.96207	1.23578	5.22108	0.163624	17.4584	0.519417	48.8167	2.05487	20.3371	4.14194	7.63477	2.11482	69.1062
GALACTARDEG-PWY: D-galactarate degradation I|g__Citrobacter.s__Citrobacter_freundii	0	0	0	0	0	0	0	0	0	0	0	1.46526	0	0	0	0	2.07146	1.21623	0	0	0	0	0	0	0	0	0	0	0.177912	0	0	0	0	0	0	0	0	0	0	0	0	0	0	0	0	0	0	0	0
GALACTARDEG-PWY: D-galactarate degradation I|g__Citrobacter.s__Citrobacter_koseri	0	0	0	0	0	0	0	0	0	0	0	0	0	0	0	0	0	0	0	0	0	0	0	0	0	0	0	0	0	0	0	0.156012	0	0	0	0	0	0	0	0	6.35694	0	0	0	0	0	0	0	0
GALACTARDEG-PWY: D-galactarate degradation I|g__Enterobacter.s__Enterobacter_cloacae	1.81421	0	0	0.653162	0	0	0	0	0	0	0	0	0	0	0	0	0.283153	0.465949	0	0.497353	0.147594	0	0	0	0	0	0	0	0	0	0	0	0	0	0	0	0	0	1.94792	0	3.40135	0	0	0	0.0965285	0	0	0	68.0763
GALACTARDEG-PWY: D-galactarate degradation I|g__Escherichia.s__Escherichia_coli	0	0.10558	0.339114	2.25024	0.128767	0.0749494	0.161592	6.14221	8.17847	0.163975	11.849	3.50611	0.447449	4.99433	1.38044	7.80862	4.49864	0.1738	70.3409	3.43633	0.395076	55.7354	0.825538	0.690932	79.1085	0.570114	2.04689	12.1594	18.9606	15.9883	5.40906	4.57881	12.5474	0.294223	0.478139	63.6416	0.22949	0.902469	0.393064	0	13.9155	0.202532	42.596	1.70482	19.4854	3.80792	5.22912	1.76864	0
GALACTARDEG-PWY: D-galactarate degradation I|g__Klebsiella.s__Klebsiella_pneumoniae	0.477136	0	0	0	0.859996	0	0	0	0	0	0	0	0.175044	0	0	0	11.625	0	0.197341	0.817603	0.31784	0	0	0	0	0	0.677074	0	0	0	0	0	0	0.390168	11.6251	0.0666055	0.133372	0	0.725912	0	0	0	15.6436	0	0	0	0	0	0
GALACTARDEG-PWY: D-galactarate degradation I|unclassified	0	0	0	0	0	0	0	0.551212	0	0	0.116534	0	0	0	0	0	0.990424	0	0.580048	0.531151	0	1.18641	0	0	1.94194	0	0	0	3.19957	0.148586	0.442962	1.01086	0.606924	0	0.502071	0.564312	0	0	0.477632	0	0	0	0.761747	0	0.614097	0	0.102832	0.377041	0
GALACTUROCAT-PWY: D-galacturonate degradation I	53.229	86.1091	21.7029	124.881	88.5175	69.4441	96.3906	77.0284	28.2559	103.536	57.079	72.6132	123.932	52.8014	21.766	22.4426	69.6515	159.782	107.469	60.175	56.7955	94.5693	50.1817	13.2073	101.538	62.3703	125.996	54.2559	44.6063	47.6917	49.7613	37.9917	48.4603	101.724	22.7253	100.664	40.6171	73.5762	97.8092	121.896	36.1724	8.85974	86.4156	121.848	34.3349	11.117	59.2949	25.2348	79.9994
GALACTUROCAT-PWY: D-galacturonate degradation I|g__Alistipes.s__Alistipes_shahii	0.387848	3.87125	0.48273	2.65162	2.83081	2.6265	7.21204	0	0.240583	1.23909	0	1.43678	6.89295	0.373221	0	0	7.20406	0.31113	0	5.94337	0.378277	0	2.12467	0	0	0.952727	0.221015	2.43561	0	4.30394	2.96783	8.5036	0.0545909	0	0.435263	0	1.22678	0.920372	2.05689	0.531432	0	0	0	0.888916	0	0.0830364	0.689611	0	0.202697
GALACTUROCAT-PWY: D-galacturonate degradation I|g__Citrobacter.s__Citrobacter_freundii	0	0	0	0	0	0	0	0	0	0	0	1.9479	0	0	0	0	2.58926	2.69502	0	0	0	0	0	0	0	0	0	0	0.278541	0	0	0	0	0	0	0	0	0	0	0	0	0	0	0	0	0	0	0	0
GALACTUROCAT-PWY: D-galacturonate degradation I|g__Citrobacter.s__Citrobacter_koseri	0	0	0	0	0	0	0	0	0	0	0	0	0	0	0	0	0	0	0	0	0	0	0	0	0	0	0	0	0	0	0	0.171586	0	0	0	0	0	0	0	0	7.02735	0	0	0	0	0	0	0	0
GALACTUROCAT-PWY: D-galacturonate degradation I|g__Enterococcus.s__Enterococcus_gallinarum	0.0745134	0	0	0	0	0	0	0	0.363882	0	0	0	0	0	0	0	0	0	0	0	0	0	0.298034	0	0	0	0	0	0.166838	0	0	0	0	0	0	0	0	0	0	0	0	0	0	0	0	0	0	0	0
GALACTUROCAT-PWY: D-galacturonate degradation I|g__Escherichia.s__Escherichia_coli	0.949345	0.205626	1.33945	2.53687	0	0.241732	0.292089	8.71725	8.91708	0.291869	11.7515	3.35253	0.783018	6.27569	2.39844	8.14291	4.23776	0.161627	62.8833	3.03099	0.966752	58.8762	0.866329	1.16301	76.6708	1.05326	2.08274	11.4863	23.3456	16.5221	22.5661	5.50924	17.264	0.203737	0.389731	61.2399	0.263147	0.931596	0.530249	0	11.8567	0.538496	41.1784	1.7544	16.9158	5.12873	5.92161	2.073	0.160826
GALACTUROCAT-PWY: D-galacturonate degradation I|g__Escherichia.s__Escherichia_fergusonii	0	0	0	0	0	0	0	0	0	0	0	0	0	0	0	0	0	0	0	0	0	0.425129	0	0	0	0	0	0	0	0	0	0	0	0	0	0	0	0	0	0	0	0	0	0	0	0	0	0	0
GALACTUROCAT-PWY: D-galacturonate degradation I|g__Faecalibacterium.s__Faecalibacterium_prausnitzii	0.478553	25.6983	5.98548	67.9043	45.0041	25.9325	53.7982	38.6072	4.45161	49.1652	17.1849	21.5715	75.3965	7.1442	0	0.365632	24.0373	83.068	1.38882	20.5203	23.8819	8.43872	7.50222	0	0.192914	16.9937	52.1986	19.1984	0	3.66849	7.35869	0.104888	5.74101	41.1518	6.48898	17.4027	2.49704	42.3285	55.4041	75.699	0	1.56367	18.2391	74.0711	0	0	25.992	10.4457	0
GALACTUROCAT-PWY: D-galacturonate degradation I|unclassified	19.5583	6.77058	4.78207	10.4724	11.8596	11.6553	7.2041	5.05934	1.19981	5.16511	13.2725	8.06855	17.2279	9.67999	6.23308	4.28856	4.20039	14.6803	5.54088	5.02967	11.0863	4.48748	10.6977	1.5721	0.262159	8.55215	16.1506	4.42628	3.45025	2.73994	2.44853	3.85266	3.458	4.41043	3.33852	6.59371	8.25387	1.97597	5.88391	3.66124	0	0.89168	4.59254	7.4094	1.94571	0.283268	14.7543	1.04818	0
GLCMANNANAUT-PWY: superpathway of N-acetylglucosamine, N-acetylmannosamine and N-acetylneuraminate degradation	84.2699	112.654	83.335	136.261	161.304	157.478	166.186	153.426	122.347	137.315	129.288	215.223	148.572	145.328	141.79	143.575	71.6189	378.832	155.859	96.4262	60.235	128.342	157.188	85.2129	101.726	71.8929	328.82	208.279	108.347	135.324	140.271	116.825	107.341	208.898	95.5395	223.27	220.626	189.607	191.568	219.107	119.326	106.9	147.294	151.874	75.5055	44.5211	140.784	100.15	42.5149
GLCMANNANAUT-PWY: superpathway of N-acetylglucosamine, N-acetylmannosamine and N-acetylneuraminate degradation|g__Blautia.s__Ruminococcus_torques	3.67787	1.37658	1.90399	3.87766	13.0927	37.036	3.43638	42.3547	4.80946	6.42076	0	31.1283	3.41915	17.9201	22.4672	0	0	6.26587	1.45496	1.38248	2.33458	0	0.881039	0.533532	0.054372	0	7.95545	5.98786	0	8.43843	3.46286	0	0.856427	4.18116	3.18627	0.283344	2.32077	0	3.69023	6.28143	0	1.70063	1.98668	2.03672	0	0.186713	9.50645	0	0
GLCMANNANAUT-PWY: superpathway of N-acetylglucosamine, N-acetylmannosamine and N-acetylneuraminate degradation|g__Cetobacterium.s__Cetobacterium_somerae	0	0	0	0	0	0	0	0	0	0	0	0	0	0	0	0	0	0	0	0	0	0	0	0	0	0	0	55.2036	0	0	0	0	0	0	0	0	0	0	0	0	0	0	0	0	0	0	0	0	0
GLCMANNANAUT-PWY: superpathway of N-acetylglucosamine, N-acetylmannosamine and N-acetylneuraminate degradation|g__Citrobacter.s__Citrobacter_freundii	0	0	0	0	0	0	0	0	0	0	0	1.44593	0	0	0	0	2.52067	2.55087	0	0	0	0	0	0	0	0	0	0	0	0	0	0	0	0	0	0	0	0	0	0	0	0	0	0	0	0	0	0	0
GLCMANNANAUT-PWY: superpathway of N-acetylglucosamine, N-acetylmannosamine and N-acetylneuraminate degradation|g__Citrobacter.s__Citrobacter_koseri	0	0	0	0	0	0	0	0	0	0	0	0	0	0	0	0	0	0	0	0	0	0	0	0	0	0	0	0	0	0	0	0.268104	0	0	0	0	0	0	0	0	6.37942	0	0	0	0	0	0	0	0
GLCMANNANAUT-PWY: superpathway of N-acetylglucosamine, N-acetylmannosamine and N-acetylneuraminate degradation|g__Dorea.s__Dorea_formicigenerans	0	0	0	0	0	0.304757	0	0	0	0	0.191423	0	0	0.154716	0	0	0	1.45699	0.165899	0	0	0.186471	0	0	0	1.8229	1.82867	0	0	0	0	0	0	0.377577	0	0.124538	0	0	0	0	0	0	0	0	0	0	0	0	0
GLCMANNANAUT-PWY: superpathway of N-acetylglucosamine, N-acetylmannosamine and N-acetylneuraminate degradation|g__Dorea.s__Dorea_longicatena	0.109667	0	0	0	1.70509	1.88723	13.0407	0	2.82878	0.395875	0	1.11522	0	0	0.570414	0	0	1.32621	0.0641971	1.0694	0	0	0	0	0	0	8.2578	0.293367	0	0.141671	2.6802	0	0	0.883574	11.4884	0.35932	0.35551	0	0	0.0966689	0	5.26513	0.0677963	0.333407	0	0.124057	0	0	0
GLCMANNANAUT-PWY: superpathway of N-acetylglucosamine, N-acetylmannosamine and N-acetylneuraminate degradation|g__Enterococcus.s__Enterococcus_faecalis	0	0	0	0	0	0	0	0	0	0	0	0	0	0	0	0	0	0	0	0	0	0	0	0	0	0	0	0	0	0	0	0.629146	0	0	0	0	0	0	0	0	0	0	0	0	0	0	0	0	0
GLCMANNANAUT-PWY: superpathway of N-acetylglucosamine, N-acetylmannosamine and N-acetylneuraminate degradation|g__Enterococcus.s__Enterococcus_gallinarum	0.257771	0	0	0	0	0	0	0	0.256787	0	0	0	0	0	0	0	0	0	0	0	0	0	0.148894	0.371221	0	0	0	0	0.47013	0	0	0	0	0	0	0	0	0	0	0	0	0	0	0	0	0	0	0	0
GLCMANNANAUT-PWY: superpathway of N-acetylglucosamine, N-acetylmannosamine and N-acetylneuraminate degradation|g__Escherichia.s__Escherichia_coli	0.576654	0	0.858809	3.02951	0.198967	0.211034	0	9.09334	9.56142	0	10.5222	4.0646	0.903577	7.35992	1.8256	9.58241	4.14566	0.194229	84.2913	3.70785	0.837333	67.3702	1.00958	0.779082	81.3965	0.594246	2.18981	13.7673	26.9539	25.1909	33.3776	8.00218	18.5255	0.218612	0.641909	79.7391	0.322029	1.62942	0.50231	0	13.199	0.368867	44.5011	2.47937	21.6923	4.32229	7.44796	3.19265	0
GLCMANNANAUT-PWY: superpathway of N-acetylglucosamine, N-acetylmannosamine and N-acetylneuraminate degradation|g__Escherichia.s__Escherichia_fergusonii	0	0	0	0	0	0	0	0	0	0	0	0	0	0	0	0	0	0	0	0	0	0.773026	0	0	0	0	0	0	0	0	0	0	0	0	0	0	0	0	0	0	0	0	0	0	0	0	0	0	0
GLCMANNANAUT-PWY: superpathway of N-acetylglucosamine, N-acetylmannosamine and N-acetylneuraminate degradation|g__Eubacterium.s__Eubacterium_limosum	0	0	0	0	0	0	0	0	0.162581	0	0	0	0	0.252915	0	0	0	0	0	0	0	0	0	0	0	0	0	0	0	0	0	0	0	0	0	0	0	0	0	0	0	0.585193	0	0	0	0	0	1.89949	0
GLCMANNANAUT-PWY: superpathway of N-acetylglucosamine, N-acetylmannosamine and N-acetylneuraminate degradation|g__Faecalibacterium.s__Faecalibacterium_prausnitzii	0.320994	19.3854	3.55345	58.3236	38.2899	15.6879	35.0721	37.6188	3.24973	30.426	12.5719	17.6419	38.295	5.16928	0	0	19.0325	44.0252	0.548497	15.2209	14.3082	6.53198	4.35547	0	0.122698	13.9221	39.7527	15.7024	0	3.18653	5.25957	0	4.28345	33.6084	6.78846	15.2273	1.94569	32.6192	46.1372	37.086	0	0.791824	14.9967	60.3877	0	0	22.5324	7.85738	0
GLCMANNANAUT-PWY: superpathway of N-acetylglucosamine, N-acetylmannosamine and N-acetylneuraminate degradation|g__Fusobacterium.s__Fusobacterium_ulcerans	0	0	0	0	0	0.320183	0	0	0	0	0	0	0	0	0	0	0	0	0	0	0	0	0	0	0	0	0	0	0	0	0	0	0	0	0	0.270544	0	0	0	0	0	0	0	0.197639	0	0.239295	0	0	0
GLCMANNANAUT-PWY: superpathway of N-acetylglucosamine, N-acetylmannosamine and N-acetylneuraminate degradation|g__Fusobacterium.s__Fusobacterium_varium	0	0	0	0	0	0.505712	0	0	0	0	1.64609	0	0	0	10.4979	0	0	0	0	0	0	0	0	0.324711	0	0	0	0	0	0.251643	0	0	0.164119	0	2.31769	0.331023	0	3.91879	0	0	0	0	0	0	0	0.271771	0	0	8.3541
GLCMANNANAUT-PWY: superpathway of N-acetylglucosamine, N-acetylmannosamine and N-acetylneuraminate degradation|g__Gemella.s__Gemella_haemolysans	0	0	0	0	0	0	0	0	0	0	0	0	0	0	0	0.41101	0	0	0	0	0	0	0	0	0	0	0	0	0	0	0	0	0	0	0	0	0	0	0	0	0	0	0	0	0	0	0	0	0
GLCMANNANAUT-PWY: superpathway of N-acetylglucosamine, N-acetylmannosamine and N-acetylneuraminate degradation|g__Haemophilus.s__Haemophilus_parainfluenzae	8.86747	2.32197	0	1.35716	0	0	0	0	0	0	0.174767	0	0	0	0	0	0	0	0	0.224608	0	0	0	0.502493	0	0	0.260445	0	0.643511	0	0	0	0	2.00011	0	0	0.109833	0	0	0.182159	0	0	0.0641291	0	0	1.03177	0	0	1.07122
GLCMANNANAUT-PWY: superpathway of N-acetylglucosamine, N-acetylmannosamine and N-acetylneuraminate degradation|g__Lactobacillus.s__Lactobacillus_pentosus	0	0	0	0	0	0	0	0	0	0	0	0	0	0	0	0	0	0	0	0	0	0	0	0	0	0	0	0	0	0	0	0	0	0	0	0	0.477344	0	0	0	0	0	0	0	0	0	0	0	0
GLCMANNANAUT-PWY: superpathway of N-acetylglucosamine, N-acetylmannosamine and N-acetylneuraminate degradation|g__Lactobacillus.s__Lactobacillus_salivarius	0	3.29479	0	0	0	0.570574	2.04555	0	12.9331	0	0.17807	0	0	0	0	0	2.54703	0	0	0	0	0.0629689	20.4446	0	0	0	0	0	0.660363	0.229415	0.847012	0	0	0	0	0.129214	0	0	4.36676	0.132936	1.1505	0	0.0762044	0.170887	0	0.154905	1.61944	15.6805	0
GLCMANNANAUT-PWY: superpathway of N-acetylglucosamine, N-acetylmannosamine and N-acetylneuraminate degradation|g__Megamonas.s__Megamonas_funiformis	0	0	0	0	0	0	0	0	0	2.16037	0	37.2552	0	0	0	0	0	81.6884	0	2.60467	0	0	0	0	0	0	0	0.349893	0	0	0.923353	0	0	76.4233	2.08334	2.89412	109.902	0	0	21.9555	0	0	0	6.74428	0	0	0	0	0
GLCMANNANAUT-PWY: superpathway of N-acetylglucosamine, N-acetylmannosamine and N-acetylneuraminate degradation|g__Megamonas.s__Megamonas_rupellensis	0	12.4695	0	0.35345	10.1836	0	17.31	0	0	1.09293	3.70574	22.772	0	0	0	1.65045	2.14977	36.6594	16.9371	1.8135	0	0	0	0	0	0	96.8492	0.272318	0	0	0.901932	0	0	0	0.389089	1.95343	0	0	32.3062	13.0115	0	0	0	0	0	0	0	0	0
GLCMANNANAUT-PWY: superpathway of N-acetylglucosamine, N-acetylmannosamine and N-acetylneuraminate degradation|g__Streptococcus.s__Streptococcus_gordonii	0.695769	0.0783682	0	0.498256	0	0	0	0	0	0	0	0	0	0	0	0	0	0	0	0	0	0	0.34826	0	0	0	0	0	0	0	0.374639	0	0	0.164565	0	0	0	0	0	0.202861	0	0.16803	0	0	0	0	0	0	0
GLCMANNANAUT-PWY: superpathway of N-acetylglucosamine, N-acetylmannosamine and N-acetylneuraminate degradation|g__Streptococcus.s__Streptococcus_sanguinis	0	0.120715	0	0.293224	0	0	0	0	0	0.227007	0	0	0	0	0	0	0	0	0	0	0	0	0	0	0	0	0	0	0	0	0	0	0	0	0	0.29402	0.28945	0	0	0	0	0	0	0	0	0	0	0	0
GLCMANNANAUT-PWY: superpathway of N-acetylglucosamine, N-acetylmannosamine and N-acetylneuraminate degradation|unclassified	30.8833	4.85975	4.16221	9.2195	6.13389	20.3341	9.46739	3.46351	1.64213	6.82909	13.8562	1.82762	13.3208	23.091	4.29013	0	4.68947	13.335	1.77736	4.12845	5.71698	5.20835	22.2702	3.68124	0	13.4047	34.9682	7.18606	6.93889	0	5.20358	1.2972	11.2104	5.03919	1.52253	2.11715	0	4.36124	11.0506	9.44141	2.18366	0.879223	2.66984	5.61589	3.49062	0.324639	0	1.31416	0
GLUCARDEG-PWY: D-glucarate degradation I	6.71185	0.269169	2.10915	3.6634	1.14206	0.617728	0.696714	11.7495	10.0146	0.376174	12.704	5.73455	3.02128	6.74841	4.99848	10.3246	14.6404	3.24453	71.1539	4.82947	2.06962	57.2478	2.31018	3.50104	95.8347	1.66033	3.17802	13.0151	26.8687	20.7248	7.22458	8.29443	15.4838	2.38088	1.62817	64.3407	1.91556	1.13439	3.25166	0.165031	20.5884	0.522077	48.8167	2.72158	21.1172	4.26946	8.29848	2.67149	69.0644
GLUCARDEG-PWY: D-glucarate degradation I|g__Citrobacter.s__Citrobacter_freundii	0	0	0	0	0	0	0	0	0	0	0	1.39929	0	0	0	0	2.68714	2.04966	0	0	0	0	0	0	0	0	0	0	0.156971	0	0	0	0	0	0	0	0	0	0	0	0	0	0	0	0	0	0	0	0
GLUCARDEG-PWY: D-glucarate degradation I|g__Citrobacter.s__Citrobacter_koseri	0	0	0	0	0	0	0	0	0	0	0	0	0	0	0	0	0	0	0	0	0	0	0	0	0	0	0	0	0	0	0	0.162803	0	0	0	0	0	0	0	0	7.23944	0	0	0	0	0	0	0	0
GLUCARDEG-PWY: D-glucarate degradation I|g__Enterobacter.s__Enterobacter_aerogenes	0	0	0	0	0	0	0	0	0	0	0	0	0	0	0	0	0	0	0	0	0.0841007	0	0	0	0	0	0	0	0	0	0	0	0	0	0	0	0.438378	0	0	0	0	0	0.196238	0	0	0	0	0	0
GLUCARDEG-PWY: D-glucarate degradation I|g__Enterobacter.s__Enterobacter_cloacae	1.69149	0	0	0.544447	0	0	0	0	0	0	0	0	0	0	0	0	0.281573	0.487543	0	0.440683	0.143188	0	0	0	0	0	0	0	0	0	0	0	0	0	0	0	0	0	1.85018	0	3.51947	0	0	0	0.10256	0	0	0	67.0213
GLUCARDEG-PWY: D-glucarate degradation I|g__Escherichia.s__Escherichia_coli	0	0.127823	0.560453	2.25024	0.147322	0.151251	0.317193	7.42122	8.87637	0.213041	12.2765	3.75798	0.834596	5.94506	2.03226	7.95213	5.5699	0.292065	70.3409	3.43633	0.561139	54.4146	1.06967	0.712842	88.6187	1.23842	2.04689	12.1594	22.5355	17.4125	5.95413	4.57881	14.4399	0.444424	0.604839	63.6416	0.188787	0.965391	0.393064	0	13.9155	0.267746	42.596	1.74593	19.4854	4.061	6.4715	2.16387	0
GLUCARDEG-PWY: D-glucarate degradation I|unclassified	0	0	0	0	0	0	0	0.53285	0	0	0.0976292	0	0	0	0.103578	0	0.546869	0	0.580048	0.527805	0	1.48076	0	0	1.94194	0	0	0	3.4143	0.0728238	0.442962	0.64402	0.654558	0	0	0.686729	0	0	0	0	0.072716	0	1.11879	0	0.600133	0	0.102958	0.556344	0
GLUCARGALACTSUPER-PWY: superpathway of D-glucarate and D-galactarate degradation	5.19878	0.253669	2.51312	4.16345	1.10929	0.654665	0.572999	8.26512	9.13509	0.362829	12.0722	5.00202	2.84888	5.83371	2.71261	9.55001	18.2845	3.50502	71.1539	4.68204	2.13155	56.5324	1.98326	2.10406	83.5864	1.08135	3.53938	12.9814	22.1556	17.9885	6.44508	7.49384	13.2312	2.10516	12.8295	64.3407	1.96207	1.23578	5.22108	0.163624	17.4584	0.519417	48.8167	2.05487	20.3371	4.14194	7.63477	2.11482	69.1062
GLUCARGALACTSUPER-PWY: superpathway of D-glucarate and D-galactarate degradation|g__Citrobacter.s__Citrobacter_freundii	0	0	0	0	0	0	0	0	0	0	0	1.46526	0	0	0	0	2.07146	1.21623	0	0	0	0	0	0	0	0	0	0	0.177912	0	0	0	0	0	0	0	0	0	0	0	0	0	0	0	0	0	0	0	0
GLUCARGALACTSUPER-PWY: superpathway of D-glucarate and D-galactarate degradation|g__Citrobacter.s__Citrobacter_koseri	0	0	0	0	0	0	0	0	0	0	0	0	0	0	0	0	0	0	0	0	0	0	0	0	0	0	0	0	0	0	0	0.156012	0	0	0	0	0	0	0	0	6.35694	0	0	0	0	0	0	0	0
GLUCARGALACTSUPER-PWY: superpathway of D-glucarate and D-galactarate degradation|g__Enterobacter.s__Enterobacter_cloacae	1.81421	0	0	0.653162	0	0	0	0	0	0	0	0	0	0	0	0	0.283153	0.465949	0	0.497353	0.147594	0	0	0	0	0	0	0	0	0	0	0	0	0	0	0	0	0	1.94792	0	3.40135	0	0	0	0.0965285	0	0	0	68.0763
GLUCARGALACTSUPER-PWY: superpathway of D-glucarate and D-galactarate degradation|g__Escherichia.s__Escherichia_coli	0	0.10558	0.339114	2.25024	0.128767	0.0749494	0.161592	6.14221	8.17847	0.163975	11.849	3.50611	0.447449	4.99433	1.38044	7.80862	4.49864	0.1738	70.3409	3.43633	0.395076	55.7354	0.825538	0.690932	79.1085	0.570114	2.04689	12.1594	18.9606	15.9883	5.40906	4.57881	12.5474	0.294223	0.478139	63.6416	0.22949	0.902469	0.393064	0	13.9155	0.202532	42.596	1.70482	19.4854	3.80792	5.22912	1.76864	0
GLUCARGALACTSUPER-PWY: superpathway of D-glucarate and D-galactarate degradation|g__Klebsiella.s__Klebsiella_pneumoniae	0.477136	0	0	0	0.859996	0	0	0	0	0	0	0	0.175044	0	0	0	11.625	0	0.197341	0.817603	0.31784	0	0	0	0	0	0.677074	0	0	0	0	0	0	0.390168	11.6251	0.0666055	0.133372	0	0.725912	0	0	0	15.6436	0	0	0	0	0	0
GLUCARGALACTSUPER-PWY: superpathway of D-glucarate and D-galactarate degradation|unclassified	0	0	0	0	0	0	0	0.551212	0	0	0.116534	0	0	0	0	0	0.990424	0	0.580048	0.531151	0	1.18641	0	0	1.94194	0	0	0	3.19957	0.148586	0.442962	1.01086	0.606924	0	0.502071	0.564312	0	0	0.477632	0	0	0	0.761747	0	0.614097	0	0.102832	0.377041	0
GLUCONEO-PWY: gluconeogenesis I	43.9018	32.2638	18.7341	48.9618	14.2867	6.35981	59.842	22.7005	3.03824	128.375	10.3488	65.7702	32.1002	24.7349	22.6596	44.4253	102.253	36.3639	13.5218	78.0543	25.2208	29.7835	35.9105	14.394	39.1812	75.8561	23.419	51.2332	7.69025	11.2344	44.9783	98.0799	22.6251	35.4808	104.603	11.0444	42.0802	5.4299	67.2922	43.9438	52.8415	36.6474	65.5657	65.4893	28.9152	12.2245	24.8603	1.93644	154.839
GLUCONEO-PWY: gluconeogenesis I|g__Citrobacter.s__Citrobacter_freundii	0	0	0	0	0	0	0	0	0	0	0	1.9156	0	0	0	0	2.55192	2.64025	0	0	0	0	0	0	0	0	0	0	0.367314	0	0	0	0	0	0	0	0	0	0	0	0	0	0	0	0	0	0	0	0
GLUCONEO-PWY: gluconeogenesis I|g__Citrobacter.s__Citrobacter_koseri	0	0	0	0	0	0	0	0	0	0	0	0	0	0	0	0	0	0	0	0	0	0	0	0	0	0	0	0	0	0	0	0	0	0	0	0	0	0	0	0	7.15256	0	0	0	0	0	0	0	0
GLUCONEO-PWY: gluconeogenesis I|g__Enterobacter.s__Enterobacter_cloacae	1.93262	0	0	0.481226	0	0	0	0	0	0	0	0	0	0	0	0	0.635355	0.580198	0	0.809681	0.278828	0	0.166608	0.367391	0	0	0	0	0	0	0	0.105053	0	0	0.173116	0	0	0	2.09514	0	3.54155	0	0	0	0	0	0	0	69.8623
GLUCONEO-PWY: gluconeogenesis I|unclassified	3.71026	0	1.80986	2.05662	0	2.19493	0	1.18341	0	2.53513	0	0.414349	4.13165	5.3715	0	1.7156	1.3416	0	0.757373	1.97046	2.6351	1.08035	0	0.453799	1.08741	0	0	3.68166	3.22727	4.80902	3.06915	1.27169	0	3.06509	2.0217	0.823601	0	1.4936	2.52975	0	0	6.89889	0	2.39179	0	1.01597	3.56056	0	0
GLUCOSE1PMETAB-PWY: glucose and glucose-1-phosphate degradation	9.41509	0.754173	8.28382	14.2178	0.765101	1.26198	1.69913	29.4708	40.6706	1.49947	59.1271	20.9822	2.81358	22.7645	7.55018	27.7402	29.7376	1.60979	110.697	11.2977	3.66144	117.848	3.48398	7.56555	124.505	7.14587	6.92492	39.8222	60.0468	47.9616	45.6619	21.2173	54.0337	3.97878	12.0185	119.944	1.83682	6.07426	5.07968	1.28307	37.6838	3.50593	107.923	4.53818	42.6195	22.9622	24.3401	11.9181	0.85047
GLUCOSE1PMETAB-PWY: glucose and glucose-1-phosphate degradation|g__Escherichia.s__Escherichia_coli	0.906285	0.200199	0.432136	2.80986	0	0.379206	0.328435	11.6635	11.7026	0.144499	10.3076	4.79296	1.11615	8.83507	2.58485	9.71609	5.48086	0.175552	83.0201	4.40735	1.30489	90.4342	0.923383	0.940647	101.473	1.28685	2.16733	13.1449	31.422	23.7636	25.0132	8.40513	21.0048	0.247211	0.958096	81.3255	0.307879	2.22635	0.492709	0	16.2957	0.670059	52.2549	1.43285	23.677	4.94974	8.06813	2.37001	0.202231
GLUCOSE1PMETAB-PWY: glucose and glucose-1-phosphate degradation|g__Klebsiella.s__Klebsiella_pneumoniae	2.29491	0	2.49869	0.862263	0.62037	0	0	0	0	0	0	0	0.169736	0	0.270611	3.006	11.0463	0	0.036509	0.651887	0.260952	0.0885601	0	2.00611	4.14268	0	0.216372	0	0	0.136889	0.10846	0	0	0.2369	7.68417	0.0776976	0.242088	0	1.41395	0.037089	0.0669825	0	7.40927	0.311656	0.242978	0.101629	0	0	0
GLUCOSE1PMETAB-PWY: glucose and glucose-1-phosphate degradation|g__Klebsiella.s__Klebsiella_sp_MS_92_3	0	0	0	0	0	0	0	0	0	0	0	0	0	0	0	0	0	0	0	0.329611	0	0	0	0	0	0	0	0	0	0	0	0	0	0	0	0	0	0	0	0	0	0	0	0	0	0	0	0	0
GLUCOSE1PMETAB-PWY: glucose and glucose-1-phosphate degradation|unclassified	1.46886	0	0	0	0	0	0	0	0	0	0	0	0	0	0	0	0.315545	0	0	0	0	0	0	0.308201	0.386756	0	0	0	0	0	0	0	0	0.136423	0	0	0	0	0	0	0	0	0	0	0	0	0	0	0
GLUCUROCAT-PWY: superpathway of &beta;-D-glucuronide and D-glucuronate degradation	25.6811	60.151	41.9582	90.3994	85.672	62.4329	120.996	77.2232	29.5991	74.6124	60.2397	56.4042	104.396	43.62	27.7978	17.0699	65.9915	159.637	105.914	82.1972	52.5212	107.667	41.6795	16.2532	108.544	60.3441	113.837	58.4959	46.6446	51.242	59.3081	30.7911	52.8086	110.305	31.4341	117.516	38.261	81.9117	98.3533	118.405	32.9409	17.7794	97.4755	123.948	35.0975	13.3617	60.5345	39.842	33.5495
GLUCUROCAT-PWY: superpathway of &beta;-D-glucuronide and D-glucuronate degradation|g__Escherichia.s__Escherichia_coli	1.0083	0.11911	1.0513	2.8057	0	0.312046	0.200647	9.79542	10.2483	0.312984	13.9131	3.29463	0.648397	7.01337	2.14605	8.50967	3.65163	0.198261	71.3609	3.51976	0.87483	64.1934	0.770683	1.11028	86.0812	1.3557	2.14267	12.7178	26.9908	18.6506	27.0601	6.37288	19.6044	0.205474	0.299038	65.0337	0.279959	0.865684	0.24294	0	13.5241	0.315242	44.8013	1.55899	18.4469	5.98488	6.68898	2.29533	0.211082
GLUCUROCAT-PWY: superpathway of &beta;-D-glucuronide and D-glucuronate degradation|g__Escherichia.s__Escherichia_fergusonii	0	0	0	0	0	0	0	0	0	0	0	0	0	0	0	0	0	0	0	0	0	0.510579	0	0	0	0	0	0	0	0	0	0	0	0	0	0	0	0	0	0	0	0	0	0	0	0	0	0	0
GLUCUROCAT-PWY: superpathway of &beta;-D-glucuronide and D-glucuronate degradation|g__Faecalibacterium.s__Faecalibacterium_prausnitzii	0.180715	23.5065	5.28607	55.0899	45.5123	24.2181	56.6263	35.493	3.42162	46.7919	20.2474	19.2449	65.5306	6.36366	0	0.188278	20.9291	88.6517	1.3985	18.9331	22.2172	8.57115	6.12861	0	0.166982	16.8785	50.5768	17.1868	0	2.97017	6.1942	0.117866	5.18178	37.3238	5.94122	16.7895	2.45329	42.2785	51.2062	76.1395	0	1.30364	18.1918	72.7035	0	0	23.5472	9.84458	0
GLUCUROCAT-PWY: superpathway of &beta;-D-glucuronide and D-glucuronate degradation|g__Streptococcus.s__Streptococcus_pasteurianus	0	0	0	0	0	0	0	0.141583	2.09444	0	0	0	1.30744	0	0	0	0	0	0	0	0	0	0	0	0	0.100656	0	0	0	0	0	0	0	0	0	0	0	0	0	0	0	0	0	0	0	0	0	0	0
GLUCUROCAT-PWY: superpathway of &beta;-D-glucuronide and D-glucuronate degradation|unclassified	4.46566	3.2995	1.83094	9.65556	2.48159	8.18906	8.46364	4.87361	1.18572	5.04388	1.0386	2.76165	7.08203	0.832399	3.94935	0	3.95832	11.4217	5.40144	5.12602	11.792	5.09412	12.9881	1.14618	0.100786	6.31266	12.7502	4.7681	4.75916	0.893946	2.95756	2.0028	1.88296	4.60525	3.39525	2.28161	6.89735	0	8.56021	1.64281	1.05624	5.03049	4.09457	0.098738	1.66434	1.05871	11.7026	0	0
GLUDEG-I-PWY: GABA shunt	12.7411	0.13839	9.27562	30.2153	5.08093	1.00167	0.698196	16.7212	21.6801	0.607028	17.3996	13.3032	17.1984	14.526	9.73878	25.1132	58.1435	7.21611	66.5145	13.7959	33.429	84.0153	2.86865	9.05632	81.1293	16.3765	5.73585	36.4883	0.193111	36.3026	29.8865	9.86262	35.1568	11.3942	37.3	24.7212	2.09032	3.8818	16.6557	0.636583	40.2469	2.31605	78.3658	6.55305	38.9149	9.13083	12.3847	5.36844	85.3882
GLUDEG-I-PWY: GABA shunt|unclassified	0.0637529	0	0	0	0	0.755792	0	0	0	0	0	1.08395	0	0	0	0	0.38883	0.70962	0.457629	0	1.4145	0.333807	0	0	0.594764	0	0	0	0	0	0.201527	0	0	0	0	0.296138	0	0	0	0	0	0	0.310334	0	0	0	0	0	0
GLUTORN-PWY: L-ornithine biosynthesis	133.744	45.8361	29.0408	182.057	27.0305	105.137	49.7862	376.556	242.012	135.371	289.991	26.5452	144.05	107.464	36.2794	365.688	225.441	75.319	305.035	265.454	84.7913	273.738	83.0726	133.581	208.33	129.793	245.621	306.167	322.632	331.093	318.455	165.105	333.904	142.497	182.333	325.208	61.1752	27.0679	53.8369	17.9404	138.362	44.4397	342.689	164.874	367.554	191.202	51.6615	293.465	156.066
GLUTORN-PWY: L-ornithine biosynthesis|g__Bifidobacterium.s__Bifidobacterium_breve	0	0	0	0	0	0	0	0	0	0	0	0	0	0	0	0	0	0	0	0	0	0	0	0	0	0.311207	0	0	0	0	0	0	0	0	0	0	0	0	0	0	0	0	0	0	0	54.6565	0	0	6.81074
GLUTORN-PWY: L-ornithine biosynthesis|g__Bifidobacterium.s__Bifidobacterium_longum	7.5242	0.180576	0.99797	0.560448	0	1.83124	9.97379	13.0011	0.185232	4.56102	0	0	4.75663	0	12.6935	4.93381	0.427172	3.03038	0	0.265319	0	0.208011	21.1561	1.85445	16.4947	2.32899	1.143	0	0	2.36324	0	0	0.243145	3.0418	1.7027	0.239345	1.31119	1.02581	0.571314	2.8246	0	17.3639	0.159796	0.662708	1.28439	21.6463	0	152.269	5.41588
GLUTORN-PWY: L-ornithine biosynthesis|g__Blautia.s__Ruminococcus_torques	0	4.82978	5.5335	5.66159	2.27389	39.451	0.20786	7.38529	8.65291	10.7063	0.453415	0	1.6611	0	0	0	0.805035	5.30708	0	0	0.89818	0	14.0878	0	0	0	17.3802	9.12802	0	9.28196	12.1703	0.652475	0	0	0	0.0469658	0	0	0	0.0779291	0	0	2.29749	0	0	0.413633	0	0	0
GLUTORN-PWY: L-ornithine biosynthesis|g__Burkholderiales_noname.s__Burkholderiales_bacterium_1_1_47	0	0	0	0	0	0	0	0	0	0	0	0.304832	0.152883	0	0	0	0	0	0	0	0	0	0	0	0	0	0.874458	0	0	0	0	0	0	0	0.750011	0.259678	0	0.309191	0	0	0	0	0	0	0	0	0	0	0.841592
GLUTORN-PWY: L-ornithine biosynthesis|g__Citrobacter.s__Citrobacter_freundii	0	0	0	0	0	0	0	0	0	0	0	1.26428	0	0	0	0	2.3335	2.94105	0	0	0	0	0	0	0	0	0	0	0.221256	0	0	0	0	0	0	0	0	0	0	0	0	0	0	0	0	0	0	0	0
GLUTORN-PWY: L-ornithine biosynthesis|g__Citrobacter.s__Citrobacter_koseri	0	0	0	0	0	0	0	0	0	0	0	0	0	0	0	0	0	0	0	0	0	0	0	0	0	0	0	0	0	0	0	0	0	0	0	0	0	0	0	0	6.12718	0	0	0	0	0	0	0	0
GLUTORN-PWY: L-ornithine biosynthesis|g__Coprococcus.s__Coprococcus_catus	1.40562	1.3918	0	1.87045	0	0	1.91903	1.78116	3.76833	0	0.218342	3.75049	1.79811	0	0	0	1.153	0.510481	0	0.426123	1.71017	0.862511	0	0	0	0	4.11177	0.960514	0	0	6.37986	0	0	0.452698	1.04537	0	0	0	2.72518	0.678198	0	0	1.31184	0	0	0	5.66009	0	0
GLUTORN-PWY: L-ornithine biosynthesis|g__Enterobacter.s__Enterobacter_aerogenes	0	0	0	0	0	0	0	0	0	0	0	0	0	0	0	0	0	0	0	0	0	0	0	0	0	0	0	0	0	0	0	0	0	0	0	0	0.131828	0	0	0	0	0	0.309292	0	0	0	0	0	0
GLUTORN-PWY: L-ornithine biosynthesis|g__Enterobacter.s__Enterobacter_cloacae	0	0	0	0	0	0	0	0	0	0	0	0	0	0	0	0	0	0	0	0	0	0	0	0	0	0	0	0	0	0	0	0	0	0	0	0	0	0	0	0	0	0	0	0	0	0	0	0	0.315852
GLUTORN-PWY: L-ornithine biosynthesis|g__Escherichia.s__Escherichia_coli	0.182325	0.14383	0.39414	2.40216	0.0962068	0.150972	0.153632	11.2555	8.47208	0.509676	4.88726	2.94574	0.827814	7.95322	1.56258	7.3536	4.62835	0.166029	82.0859	4.15495	1.23407	75.0574	0.657711	0.914134	98.6992	1.0149	2.45669	15.2283	26.5144	19.1345	11.3769	5.419	18.027	0.182664	0.831038	76.9876	0.241496	1.13993	0.343509	0	15.3892	0.360318	47.7702	1.91727	20.651	2.76209	4.91981	2.2899	0.135467
GLUTORN-PWY: L-ornithine biosynthesis|g__Escherichia.s__Escherichia_fergusonii	0	0	0	0	0	0	0	0	0	0	0	0	0	0	0	0	0	0	0	0	0	0.131529	0	0	0	0	0	0	0	0	0	0	0	0	0	0	0	0	0	0	0	0	0	0	0	0	0	0	0
GLUTORN-PWY: L-ornithine biosynthesis|g__Eubacterium.s__Eubacterium_siraeum	0	0	0	15.2408	0	0	0	0	0	0	0	0	7.3937	0	0	0	0	0	0	0	16.523	0	0	0	0.0876945	9.68682	0	7.10339	0	0	0	0	0	2.89876	0	0	0	0	2.42712	0	0	0.533203	0	0	0	0	0	0	0
GLUTORN-PWY: L-ornithine biosynthesis|g__Klebsiella.s__Klebsiella_pneumoniae	2.91722	0	1.57314	0.586698	1.39951	0	0	0	0	0	0	0	0.842245	0	0.459553	1.84955	19.5212	0	0	1.19279	0.211037	0.11325	0	1.29122	5.37559	0	0.321601	0	0	0	0.2304	0	0	0.658647	15.616	0.069406	0.145875	0	1.84205	0	0	0	2.52069	0.427598	0.172616	0	0	0	0
GLUTORN-PWY: L-ornithine biosynthesis|g__Lactobacillus.s__Lactobacillus_pentosus	0	0	0	0	0	0	0	0	0	0	0	0	0	0	0	0	0	0	0	0	0	0	0	0	0	0	0	0	0	0	0	0	0	0	0	0	0.360328	0	0	0	0	0	0	0	0	0	0	0	0
GLUTORN-PWY: L-ornithine biosynthesis|g__Morganella.s__Morganella_morganii	0	0	0	0	0	0	0	0	0	0	0	0	0	0	0	0	0	0	0	0	0	0	0	0	0	0	0	0	0	0	0	0.338105	0	0	0	0	0	0	0	0	9.26887	0	0	0	0	0	0	0	0
GLUTORN-PWY: L-ornithine biosynthesis|g__Oxalobacter.s__Oxalobacter_formigenes	0	0	0.5633	0	0	0	0	0.0810151	0.306209	0	0	0.353306	0	0	0	0	0	0.108737	0	0	0	0	0.966585	0	0	0	0	0	0	0	0.608503	0	0	0	0.36553	0	0	0	0	0	0	0	0.183105	0	0	0	0	0	0
GLUTORN-PWY: L-ornithine biosynthesis|g__Parasutterella.s__Parasutterella_excrementihominis	0	0	0	0	0	0	0	0	0	0	0	0	0	0	0	0	0	0	0	0	0	0	0	0	0	0	0	0	0	0	0	0	0	0	0	0	0	1.26206	0	0	0	0	0	0	0	13.4881	0	0	0
GLUTORN-PWY: L-ornithine biosynthesis|g__Plesiomonas.s__Plesiomonas_shigelloides	0	0	0	0	0	0	0	0	0	0	0	0	0	0	0	0	0	0	0	0	0	0	0	0	0.337687	0	0	0	0	0	0	0	0	0	0	0	0	0	0	0	0	0	0	0	0	0	0	0	0
GLUTORN-PWY: L-ornithine biosynthesis|g__Proteus.s__Proteus_mirabilis	0	0	0	0	0	0	0	0	0	0	0	0	0	0	0	0	0	0	0	0	0	0	0	0	0	0	0	0	0.49166	0	0	0	0	0	0	0	0	0	0	0	0	0	0	0	0	0	0	0	0
GLUTORN-PWY: L-ornithine biosynthesis|g__Proteus.s__Proteus_penneri	0	0	0	0	0	0	0	0	0	0	0	0	0	0	0	0	0	0	0	0	0	0	0	0	0	0	0	0	0	0	0	0	0	0	0	0	0	0	0	0	0.802659	0	0	0	0	0	0	0	0
GLUTORN-PWY: L-ornithine biosynthesis|g__Streptococcus.s__Streptococcus_mutans	0.476844	0	0	0	0	0	0.477958	0	0.796048	0	0	0	0	0	0	0	0	0	0	0	0	0	0	0	0	0	0	0	0	0	0.121753	0	0	0	0	0	0.806769	0	0.828686	0	0	0	0	0	0	0	0.505521	0	0
GLUTORN-PWY: L-ornithine biosynthesis|g__Succinatimonas.s__Succinatimonas_hippei	0	0	0	0	0	0	0.174333	0	0	0	0	0	0	0	0	0	0.185985	0	0	0	0	0	0	0	0	0	0	0	0	0	0	0	0	0	0	0	0	0	0	0	0	0	0	0	0	0	0	0	0
GLUTORN-PWY: L-ornithine biosynthesis|g__Veillonella.s__Veillonella_dispar	3.43893	0.616046	0	0.307812	0	0	0	0	0	0	0	0	0	0	0	3.24702	0.481414	0	0	0	0	0	0	0	0	0	0	0	0	0	0	0	0	1.02189	0	0	0	0	0	0	0	0	0	0	0	0.836231	0	0	0.425078
GLUTORN-PWY: L-ornithine biosynthesis|g__Veillonella.s__Veillonella_parvula	3.70371	0.790011	0	0.805561	0	0	0	0	0	0	0	0	0	0	0	0.515715	0	0	0	0	0	0	0	3.26713	0	0	0	0	0	0	0	0	0	0.186327	0	0.312962	0	0	0.163365	0	0	0	0	0	0	0.205545	0	0.599621	0
GLUTORN-PWY: L-ornithine biosynthesis|unclassified	2.90649	12.0038	2.05937	0	11.3064	1.68202	0.426377	1.85837	0.308976	0.156705	1.35279	0	1.004	0.328845	1.96429	5.67797	5.17046	1.82532	5.71258	1.64958	2.66218	4.69233	0.421613	0.493394	4.64952	0.210029	1.82049	4.38101	2.0489	0.219593	1.82543	0.601859	2.22789	0.381335	0	3.21805	1.86198	5.94069	0.915682	0.401424	2.23849	1.84533	5.80599	0	0.271824	4.57554	7.90016	0.403744	0.215731
GLYCOCAT-PWY: glycogen degradation I (bacterial)	19.4475	81.2603	47.8691	11.9598	65.6228	13.0187	70.6984	16.1746	22.274	33.5496	35.3048	83.3488	57.118	19.9894	5.57419	20.984	21.9736	168.377	80.156	64.3911	2.71848	75.7858	4.09074	59.3028	57.3713	3.10678	148.083	35.0032	31.3514	29.5127	53.2992	11.2864	42.3478	164.934	87.1155	70.1494	49.6748	28.7418	129.479	57.8544	20.543	5.56911	79.8959	35.8915	43.7195	13.795	18.4542	6.85062	28.1971
GLYCOCAT-PWY: glycogen degradation I (bacterial)|unclassified	0	0	0	0	0	2.43198	0	0	0	0	0	0	11.1034	0	0	0	0	0	0	0	0	0	0	0	0	1.44196	0	0	0	0	0	0	0	0	0	0	0	0	0	0	0	0	0	0	0	0	0	0	0
GLYCOGENSYNTH-PWY: glycogen biosynthesis I (from ADP-D-Glucose)	111.761	116.569	134.884	270.85	81.4241	175.284	233.464	167.097	60.067	98.9641	161.359	107.154	87.9276	281.323	46.976	70.9683	100.511	203.402	112.103	82.5493	197.839	107.453	94.2798	110.658	83.4179	125.409	178.305	116.927	54.0842	64.22	113.046	20.8023	129.549	250.595	138.761	114.494	59.148	59.4653	254.544	71.3287	27.5599	49.0205	169.267	68.2121	103.88	96.2185	344.64	128.893	99.6938
GLYCOGENSYNTH-PWY: glycogen biosynthesis I (from ADP-D-Glucose)|g__Anaerococcus.s__Anaerococcus_lactolyticus	0	0	0	0	0	0	0	0	0	0	0	0	0	0	0	0	0	0	0	0	0	0	0	0	0	0	0	0	0	0	0	0.744195	0	0	0	0	0	0	0	0	0	0	0	0	0	0	0	0	0
GLYCOGENSYNTH-PWY: glycogen biosynthesis I (from ADP-D-Glucose)|g__Anaerostipes.s__Anaerostipes_hadrus	5.69683	0	2.85246	7.22376	0	33.6911	0	3.91149	1.85674	3.98332	20.5582	0	9.28256	8.31363	0	0	0	1.4713	1.02538	1.30664	0	0.899495	0	0	0	0	16.1033	0	0	3.64717	0.834603	0	0	0	0.687903	7.35622	0	10.7802	0	3.39402	0	0	2.27148	6.0667	0	0	58.5427	23.869	0
GLYCOGENSYNTH-PWY: glycogen biosynthesis I (from ADP-D-Glucose)|g__Blautia.s__Ruminococcus_obeum	0.764191	2.82467	0.519714	1.01637	1.29028	1.43602	6.93027	8.06283	0.929005	3.97466	0.353964	3.63787	6.18014	2.13334	0	0.117856	3.81494	11.5512	0.531962	4.10894	8.46861	0.800362	3.14014	0	0	8.4039	4.05401	0.562313	0	0	5.81477	0	11.4986	2.11674	7.83274	0.49845	4.52215	0	15.9759	2.84226	0	0.950787	1.75923	2.43951	24.697	0.092081	0.301358	4.54246	0
GLYCOGENSYNTH-PWY: glycogen biosynthesis I (from ADP-D-Glucose)|g__Citrobacter.s__Citrobacter_freundii	0	0	0	0	0	0	0	0	0	0	0	2.05335	0	0	0	0	1.99651	1.95077	0	0	0	0	0	0	0	0	0	0	0.282861	0	0	0	0	0	0	0	0	0	0	0	0.0494613	0	0	0	0	0	0	0	0
GLYCOGENSYNTH-PWY: glycogen biosynthesis I (from ADP-D-Glucose)|g__Citrobacter.s__Citrobacter_koseri	0	0	0	0	0	0	0	0	0	0	0	0	0	0	0	0	0	0	0	0	0	0	0	0	0	0	0	0	0	0	0	0.370937	0	0	0	0	0	0	0	0	5.79902	0	0	0	0	0	0	0	0
GLYCOGENSYNTH-PWY: glycogen biosynthesis I (from ADP-D-Glucose)|g__Coprococcus.s__Coprococcus_catus	0	1.80442	0	1.75337	0	0	1.50436	1.60262	4.46769	0	0.108432	4.16354	1.96948	0	0	0	0.726152	0.606872	0	0.342722	0.8146	0.917845	0	0	0	0	4.62374	0	0	0	5.67035	0	0	0.709019	0.841466	0	0	0	2.40103	0.946932	0	0	1.19848	0	0	0.105767	3.71293	0	0
GLYCOGENSYNTH-PWY: glycogen biosynthesis I (from ADP-D-Glucose)|g__Coprococcus.s__Coprococcus_eutactus	0	0	0	0	0	0	0.295395	0	0	0	0	0	0	0	0	0	0	0	0	0	0	0	0	0	0	0	0	0	0	0	11.8963	0	0	0	0	0	0	0	0	0	0	0	0	0	0	0	0	0	0
GLYCOGENSYNTH-PWY: glycogen biosynthesis I (from ADP-D-Glucose)|g__Coprococcus.s__Coprococcus_sp_ART55_1	0	0	0	26.5198	0	0	2.37384	0.775095	0	0	0	0	0	0	0	0	0.512447	0	0	0	1.70455	0	0	0	0	0	0	11.8706	0	0	0	0	0	0	0	0	0	0	35.6533	0	0	0	0	0	0	0	0	0	0
GLYCOGENSYNTH-PWY: glycogen biosynthesis I (from ADP-D-Glucose)|g__Enterobacter.s__Enterobacter_aerogenes	0	0	0	0	0	0	0	0	0	0	0	0.0998393	0	0	0	0	0	0	0	0	0.118386	0	0	0	0	0	0	0	0	0	0	0	0	0	0	0	0.255274	0	0	0	0	0	0.204585	0	0	0	0	0	0
GLYCOGENSYNTH-PWY: glycogen biosynthesis I (from ADP-D-Glucose)|g__Enterobacter.s__Enterobacter_cloacae	1.91237	0	0	0.62297	0	0	0	0	0	0	0	0	0	0	0	0	1.90822	0.694017	0	2.08382	0.128041	0	0	0.135309	0	0	0	0	0	0	0	0.411035	0	0	0.0958777	0	0	0	1.75173	0	3.19965	0	0	0	0.0897794	0	0	0	61.8588
GLYCOGENSYNTH-PWY: glycogen biosynthesis I (from ADP-D-Glucose)|g__Erysipelotrichaceae_noname.s__Eubacterium_biforme	0	3.25718	3.18039	2.15055	0	0	0	0	0	0	0	0	0	87.7441	0	0	0.0807844	0	0.133257	0	5.93126	0.0760923	1.21547	0	0.0823554	14.328	0	1.60312	0	0	5.70324	0	0	0	0	0	0	10.9463	4.79475	0	0	1.25392	0	0.226998	0	0	53.2154	0	0
GLYCOGENSYNTH-PWY: glycogen biosynthesis I (from ADP-D-Glucose)|g__Escherichia.s__Escherichia_coli	0.71121	0.106118	0.502042	2.28293	0	0	0	4.12042	5.3218	0.169281	7.24425	2.83516	0.698937	4.23836	1.54055	8.05032	5.2353	0	54.8007	3.56953	0.83534	35.6031	0.476899	0.929943	63.5222	0.59989	1.548	9.93628	16.2485	11.3049	13.952	3.77825	13.2917	0.253141	0.585351	54.2954	0.145111	0.971099	0.293505	0	6.61323	0.273077	41.4989	1.62508	14.0345	2.95529	3.49985	1.61957	0
GLYCOGENSYNTH-PWY: glycogen biosynthesis I (from ADP-D-Glucose)|g__Eubacterium.s__Eubacterium_rectale	0	26.5491	53.234	53.9682	10.8898	44.0449	77.5732	41.143	2.95167	26.1815	0.678222	33.5549	0.292746	0.864555	0	23.0626	0.658967	12.2936	20.8127	1.71944	36.1209	0	0	0	0.0482233	19.8556	18.0329	2.34141	0	2.03085	11.5853	0	42.9666	1.29741	33.7246	0.771268	17.1982	0	36.1295	0	0	1.84695	33.7004	2.15959	0	5.86351	0.162968	0	0
GLYCOGENSYNTH-PWY: glycogen biosynthesis I (from ADP-D-Glucose)|g__Eubacterium.s__Eubacterium_siraeum	0	0	0	19.3926	0	0	0	0	0	0	0	0	8.17128	0	0	0	0	0	0.125885	0	20.1058	0	0	0	0.0585573	10.0154	0	9.4394	0	0	0	0	0	4.03031	0	0	0	0	3.22047	0	0	0.61808	0	0	0	0	0	0	0
GLYCOGENSYNTH-PWY: glycogen biosynthesis I (from ADP-D-Glucose)|g__Fusobacterium.s__Fusobacterium_mortiferum	0	0	0	0	3.00132	0	0	0	0.15031	0.229826	0	0	0	5.38647	0	0	0	0.346765	0	0	0	0	0.181075	0	0	0	0	0	0	0	0	0	3.45893	2.03744	0	0	0.627065	0	0.223871	0.441245	0	8.40185	0	0	0	42.1063	0.521456	0.394217	0
GLYCOGENSYNTH-PWY: glycogen biosynthesis I (from ADP-D-Glucose)|g__Fusobacterium.s__Fusobacterium_nucleatum	0	0	0	0	0	0	0	0	0	0	0	0	0	0	0	0	0	0	0	0	0	0	0	0	0	0	0	0	0	0	0	0.0974303	0	0	0	0	0	0	0	0	0	0	0	0	0	0	0	0	0
GLYCOGENSYNTH-PWY: glycogen biosynthesis I (from ADP-D-Glucose)|g__Klebsiella.s__Klebsiella_pneumoniae	2.53687	0	1.94351	0.861761	0.313131	0	0	0	0	0	0.340291	0	0.435293	0	0.186676	2.68703	17.8433	0	0.156711	1.88453	0.409549	0	0	1.6951	4.60075	0	0.463131	0	0	0.0624023	0.244084	0	0	0.375645	11.784	0.144715	0.166563	0	2.23253	0	0.0759711	0	11.5116	0.455685	0.267412	0.0621855	0	0	0
GLYCOGENSYNTH-PWY: glycogen biosynthesis I (from ADP-D-Glucose)|g__Klebsiella.s__Klebsiella_sp_MS_92_3	0	0	0	0	0	0	0	0	0	0	0	0	0	0	0	0	0	0	0	0.209992	0	0	0	0	0	0	0	0	0	0	0	0	0	0	0	0	0	0	0	0	0	0	0	0	0	0	0	0	0
GLYCOGENSYNTH-PWY: glycogen biosynthesis I (from ADP-D-Glucose)|g__Lachnospiraceae_noname.s__Lachnospiraceae_bacterium_5_1_63FAA	3.19574	7.23647	2.03518	3.47497	6.94457	18.9471	37.9854	0.71924	1.39829	2.5722	15.9866	1.50728	6.6167	6.31105	0	0	0.578212	1.12763	0.0880213	0.754626	4.28694	0.44309	2.79643	0	0	5.1203	8.30555	9.65606	0	3.10767	0.581577	0.514195	0	0	0.361335	5.0645	0	4.93527	11.2571	3.29469	0	4.45718	1.53533	2.64408	0	13.1855	30.2977	26.0097	0
GLYCOGENSYNTH-PWY: glycogen biosynthesis I (from ADP-D-Glucose)|g__Lactobacillus.s__Lactobacillus_casei_paracasei	0	0	0	0	0	0	0	0	0	0	0	0	0	0	0.117873	0	0	0	0	0	0	0	0	0	0	0	0	0	0	0	0	0	0	0	0	0.0356079	0	0	0	0	0	0	0	0	0.0594863	0	0	0	0
GLYCOGENSYNTH-PWY: glycogen biosynthesis I (from ADP-D-Glucose)|g__Lactobacillus.s__Lactobacillus_salivarius	0	3.30333	0	0.174408	0	0.686926	1.89096	0	12.3623	0	0.0835566	0	0	0	0.16312	0	1.95562	0.224162	0	0	0	0	21.5498	0	0	0	0	0	0.86603	0.156963	0.489582	0	0	0	0	0.0583313	0	0	5.04073	0.235413	1.35821	0.100708	0.0581346	0.318829	0	0.276602	1.21814	16.7398	0
GLYCOGENSYNTH-PWY: glycogen biosynthesis I (from ADP-D-Glucose)|g__Proteus.s__Proteus_penneri	0	0	0	0	0	0	0	0	0	0	0	0	0	0	0	0	0	0	0	0	0	0	0	0	0	0	0	0	0	0	0	0	0	0	0	0	0	0	0	0	1.07582	0	0	0	0	0	0	0	0
GLYCOGENSYNTH-PWY: glycogen biosynthesis I (from ADP-D-Glucose)|g__Roseburia.s__Roseburia_intestinalis	0.129043	6.13705	1.26103	1.28213	7.17313	1.86649	0.205038	5.12686	0.290166	0	0.118518	0.997115	4.52828	2.17482	0	0	1.82512	32.4648	0.174697	10.4288	6.63709	3.28145	0	28.8284	0	0	7.84917	2.77775	0	0.0775016	0.10425	0	8.24183	84.8761	0.762499	0.0491405	0.994092	0	2.73444	0.437512	0	0	4.08693	5.81676	11.3019	0	6.19696	0	0
GLYCOGENSYNTH-PWY: glycogen biosynthesis I (from ADP-D-Glucose)|unclassified	69.072	18.53	20.1305	13.208	21.1986	18.3837	31.4964	57.1701	4.54426	26.3805	79.2579	10.5733	13.7107	104.015	27.298	15.3534	22.4804	28.356	8.76519	6.14231	47.5341	9.7039	40.9203	12.7179	5.39382	27.3205	30.2773	11.4315	8.65474	27.8154	8.40244	2.72952	8.60867	23.5457	20.0162	6.1677	12.2229	14.7666	16.4088	24.7697	2.60655	15.5881	16.6837	18.4796	9.7845	2.14604	74.0498	18.2992	3.74986
GLYCOL-GLYOXDEG-PWY: superpathway of glycol metabolism and degradation	1.13193	0	0.732633	2.75203	0	0.155065	0.651465	5.95114	6.49598	0.401096	13.7572	3.89566	0.616328	4.21867	1.19297	5.87033	7.79995	3.44274	53.99	3.36228	0.643479	57.9305	0.975838	0.710132	54.9258	1.16524	1.65221	7.5634	28.5334	17.485	28.6233	6.71412	17.6471	0.0635458	0.0634816	47.3124	0.116901	1.77434	0.450431	0	17.5613	0.31817	33.4513	0.683552	16.091	5.86599	3.80877	1.58635	0.283416
GLYCOL-GLYOXDEG-PWY: superpathway of glycol metabolism and degradation|g__Citrobacter.s__Citrobacter_koseri	0	0	0	0	0	0	0	0	0	0	0	0	0	0	0	0	0	0	0	0	0	0	0	0	0	0	0	0	0	0	0	0.0850484	0	0	0	0	0	0	0	0	5.98943	0	0	0	0	0	0	0	0
GLYCOL-GLYOXDEG-PWY: superpathway of glycol metabolism and degradation|g__Escherichia.s__Escherichia_coli	0.802646	0	0.454574	1.5404	0	0.138581	0.412036	5.14542	5.60087	0	10.9094	1.69473	0.541035	3.35664	1.06629	5.07553	3.13965	0.22754	45.8277	2.73483	0.519662	50.52	0.745371	0.623893	50.8824	0.93413	1.37045	6.43332	23.2277	14.6612	22.1513	3.8654	14.9149	0.0577027	0.0614844	37.965	0.106394	0.885996	0.331509	0	7.08792	0.271054	27.3097	0.607502	13.327	4.52817	3.1969	1.33648	0.176166
GLYCOL-GLYOXDEG-PWY: superpathway of glycol metabolism and degradation|unclassified	0	0	0	0.762593	0	0	0	0	0.0875859	0	0	0	0	0	0	0	0.414502	0.385448	1.29568	0	0	1.53216	0	0	2.03178	0	0	0.27068	0.0653587	0.246407	0.492138	0	0.0439833	0	0	0	0	0	0	0	0.253797	0	0.144929	0	0.873505	0	0	0	0
GLYCOLYSIS-E-D: superpathway of glycolysis and Entner-Doudoroff	46.326	40.9978	39.0832	37.14	53.449	17.624	46.8414	66.4626	42.7269	50.9621	49.5031	59.0706	52.863	36.9343	32.2785	38.6658	71.2386	40.3566	119.481	58.056	38.695	120.456	46.1512	28.7542	146.082	43.5694	32.1589	44.842	52.9771	47.2954	59.5946	60.9445	50.8219	30.4304	44.7156	123.935	36.4384	23.1249	54.9543	34.0799	59.0616	19.4665	109.949	41.4336	48.7566	17.1115	22.3811	49.1447	131.404
GLYCOLYSIS-E-D: superpathway of glycolysis and Entner-Doudoroff|g__Citrobacter.s__Citrobacter_freundii	0	0	0	0	0	0	0	0	0	0	0	1.68421	0	0	0	0	1.99232	1.78576	0	0	0	0	0	0	0	0	0	0	0.227787	0	0	0	0	0	0	0	0	0	0	0	0	0	0	0	0	0	0	0	0
GLYCOLYSIS-E-D: superpathway of glycolysis and Entner-Doudoroff|g__Enterobacter.s__Enterobacter_cloacae	0	0	0	0	0	0	0	0	0	0	0	0	0	0	0	0	0	0.151052	0	0	0	0	0	0	0	0	0	0	0	0	0	0	0	0	0	0	0	0	0	0	0	0	0	0	0	0	0	0	0
GLYCOLYSIS-E-D: superpathway of glycolysis and Entner-Doudoroff|g__Escherichia.s__Escherichia_coli	0.593624	0.11376	0.571202	1.92006	0	0	0	9.46999	7.89899	0	9.94173	2.84982	0.726542	6.35615	1.56567	7.01318	4.73168	0	65.9171	3.53104	0.609869	62.1392	0.735356	0.988257	81.2776	1.00848	1.74447	11.8474	23.0615	17.9087	17.4438	5.73527	17.4481	0.170083	0.304655	66.9498	0	1.40667	0.211274	0	11.3691	0.40983	39.869	1.68509	18.4523	4.17115	6.07441	2.07575	0.137412
GLYCOLYSIS-E-D: superpathway of glycolysis and Entner-Doudoroff|g__Escherichia.s__Escherichia_fergusonii	0	0	0	0	0	0	0	0	0	0	0	0	0	0	0	0	0	0	0	0	0	0.249772	0	0	0	0	0	0	0	0	0	0	0	0	0	0	0	0	0	0	0	0	0	0	0	0	0	0	0
GLYCOLYSIS-E-D: superpathway of glycolysis and Entner-Doudoroff|unclassified	4.81203	0	1.78152	0	0	0	1.20237	0.398892	0	0.707631	0	0.343989	3.64591	3.91572	0	0	2.44947	1.2053	1.1652	0	0	0.801985	0	1.29636	0.481284	0	0	0.98855	3.42271	0	1.31008	0.331131	0	1.64442	1.79403	0.739012	0	0	2.11795	0	0.395384	0	0.696161	0	0.649856	0.903564	2.2903	0	0
GLYCOLYSIS-TCA-GLYOX-BYPASS: superpathway of glycolysis, pyruvate dehydrogenase, TCA, and glyoxylate bypass	18.9395	2.54442	6.91083	15.2637	0.574185	1.93548	3.81353	48.2903	39.8173	1.8095	48.6842	25.6941	6.86251	32.6702	14.9957	53.2198	57.3464	17.2189	145.465	26.0319	14.5596	138.919	7.58373	16.7454	166.18	7.82652	19.5974	46.2712	67.3773	54.9369	72.3248	27.7274	57.0404	4.65177	11.4022	138.111	2.60138	9.03024	17.3278	0.540017	65.0603	2.03186	112.739	13.6791	50.4164	15.8693	21.3945	13.2775	135.531
GLYCOLYSIS-TCA-GLYOX-BYPASS: superpathway of glycolysis, pyruvate dehydrogenase, TCA, and glyoxylate bypass|g__Citrobacter.s__Citrobacter_freundii	0	0	0	0	0	0	0	0	0	0	0	1.90143	0	0	0	0	2.40703	2.17044	0	0	0	0	0	0	0	0	0	0	0.298213	0	0	0	0	0	0	0	0	0	0	0	0	0	0	0	0	0	0	0	0
GLYCOLYSIS-TCA-GLYOX-BYPASS: superpathway of glycolysis, pyruvate dehydrogenase, TCA, and glyoxylate bypass|g__Escherichia.s__Escherichia_coli	0.633468	0	0.675125	2.16509	0	0	0.315215	7.70259	8.75465	0	11.4073	3.09785	0.526674	6.77136	0	7.63764	4.57446	0	69.2347	4.31659	0.929867	73.1064	1.03243	1.16835	101.565	1.24818	1.70441	12.6592	27.5692	22.5303	20.0982	6.17369	19.6327	0	0.429593	79.479	0	1.24692	0.355675	0	13.7742	0.445424	33.967	2.13432	15.7301	4.53964	6.71738	2.67572	0.156672
GLYCOLYSIS-TCA-GLYOX-BYPASS: superpathway of glycolysis, pyruvate dehydrogenase, TCA, and glyoxylate bypass|unclassified	0	0	0	0	0	0	0	0	0	0	0	0	0	0	0	0.226008	1.02785	0	0	0	1.5474	0	0	0	0	0	0	0	0	0	0	0	0	0	0	0	0	0	1.32352	0	0	0	0	0	0	0	0	0	0
GLYCOLYSIS: glycolysis I (from glucose 6-phosphate)	117.655	72.052	190.504	92.296	148.563	71.5254	77.746	128.231	192.929	158.586	163.793	95.8049	117.306	74.8901	140.246	205.073	117.092	71.4139	225.01	115.737	64.784	240.455	67.3042	105.62	261.077	65.8102	50.5426	95.1001	146.199	208.699	200.764	81.6	143.706	44.5715	127.126	238.312	228.994	326.412	97.2072	63.173	160.435	67.3009	195.192	70.9478	115.255	153.665	62.0286	158.539	198.232
GLYCOLYSIS: glycolysis I (from glucose 6-phosphate)|g__Citrobacter.s__Citrobacter_freundii	0	0	0	0	0	0	0	0	0	0	0	1.77604	0	0	0	0	2.22244	2.05808	0	0	0	0	0	0	0	0	0	0	0.269912	0	0	0	0	0	0	0	0	0	0	0	0	0	0	0	0	0	0	0	0
GLYCOLYSIS: glycolysis I (from glucose 6-phosphate)|g__Citrobacter.s__Citrobacter_koseri	0	0	0	0	0	0	0	0	0	0	0	0	0	0	0	0	0	0	0	0	0	0	0	0	0	0	0	0	0	0	0	0	0	0	0	0	0	0	0	0	6.92323	0	0	0	0	0	0	0	0
GLYCOLYSIS: glycolysis I (from glucose 6-phosphate)|g__Enterobacter.s__Enterobacter_cloacae	0	0	0	0	0	0	0	0	0	0	0	0	0	0	0	0	0	0.112795	0	0	0	0	0	0.159188	0	0	0	0	0	0	0	0	0	0	0	0	0	0	0	0	0	0	0	0	0	0	0	0	0
GLYCOLYSIS: glycolysis I (from glucose 6-phosphate)|g__Escherichia.s__Escherichia_coli	0.506771	0.128601	0.578144	1.82937	0	0.154234	0.237838	10.5856	8.19796	0	10.1785	2.91892	0.750686	6.76858	1.40257	6.82833	4.86502	0	70.896	4.04732	0.917221	65.4138	0.913304	0.984257	88.1534	1.04284	1.81857	12.4329	26.77	19.8569	16.3738	6.41952	18.8068	0.258571	0.305624	71.2007	0	1.49794	0.304915	0	12.114	0.535747	40.94	1.77881	19.4606	4.24103	6.7124	2.14382	0.133396
GLYCOLYSIS: glycolysis I (from glucose 6-phosphate)|g__Escherichia.s__Escherichia_fergusonii	0	0	0	0	0	0	0	0	0	0	0	0	0	0	0	0	0	0	0	0	0	0.27875	0	0	0	0	0	0	0	0	0	0	0	0	0	0	0	0	0	0	0	0	0	0	0	0	0	0	0
GLYCOLYSIS: glycolysis I (from glucose 6-phosphate)|g__Staphylococcus.s__Staphylococcus_aureus	0	0	0	0	0	0	0	0	0	0	0	0	0	0	0	0	0	0	0	0	0	0	0	0	0	0	2.79106	0	0	0	0	0	0	0	0	0	0	0	0	0	0	0	0	0	0	0	0	0	0
GLYCOLYSIS: glycolysis I (from glucose 6-phosphate)|unclassified	12.4185	6.72969	9.81951	22.7785	11.1615	17.2247	56.9057	77.4287	11.2646	28.549	25.6515	20.7547	26.1156	19.9294	5.68711	4.05664	27.696	22.7458	6.85619	5.20312	56.5392	7.98293	14.3543	5.16375	12.833	30.083	12.2994	8.46919	22.2511	12.7195	3.85248	13.4916	5.82473	4.19124	18.9311	1.34613	40.9204	6.44199	39.9316	17.4294	2.05942	11.1491	10.8116	4.11933	21.5539	4.3945	3.38269	10.6579	15.431
GLYOXYLATE-BYPASS: glyoxylate cycle	10.7648	1.18534	6.79087	6.74283	2.87879	0.622881	2.16976	31.0019	28.4612	1.4521	41.1825	13.9715	2.74866	23.6345	7.17798	26.4565	40.6111	7.5421	113.151	11.3666	6.73572	102.251	4.80757	9.14605	119.815	5.50798	6.91	45.7196	61.4424	34.8748	63.074	15.2679	49.5869	2.38332	26.4831	87.6419	0.985524	4.81693	9.64673	0.144699	36.8898	0.792343	94.342	6.89524	31.5162	7.26011	26.7581	5.30361	87.2862
GLYOXYLATE-BYPASS: glyoxylate cycle|g__Citrobacter.s__Citrobacter_freundii	0	0	0	0	0	0	0	0	0	0	0	1.77838	0	0	0	0	2.30741	2.68508	0	0	0	0	0	0	0	0	0	0	0.347468	0	0	0	0	0	0	0	0	0	0	0	0.0750565	0	0	0	0	0	0	0	0
GLYOXYLATE-BYPASS: glyoxylate cycle|g__Citrobacter.s__Citrobacter_koseri	0	0	0	0	0	0	0	0	0	0	0	0	0	0	0	0	0	0	0	0	0	0	0	0	0	0	0	0	0	0	0	0.114595	0	0	0	0	0	0	0	0	6.5214	0	0	0	0	0	0	0	0
GLYOXYLATE-BYPASS: glyoxylate cycle|g__Enterobacter.s__Enterobacter_cloacae	2.18729	0	0	0.192296	0	0	0	0	0	0	0	0	0	0	0	0.225893	0.165823	0.551882	0	0.867097	0.191406	0	0.154405	0.11412	0	0	0	0	0	0	0	0	0	0	0.218063	0	0.137021	0	2.1126	0	3.58363	0	0	0	0.105951	0	0	0	74.0524
GLYOXYLATE-BYPASS: glyoxylate cycle|g__Escherichia.s__Escherichia_coli	0.653728	0.181999	0.978641	2.8813	0.0854951	0.15698	0.671772	13.8325	13.1605	0.42356	14.5641	4.00968	0.992334	8.99602	3.0002	10.3757	6.4245	0.215552	83.0503	4.35539	1.79617	84.0245	1.19729	1.55835	104.423	1.74415	2.33458	16.414	31.3938	23.5004	28.0041	7.54864	25.0179	0.304733	0.575647	71.8409	0.34785	1.93032	0.418412	0.0897683	17.2013	0.446701	52.227	2.30549	24.8512	5.27254	6.73473	3.19296	0.234207
GLYOXYLATE-BYPASS: glyoxylate cycle|g__Escherichia.s__Escherichia_fergusonii	0	0	0	0	0	0	0	0	0	0	0	0	0	0	0	0	0	0	0	0	0	0.114901	0	0	0	0	0	0	0	0	0	0	0	0	0	0	0	0	0	0	0	0	0	0	0	0	0	0	0
GLYOXYLATE-BYPASS: glyoxylate cycle|g__Klebsiella.s__Klebsiella_pneumoniae	2.97215	0	3.43333	1.02784	1.27126	0	0	0	0	0	0	0	0	0	0	5.35089	19.9228	0	0.15443	0.675386	0	0	0	3.05026	1.2747	0	0	0	0	0	0	0	0	0.756259	15.544	0	0	0	2.22377	0	0	0	14.903	0	0	0	0	0	0
GLYOXYLATE-BYPASS: glyoxylate cycle|unclassified	0.596587	0.804091	0.336406	0.453036	0	0	0.341686	0.495553	0	0	0	0	0	1.49273	0	0.122124	0.445394	0.475942	0.433579	0.327054	1.20392	1.47302	0	0.755922	0	0	0.507122	0.402194	2.20893	2.28422	1.21137	0	0.9732	0.853159	0.123226	1.07715	0	0	0.561145	0	0	0	0.543095	0.304957	0	0	0.496791	0.169938	2.49237
GOLPDLCAT-PWY: superpathway of glycerol degradation to 1,3-propanediol	25.1258	20.2281	7.89337	17.5922	24.4168	9.92634	33.159	10.4112	3.09069	17.6722	23.4196	80.9028	10.9801	23.8497	14.0622	6.1976	21.732	216.693	7.56258	11.3873	6.62629	5.44247	29.4864	4.15674	5.78758	7.59751	90.7305	7.73593	2.96092	12.7631	10.7005	10.3759	7.10909	118.592	11.3649	16.0656	175.649	5.50054	76.7743	301.165	5.68429	8.81101	16.2697	14.647	2.59843	12.8808	52.2657	40.1653	5.15013
GOLPDLCAT-PWY: superpathway of glycerol degradation to 1,3-propanediol|g__Citrobacter.s__Citrobacter_freundii	0	0	0	0	0	0	0	0	0	0	0	1.7846	0	0	0	0	2.53824	2.34642	0	0	0	0	0	0	0	0	0	0	0.310169	0	0	0	0	0	0	0	0	0	0	0	0	0	0	0	0	0	0	0	0
GOLPDLCAT-PWY: superpathway of glycerol degradation to 1,3-propanediol|g__Escherichia.s__Escherichia_coli	0	0	0	0	0	0	0.0853207	0	0	0	0	0.0829962	0.125323	0	0	0	0	0.311365	0	0	0	0.0644121	0	0	0	0	0	0	0	0	0.0427692	0	0	0	0	0	0	0	0	0	0.080227	0	0	0	0	0	0.161602	0.0536203	0
GOLPDLCAT-PWY: superpathway of glycerol degradation to 1,3-propanediol|g__Klebsiella.s__Klebsiella_pneumoniae	4.1109	0	3.13296	1.05954	0	0	0	0	0	0	0.228275	0	0.380362	0	0.281816	3.20935	6.76962	0.0703751	0.307832	0.637301	0.306831	0.195694	0	2.06703	0.792107	0	0.730845	0	0	0	0.642824	0	0	0	0	0.0984243	0.21378	0	0.982978	0	0.0962838	0	13.3429	0.374898	0.247338	0.299933	0	0	0
GOLPDLCAT-PWY: superpathway of glycerol degradation to 1,3-propanediol|g__Klebsiella.s__Klebsiella_sp_MS_92_3	0	0	0	0	0	0	0	0	0	0	0	0	0	0	0	0	0	0	0	0.464181	0	0	0	0	0	0	0	0	0	0	0	0	0	0	0	0	0	0	0	0	0	0	0	0	0	0	0	0	0
GOLPDLCAT-PWY: superpathway of glycerol degradation to 1,3-propanediol|g__Megamonas.s__Megamonas_funiformis	0	0	0	0	0	0	0	0	0	3.35861	0	4.23312	0	0	0	0	0	0.874794	0	0.19483	0	0	0	0	0	0	0	0.771083	0	0	0.999732	0	0	76.9843	1.11531	0.164504	68.9035	0	0	120.176	0	0	0	8.23607	0	0	0	0	0
GOLPDLCAT-PWY: superpathway of glycerol degradation to 1,3-propanediol|g__Megamonas.s__Megamonas_hypermegale	0	3.6359	0	0	6.48358	0	0	0	0	3.67604	0	0	0	0	0	0	2.26391	134.852	0	0	0	0	0	0	0	0	45.6185	0.264289	0	0	0	0	0	0	2.55972	0	91.5613	0	22.2817	82.287	0	0	0	0	0	0	0	0	0
GOLPDLCAT-PWY: superpathway of glycerol degradation to 1,3-propanediol|g__Streptococcus.s__Streptococcus_sanguinis	0.241344	0.114004	0	0.301963	0	0	0	0.260842	0	0.295546	0	0	0	0	0	0	0	0	0	0	0	0	0	0	0	0	0	0	0	0	0.15828	0	0	0.144637	0	0.307552	0	0	0	0	0	0	0	0	0	0	0	0	0
GOLPDLCAT-PWY: superpathway of glycerol degradation to 1,3-propanediol|unclassified	10.5326	1.58304	2.70813	4.80946	3.19038	3.53221	5.71073	3.66264	0.487885	6.04626	0.790183	2.18459	2.06094	6.80739	3.45176	0	2.45399	5.44538	2.92998	1.87688	3.59844	2.52143	2.56682	2.64355	0	3.33257	5.55517	0.688595	0.756586	1.31088	2.94339	1.4293	1.09116	10.6357	3.75957	1.31222	2.26715	0	2.94665	3.65834	0	0	3.86109	4.4716	0.63454	0	4.29752	1.56162	3.12977
HCAMHPDEG-PWY: 3-phenylpropanoate and 3-(3-hydroxyphenyl)propanoate degradation to 2-oxopent-4-enoate	2.34973	0.103507	2.877	3.15178	0.764906	0.204216	0	5.34894	4.05042	0.136916	0.642293	1.92877	1.59784	4.03657	1.54884	10.0943	19.3101	2.19373	105.335	5.20138	0.924235	75.7099	0.398595	1.71539	59.5994	0.665687	1.80357	14.8708	13.3917	12.0326	14.9074	3.03058	17.9087	0.313996	7.46514	60.7793	0.319243	0.977805	1.72863	0	8.88236	0.123748	37.2967	2.69122	14.8345	1.65199	5.78715	1.82638	0
HCAMHPDEG-PWY: 3-phenylpropanoate and 3-(3-hydroxyphenyl)propanoate degradation to 2-oxopent-4-enoate|g__Citrobacter.s__Citrobacter_freundii	0	0	0	0	0	0	0	0	0	0	0	0	0	0	0	0	1.82808	1.49805	0	0	0	0	0	0	0	0	0	0	0.194441	0	0	0	0	0	0	0	0	0	0	0	0.0966267	0	0	0	0	0	0	0	0
HCAMHPDEG-PWY: 3-phenylpropanoate and 3-(3-hydroxyphenyl)propanoate degradation to 2-oxopent-4-enoate|g__Escherichia.s__Escherichia_coli	0.121012	0.103507	0	2.50523	0	0.204216	0	5.34894	4.05042	0.136916	0.393099	1.92877	1.23592	4.03657	1.35361	7.11637	5.81459	0.667218	105.217	4.19463	0.610104	75.6057	0.398595	0.547636	55.8066	0.665687	1.53181	14.8708	13.1058	12.0047	14.7353	3.03058	17.8138	0	0.460558	60.573	0.170238	0.893765	0.235377	0	8.56038	0.123748	27.3844	2.43215	14.4652	1.42443	5.78715	1.82638	0
HCAMHPDEG-PWY: 3-phenylpropanoate and 3-(3-hydroxyphenyl)propanoate degradation to 2-oxopent-4-enoate|g__Klebsiella.s__Klebsiella_pneumoniae	1.91952	0	1.87336	0.658429	0.2247	0	0	0	0	0	0	0	0.290053	0	0.204787	2.74729	11.5232	0	0.0667036	0.616057	0.229608	0	0	0.996152	3.54138	0	0.21039	0	0	0	0.15476	0	0.0457158	0.304959	6.96096	0.111674	0.169673	0	1.09059	0	0.169701	0	8.91943	0.236514	0.245129	0.173532	0	0	0
HEME-BIOSYNTHESIS-II: heme biosynthesis I (aerobic)	29.7705	3.47312	5.49616	6.99212	5.47027	6.7915	4.343	15.3852	13.336	7.26606	14.1682	8.89835	8.57306	6.69525	5.62854	15.1239	12.4798	5.47986	3.37961	17.7439	2.16086	28.3905	10.8698	7.64721	6.29942	2.4181	11.8904	20.999	5.27219	12.4825	7.3555	14.4651	18.7398	6.47175	16.646	13.5019	18.8269	15.417	6.83947	11.6953	51.9863	16.3301	32.8654	13.6954	18.7649	9.50365	6.87142	4.0317	31.977
HEME-BIOSYNTHESIS-II: heme biosynthesis I (aerobic)|g__Citrobacter.s__Citrobacter_freundii	0	0	0	0	0	0	0	0	0	0	0	1.09186	0	0	0	0	1.99411	1.65813	0	0	0	0	0	0	0	0	0	0	0.154835	0	0	0	0	0	0	0	0	0	0	0	0.188661	0	0	0	0	0	0	0	0
HEME-BIOSYNTHESIS-II: heme biosynthesis I (aerobic)|g__Citrobacter.s__Citrobacter_koseri	0	0	0	0	0	0	0	0	0	0	0	0	0	0	0	0	0	0	0	0	0	0	0	0	0	0	0	0	0	0	0	0.294316	0	0	0	0	0	0	0	0	7.087	0	0	0	0	0	0	0	0
HEME-BIOSYNTHESIS-II: heme biosynthesis I (aerobic)|g__Enterobacter.s__Enterobacter_cloacae	1.74184	0	0	0.252309	0	0	0	0	0	0	0	0	0	0	0	0	0.273885	0.470018	0	0.792925	0	0	0.144822	0.0945567	0	0	0	0	0	0	0	0	0	0	0.195327	0	0	0	2.4712	0	0	0	0	0	0	0	0	0	1.10314
HEME-BIOSYNTHESIS-II: heme biosynthesis I (aerobic)|g__Haemophilus.s__Haemophilus_parainfluenzae	0	1.91289	0	0	0	0	0	0	0	0	0	0	0	0	0	0	0	0	0	0.296189	0	0	0	0	0	0	0.572955	0	0	0	0	0	0	0.301131	0	0	0	0	0	0	0	0	0	0	0	0.23341	0	0	1.59287
HEME-BIOSYNTHESIS-II: heme biosynthesis I (aerobic)|g__Klebsiella.s__Klebsiella_sp_MS_92_3	0	0	0	0	0	0	0	0	0	0	0	0	0	0	0	0	0	0	0	0.328246	0	0	0	0	0	0	0	0	0	0	0	0	0	0	0	0	0	0	0	0	0	0	0	0	0	0	0	0	0
HEME-BIOSYNTHESIS-II: heme biosynthesis I (aerobic)|g__Plesiomonas.s__Plesiomonas_shigelloides	0	0	0	0	0	0	0	0	0	0	0	0	0	0	0	0	0	0	0	0	0	0	0	0	0.157134	0	0	0	0	0	0	0	0	0	0	0	0	0	0	0	0	0	0	0	0	0	0	0	0
HEME-BIOSYNTHESIS-II: heme biosynthesis I (aerobic)|g__Proteus.s__Proteus_mirabilis	0	0	0	0	0	0	0	0	0	0	0	0	0	0	0	0	0	0	0	0	0	0	0	0	0	0	0	0	0.191452	0	0	0	0	0	0	0	0	0	0	0	0	0	0	0	0	0	0	0	0
HEME-BIOSYNTHESIS-II: heme biosynthesis I (aerobic)|g__Proteus.s__Proteus_penneri	0	0	0	0	0	0	0	0	0	0	0	0	0	0	0	0	0	0	0	0	0	0	0	0	0	0	0	0	0	0	0	0	0	0	0	0	0	0	0	0	0.818787	0	0	0	0	0	0	0	0
HEME-BIOSYNTHESIS-II: heme biosynthesis I (aerobic)|g__Veillonella.s__Veillonella_dispar	2.79894	0.507033	0	1.14662	0	0	0	0	0	0	0	0	0	0	0	0.288214	0	0	0	0	0	0	0	0	0	0	0	0	0	0	0	0	0	0.392146	0	0	0	0	0	0	0	0	0	0	0	0.875494	0	0	0
HEME-BIOSYNTHESIS-II: heme biosynthesis I (aerobic)|unclassified	0	0	0	1.80166	0	0	0	1.96054	0.664775	1.84919	0	0	0.407864	0	0	2.13189	1.36119	0.323999	0.303677	0	0	0	1.6158	0.361189	1.32295	0	0	0	0.551116	0	0.297699	1.86088	0	3.44331	1.70868	0.572086	2.42165	2.53243	0.217461	1.9379	0.276752	0	0	0	0	0.574573	0	0	0
HEMESYN2-PWY: heme biosynthesis II (anaerobic)	35.2525	24.5566	31.4865	38.4742	5.49139	8.66183	14.9131	19.4435	18.2019	8.91051	28.863	17.5237	8.80311	12.8878	16.3725	21.0897	12.0392	10.995	102.907	20.7095	4.65512	91.7945	12.3729	35.8	110.706	7.46393	20.2486	26.5591	35.8804	30.1291	33.5257	24.4494	28.3484	16.1763	26.9485	101.543	20.5645	15.749	20.9727	16.8125	50.5381	18.4583	71.8313	18.8817	15.9873	11.5185	7.4914	12.3186	35.3636
HEMESYN2-PWY: heme biosynthesis II (anaerobic)|g__Actinomyces.s__Actinomyces_odontolyticus	0	0	0	0	0	0	0	0	0	0	0	0	0	0	0	0	0	0	0	0	0	0	0	0	0	0	0	0	0	0	0	0	0	0	0	0.162229	0	0	0	0	0	0	0	0	0	0	0	0	0
HEMESYN2-PWY: heme biosynthesis II (anaerobic)|g__Aggregatibacter.s__Aggregatibacter_segnis	0.123749	0	0	0	0	0	0	0	0	0	0	0	0	0	0	0	0	0	0	0	0	0	0	0	0	0	0	0	0	0	0	0	0	0	0	0	0	0	0	0	0	0	0	0	0	0	0	0	0
HEMESYN2-PWY: heme biosynthesis II (anaerobic)|g__Campylobacter.s__Campylobacter_concisus	0.170898	0	0	0	0	0	0	0	0	0	0	0	0	0	0	0	0	0	0	0	0	0	0	0	0	0	0	0	0	0	0	0	0	0	0	0	0	0	0	0	0	0	0	0	0	0	0	0	0
HEMESYN2-PWY: heme biosynthesis II (anaerobic)|g__Campylobacter.s__Campylobacter_hominis	0	0	0	0	0	0	0	0	0	0	0	0	0	0	0	0	0	0	0	0	0	0	0	0	0	0	0	0	0	0.176949	0	0.650641	0	0	0	0	0	0	0	0	0	0	0	0	0	0	0	0	0
HEMESYN2-PWY: heme biosynthesis II (anaerobic)|g__Enterobacter.s__Enterobacter_cloacae	1.66696	0	0	0.303417	0	0	0	0	0	0	0	0	0	0	0	0	0.307526	0.521011	0	0.757645	0.180018	0	0.158078	0.0992683	0	0	0	0	0	0	0	0	0	0	0.178036	0	0	0	2.67078	0	0	0	0	0	0	0	0	0	1.10523
HEMESYN2-PWY: heme biosynthesis II (anaerobic)|g__Escherichia.s__Escherichia_coli	1.10555	0.242909	0.677349	3.39696	0	0.413041	0.503658	11.3213	10.9135	0	14.5049	3.44593	0.582649	8.19325	3.38435	10.6743	5.20388	0.24816	88.1289	4.63738	1.09868	78.0159	0.99519	2.01977	104.657	1.50589	2.60759	16.1286	28.5864	20.9372	25.7357	6.72346	22.6928	0.272407	0.524493	84.7508	0.289879	1.26371	0.50782	0	15.2675	0.291884	56.7242	1.2905	14.6064	5.80707	5.32136	1.89228	0.332914
HEMESYN2-PWY: heme biosynthesis II (anaerobic)|g__Escherichia.s__Escherichia_fergusonii	0	0	0	0	0	0	0	0	0	0	0	0	0	0	0	0	0	0	0	0	0	2.75373	0	0	0	0	0	0	0	0	0	0	0	0	0	0	0	0	0	0	0	0	0	0	0	0	0	0	0
HEMESYN2-PWY: heme biosynthesis II (anaerobic)|g__Haemophilus.s__Haemophilus_parainfluenzae	9.30654	3.13848	0	1.64471	0	0	0	0	0	0	0.130353	0	0	0	0	0	0.148235	0	0	0.326451	0	0	0	0.524923	0	0	0.505699	0	0.724355	0	0	0	0	2.29806	0	0	0	0	0	0.136808	0	0	0	0	0	1.11768	0	0	1.41609
HEMESYN2-PWY: heme biosynthesis II (anaerobic)|g__Klebsiella.s__Klebsiella_sp_MS_92_3	0	0	0	0	0	0	0	0	0	0	0	0	0	0	0	0	0	0	0	0.292562	0	0	0	0	0	0	0	0	0	0	0	0	0	0	0	0	0	0	0	0	0	0	0	0	0	0	0	0	0
HEMESYN2-PWY: heme biosynthesis II (anaerobic)|g__Plesiomonas.s__Plesiomonas_shigelloides	0	0	0	0	0	0	0	0	0	0	0	0	0	0	0	0	0	0	0	0	0	0	0	0	0.244558	0	0	0	0	0	0	0	0	0	0	0	0	0	0	0	0	0	0	0	0	0	0	0	0
HEMESYN2-PWY: heme biosynthesis II (anaerobic)|g__Proteus.s__Proteus_mirabilis	0	0	0	0	0	0	0	0	0	0	0	0	0	0	0	0	0	0	0	0	0	0	0	0	0	0	0	0	0.849953	0	0	0	0	0	0	0	0	0	0	0	0	0	0	0	0	0	0	0	0
HEMESYN2-PWY: heme biosynthesis II (anaerobic)|g__Proteus.s__Proteus_penneri	0	0	0	0	0	0	0	0	0	0	0	0	0	0	0	0	0	0	0	0	0	0	0	0	0	0	0	0	0	0	0	0	0	0	0	0	0	0	0	0	1.5869	0	0	0	0	0	0	0	0
HEMESYN2-PWY: heme biosynthesis II (anaerobic)|g__Sutterella.s__Sutterella_wadsworthensis	0	0	10.0495	0	0	0	0	0	0	0	0	0	0	0.343866	0	0	0	0	0	1.21326	0	0	0	13.8515	0	0	0	0	0	0	0	1.16874	0	0	0	0	0	0	0	0	0	1.61052	0	4.80236	0	0	0	0	0
HEMESYN2-PWY: heme biosynthesis II (anaerobic)|g__Veillonella.s__Veillonella_atypica	1.21262	2.50949	0	0.649716	0	0	0	0	0	0	0	0	0	0	0	0.187933	0	0	0	0	0	0	0	0	0	0	0	0	0.439645	0	0	0	0	0	0	0	0	0.275844	0.519332	0	0	0	0	0	0	0.457269	0	0	0
HEMESYN2-PWY: heme biosynthesis II (anaerobic)|unclassified	0	2.29302	0	3.8102	0	0	7.9357	2.21663	0.727046	2.44334	0	0	0.410563	0	0	3.68677	1.58353	1.71617	0.321696	0	0	0	1.79604	0.353854	1.76164	2.94302	2.86009	0	1.1198	0	0.360341	4.99392	0	5.09848	1.85975	0.226426	2.52547	2.42431	2.10988	2.14131	0.0559748	0	4.43977	0	0	0.27818	0	0	0
HEXITOLDEGSUPER-PWY: superpathway of hexitol degradation (bacteria)	75.5996	58.0009	64.6714	64.9902	91.5944	76.7978	82.7813	95.1817	96.7756	63.7888	140.309	85.6225	80.6422	66.157	74.6141	72.9366	76.6228	76.4179	125.362	61.5119	38.5312	159.937	58.2076	40.2097	159.142	50.5843	59.5673	68.2977	83.9025	93.6973	99.4318	62.7086	80.4009	49.1562	95.0296	159.991	148.178	125.798	86.8369	69.2252	81.5145	35.6362	143.718	62.8033	70.027	75.9778	68.2143	140.034	151.406
HEXITOLDEGSUPER-PWY: superpathway of hexitol degradation (bacteria)|g__Citrobacter.s__Citrobacter_freundii	0	0	0	0	0	0	0	0	0	0	0	1.7336	0	0	0	0	2.21447	2.14429	0	0	0	0	0	0	0	0	0	0	0	0	0	0	0	0	0	0	0	0	0	0	0	0	0	0	0	0	0	0	0
HEXITOLDEGSUPER-PWY: superpathway of hexitol degradation (bacteria)|g__Citrobacter.s__Citrobacter_koseri	0	0	0	0	0	0	0	0	0	0	0	0	0	0	0	0	0	0	0	0	0	0	0	0	0	0	0	0	0	0	0	0	0	0	0	0	0	0	0	0	6.78316	0	0	0	0	0	0	0	0
HEXITOLDEGSUPER-PWY: superpathway of hexitol degradation (bacteria)|unclassified	3.68067	0	0	0	0	0	0	1.17549	0	0	0	0.414624	4.43148	4.95898	3.20569	1.64581	0	0	0.733684	0	1.04582	0.972814	0	3.45039	1.14078	0	0	0	2.0639	6.91994	1.35017	1.3007	0	0	2.85473	0.557069	0	1.54242	3.20314	0	0	0	3.39811	0	0	0	1.98857	0	0
HISDEG-PWY: L-histidine degradation I	28.0854	14.3065	67.4768	29.6514	18.029	29.1431	45.2448	44.9682	20.6616	18.033	7.78113	28.3065	44.6205	16.6959	43.2344	23.2799	63.6804	20.0452	3.52263	33.7882	31.9606	5.52555	18.5359	15.5929	45.5404	54.941	40.1142	132.57	26.051	29.5174	46.2819	57.515	7.38494	4.91827	39.4717	17.2427	46.4922	51.3096	25.8423	17.6139	22.8213	10.0135	85.5678	15.4903	18.0176	4.47744	9.7622	16.7345	128.427
HISDEG-PWY: L-histidine degradation I|g__Alistipes.s__Alistipes_shahii	0.223826	2.95419	0.711716	2.3967	1.7627	2.60915	7.31721	0	0.458877	0.716952	0	1.12872	7.10004	0.438403	0	0	6.13889	0.156841	0	6.90615	0.604531	0	2.21284	0	0	0.681861	0.263442	2.23682	0	3.81662	2.48393	7.84611	0.0753852	0	0.624092	0	1.27097	0.672737	2.03869	0.475069	0	0	0	0.771312	0	0.0847773	0.510404	0	0.214392
HISDEG-PWY: L-histidine degradation I|g__Blautia.s__Blautia_hansenii	0	0	0	0	0	0	0	0	0	0	0	0	0	0	0.871308	0	0	0	0	0	0	0	0	0	0	0	0	0	0	0	0	0	0	0	0	0	0	0	0	0	0	0	0	0	0	0	0	0	0
HISDEG-PWY: L-histidine degradation I|g__Cetobacterium.s__Cetobacterium_somerae	0	0	0	0	0	0	0	0	0	0	0	0	0	0	0	0	0	0	0	0	0	0	0	0	0	0	0	52.6801	0	0	0	0	0.150489	0	0	0	0	0	0	0	0	0	0	0	0	0	0	0	0
HISDEG-PWY: L-histidine degradation I|g__Citrobacter.s__Citrobacter_freundii	0	0	0	0	0	0	0	0	0	0	0	1.51363	0	0	0	0	1.75237	1.51177	0	0	0	0	0	0	0	0	0	0	0.304351	0	0	0	0	0	0	0	0	0	0	0	0	0	0	0	0	0	0	0	0
HISDEG-PWY: L-histidine degradation I|g__Citrobacter.s__Citrobacter_koseri	0	0	0	0	0	0	0	0	0	0	0	0	0	0	0	0	0	0	0	0	0	0	0	0	0	0	0	0	0	0	0	0.16518	0	0	0	0	0	0	0	0	5.65663	0	0	0	0	0	0	0	0
HISDEG-PWY: L-histidine degradation I|g__Clostridium.s__Clostridium_symbiosum	0.180926	0	0.121163	0	0.205292	0.927453	0	0.0609198	0.0677506	0.408273	0	0	0	0.106703	1.24096	0	0	0	0	0	0	0.186237	1.17261	3.59842	0	0	0	0	0.745993	0.629494	0	0.945935	1.16534	0	0.158318	0.0562925	0.0726466	0.0667739	0	0.130519	0	0.134421	0	0	0.818422	0	0	0.893696	0.119269
HISDEG-PWY: L-histidine degradation I|g__Enterobacter.s__Enterobacter_aerogenes	0	0	0	0	0	0	0	0	0	0	0	0	0	0	0	0	0	0	0	0	0.145603	0	0	0	0	0	0	0	0	0	0	0	0	0	0	0	0.235087	0	0	0	0	0	0.287729	0	0	0	0	0	0
HISDEG-PWY: L-histidine degradation I|g__Enterobacter.s__Enterobacter_cloacae	1.00942	0	0	0.19547	0	0	0	0	0	0	0	0	0	0	0	0	0.0946944	0.156348	0	0.538697	0	0	0	0	0	0	0	0	0	0	0	0	0	0	0	0	0	0	1.5867	0	0	0	0	0	0	0	0	0	0
HISDEG-PWY: L-histidine degradation I|g__Fusobacterium.s__Fusobacterium_ulcerans	0	0	0.150275	0	0	0	0	0	0	0	0	0	0	0	0	0	0	0	0	0	0	0	0	0	0	0	0	0	0	0	0	0	0	0	0	0.30338	0	0	0	0	0	0	0	0.144338	0	0.175152	0	0	0
HISDEG-PWY: L-histidine degradation I|g__Fusobacterium.s__Fusobacterium_varium	0	0	0	0	0	0.490723	0	0	0	0	1.81711	0	0	0	11.0808	0	0	0	0	0	0	0	0	0.326495	0	0	0	0	0	0.234814	0	0	0.34606	0	2.38781	0.222172	0	4.88296	0	0	0	0	0	0	0	0.600749	0	0	8.75163
HISDEG-PWY: L-histidine degradation I|g__Klebsiella.s__Klebsiella_pneumoniae	1.53522	0	0.968535	0.316165	1.1761	0	0	0	0	0	0.0758411	0	0.499234	0	0.141415	2.26272	13.0954	0	0.169626	0.923044	0.228175	0.0889486	0	0.630038	4.60018	0	0.177704	0	0	0	0.0454394	0	0	0.302084	9.89447	0.035167	0.20967	0.0388014	0.847466	0	0.158317	0	5.77424	0.203199	0.196964	0.04941	0	0	0
HISDEG-PWY: L-histidine degradation I|g__Klebsiella.s__Klebsiella_sp_MS_92_3	0	0	0	0	0	0	0	0	0	0	0	0	0	0	0	0	0	0	0	0.159162	0	0	0	0	0	0	0	0	0	0	0	0	0	0	0	0	0	0	0	0	0	0	0	0	0	0	0	0	0
HISDEG-PWY: L-histidine degradation I|g__Lachnospiraceae_noname.s__Lachnospiraceae_bacterium_6_1_63FAA	0	0	1.04758	0	0	0	0	0	0	0	0	0	0	0	0.720436	0	0	0	0	0	0	0	0	0	0	0	0	0	0	0	0	0	0	0	0	1.11708	0	0	0	2.63609	0	0	0	0	0	0.855064	0	0	0
HISDEG-PWY: L-histidine degradation I|g__Peptoniphilus.s__Peptoniphilus_harei	0	0	0	0	0	0	0	0	0	0	0	0	0	0	0	0	0	0	0	0	0	0	0	0	0	0	0	0	0	0	0	2.20708	0	0	0	0	0	0	0	0	0	0	0	0	0	0	0	0	0
HISDEG-PWY: L-histidine degradation I|g__Peptoniphilus.s__Peptoniphilus_lacrimalis	0	0	0	0	0	0	0	0	0	0	0	0	0	0	0	0	0	0	0	0	0	0	0.104098	0	0	0	0	0	0	0.134241	0	14.5229	0	0	0	0	0	0	0	0	0	0	0	0	0	0	0	0	0.0700949
HISDEG-PWY: L-histidine degradation I|g__Porphyromonas.s__Porphyromonas_uenonis	0	0	0	0	0	0	0	0	0	0	0	0	0	0	0	0	0	0	0	0	0	0	0	0	0	0	0	0	0	0	0	3.57933	0	0	0	0	0	0	0	0	0	0	0	0	0	0	0	0	0
HISDEG-PWY: L-histidine degradation I|g__Prevotella.s__Prevotella_timonensis	0	0	0	0	0	0	0	0	0	0	0	0	0	0	0	0	0	0	0	0	0	0	0	0	0	0	0	0	0	0	0	1.03488	0	0	0	0	0	0	0	0	0	0	0	0	0	0	0	0	0
HISDEG-PWY: L-histidine degradation I|g__Staphylococcus.s__Staphylococcus_aureus	0	0	0	0	0	0	0	0	0	0	0.0682813	0	0	0	0	0	0	0	0	0	0	0	0	0	0	0	3.73058	0	0	0	0	0	0	0	0	0	0	0	0	0	0	0	0	0	0	0	0	0	0
HISDEG-PWY: L-histidine degradation I|g__Streptococcus.s__Streptococcus_australis	0	0	0	0	0	0	0	0	0	0.112998	0	0	0.106666	0	0	0.46097	0	0	0	0	0	0	0	0	0	0	0	0	0	0	0.114065	0	0	0	0	0	0.341115	0	0	0	0	0	0	0	0	0	0	0	0
HISDEG-PWY: L-histidine degradation I|g__Streptococcus.s__Streptococcus_cristatus	0	0	0	0	0	0	0	0	0	0	0	0	0	0	0	0	0	0	0	0	0	0	0	0	0	0	0	0	0	0	0	0	0	0	0	0.0430276	0	0	0	0	0	0	0	0	0	0	0.084548	0	0
HISDEG-PWY: L-histidine degradation I|g__Streptococcus.s__Streptococcus_gordonii	0.342964	0	0	0	0	0	0	0	0.361655	0	0	0.129833	0	0	0	0.551681	0	0	0	0	0	0	0	0	0	0	0	0	0	0	0.231952	0	0	0.140377	0.265391	0.144217	0.0527961	0	0	0.0967645	0	0.259195	0	0	0	0	0	0	0
HISDEG-PWY: L-histidine degradation I|g__Streptococcus.s__Streptococcus_oligofermentans	0	0	0	0	0	0	0	0	0	0	0	0	0	0	0	0.0700335	0	0	0	0	0	0	0	0	0	0	0	0	0	0	0	0	0	0	0	0	0	0	0	0	0	0	0	0	0	0	0	0	0
HISDEG-PWY: L-histidine degradation I|g__Streptococcus.s__Streptococcus_parasanguinis	3.77907	1.5634	0.0347153	0.956912	0	0.162691	0.665402	0.623599	0.686821	0.493178	0.397693	0	0	0.741103	0.278144	7.67743	0.119826	0.153733	0.071852	0.111895	0	0.202942	0.384751	0.226944	0	0	0.582945	0.130871	0.308662	0	0.860867	0.170194	0.192174	1.4362	0.131128	5.75466	0.967218	0.708973	0.493788	1.74399	1.55976	0.351793	0.666987	0	0	0.315749	2.74427	0.0710044	0.0600095
HISDEG-PWY: L-histidine degradation I|g__Streptococcus.s__Streptococcus_sanguinis	0.221396	0	0	0.17127	0	0	0	0	0	0.143454	0	0	0	0	0	0.280853	0	0	0	0	0	0	0	0.076854	0	0	0	0	0	0.0706085	0.0650687	0	0	0.0790761	0	0.0409561	0.0796304	0	0.0271823	0.13324	0	0	0	0	0	0	0	0	0
HISDEG-PWY: L-histidine degradation I|g__Synergistes.s__Synergistes_sp_3_1_syn1	0	0	0.47511	0	0	0	0	0	0	0	0	0	0	0	0	0	0	0	0	0	0	0	0	0	0	0	0	0	0	0	0	0	0	0	0	0	0	0	0	0	0	0	0	0	0	0	0	0	0
HISDEG-PWY: L-histidine degradation I|unclassified	13.6063	3.73997	8.82283	11.427	6.96818	5.74745	15.6937	15.8015	6.24797	4.06539	1.44026	9.96512	14.6203	6.58599	0.850488	2.30574	14.8717	8.21578	1.559	4.87272	16.0942	1.53932	4.77236	2.85164	11.8647	24.3905	18.0075	17.7933	9.97744	7.3193	21.7727	7.53963	1.21655	0.94952	6.22716	2.16379	25.1632	19.9774	6.36519	4.34999	1.14187	1.87129	3.51791	4.16157	0.956276	1.13661	1.10747	3.7258	0
HISTSYN-PWY: L-histidine biosynthesis	159.049	198.994	128.693	225.211	130.85	217.572	256.145	211.541	150.782	249.23	187.365	157.57	206.677	169.549	252.767	253.379	154.515	213.853	131.238	178.299	136.977	136.119	277.701	143.94	138.677	135.644	270.139	144.08	139.844	153.09	123.696	181.255	140.159	234.363	200.319	159.353	235.438	178.274	226.944	273.753	85.6277	277.017	154.492	124.005	145.454	335.25	298.951	287.35	96.2646
HISTSYN-PWY: L-histidine biosynthesis|g__Acidaminococcus.s__Acidaminococcus_fermentans	0	0	0	0	0	0	0	0	0	0	0.971558	0	0	0	0	0	0	0	0	0	0	0	0	0	0	0	0	0	0	0	0	0	0	0	0	0	0	0	0.131955	0	0	0	0	0	0	0	0	0	0
HISTSYN-PWY: L-histidine biosynthesis|g__Actinomyces.s__Actinomyces_turicensis	0	0	0	0	0	0	0	0	0	0	0	0	0	0	0	0	0	0	0	0	0	0	0	0	0	0	0	0	0	0	0	3.88973	0	0	0	0	0	0	0	0	0	0	0	0	0	0	0	0	0
HISTSYN-PWY: L-histidine biosynthesis|g__Anaerostipes.s__Anaerostipes_hadrus	2.0607	0	0.743606	4.23895	0	18.9208	0	2.38549	0.714586	2.45135	10.9826	0	4.72715	4.45267	0	0	0	1.2016	0.438593	0.899177	0	0.29003	0	0	0	0	10.1921	0	0	1.85635	0.224912	0	0	0	0.123809	3.62919	0	3.94873	0	2.21584	0	0	1.68957	2.71896	0	0	29.8872	14.4305	0
HISTSYN-PWY: L-histidine biosynthesis|g__Bacteroides.s__Bacteroides_faecis	0	7.42341	0	0	0	0	0	0	0	0	0	0	0	0	0	0	0	0	0	0	0	0	0	0	0	2.01343	0	0	0	0	0	0	0	0	0	0	0	0	0	0	0	0	0	0	20.3375	0	0	0	0
HISTSYN-PWY: L-histidine biosynthesis|g__Bacteroides.s__Bacteroides_thetaiotaomicron	15.4233	2.55057	6.05629	0.919648	4.51132	4.91425	4.33873	0.767739	1.01123	3.02288	2.20139	21.9988	2.61779	0.896686	13.676	0.788036	8.41849	1.71688	0.204458	17.8138	0	4.20539	1.33287	8.25885	0.496646	0.195368	1.44637	1.72011	0	1.34269	1.3079	3.19351	1.31839	5.19397	5.42157	0.288157	0.687424	24.1834	0.973809	2.45448	6.15854	4.23761	0.76741	1.36469	0	0.192634	4.19704	0	4.74077
HISTSYN-PWY: L-histidine biosynthesis|g__Bifidobacterium.s__Bifidobacterium_adolescentis	0	0.661996	0	0	0	0	0	0	0	22.7821	0	0	0	0	0	0	0	0	1.12846	0	0	0	0	0	0.232383	0	0	0	0	0	0	0	0	0	0	0	4.70583	0	0	0	0	58.9088	0	0	0	0	0	0	0
HISTSYN-PWY: L-histidine biosynthesis|g__Bifidobacterium.s__Bifidobacterium_animalis	0	0	0	0	0	0	0	0	0	0	0	0	0	0	0	0	0	0	0	0	0	0	0	0	0	0	0	0	2.20356	0	0	0	0	0	0	0	0	0	0	0	0	0	0	0	0	0	0	0	0
HISTSYN-PWY: L-histidine biosynthesis|g__Bifidobacterium.s__Bifidobacterium_bifidum	0	0	0	0	0	1.75365	11.6495	0	0	0	0	0	0	0	0	1.93929	0	0	0	0	0	0	0	0	0.462786	0	0	0	0	0	0.282357	0	0	4.12492	0	0	2.26224	0	1.31163	0	0	0	1.37972	0	7.00212	43.6458	0	0	0
HISTSYN-PWY: L-histidine biosynthesis|g__Bifidobacterium.s__Bifidobacterium_dentium	0	0	0	0	0	0	0	0	0	0	0	0	0	0	0	0	0	0	0	0	0	0	0.996438	0	0	0	0	0	1.36163	0	0	0	0	0	0	0	0	0	0	0	0	0	0	0	0	0	0	0	0
HISTSYN-PWY: L-histidine biosynthesis|g__Bifidobacterium.s__Bifidobacterium_longum	8.49398	0	1.041	0	0	2.05511	9.94803	14.2665	0	6.69566	0	0	5.7056	0	11.6442	4.22941	0	3.40274	0	0	0	0	21.8601	2.15818	16.9478	3.05817	0	0	0	2.73945	0	0	0.321162	2.32438	2.07398	0.153567	2.55119	0	0.639641	3.35417	0	19.9038	0	0.909845	1.20387	23.726	0	161.178	6.2762
HISTSYN-PWY: L-histidine biosynthesis|g__Bifidobacterium.s__Bifidobacterium_pseudocatenulatum	5.9394	0	2.29194	1.85692	0	2.20284	3.21302	0	5.67482	0	0	0	7.24738	9.15768	1.73033	56.5779	0	0	0	0.747374	0	0	40.089	2.94587	0	0	5.16093	0	0	5.48494	0	0	1.17444	27.5939	1.99303	0.974339	13.1951	0.207028	0.178386	2.2978	0	0	2.48725	0	0	57.3952	0	0	0
HISTSYN-PWY: L-histidine biosynthesis|g__Burkholderiales_noname.s__Burkholderiales_bacterium_1_1_47	0	0	0	0	0	0	0	0	0	0	0	0	0	0	0	0	0	0	0	0	0	0	0	0	0	0	1.43629	0	0	0	0	0	0	0	1.59304	0.105821	0	0	0	0	0	0	0	0	0	19.3024	0	0	2.86264
HISTSYN-PWY: L-histidine biosynthesis|g__Citrobacter.s__Citrobacter_freundii	0	0	0	0	0	0	0	0	0	0	0	1.20153	0	0	0	0	1.96856	1.29123	0	0	0	0	0	0	0	0	0	0	0.0806128	0	0	0	0	0	0	0	0	0	0	0	0	0	0	0	0	0	0	0	0
HISTSYN-PWY: L-histidine biosynthesis|g__Citrobacter.s__Citrobacter_koseri	0	0	0	0	0	0	0	0	0	0	0	0	0	0	0	0	0	0	0	0	0	0	0	0	0	0	0	0	0	0	0	0	0	0	0	0	0	0	0	0	5.63191	0	0	0	0	0	0	0	0
HISTSYN-PWY: L-histidine biosynthesis|g__Clostridium.s__Clostridium_sp_ATCC_BAA_442	0	0	0	0	0	0	0	0	1.07747	0	0	0	0	0.338599	2.30788	0	0	0	0	0	0	0	0	0	0	0	0	0	0	0	0	0	0	0	0	0	0.630606	0	0.429126	0	0	0.676969	0	0	0	0	0	0	0
HISTSYN-PWY: L-histidine biosynthesis|g__Collinsella.s__Collinsella_tanakaei	0	0	0	0	0	0	1.33581	0	0	0	0	2.379	0	0	0	0	0	0	0	0	0	0	0	0	0.185381	0	0	0	0	0	0	0	0	0	0	0	1.99923	0	0.213632	0	0	21.3854	0	0	0	0	0	0	0
HISTSYN-PWY: L-histidine biosynthesis|g__Erysipelotrichaceae_noname.s__Eubacterium_cylindroides	0	0	0	0	0	0	0	0.256913	0	0	0	0	0	0	0	0	0	0	0	0	0	0	0	0	0	0	0	0	0	0	0	0	0	0	0.509673	0	10.3293	0	0	0	0	0	0	0	0	0	0	0	0
HISTSYN-PWY: L-histidine biosynthesis|g__Escherichia.s__Escherichia_coli	0.820614	0	0.560775	1.53059	0	0	0.311289	5.95093	6.66915	0.276398	6.86691	2.98116	0.536927	3.93511	1.38018	4.96544	2.91727	0.590248	44.807	2.04084	0.720648	45.301	0.537131	0.904503	61.3798	1.04699	1.30459	6.26593	17.4693	15.3556	6.0977	3.16302	12.523	0.172401	0.258461	51.695	0.145139	0.902005	0.0948893	0	8.67115	0.214377	25.9617	1.49968	17.9568	2.73768	4.99455	1.67128	0
HISTSYN-PWY: L-histidine biosynthesis|g__Eubacterium.s__Eubacterium_siraeum	0	0	0	19.0974	0	0	0	0	0	0	0	0	7.73459	0	0	0	0	0	0	0	22.5718	0	0	0	0	10.6471	0	9.98929	0	0	0	0	0	4.76015	0	0	0	0	3.12008	0	0	0.607389	0	0	0	0	0	0	0
HISTSYN-PWY: L-histidine biosynthesis|g__Flavonifractor.s__Flavonifractor_plautii	0	0	0	0	0	0	0	0	0.886423	1.78215	0.232812	0	0	0	2.65531	0.413902	0	0	0.114656	0	0	0	1.118	0	0	0.239109	0	0	14.6316	1.2859	0	0	0	0	0	0	1.16232	0.751937	0.311301	0	0	0	0.199918	0	1.77502	0	0	0.926766	0
HISTSYN-PWY: L-histidine biosynthesis|g__Klebsiella.s__Klebsiella_pneumoniae	1.66143	0	0.73626	0.892749	1.17496	0	0	0	0	0	0.145602	0	0.521729	0	0.248715	1.98334	12.2563	0	0.145059	0.741311	0.207289	0.100115	0	0.723378	3.91627	0	0.262925	0	0	0	0.118249	0	0	0.338304	10.5674	0	0	0	1.27574	0	0.11304	0	4.14264	0.11948	0.191258	0.0900725	0	0	0
HISTSYN-PWY: L-histidine biosynthesis|g__Lachnospiraceae_noname.s__Lachnospiraceae_bacterium_5_1_63FAA	3.35421	4.93838	1.72029	3.55345	3.62084	10.2769	23.9679	1.5698	0.958302	1.95921	13.4196	0	4.39215	3.75617	0	0	0	0.53441	0	0.361432	3.12128	0.536097	1.59277	0	0	2.52193	6.78586	6.11708	0	2.04753	0.464692	0	0	0	0.243932	3.44156	0	5.78422	6.93604	2.84563	0	2.69246	1.64931	3.2417	0	8.39191	26.0424	13.5881	0
HISTSYN-PWY: L-histidine biosynthesis|g__Lachnospiraceae_noname.s__Lachnospiraceae_bacterium_7_1_58FAA	0	0	0	0	0	0.669223	0.374848	0	1.28115	2.57987	0	0	0	0.1585	0	0	0	0	0	0	0	0	0.664918	0	0	0.777798	0	0	0	0.593177	0	2.8855	0	0	0	0	0.873426	0	0.580512	0	0	1.09446	0	0.558728	0	0	1.69897	0	0
HISTSYN-PWY: L-histidine biosynthesis|g__Methanobrevibacter.s__Methanobrevibacter_smithii	0	0	0	0	0	0	0	0	0	0	0	0	5.04258	0	0	0	1.11005	0	0	0	0	0	3.79071	0	0	3.39884	0	2.55929	0	0	0	0	0	0	0	0	0	0	0	0	0	0	0	0	0	0	0	0	0
HISTSYN-PWY: L-histidine biosynthesis|g__Methanosphaera.s__Methanosphaera_stadtmanae	0	0	0	0	0	0	0	0	0	0	0	0	0	0	0	0	0	0	0	0	0	0	0	0	0	0	0	0.751217	0	0	0	0	0	0	0	0	0	0	0	0	0	0	0	0	0	0	0	0	0
HISTSYN-PWY: L-histidine biosynthesis|g__Parasutterella.s__Parasutterella_excrementihominis	0	0	0	0	0	0	0	0	0	0	0	0.287706	0	0	0	0	0	0	0	0	0	0	0	0	0	0	0.742786	0	0	0	0	0	0	0	1.76705	0.235207	0	0	0	0	0	0	0	0	0	11.1647	0	0	2.35219
HISTSYN-PWY: L-histidine biosynthesis|g__Ruminococcaceae_noname.s__Ruminococcaceae_bacterium_D16	0	0	0	0	0	0	0	0	0	0	0	0	0	0.381264	0	0	0	0	0	0	0	0.220139	0.4133	0	0	0	0	0.693328	0	0	0	0	0	0	0	0	0.592165	0	0.140613	0	0	0	0	0	0	0	0	0	1.75979
HISTSYN-PWY: L-histidine biosynthesis|g__Ruminococcus.s__Ruminococcus_bromii	0	47.7392	0	0	0	0.649458	17.5819	16.4036	12.1623	30.6957	0.218529	0	0	0	0	1.01346	8.67059	0	16.1132	3.96589	0	0	10.8039	4.54721	1.27	0	1.22759	16.7062	11.0542	0.361364	5.41551	0	11.7762	17.5836	17.2809	0.196365	0	0	10.5357	25.6691	0	0	17.4239	0.349232	0	0.716583	34.5567	0	0
HISTSYN-PWY: L-histidine biosynthesis|g__Streptococcus.s__Streptococcus_gordonii	0	0	0	0	0	0	0	0	0.2406	0	0	0	0	0	0	0	0	0	0	0	0	0	0	0	0	0	0	0	0	0	0	0	0	0	0	0	0	0	0	0	0	0	0	0	0	0	0	0	0
HISTSYN-PWY: L-histidine biosynthesis|g__Streptococcus.s__Streptococcus_mutans	0	0	0	0	0	0	0	0	0.605363	0	0	0	0	0	0	0	0	0	0	0	0	0	0	0	0	0	0	0	0	0	0	0	0	0	0	0	0.395797	0	0	0	0	0	0	0	0	0	0	0	0
HISTSYN-PWY: L-histidine biosynthesis|g__Streptococcus.s__Streptococcus_salivarius	0.668514	0.624087	0	7.56282	0.380054	2.21241	2.5959	1.21093	2.14527	1.37815	0.573222	0	0.649029	1.44437	0.330109	15.7562	0.611643	0.202228	0	1.66833	0	0	1.21521	0	0	0	4.07654	0	0.641269	0.567403	2.36123	0.248777	1.12228	0.228837	0	12.5359	11.1462	1.00822	1.36283	1.80248	5.93073	0	0.948771	0	0	0.635184	1.10778	0.133512	0
HISTSYN-PWY: L-histidine biosynthesis|g__Streptococcus.s__Streptococcus_sanguinis	0.57927	0.167314	0	0	0	0	0	0	0	0	0	0	0	0	0	0.776594	0	0	0	0	0	0	0	0	0	0	0	0	0	0	0.536883	0	0	0	0	0.363246	0	0	0	0	0	0	0	0	0	0	0	0	0
HISTSYN-PWY: L-histidine biosynthesis|g__Streptococcus.s__Streptococcus_sobrinus	0	0	0	0	0	0	0	0	3.16167	0	0	0	0	0	0	0	0	0	0	0	0	0	0	0	0	0	0	0	0	0	0	0	0	0	0	0	0	0	0	0	0	0	0	0	0	0	0	0	0
HISTSYN-PWY: L-histidine biosynthesis|g__Veillonella.s__Veillonella_atypica	1.39627	3.18176	0	0.546137	0	0	0	0	0	0	0	0	0	0	0	0.644709	0	0	0	0	0	0	0	0	0	0	0	0	0.726178	0	0	0	0	0	0	0	0	0	0.40679	0	0	0	0	0	0	0.442751	0	0	0
HISTSYN-PWY: L-histidine biosynthesis|g__Veillonella.s__Veillonella_dispar	2.20334	0.320337	0	2.2156	0	0	0	0	0	0	0	0	0	0	0	0	0	0	0	0	0	0	0	0	0	0	0	0	0	0	0	0	0	0.850356	0	0	0	0	0	0	0	0	0	0	0	1.18607	0	0	0
HISTSYN-PWY: L-histidine biosynthesis|g__Veillonella.s__Veillonella_parvula	4.54428	0.874876	0	0.863297	0	0	0	0	0	0	0	0	0	0	0	0	0	0	0	0	0	0	0	3.61893	0	0	0	0	0	0	0	0	0	0	0	0.292473	0	0	0	0	0	0	0	0	0	0	0	0	0
HISTSYN-PWY: L-histidine biosynthesis|unclassified	51.6246	15.6093	21.0885	71.0183	9.59032	40.319	49.7318	90.7618	12.0373	49.7326	40.2003	8.21963	73.1644	86.5003	36.3327	20.8998	35.3725	51.7559	8.2734	41.4479	58.9874	27.8995	49.6495	8.07718	3.67989	33.8993	34.8788	16.4814	18.7265	32.8582	20.4143	14.8035	31.5689	20.5019	26.4271	10.6711	29.6151	16.9159	24.0844	20.9483	2.32046	18.6262	28.0709	21.2874	8.81813	6.51396	43.4412	4.62916	30.2944
HOMOSER-METSYN-PWY: L-methionine biosynthesis I	63.8943	112.55	42.1727	135.07	67.0733	108.213	122.313	81.9363	72.2954	134.583	66.984	56.1157	76.1797	74.2605	30.5949	93.5172	80.3157	77.9417	92.0463	81.643	84.4917	56.4721	98.0748	22.6972	62.5665	100.756	146.939	92.7873	56.1244	88.6889	96.0118	83.2296	45.3828	80.3501	80.7849	130.771	122.952	65.7304	113.02	117.178	45.7086	64.9456	86.7211	58.336	25.3916	55.8789	226.72	81.5145	112.877
HOMOSER-METSYN-PWY: L-methionine biosynthesis I|g__Anaerostipes.s__Anaerostipes_hadrus	0.269485	0	1.5163	3.10591	0	13.8548	0	1.55942	1.01665	2.35351	3.06612	0	0.324975	3.1134	0	0	0	1.02691	0.656235	0.603581	0	0.294953	0	0	0	0	3.17089	0	0	0.952809	0.397212	0	0	0	0.184927	3.25365	0	0.936019	0	2.6485	0	0	0.485159	2.07902	0	0	24.8375	14.3333	0
HOMOSER-METSYN-PWY: L-methionine biosynthesis I|g__Blautia.s__Ruminococcus_torques	0	4.46333	5.83667	4.56293	1.69312	39.6286	0	6.76178	6.34681	8.82341	0.314171	0	2.21655	0	0	0	0.61824	5.60653	0	0	0.813178	0	14.2627	0	0	0	14.7144	11.4343	0	9.4142	12.4098	0	0	0	0	0	0	0	0	0	0	0	2.38794	0	0	0	0	0	0
HOMOSER-METSYN-PWY: L-methionine biosynthesis I|g__Citrobacter.s__Citrobacter_koseri	0	0	0	0	0	0	0	0	0	0	0	0	0	0	0	0	0	0	0	0	0	0	0	0	0	0	0	0	0	0	0	0.360497	0	0	0	0	0	0	0	0	7.13839	0	0	0	0	0	0	0	0
HOMOSER-METSYN-PWY: L-methionine biosynthesis I|g__Coprococcus.s__Coprococcus_catus	0	1.65667	0	2.02748	0	0.140309	0.28177	1.23363	4.36797	0	0.0653329	4.0409	1.32643	0	0	0	0.624484	0	0	0.591372	0.870791	1.05117	0	0	0	0	4.13835	0	0	0	5.28472	0	0	0.382086	0.671023	0	0	0	2.17685	0	0	0	0	0	0	0	0	0	0
HOMOSER-METSYN-PWY: L-methionine biosynthesis I|g__Enterobacter.s__Enterobacter_aerogenes	0	0	0	0	0	0	0	0	0	0	0	0.185823	0	0	0	0	0	0	0	0	0	0	0	0	0	0	0	0	0	0	0	0	0	0	0	0	0.425718	0	0	0	0	0	0.228248	0	0	0	0	0	0
HOMOSER-METSYN-PWY: L-methionine biosynthesis I|g__Enterobacter.s__Enterobacter_cloacae	1.77121	0	0	0.409425	0	0	0	0	0	0	0	0	0	0	0	0	0.382266	0.943425	0	0.829843	0.329401	0	0.18811	0.175327	0	0	0	0	0	0	0	0	0	0	0.166475	0	0	0	2.60885	0	3.10437	0	0	0	0.114127	0	0	0	75.261
HOMOSER-METSYN-PWY: L-methionine biosynthesis I|g__Escherichia.s__Escherichia_coli	0.474657	0.0813987	0.587579	1.7796	0	0.158554	0.214397	3.86512	7.54319	0.0949961	9.22397	1.12678	0.530763	5.72904	1.15478	5.24985	4.09105	0.218	59.0948	3.31029	0.556841	19.9883	0.764909	0.932847	40.892	0.863481	1.69293	11.4037	2.88172	13.1008	17.3818	4.94759	16.7667	0	0.110349	54.2681	0.251382	1.27742	0.206216	0	10.8305	0.249	35.661	0.461635	16.5871	3.60535	4.57511	1.71633	0.0907257
HOMOSER-METSYN-PWY: L-methionine biosynthesis I|g__Klebsiella.s__Klebsiella_pneumoniae	2.9187	0	2.24073	1.05431	1.88334	0	0	0	0	0	0.177229	0	0.566314	0	0.405091	4.07497	18.6422	0	0.271204	1.33101	0.677694	0.128449	0	2.10863	5.20275	0	0.291859	0.0461416	0	0.133934	0.144897	0	0.0533658	0.860754	15.3415	0.16408	0.216225	0	2.04544	0	0.233539	0	9.8121	0.483115	0.245675	0.10555	0	0	0
HOMOSER-METSYN-PWY: L-methionine biosynthesis I|g__Klebsiella.s__Klebsiella_sp_MS_92_3	0	0	0	0	0	0	0	0	0	0	0	0	0	0	0	0	0	0	0	0.536426	0	0	0	0	0	0	0	0	0	0	0	0	0	0	0	0	0	0	0	0	0	0	0	0	0	0	0	0	0
HOMOSER-METSYN-PWY: L-methionine biosynthesis I|g__Lachnospiraceae_noname.s__Lachnospiraceae_bacterium_5_1_63FAA	5.39061	5.4946	2.42172	6.18312	5.32212	15.3231	30.9161	2.25677	1.12357	3.65125	10.3849	0.87073	9.15545	7.25339	0	0	0.337179	0.81852	0.694223	0.734859	3.37213	0.076071	1.91344	0	0	3.59347	16.815	8.02792	0	4.29344	0.26544	0.252091	0	0	0.509822	4.30695	0	10.3973	8.11071	1.83252	0	3.11469	1.81823	4.13935	0	10.8387	26.3087	11.7462	0
HOMOSER-METSYN-PWY: L-methionine biosynthesis I|g__Ruminococcus.s__Ruminococcus_bromii	0	45.996	0	0	0	0.794448	24.4601	23.2217	15.1857	40.6807	0.394701	0.333453	0	0	0	1.49349	11.0364	0	18.6072	4.85315	0	0	13.437	6.25208	1.90466	0	1.41633	22.477	16.6176	0.14542	8.24346	0	15.2618	23.7342	22.3537	0.291	0	0	14.0009	35.9896	0	0	22.0226	0.354988	0	1.07289	47.1896	0	0
HOMOSER-METSYN-PWY: L-methionine biosynthesis I|g__Streptococcus.s__Streptococcus_downei	0	0	0	0	0	0	0.207331	0	0	0	0	0	0	0	0	0	0	0	0	0	0	0	0	0	0	0	0	0	0	0	0	0	0	0	0	0	0	0	0	0	0	0	0	0	0	0	0	0	0
HOMOSER-METSYN-PWY: L-methionine biosynthesis I|g__Streptococcus.s__Streptococcus_infantis	0	0.136261	0	0	0	0	0	0	0	0	0	0	0	0	0	0.55767	0	0	0	0	0	0	0	0	0	0	0	0	0	0	0.0689183	0	0	0	0	0	0	0	0	0.230376	0	0	0	0	0	0	0	0	0
HOMOSER-METSYN-PWY: L-methionine biosynthesis I|g__Streptococcus.s__Streptococcus_mitis_oralis_pneumoniae	0.254231	0	0	0	0	0.219083	0	0.17006	0.165738	0	0	0	0	0	0	2.77766	0	0.38878	0	0	0	0	0	0	0	0	0	0	0.256878	0	0	0	0	0.578717	0.241305	1.13482	5.72664	0	0.265149	0.497614	0	0	0	0	0	0.565189	0	0	0
HOMOSER-METSYN-PWY: L-methionine biosynthesis I|g__Streptococcus.s__Streptococcus_sanguinis	0.0863344	0.0480753	0	0.12291	0	0	0	0	0	0.0704247	0	0	0	0	0	0	0	0	0	0	0	0	0	0.133484	0	0	0	0	0	0	0.133998	0	0	0.16634	0	0.102503	0.417637	0	0.0460305	0	0	0	0	0	0	0	0	0	0
HOMOSER-METSYN-PWY: L-methionine biosynthesis I|g__Streptococcus.s__Streptococcus_sobrinus	0	0	0	0	0	0	0	0	1.88085	0	0	0	0	0	0	0	0	0	0	0	0	0	0	0	0	0	0	0	0	0	0	0	0	0	0	0	0	0	0	0	0	0	0	0	0	0	0	0	0
HOMOSER-METSYN-PWY: L-methionine biosynthesis I|g__Streptococcus.s__Streptococcus_tigurinus	0	0	0	0	0	0	0	0	0	0	0	0	0	0	0	0.246277	0	0	0	0	0	0	0	0	0	0	0	0	0	0	0	0	0	0	0	0	0	0	0	0	0.486992	0	0	0	0	0	0	0	0
HOMOSER-METSYN-PWY: L-methionine biosynthesis I|unclassified	32.3115	15.8073	12.5912	23.9028	13.0338	10.6723	11.6866	10.8476	5.0548	1.88454	4.36495	2.79696	16.5678	11.7334	5.19529	7.0725	9.02133	5.3808	5.44825	7.8891	22.3353	6.65881	7.66482	6.94204	3.98618	7.01653	15.3434	8.54377	10.4528	6.8186	3.64407	14.8101	4.69603	6.09747	5.23151	3.06283	7.40543	5.8717	9.31302	6.11979	1.65779	4.05162	6.78874	2.70771	3.21294	3.81877	23.359	1.32945	25.2622
HSERMETANA-PWY: L-methionine biosynthesis III	56.4886	97.7458	32.0929	126.505	62.957	84.1792	117.117	75.0508	62.7559	99.0979	42.2201	54.0869	72.2288	34.5214	2.02478	40.136	62.4815	76.482	59.1548	74.6265	76.8676	19.045	73.2893	20.1552	11.9041	85.7733	139.963	68.6992	24.005	25.2467	74.6002	85.6922	33.0547	42.2554	72.0278	44.7423	107.226	59.9339	108.594	72.6831	32.456	29.108	62.2118	54.8365	20.08	34.6328	157.367	21.7957	34.4247
HSERMETANA-PWY: L-methionine biosynthesis III|g__Methanobrevibacter.s__Methanobrevibacter_smithii	0	0	0	0	0	0	0	0	0	0	0	0	4.35372	0	0	0	1.88314	0	0.160101	0	1.75522	0	3.48504	0	0	3.76883	0	3.55291	0	0	0	0	0	0	0	0	0	0	0	0	0	0.442082	0	0	0	0	0	0	0
HSERMETANA-PWY: L-methionine biosynthesis III|unclassified	25.1399	12.3374	6.36697	6.97313	10.8635	5.66664	10.5918	9.88155	3.20369	1.85052	4.19882	0	14.6552	0	0	3.67699	6.41517	5.08345	4.57334	7.64401	15.8687	1.20465	5.82046	1.83238	0	2.74116	13.513	7.08423	8.8715	3.25164	5.06953	12.9067	4.40223	4.47405	7.79365	1.24847	2.03844	4.2231	4.11218	1.6519	1.11079	2.86927	4.80114	0	1.40469	1.15669	19.364	0	2.82901
ILEUSYN-PWY: L-isoleucine biosynthesis I (from threonine)	455.383	431.756	415.019	627.961	436.997	540.439	621.675	550.01	355.284	563.672	418.498	521.831	479.333	443.323	499.831	393.63	318.598	638.151	267.811	387.675	453.99	255.716	521.545	466.952	287.993	417.514	633.502	368.791	417.332	340.413	288.812	283.465	404.768	574.671	420.803	320.821	546.012	263.586	506.118	695.121	297.108	445.673	295.227	415.268	330.221	458.808	612.769	492.198	316.212
ILEUSYN-PWY: L-isoleucine biosynthesis I (from threonine)|g__Akkermansia.s__Akkermansia_muciniphila	0	1.28449	0	0	0	0	1.59409	0	0	0	0	0	1.91437	0	0.228616	0	4.48913	0	0	0	3.53862	0.150323	0	0	0	0	0	6.45681	0	0	8.08586	0	0	0	0.112053	0	9.23576	0	2.9735	0.341224	0.215895	0	0.195117	0	0.610106	0	0.564329	0	0
ILEUSYN-PWY: L-isoleucine biosynthesis I (from threonine)|g__Bifidobacterium.s__Bifidobacterium_breve	0.619078	0	0	0	0	0	0	0	0	0	0	0	0	0	0	0	0	0	0	0	0	0	0	0	0	0.617124	0	0	0	0	0	0	0	0	0	0	0	0	0	0	0	0	0	0	0	62.5852	0.151395	0	7.21452
ILEUSYN-PWY: L-isoleucine biosynthesis I (from threonine)|g__Bifidobacterium.s__Bifidobacterium_longum	8.36769	0.506106	1.3721	0.800414	0	2.94841	12.9704	15.082	0.368466	7.05958	0	0	4.74354	0	14.3959	5.1141	0.724789	4.2408	0	0.44361	0	0.475845	24.9505	3.02002	18.9153	2.68533	1.41379	0	0	2.16312	0.098316	0	0.354179	3.80299	2.39634	0.388405	2.00827	1.59147	0.643409	3.70781	0	19.3106	0.314284	0.934368	1.13458	28.0312	0	169.333	7.56431
ILEUSYN-PWY: L-isoleucine biosynthesis I (from threonine)|g__Blautia.s__Ruminococcus_obeum	2.82539	2.39372	1.14431	1.92127	3.13896	2.43111	8.4502	8.56951	1.98969	4.42981	0.360067	3.25098	6.35091	2.47851	0	0.324181	3.99521	12.365	0.841138	4.76045	8.51838	1.19873	3.25262	0	0.142494	7.88144	5.18176	1.02871	0	0	6.2896	0	11.6004	2.30235	8.19957	0.644541	4.4598	0	16.1507	11.0722	0	0.698363	1.91557	1.76859	26.1717	0.274653	1.21328	3.81706	0
ILEUSYN-PWY: L-isoleucine biosynthesis I (from threonine)|g__Butyricicoccus.s__Butyricicoccus_pullicaecorum	0	0	0	0	0	0	0	0	0	0	0	0	0	0	0.297803	0	0	0	0	0	0	0	0	1.34946	0	0	0	0	0	0	0	0	0	0	0	0	0	0	0	0	0	0	0	0	0	0	0	0	0
ILEUSYN-PWY: L-isoleucine biosynthesis I (from threonine)|g__Campylobacter.s__Campylobacter_hominis	0	0	0	0	0	0	0	0	0	0	0	0	0	0	0	0	0	0	0	0	0	0	0	0	0	0	0	0	0	0	0	0.790211	0	0	0	0	0	0	0	0	0	0	0	0	0	0	0	0	0
ILEUSYN-PWY: L-isoleucine biosynthesis I (from threonine)|g__Citrobacter.s__Citrobacter_koseri	0	0	0	0	0	0	0	0	0	0	0	0	0	0	0	0	0	0	0	0	0	0	0	0	0	0	0	0	0	0	0	0.411278	0	0	0	0	0	0	0	0	8.47986	0	0	0	0	0	0	0	0
ILEUSYN-PWY: L-isoleucine biosynthesis I (from threonine)|g__Clostridium.s__Clostridium_asparagiforme	0	0	0	0	0	0	0	0	0	0	0	0.551238	0	0	0	0	0	0	0	0	0	0.124572	1.81383	0	0	0	0	0.374415	0	0	0.101454	0	0	0	0	0	0.652123	0	0.534713	0	0	0.689068	0.174765	0	0.430273	0	0.512755	0	0.373577
ILEUSYN-PWY: L-isoleucine biosynthesis I (from threonine)|g__Clostridium.s__Clostridium_celatum	0.827777	0	0	0	0	0	0	0	0	0	0	0	0	0	0	0	0	0	0	0	0	0	0	0	0	0	0	0	0	0	0	0	0	0	0	0	0	0	0	0	0	0	0	0	0	0	0	0	0
ILEUSYN-PWY: L-isoleucine biosynthesis I (from threonine)|g__Clostridium.s__Clostridium_leptum	0	0	0	0	0	0	0	0.343444	0	0	0	1.72627	0	0	0.568691	0	0.188515	0	0.150395	0.21367	0.204939	0	0.452527	0	0	0	0	0	0	0	0.424901	0.277243	0	0	0	0	0.456112	0	0.800878	0	0	0	0.0960846	0.250361	0	0	0.30917	0	0
ILEUSYN-PWY: L-isoleucine biosynthesis I (from threonine)|g__Clostridium.s__Clostridium_nexile	0	0	0.688319	0	0	0	0	0	0	0	0.914204	0	0	0	0	0.482948	0	0.623858	0	0	0	0	0	0	0.513037	0	0	0	0	10.6448	20.8886	0	3.41851	0	2.06155	2.9407	0	8.71811	0	0.939815	0.901802	45.9912	0.294999	2.33944	0	0	5.25208	10.2436	0
ILEUSYN-PWY: L-isoleucine biosynthesis I (from threonine)|g__Coprococcus.s__Coprococcus_catus	1.5902	2.19072	0	2.63861	0	0	3.34487	2.27842	4.96416	0	0.266579	5.21822	1.93705	0	0	0	1.52344	1.21584	0	0.644478	1.8064	1.1357	0	0	0	0	5.6577	1.1033	0	0	7.35646	0	0	0.67201	1.2278	0	0	0	3.47291	1.38481	0	0	1.56419	0	0	0	7.16693	0	0
ILEUSYN-PWY: L-isoleucine biosynthesis I (from threonine)|g__Coprococcus.s__Coprococcus_eutactus	0	0	0	0	0	0	0.850822	0	0	0	0	0	0	0	0	0	0	0	0	0	0	0	0	0	0	0	0	0	0	0	10.807	0	0	0	0	0	0	0	0	0	0	0	0	0	0	0	0	0	0
ILEUSYN-PWY: L-isoleucine biosynthesis I (from threonine)|g__Coprococcus.s__Coprococcus_sp_ART55_1	0	0	0	23.5971	0	0	2.76238	0.84545	0	0	0	0	0	0	0	0	0.924972	0	0	0	2.20536	0	0	0	0	0	0	9.12179	0	0	0	0	0	0	0	0	0	0	28.5891	0	0	0	0	0	0	0	0	0	0
ILEUSYN-PWY: L-isoleucine biosynthesis I (from threonine)|g__Desulfovibrio.s__Desulfovibrio_piger	0.778899	0	0	0	0	0	0	0	3.89194	0	0	0	0	8.13499	0	0	0	2.79567	0.855539	1.78737	6.55097	1.67241	0	0	0	7.66029	0	0	0	3.83029	2.51456	0	0	0	0	0	0	0	0	6.86183	0	0.260362	0	2.60823	0	0	0	0	0
ILEUSYN-PWY: L-isoleucine biosynthesis I (from threonine)|g__Dorea.s__Dorea_formicigenerans	1.15215	0.373918	0	0.530313	0	0.588197	1.86706	0.637251	0.625279	0.925217	2.76031	1.16063	1.23463	3.3267	0	0.90922	0.893052	1.80468	0.644156	0.706732	0.841448	0.442777	0	0	0	2.02994	2.47634	0.408391	0	2.77293	0.758192	0	3.60067	0.953405	2.92967	1.93533	0	0.270697	0.49447	4.88379	0	0	1.06928	0.464666	0	0	0	2.05613	0
ILEUSYN-PWY: L-isoleucine biosynthesis I (from threonine)|g__Enterobacter.s__Enterobacter_cloacae	0	0	0	0	0	0	0	0	0	0	0	0	0	0	0	0	0.44457	0	0	0	0.364103	0	0	0	0	0	0	0	0	0	0	0	0	0	0	0	0	0	0	0	4.21495	0	0	0	0	0	0	0	31.6364
ILEUSYN-PWY: L-isoleucine biosynthesis I (from threonine)|g__Enterococcus.s__Enterococcus_asini	0	0	0	0	0	0	0	0	0	0	0	0	0	0	0	0	0	0	0	0	0	0	0	0	0	0	0	0	0.404657	0	0	0	0	0	0	0	0	0	0	0	0	0	0	0	0	0	0	0.422544	0
ILEUSYN-PWY: L-isoleucine biosynthesis I (from threonine)|g__Enterococcus.s__Enterococcus_avium	0	0	0	0	0	0	0	0	0	0	0	0	0	0	0	0.711804	0	0	0	0	0	0	0.881241	1.38217	0	0	0	0	1.05405	0	0	0	0	0	0	0	0	0	0	0	0	0	0	0	0	0	0	1.98467	0
ILEUSYN-PWY: L-isoleucine biosynthesis I (from threonine)|g__Enterococcus.s__Enterococcus_dispar	0	0	0	0	0	0	0	0	0	0	0	0	0	0	0	0	0	0	0	0	0	0	0	0	0	0	0	0	0	0	0	0	0	0	0	0	0	0	0	0	0	0	0	0	0	1.15388	0	0	0
ILEUSYN-PWY: L-isoleucine biosynthesis I (from threonine)|g__Enterococcus.s__Enterococcus_gallinarum	0.290396	0	0	0	0	0	0	0	0.679506	0	0	0	0	0	0	0	0	0	0	0	0	0	0.298565	0.29822	0	0	0	0	0.55775	0	0	0	0	0	0	0	0	0	0	0	0	0	0	0	0	0	0	0	0
ILEUSYN-PWY: L-isoleucine biosynthesis I (from threonine)|g__Escherichia.s__Escherichia_coli	1.96442	0.320675	2.986	2.61806	0	0	0.573907	10.8346	12.2109	0	17.6389	4.01442	0.757332	6.23518	2.58199	9.61387	5.23661	0	76.2318	4.04353	0.959539	59.4788	0.799579	1.34009	78.659	0.852245	1.84061	12.7998	0	16.1765	29.6231	5.12055	22.8744	0	0.815277	74.6559	0	1.4827	1.43043	0	11.4685	0	35.0263	1.76664	17.876	6.56516	7.20857	2.97827	0
ILEUSYN-PWY: L-isoleucine biosynthesis I (from threonine)|g__Escherichia.s__Escherichia_fergusonii	0	0	0	0	0	0	0	0	0	0	0	0	0	0	0	0	0	0	0	0	0	1.04104	0	0	0	0	0	0	0	0	0	0	0	0	0	0	0	0	0	0	0	0	0	0	0	0	0	0	0
ILEUSYN-PWY: L-isoleucine biosynthesis I (from threonine)|g__Eubacterium.s__Eubacterium_limosum	0	0	0	0	0	0	0	0	0.322558	0	0	0	0	0.39612	0	0	0	0	0.0867427	0	0	0.415284	2.21451	0	0	0	0	0	0	0.498478	0	1.05353	0	0	0	0	1.05684	0	0.114925	0.515349	0	1.01853	0	0	0	0	0	2.36718	0
ILEUSYN-PWY: L-isoleucine biosynthesis I (from threonine)|g__Eubacterium.s__Eubacterium_siraeum	0	0	0	23.1294	0.219177	0	0	0	0	0	0	0	8.94712	0	0	0	0	0	0	0	20.6938	0	0	0	0	10.6208	0	10.5665	0	0	0	0	0	5.17933	0	0	0	0	4.29149	0	0	0.74579	0	0	0	0	0	0	0
ILEUSYN-PWY: L-isoleucine biosynthesis I (from threonine)|g__Faecalibacterium.s__Faecalibacterium_prausnitzii	2.83408	30.2411	6.16447	76.8953	52.3861	30.0511	64.2362	47.2988	5.11393	58.6113	20.6346	22.9322	74.5026	9.62821	0	0.242326	30.1084	106.137	1.81919	26.5086	29.0043	10.9606	10.9711	0	0.147335	25.436	64.3705	21.0918	0	4.42839	9.1547	0.131673	9.20957	51.489	8.98914	22.7997	3.68102	47.1035	68.0177	99.3408	0	1.89653	20.555	82.5042	0	0	35.6069	11.3131	0
ILEUSYN-PWY: L-isoleucine biosynthesis I (from threonine)|g__Fusobacterium.s__Fusobacterium_mortiferum	0	0	0	0	2.8337	0	0	0	0.245343	0	0	0	0	6.56491	0	0	0	0	0	0	0	0	0.127898	0	0	0	0	0	0	0	0	0	2.70435	1.86828	0	0	0.570676	0	0.278691	0.230648	0	5.55605	0	0	0	25.8586	0.977627	0.27796	0
ILEUSYN-PWY: L-isoleucine biosynthesis I (from threonine)|g__Klebsiella.s__Klebsiella_sp_MS_92_3	0	0	0	0	0	0	0	0	0	0	0	0	0	0	0	0	0	0	0	0.37117	0	0	0	0	0	0	0	0	0	0	0	0	0	0	0	0	0	0	0	0	0	0	0	0	0	0	0	0	0
ILEUSYN-PWY: L-isoleucine biosynthesis I (from threonine)|g__Megamonas.s__Megamonas_funiformis	0	0	0	0	0	0	0	0	0	3.46498	0	27.6738	0	0	0	0	0	58.6974	0	2.83205	0	0	0	0	0	0	0	0.724011	0	0	1.17123	0	0	76.9413	12.8778	2.35394	75.7559	0	0	55.0264	0	0	0	7.90764	0	0	0	0	0
ILEUSYN-PWY: L-isoleucine biosynthesis I (from threonine)|g__Megamonas.s__Megamonas_hypermegale	0	5.78211	0	0	6.17788	0	0	0	0	2.40478	0	0	0	0	0	0	2.06346	73.9908	8.49207	0	0	0	0	0	0	0	58.7182	0.0844456	0	0	0	0	0	0	7.71396	0	40.9456	0	17.271	62.5314	0	0	0	0	0	0	0	0	0
ILEUSYN-PWY: L-isoleucine biosynthesis I (from threonine)|g__Megamonas.s__Megamonas_rupellensis	0	9.98935	0	0.420706	6.6107	0	18.5089	0	0	1.79699	3.46384	34.5368	0	0	0	1.30472	2.01004	51.7407	15.1707	2.68113	0	0	0	0	0	0	85.2221	0	0	0	0.520803	0	0	0	8.17061	3.37438	0	0	33.3193	45.1289	0	0	0	0	0	0	0	0	0
ILEUSYN-PWY: L-isoleucine biosynthesis I (from threonine)|g__Methanobrevibacter.s__Methanobrevibacter_smithii	0	0	0	0	0	0	0	0	0	0	0	0	4.57317	0	0	0	2.56674	0	0.092723	0	2.02381	0	4.59154	0	0	3.61377	0	4.28904	0	0	0	0	0	0	0	0	0	0	0	0	0	0	0	0	0	0	0	0	0
ILEUSYN-PWY: L-isoleucine biosynthesis I (from threonine)|g__Methanosphaera.s__Methanosphaera_stadtmanae	0	0	0	0	0	0	0	0	0	0	0	0	0	0	0	0	0	0	0	0	0	0	0	0	0	0	0	1.07345	0	0	0	0	0	0	0	0	0	0	0	0	0	0	0	0	0	0	0	0	0
ILEUSYN-PWY: L-isoleucine biosynthesis I (from threonine)|g__Mitsuokella.s__Mitsuokella_multacida	0	0	0	0.636107	0	0	0	7.05054	0	0	0	0	0	0	0	52.2038	1.44346	0	0	0	0	0	0	0	0	0	0	0	0	0	0	0	0	0	0	0	0	0	0	0	0	0.635305	0	0	0	0	0	0	0
ILEUSYN-PWY: L-isoleucine biosynthesis I (from threonine)|g__Odoribacter.s__Odoribacter_splanchnicus	1.44038	1.52234	0	2.54245	0	0	3.24264	2.09626	4.88374	4.24419	0	2.80059	3.78146	1.12716	0	0	2.64763	1.29301	0	1.96013	1.70613	0	0	0	0	7.65672	0.437295	1.59612	0	0	0.48299	19.5737	0.746931	1.37699	1.58544	0	1.15357	0	0.485682	0	0	1.77266	0	1.65998	0	0.260657	0	0	1.33691
ILEUSYN-PWY: L-isoleucine biosynthesis I (from threonine)|g__Peptostreptococcaceae_noname.s__Clostridium_hiranonis	0	0	0	0	0	0	0	0	0	0	0	0	0	0	0	0	0	0	0	0	0	0	0	0	0.0405112	0	0	0	0	0	0	0	0	0	0	0	0	0	0	0	0	12.0062	0	0	0	0	0	0	0
ILEUSYN-PWY: L-isoleucine biosynthesis I (from threonine)|g__Plesiomonas.s__Plesiomonas_shigelloides	0	0	0	0	0	0	0	0	0	0	0	0	0	0	0	0	0	0	0	0	0	0	0	0	0.384438	0	0	0	0	0	0	0	0	0	0	0	0	0	0	0	0	0	0	0	0	0	0	0	0
ILEUSYN-PWY: L-isoleucine biosynthesis I (from threonine)|g__Pseudoflavonifractor.s__Pseudoflavonifractor_capillosus	0	0	0	0	0	0	0	0	0	0	0	0	0	0	0	0	0	0	0	0	0	0	0	0	0	0	0	0	0	0	0.186127	0	0	0	0	0	0	0	0	0	0	0	0	0	0	0	0	0	0
ILEUSYN-PWY: L-isoleucine biosynthesis I (from threonine)|g__Pseudoramibacter.s__Pseudoramibacter_alactolyticus	0	0	0	0	0	0	0	0	0	0	0	0	0	0	0	0	0	0	0	0	0	0	0	0.572108	0	0	0	0	0	0	0	0	0	0	0	0	0	0	0	0	0	0	0	0	0	0	0	0	0
ILEUSYN-PWY: L-isoleucine biosynthesis I (from threonine)|g__Slackia.s__Slackia_exigua	0	0	0	0	0	0	0	0	0	0	0	0	0	0	0	0	0	0	0	0	0	0	0	0.385243	0	0	0	0	0	0	0	0	0	0	0	0	0	0	0	0	0	0	0	0	0	0	0	0	0
ILEUSYN-PWY: L-isoleucine biosynthesis I (from threonine)|g__Streptococcus.s__Streptococcus_australis	0	0.0916934	0	0	0	0	0	0.0572752	0	0	0	0	0.163804	0	0	1.34642	0	0	0	0	0.148186	0	0	0	0	0	0	0	0.110171	0	0.115878	0	0	0	0	0	0.343456	0	0	0	0	0	0	0	0	0	0	0	0
ILEUSYN-PWY: L-isoleucine biosynthesis I (from threonine)|g__Streptococcus.s__Streptococcus_cristatus	0.0947026	0	0	0	0	0	0	0	0	0	0	0	0	0	0	0	0	0	0	0	0	0	0	0	0	0	0	0	0	0	0	0	0	0	0	0	0	0	0	0	0	0	0	0	0	0	0.147883	0	0
ILEUSYN-PWY: L-isoleucine biosynthesis I (from threonine)|g__Streptococcus.s__Streptococcus_infantis	0	0	0	0	0	0	0	0.118631	0	0	0	0	0	0	0	1.15635	0	0	0	0	0	0	0	0	0	0	0	0	0	0	0.261094	0	0	0	0	0	0	0	0	0.540614	0	0	0	0	0	0	0	0	0
ILEUSYN-PWY: L-isoleucine biosynthesis I (from threonine)|g__Streptococcus.s__Streptococcus_mitis_oralis_pneumoniae	0.414196	0	0	0	0.197099	0.359134	0	0.252986	0.301131	0	0	0	0	0	0	3.04505	0	0.362295	0	0	0.183855	0	0	0	0	0	0	0	0.278234	0	0	0	0	0.339865	0.223842	0.947395	6.90473	0	0.227474	0.687529	0	0	0	0	0	0.533227	0	0	0
ILEUSYN-PWY: L-isoleucine biosynthesis I (from threonine)|g__Streptococcus.s__Streptococcus_parasanguinis	3.97168	1.67735	0	2.18721	0	0.180273	0.636248	0.700532	1.21521	0.528465	0.686864	0	0	1.09998	0.353802	9.39602	0.333094	0.253937	0	0.395019	0	0.263703	0.312134	0	0	0	0.806625	0.27395	0.314675	0	1.0458	0	0.289308	1.34716	0.14366	8.01902	1.64219	0.731611	0.880045	1.48194	2.39677	0.172462	0.510633	0	0	0.304516	2.95443	0.251506	0
ILEUSYN-PWY: L-isoleucine biosynthesis I (from threonine)|g__Streptococcus.s__Streptococcus_sanguinis	0	0.194829	0	0.398173	0	0	0	0	0	0.258209	0	0	0	0	0	0	0	0	0	0	0	0	0	0.471935	0	0	0	0	0	0	0.206006	0	0	0	0	0.271648	0.303569	0	0	0.108234	0	0	0	0	0	0	0	0	0
ILEUSYN-PWY: L-isoleucine biosynthesis I (from threonine)|g__Streptococcus.s__Streptococcus_tigurinus	0	0	0	0	0	0	0	0	0	0	0	0	0	0	0	0	0	0	0	0	0	0	0	0	0	0	0	0	0	0	0	0	0	0	0	0	0	0	0	0	0.430907	0	0	0	0	0	0	0	0
ILEUSYN-PWY: L-isoleucine biosynthesis I (from threonine)|g__Subdoligranulum.s__Subdoligranulum_sp_4_3_54A2FAA	0	0	0	0	0	0	0	0	1.76584	0	0	0	0	1.63722	2.77106	0	0	0	0	0	0	0	0	0	0	4.77246	0	0	0	1.86335	0.562717	7.44127	0	0	0	0	0	0	0.560313	0	0	20.2929	0	0	0.623276	0	0	0	0
ILEUSYN-PWY: L-isoleucine biosynthesis I (from threonine)|g__Succinatimonas.s__Succinatimonas_hippei	0	0	0	0	0	0	0.659312	0	0	0	0	0	0	0	0	0	0.502201	0	0	0	0.349395	0	0	0	0	0	0	0	0	0	0	0	0	0	0	0	0	0	0	0	0	0	0	0	0	0	0	0	0
ILEUSYN-PWY: L-isoleucine biosynthesis I (from threonine)|unclassified	204.691	71.1464	78.9126	195.595	73.4011	96.6131	127.958	158.75	28.8152	130.522	112.773	56.1586	126.149	151.89	146.53	54.1927	76.5565	143.318	27.3937	86.4411	201.841	74.6871	108.931	51.7056	34.3868	117.739	176.736	71.1417	69.6091	61.4873	47.6768	56.4474	58.4308	75.8866	75.1138	48.003	105.765	40.6747	76.6208	125.647	6.51266	45.2281	59.0472	80.1286	95.8108	10.5494	131.597	42.7722	62.0083
KDO-NAGLIPASYN-PWY: superpathway of (Kdo)2-lipid A biosynthesis	1.12823	0	0.234755	1.49036	0	0.181904	0.356756	8.01689	8.56335	0.127377	14.6946	5.81506	0.951143	5.59287	1.88786	6.61061	8.37925	3.45018	58.257	2.62075	0.889197	48.754	0.758393	1.68764	61.5554	0.858513	2.9528	10.9698	19.2304	12.6422	17.4205	4.17932	15.8705	0.133668	0.628438	49.6763	0.610503	1.56746	0.346705	0.0733131	23.9435	0.392862	35.2434	1.74586	15.3004	4.44231	4.10651	1.67386	0.586792
KDO-NAGLIPASYN-PWY: superpathway of (Kdo)2-lipid A biosynthesis|g__Citrobacter.s__Citrobacter_freundii	0	0	0	0	0	0	0	0	0	0	0	1.60934	0	0	0	0	1.03942	2.17002	0	0	0	0	0	0	0	0	0	0	0	0	0	0	0	0	0	0	0	0	0	0	0	0	0	0	0	0	0	0	0
KDO-NAGLIPASYN-PWY: superpathway of (Kdo)2-lipid A biosynthesis|g__Citrobacter.s__Citrobacter_koseri	0	0	0	0	0	0	0	0	0	0	0	0	0	0	0	0	0	0	0	0	0	0	0	0	0	0	0	0	0	0	0	0	0	0	0	0	0	0	0	0	6.71361	0	0	0	0	0	0	0	0
KDO-NAGLIPASYN-PWY: superpathway of (Kdo)2-lipid A biosynthesis|g__Escherichia.s__Escherichia_coli	0	0	0.186714	1.19164	0	0.149637	0.25212	6.65004	7.04233	0	10.2696	2.38942	0.629017	4.28018	1.36878	4.93711	2.77336	0	50.39	2.01736	0.578773	39.3207	0.560907	0.625042	55.5578	0.6839	1.32518	9.45268	14.909	11.0637	13.0052	3.25248	13.1056	0	0.413524	47.3397	0.217248	1.10012	0.21269	0	9.71269	0.25782	30.5167	1.36847	13.5894	3.23401	3.60492	1.42181	0
KDO-NAGLIPASYN-PWY: superpathway of (Kdo)2-lipid A biosynthesis|g__Escherichia.s__Escherichia_fergusonii	0	0	0	0	0	0	0	0	0	0	0	0	0	0	0	0	0	0	0	0	0	0.347015	0	0	0	0	0	0	0	0	0	0	0	0	0	0	0	0	0	0	0	0	0	0	0	0	0	0	0
KETOGLUCONMET-PWY: ketogluconate metabolism	2.66088	1.02882	2.00582	5.17003	0.625263	0.628717	1.72368	12.9743	14.8161	1.31123	3.39903	9.32451	2.94952	2.20731	6.93626	12.1694	14.2404	2.32994	45.9807	9.42213	1.96484	14.9927	4.01353	3.98836	78.3083	1.20607	3.33373	14.9356	76.6417	25.0984	25.317	12.5923	15.4211	0.879503	2.03126	38.6472	2.01398	3.03046	1.07064	0	32.0328	1.31922	24.2275	4.3131	26.0641	17.8191	8.10991	8.57957	0.862346
KETOGLUCONMET-PWY: ketogluconate metabolism|g__Citrobacter.s__Citrobacter_freundii	0	0	0	0	0	0	0	0	0	0	0	0	0	0	0	0	0	1.20376	0	0	0	0	0	0	0	0	0	0	0	0	0	0	0	0	0	0	0	0	0	0	0	0	0	0	0	0	0	0	0
KETOGLUCONMET-PWY: ketogluconate metabolism|g__Escherichia.s__Escherichia_coli	0	0	0	3.10571	0	0	0	0	3.89764	0	1.58822	0	0	0	0	3.97781	0	0	42.5938	0.694393	0	9.12628	0	0	47.4221	0.756831	1.24416	1.45549	0	14.6223	3.42224	0	11.9708	0	0	32.8262	0	0	0	0	5.89124	0	11.5561	0	9.32299	0	0	0	0.148627
KETOGLUCONMET-PWY: ketogluconate metabolism|g__Proteus.s__Proteus_mirabilis	0	0	0	0	0	0	0	0	0	0	0	0	0	0	0	0	0	0	0	0	0	0	0	0	0	0	0	0	0.389484	0	0	0	0	0	0	0	0	0	0	0	0	0	0	0	0	0	0	0	0
KETOGLUCONMET-PWY: ketogluconate metabolism|unclassified	0	0	0	0	0	0	0	0.489433	0.151377	0	0	0	0	0	0	0	0.58697	0	1.12081	0	0	1.42726	0	0	1.44045	0	0	0.666689	1.50871	0	0	0	0.565004	0	0	0.883928	0	0	0	0	0.463898	0	1.04771	0	0	0	0	0	0
LACTOSECAT-PWY: lactose and galactose degradation I	33.87	14.9503	6.68767	15.8363	5.6528	9.57825	8.3194	23.9942	21.0477	46.2584	9.48662	6.56621	6.44356	16.0816	9.91444	43.0651	36.1455	8.7763	2.41405	2.24402	13.6316	2.90615	5.45053	9.90456	11.1405	22.2766	19.8153	3.00134	16.1623	3.47319	13.1781	53.9874	0.544129	8.71113	26.4163	22.2239	33.4307	6.70493	41.7338	22.1239	28.0826	30.9775	25.2111	1.9389	0.684423	42.5595	114.851	6.26832	88.4492
LACTOSECAT-PWY: lactose and galactose degradation I|g__Anaerococcus.s__Anaerococcus_lactolyticus	0	0	0	0	0	0	0	0	0	0	0	0	0	0	0	0	0	0	0	0	0	0	0	0	0	0	0	0	0	0.142864	0	1.51175	0	0	0	0	0	0	0	0	0	0	0	0	0	0	0	0	0
LACTOSECAT-PWY: lactose and galactose degradation I|g__Enterococcus.s__Enterococcus_avium	0	0	0	0	0	0	0	0	0	0	0	0	0	0	0	0.987761	0	0	0	0	0	0	1.4926	2.34205	0	0	0	0	1.57075	0	0	0	0	0	0	0	0	0	0	0	0	0	0	0	0	0	0	3.44745	0.0806693
LACTOSECAT-PWY: lactose and galactose degradation I|g__Enterococcus.s__Enterococcus_dispar	0	0	0	0	0	0	0	0	0	0	0	0	0	0	0	0	0	0	0	0	0	0	0	0	0	0	0	0	0	0	0	0	0	0	0	0	0	0	0	0	0	0	0	0	0	3.22601	0	0	0
LACTOSECAT-PWY: lactose and galactose degradation I|g__Enterococcus.s__Enterococcus_faecalis	0	0	0	0.208862	0	0	0	0	0	0	0	0	0	0	0	0	0	0	0	0	0	0	0	0	0	0	0.0645767	0	0	0	0	8.97153	0	0	0.327204	0	0	0	0	0	0	0	0	0	0	0	0	0	0
LACTOSECAT-PWY: lactose and galactose degradation I|g__Enterococcus.s__Enterococcus_faecium	9.61215	0	0	0	0	0	0	0	0	0	0	0	0	0	0	0	0	0	0	0	0	0	0.572205	0	0	0	0.269193	0	0	0	0	0	0	0.317828	0.288538	0	5.42396	0	0	0	1.67208	0	0	0	0	0	0	0	0
LACTOSECAT-PWY: lactose and galactose degradation I|g__Lactobacillus.s__Lactobacillus_casei_paracasei	0	0	0	0	0	0	0	0	0	0	0	0	0	0	0	0	0	0	0	0	0	0	0	0	0	0	0	0	0	0	0	0	0	0	0	0.139396	0	0	0	0	0	0	0	0	0.209452	0	0	0	0
LACTOSECAT-PWY: lactose and galactose degradation I|g__Staphylococcus.s__Staphylococcus_aureus	0	0	0	0	0	0	0	0	0	0	0	0	0	0	0	0	0	0	0	0	0	0	0	0	0	0	3.89831	0	0	0	0	0	0	0	0	0	0	0	0	0	0	0	0	0	0	0	0	0	0
LACTOSECAT-PWY: lactose and galactose degradation I|g__Streptococcus.s__Streptococcus_anginosus	1.28198	1.28919	0	0.200421	0	0	0	0	0.271195	0.125964	0	0.205557	0	0	0	1.41164	0	0.0917338	0	0	0	0	0.305939	0.589999	0	0	0	0.0906035	0	0	0.32496	0.626534	0	0.256419	0	0.330467	0.916758	0	0.0789255	0	0	0	0	0	0	0	1.19461	0	0
LACTOSECAT-PWY: lactose and galactose degradation I|g__Streptococcus.s__Streptococcus_australis	0	0	0	0	0	0	0	0	0	0.173591	0	0	0.113342	0	0	1.7057	0	0	0	0	0	0	0	0.108572	0	0	0	0	0	0.418255	0.258894	0	0	0	0	0	0.63969	0	0	0	0	0	0	0	0	0	0	0	0
LACTOSECAT-PWY: lactose and galactose degradation I|g__Streptococcus.s__Streptococcus_cristatus	0	0	0	0	0	0	0	0	0	0	0	0	0	0	0	0	0	0	0	0	0	0	0	0	0	0	0	0	0	0	0	0	0	0	0	0.0698768	0	0	0	0	0	0	0	0	0	0	0.229549	0	0
LACTOSECAT-PWY: lactose and galactose degradation I|g__Streptococcus.s__Streptococcus_gordonii	0.210234	0.424124	0	0.639028	0	0	0	0	0	0	0	0.417791	0	0	0	0	0	0	0.188051	0	0	0	0.402541	0	0	0	0	0	0.0822584	0	0.50357	0	0	0.129307	0	0.527381	0.0828847	0	0	0.192737	0	0.128644	0	0	0	0	0.369095	0	0
LACTOSECAT-PWY: lactose and galactose degradation I|g__Streptococcus.s__Streptococcus_infantis	0	0.300892	0	0	0	0.182971	0	0	0	0	0	0	0	0	0	1.92984	0	0	0	0	0	0	0	0	0	0	0	0	0	0	0.190873	0	0	0	0	0	0	0	0	0.676777	0	0	0	0	0	0	0	0	0
LACTOSECAT-PWY: lactose and galactose degradation I|g__Streptococcus.s__Streptococcus_lutetiensis	0	0	0	0	0	0	0	0	0	0	0	0	0	0	0	0	0	0	0	0	0	0	0	0	0	0	0	0	0	0	0	0	0	0	0	0	0	0	0	0	0	0	0	0	0	0	0	0	3.41199
LACTOSECAT-PWY: lactose and galactose degradation I|g__Streptococcus.s__Streptococcus_mitis_oralis_pneumoniae	0.577616	0	0	0	0	0.238013	0	0.344744	0.404575	0	0	0	0	0	0	4.35032	0	0.575033	0	0	0.223807	0	0	0	0.239501	0	0	0	0.319965	0	0	0	0	0.429103	0.236787	1.24412	10.2323	0	0.337932	1.65122	0	0	0	0	0	0.345547	0	0	0
LACTOSECAT-PWY: lactose and galactose degradation I|g__Streptococcus.s__Streptococcus_mutans	0.530864	0	0	0	0	0.157106	0.607591	0	1.02558	0	0	0	0	0	0.232011	0	0	0	0	0	0	0	0	0	0	0	0	0	0	0	0.278562	0.334123	0	0	0	0.0489649	0.948377	0	0.633578	0	0	0	0	0	0	0	0.437891	0	0
LACTOSECAT-PWY: lactose and galactose degradation I|g__Streptococcus.s__Streptococcus_parasanguinis	4.41352	1.77585	0	2.92241	0	0.409352	1.14591	0.72846	1.29082	0.648388	0.996353	0	0	1.34462	0.367168	8.98728	0.489014	0.253036	0	0.23366	0	0.218425	0.459436	0.380076	0	0	1.086	0.124306	0.551585	0	1.43663	0.304536	0.315843	2.01836	0.316195	8.33383	1.35693	0.889962	0.395592	2.87492	3.06844	0.308284	0.689833	0	0	0.548713	2.94405	0.0950339	0
LACTOSECAT-PWY: lactose and galactose degradation I|g__Streptococcus.s__Streptococcus_salivarius	0	0	0	0	0	0	0	0	0	0	0	0	0	0	0	0	0	0	0	0	0	0	0	0	0	0	0	0	0.187595	0	0	0	0	0	0	0	0	0	0	0	0	0	0	0	0	0	0	0	0
LACTOSECAT-PWY: lactose and galactose degradation I|g__Streptococcus.s__Streptococcus_sanguinis	0.290032	0	0	0.525725	0	0.243153	0	0	0	0.333838	0	0	0	0	0	0.473069	0	0	0	0	0	0	0	0.162356	0	0	0	0	0	0	0.187842	0	0	0.0746103	0	0.147012	0.472956	0	0.105081	0	0	0	0	0	0	0	0	0	0
LACTOSECAT-PWY: lactose and galactose degradation I|g__Streptococcus.s__Streptococcus_sobrinus	0	0	0	0	0	0.268924	0	0	2.91292	0	0	0	0	0	0	0	0	0	0	0	0	0	0	0	0	0	0	0	0	0	0	0	0	0	0	0	0	0	0	0	0	0	0	0	0	0	0	0	0
LACTOSECAT-PWY: lactose and galactose degradation I|g__Streptococcus.s__Streptococcus_tigurinus	0	0	0	0	0	0	0	0	0	0	0	0	0	0	0	0.780432	0	0	0	0	0	0	0	0	0	0	0	0	0	0	0	0	0	0	0	0	0	0	0	0	0.467174	0	0	0	0	0	0	0	0
LACTOSECAT-PWY: lactose and galactose degradation I|unclassified	0.664313	3.04439	0.40681	0	0	0	1.77715	4.95902	0.628295	2.60653	0.504489	0	0	0.523098	7.0455	2.01943	2.67283	0.190554	0.29315	0	0.580777	1.3041	0	0.846059	0	0.859896	0	2.08405	5.39815	1.5949	0.637217	10.2264	0	1.02513	0.259185	0.2192	0.590877	0.983234	1.47061	8.06671	0.214385	9.02672	0	0.474686	0	1.12922	0.668385	0.576432	1.35284
LPSSYN-PWY: superpathway of lipopolysaccharide biosynthesis	0.635885	0	0.542759	2.64538	0	0.177922	0.721871	0	9.87913	0.221321	5.04623	5.87642	0.502405	0	0	5.77683	0.638715	0.81718	0.699322	0	1.84913	74.2537	0	1.0545	0	1.72054	4.10682	6.63195	29.5195	10.4887	26.2172	8.79381	4.4184	0.315843	1.24447	2.67007	1.05581	1.88174	0.591631	0.145795	29.7265	0.294356	56.8543	3.20983	0	1.95674	1.37113	2.32612	0.396106
LPSSYN-PWY: superpathway of lipopolysaccharide biosynthesis|g__Escherichia.s__Escherichia_coli	0	0	0.257947	1.39077	0	0.118613	0.275782	0	6.33023	0	3.35307	2.69907	0.32821	0	0	3.52807	0.432437	0	0.694474	0	0.568352	53.4991	0	0.352963	0	0.781076	1.61322	5.1127	15.3585	8.3228	12.2408	4.38171	3.88295	0	0.488618	2.60397	0.195287	0.888531	0.208136	0	10.7942	0.157007	38.7651	1.5871	0	1.36826	1.12667	1.48137	0.115053
LPSSYN-PWY: superpathway of lipopolysaccharide biosynthesis|g__Escherichia.s__Escherichia_fergusonii	0	0	0	0	0	0	0	0	0	0	0	0	0	0	0	0	0	0	0	0	0	0.20156	0	0	0	0	0	0	0	0	0	0	0	0	0	0	0	0	0	0	0	0	0	0	0	0	0	0	0
MET-SAM-PWY: superpathway of S-adenosyl-L-methionine biosynthesis	108.297	179.134	73.0508	222.74	121.04	198.003	217.17	153.104	129.242	221.068	131.011	89.165	136.259	110.861	57.5978	141.516	126.65	116.388	137.098	144.369	133.438	100.259	165.602	48.636	92.5743	162.561	217.823	161.831	109.101	148.97	145.961	137.117	91.2221	122.156	131.577	186.862	188.155	106.671	178.799	169.21	76.3722	129.688	143.845	96.7307	54.9381	103.851	317.615	137.441	185.814
MET-SAM-PWY: superpathway of S-adenosyl-L-methionine biosynthesis|g__Anaerostipes.s__Anaerostipes_hadrus	0.39736	0	1.56375	2.69181	0	15.0973	0	1.69502	0.92436	2.44428	4.0833	0	0.483931	3.34566	0	0	0	1.0004	0.409967	0.588237	0	0.329431	0	0	0	0	4.61795	0	0	1.34822	0.357547	0	0	0	0.20631	3.14431	0	1.26303	0	2.04227	0	0	0.628266	2.21669	0	0	24.4163	14.9432	0
MET-SAM-PWY: superpathway of S-adenosyl-L-methionine biosynthesis|g__Blautia.s__Ruminococcus_torques	0	4.58136	7.14054	5.20925	2.27303	45.385	0	7.95056	9.32568	11.1535	0.390132	0	2.56875	0	0	0	0.898234	6.90027	0	0	0.994575	0	16.7353	0	0	0	17.9911	12.8398	0	11.2494	14.9085	0	0	0	0	0	0	0	0	0	0	0	2.9381	0	0	0	0	0	0
MET-SAM-PWY: superpathway of S-adenosyl-L-methionine biosynthesis|g__Citrobacter.s__Citrobacter_koseri	0	0	0	0	0	0	0	0	0	0	0	0	0	0	0	0	0	0	0	0	0	0	0	0	0	0	0	0	0	0	0	0.344575	0	0	0	0	0	0	0	0	7.84576	0	0	0	0	0	0	0	0
MET-SAM-PWY: superpathway of S-adenosyl-L-methionine biosynthesis|g__Enterobacter.s__Enterobacter_aerogenes	0	0	0	0	0	0	0	0	0	0	0	0.149981	0	0	0	0	0	0	0	0	0	0	0	0	0	0	0	0	0	0	0	0	0	0	0	0	0.434339	0	0	0	0	0	0.257943	0	0	0	0	0	0
MET-SAM-PWY: superpathway of S-adenosyl-L-methionine biosynthesis|g__Enterobacter.s__Enterobacter_cloacae	1.95819	0	0	0.560911	0	0	0	0	0	0	0	0	0	0	0	0	0.540481	0.922136	0	1.06899	0.344663	0	0	0.245532	0	0	0	0	0	0	0	0	0	0	0.203056	0	0	0	3.11896	0	3.80887	0	0	0	0	0	0	0	77.7227
MET-SAM-PWY: superpathway of S-adenosyl-L-methionine biosynthesis|g__Escherichia.s__Escherichia_coli	0	0	0	0.110471	0	0.0973557	0	1.58524	1.53182	0	0.758512	0	0	3.819	1.30424	3.19771	0.159286	0	1.19542	0	0	3.8597	0.08143	0.151531	3.23835	0.87319	0	0.414289	0.10192	1.23254	2.09046	0.215707	0.83987	0	0	2.0771	0.0572464	0	0.0467371	0	1.42881	0.163596	1.3765	0	1.33004	0.593705	0.38869	0.289607	0
MET-SAM-PWY: superpathway of S-adenosyl-L-methionine biosynthesis|g__Klebsiella.s__Klebsiella_pneumoniae	3.20208	0	2.81923	0.960969	2.17906	0	0	0	0	0	0.171004	0	0.64438	0	0.441631	4.84671	21.3499	0	0.320558	1.40275	0.801047	0.11281	0	2.66529	6.10559	0	0.417357	0	0	0.126394	0.177693	0	0.0744351	0.799293	16.8763	0.150118	0.265942	0	2.32495	0	0.196321	0	11.2183	0.468016	0.27983	0.143961	0	0	0
MET-SAM-PWY: superpathway of S-adenosyl-L-methionine biosynthesis|g__Klebsiella.s__Klebsiella_sp_MS_92_3	0	0	0	0	0	0	0	0	0	0	0	0	0	0	0	0	0	0	0	0.482704	0	0	0	0	0	0	0	0	0	0	0	0	0	0	0	0	0	0	0	0	0	0	0	0	0	0	0	0	0
MET-SAM-PWY: superpathway of S-adenosyl-L-methionine biosynthesis|g__Lachnospiraceae_noname.s__Lachnospiraceae_bacterium_5_1_63FAA	4.40591	5.20591	2.0452	5.51657	4.9876	15.7412	28.8181	2.5739	1.27405	2.64296	10.779	0.721056	8.68938	6.05305	0	0	0.278993	0.79035	0.605128	0.767882	3.17143	0.147223	2.10273	0	0	3.31131	12.7264	7.37701	0	2.96334	0.337341	0	0	0	0.424464	4.56035	0	9.12448	7.73307	2.25593	0	2.70319	1.46665	4.50203	0	10.4461	29.7264	11.1367	0
MET-SAM-PWY: superpathway of S-adenosyl-L-methionine biosynthesis|g__Streptococcus.s__Streptococcus_infantis	0	0.107278	0	0	0	0	0	0	0	0	0	0	0	0	0	0.839405	0	0	0	0	0	0	0	0	0	0	0	0	0	0	0.100561	0	0	0	0	0	0	0	0	0.326464	0	0	0	0	0	0	0	0	0
MET-SAM-PWY: superpathway of S-adenosyl-L-methionine biosynthesis|g__Streptococcus.s__Streptococcus_mitis_oralis_pneumoniae	0.268083	0	0	0	0	0.164248	0	0.136749	0.146162	0	0	0	0	0	0	2.68456	0	0.241313	0	0	0	0	0	0	0	0	0	0	0.287416	0	0	0	0	0.369622	0.173907	0.877765	5.88988	0	0.107819	0.595595	0	0	0	0	0	0.338547	0	0	0
MET-SAM-PWY: superpathway of S-adenosyl-L-methionine biosynthesis|g__Streptococcus.s__Streptococcus_sanguinis	0	0.0705706	0	0.160991	0	0	0	0	0	0.0851065	0	0	0	0	0	0	0	0	0	0	0	0	0	0.10757	0	0	0	0	0	0	0.170408	0	0	0.12786	0	0.131566	0	0	0	0	0	0	0	0	0	0	0	0	0
MET-SAM-PWY: superpathway of S-adenosyl-L-methionine biosynthesis|g__Streptococcus.s__Streptococcus_tigurinus	0	0	0	0	0	0	0	0	0	0	0	0	0	0	0	0.213601	0	0	0	0	0	0	0	0	0	0	0	0	0	0	0	0	0	0	0	0	0	0	0	0	0.459109	0	0	0	0	0	0	0	0
MET-SAM-PWY: superpathway of S-adenosyl-L-methionine biosynthesis|unclassified	48.1676	23.0386	17.5673	35.9435	19.2384	20.5727	19.2471	18.4282	9.46007	2.97665	8.24164	4.4174	25.9239	18.3867	10.095	13.6539	17.5726	8.6024	9.05925	11.2546	34.3733	10.697	15.4479	11.0306	6.65213	10.7927	25.7399	14.631	19.2831	11.5053	5.76315	20.1294	9.21525	11.7426	8.50247	5.91835	12.4701	10.9797	15.4295	12.4964	2.78928	6.44534	12.1814	4.27448	7.06557	6.43034	35.6117	2.08567	28.1346
METHANOGENESIS-PWY: methanogenesis from H2 and CO2	0	0	0	0	0	0	0	0	0	0	0	0	5.25814	0	0	0	1.9787	0	0	0	1.28287	0	4.56092	0	0.0724216	3.91973	0	5.38604	0	0	0	0	0	0	0	0	0	0	0	0	0	0.382629	0	0	0	0	0	0	0
METHANOGENESIS-PWY: methanogenesis from H2 and CO2|g__Methanobrevibacter.s__Methanobrevibacter_smithii	0	0	0	0	0	0	0	0	0	0	0	0	5.25248	0	0	0	1.97328	0	0	0	1.2792	0	4.56083	0	0.0724216	3.90133	0	4.13543	0	0	0	0	0	0	0	0	0	0	0	0	0	0.381688	0	0	0	0	0	0	0
METHANOGENESIS-PWY: methanogenesis from H2 and CO2|g__Methanosphaera.s__Methanosphaera_stadtmanae	0	0	0	0	0	0	0	0	0	0	0	0	0	0	0	0	0	0	0	0	0	0	0	0	0	0	0	0.9779	0	0	0	0	0	0	0	0	0	0	0	0	0	0	0	0	0	0	0	0	0
METHGLYUT-PWY: superpathway of methylglyoxal degradation	1.72671	0.697773	0.709631	2.77194	0.221895	0.176132	0.237996	6.13851	6.18748	0.564288	10.8639	3.30842	0.890142	4.13253	1.22254	8.46946	3.99074	0.403407	41.5813	2.22117	0.660485	48.2115	0.671706	1.3381	40.7833	1.08177	2.10076	6.92709	16.4242	16.9802	22.8277	3.39304	13.6411	0.158897	0.07477	45.7569	0.121676	2.52447	0.825173	0.367477	12.0381	0.566261	32.4188	0.794133	13.9905	4.1868	3.70862	2.15325	0.109939
METHGLYUT-PWY: superpathway of methylglyoxal degradation|g__Escherichia.s__Escherichia_coli	0.862416	0	0.531087	1.54576	0	0	0	4.41244	4.78718	0	8.56985	1.27146	0	2.562	1.05231	5.08855	3.06655	0	19.3437	1.69666	0.577963	20.3086	0.601273	0.625703	27.7666	0.633794	0.608802	3.79501	14.3293	12.9581	19.0984	2.41657	10.5794	0.0626267	0.073316	22.379	0.104846	0.641417	0.212782	0	4.28323	0.291098	24.0438	0.657765	5.56151	3.10045	1.32239	1.25378	0
METHGLYUT-PWY: superpathway of methylglyoxal degradation|unclassified	0	0	0	0	0	0	0	0	0	0	0	0	0	0	0	0	0	0	0	0	0	0	0	0	0	0	0	0	0	0	0.671564	0	0	0	0	0	0	0	0.187993	0	0	0	0.639196	0	0	0	0	0	0
METSYN-PWY: L-homoserine and L-methionine biosynthesis	112.154	173.48	75.6819	210.588	112.989	175.402	195.215	136.78	116.642	211.277	114.958	98.1318	129.337	130.99	57.7435	146.403	127.152	136.154	127.585	132.924	143.067	89.9131	156.682	42.6713	83.7591	162.368	228.212	148.513	96.1856	141.61	143.814	137.033	80.0309	134.66	134.161	176.386	192.879	105.836	180.294	193.25	69.8098	113.838	130.155	101.681	47.5454	95.3731	308.378	126.555	170.015
METSYN-PWY: L-homoserine and L-methionine biosynthesis|g__Anaerostipes.s__Anaerostipes_hadrus	0.490073	0	1.52741	2.71666	0	15.0165	0	1.73115	0.954651	2.38744	4.82159	0	0.599178	3.436	0	0	0	1.09192	0.449318	0.633802	0	0.347056	0	0	0	0	4.19529	0	0	1.24347	0.369909	0	0	0	0.217518	3.22443	0	1.48137	0	2.05644	0	0	0.685632	2.2774	0	0	25.6151	15.0775	0
METSYN-PWY: L-homoserine and L-methionine biosynthesis|g__Blautia.s__Ruminococcus_torques	0	4.58473	6.78556	5.27442	2.20426	45.3821	0	7.88391	8.91685	10.9215	0.409942	0	2.48874	0	0	0	0.89057	6.79678	0	0	0.963058	0	16.6442	0	0	0	17.7133	12.8348	0	10.8898	14.6559	0	0	0	0	0	0	0	0	0	0	0	2.88684	0	0	0	0	0	0
METSYN-PWY: L-homoserine and L-methionine biosynthesis|g__Citrobacter.s__Citrobacter_koseri	0	0	0	0	0	0	0	0	0	0	0	0	0	0	0	0	0	0	0	0	0	0	0	0	0	0	0	0	0	0	0	0.344472	0	0	0	0	0	0	0	0	8.27379	0	0	0	0	0	0	0	0
METSYN-PWY: L-homoserine and L-methionine biosynthesis|g__Enterobacter.s__Enterobacter_aerogenes	0	0	0	0	0	0	0	0	0	0	0	0.160081	0	0	0	0	0	0	0	0	0	0	0	0	0	0	0	0	0	0	0	0	0	0	0	0	0.512557	0	0	0	0	0	0.285372	0	0	0	0	0	0
METSYN-PWY: L-homoserine and L-methionine biosynthesis|g__Enterobacter.s__Enterobacter_cloacae	2.14614	0	0	0.561781	0	0	0	0	0	0	0	0	0	0	0	0	0.543992	1.08856	0	1.09676	0.367388	0	0.275382	0.251409	0	0	0	0	0	0	0	0	0	0	0.207866	0	0	0	3.29687	0	3.8724	0	0	0	0.13254	0	0	0	80.2768
METSYN-PWY: L-homoserine and L-methionine biosynthesis|g__Escherichia.s__Escherichia_coli	0	0.0568294	0	0.140168	0	0.111758	0	1.79416	1.84335	0	0.950715	0	0	4.27429	1.20162	3.39928	0.202058	0	1.53006	0	0	4.66339	0.101414	0.187597	4.0623	0.954846	0	0.52861	0.129221	1.54256	2.58438	0.274298	1.06726	0	0	2.64737	0.0820248	0	0.0578524	0	1.78319	0.18134	1.75451	0	1.67741	0.724691	0.491077	0.36031	0
METSYN-PWY: L-homoserine and L-methionine biosynthesis|g__Klebsiella.s__Klebsiella_pneumoniae	3.26525	0	2.99786	1.16312	2.28185	0	0	0	0	0	0.191127	0	0.660567	0	0.464292	5.15053	21.9203	0	0.358057	1.46238	0.749129	0.123661	0	2.60935	6.2907	0	0.438174	0	0	0.140016	0.194848	0	0.0698612	0.892143	17.9093	0.152359	0.274603	0	2.3602	0	0.228077	0	11.5666	0.477751	0.321959	0.137107	0	0	0
METSYN-PWY: L-homoserine and L-methionine biosynthesis|g__Klebsiella.s__Klebsiella_sp_MS_92_3	0	0	0	0	0	0	0	0	0	0	0	0	0	0	0	0	0	0	0	0.579425	0	0	0	0	0	0	0	0	0	0	0	0	0	0	0	0	0	0	0	0	0	0	0	0	0	0	0	0	0
METSYN-PWY: L-homoserine and L-methionine biosynthesis|g__Lachnospiraceae_noname.s__Lachnospiraceae_bacterium_5_1_63FAA	4.56272	5.37246	2.27175	5.81296	5.11141	17.5538	28.9549	2.58509	1.23525	2.89994	10.1515	0.826481	8.87307	6.03037	0	0	0.30906	0.8173	0.585926	0.733588	3.11657	0.132306	2.05613	0	0	3.2396	13.7825	7.41067	0	3.30788	0.311778	0.250131	0	0	0.438501	4.48885	0	9.38203	7.62571	2.21575	0	2.74306	1.64417	4.33487	0	10.2267	29.0005	12.4536	0
METSYN-PWY: L-homoserine and L-methionine biosynthesis|g__Streptococcus.s__Streptococcus_downei	0	0	0	0	0	0	0.190058	0	0	0	0	0	0	0	0	0	0	0	0	0	0	0	0	0	0	0	0	0	0	0	0	0	0	0	0	0	0	0	0	0	0	0	0	0	0	0	0	0	0
METSYN-PWY: L-homoserine and L-methionine biosynthesis|g__Streptococcus.s__Streptococcus_infantis	0	0.106793	0	0	0	0	0	0	0	0	0	0	0	0	0	0.777924	0	0	0	0	0	0	0	0	0	0	0	0	0	0	0.0916962	0	0	0	0	0	0	0	0	0.295311	0	0	0	0	0	0	0	0	0
METSYN-PWY: L-homoserine and L-methionine biosynthesis|g__Streptococcus.s__Streptococcus_mitis_oralis_pneumoniae	0.329734	0	0	0	0	0.177969	0	0.144151	0.153356	0	0	0	0	0	0	2.69376	0	0.30897	0	0	0	0	0	0	0	0	0	0	0.283076	0	0	0	0	0.406186	0.187299	0.934109	5.95409	0	0.160704	0.620537	0	0	0	0	0	0.476659	0	0	0
METSYN-PWY: L-homoserine and L-methionine biosynthesis|g__Streptococcus.s__Streptococcus_sanguinis	0	0.0642807	0	0.156992	0	0	0	0	0	0.0846241	0	0	0	0	0	0	0	0	0	0	0	0	0	0.109288	0	0	0	0	0	0	0.158493	0	0	0.147055	0	0.126606	0	0	0	0	0	0	0	0	0	0	0	0	0
METSYN-PWY: L-homoserine and L-methionine biosynthesis|g__Streptococcus.s__Streptococcus_sobrinus	0	0	0	0	0	0	0	0	2.14334	0	0	0	0	0	0	0	0	0	0	0	0	0	0	0	0	0	0	0	0	0	0	0	0	0	0	0	0	0	0	0	0	0	0	0	0	0	0	0	0
METSYN-PWY: L-homoserine and L-methionine biosynthesis|g__Streptococcus.s__Streptococcus_tigurinus	0	0	0	0	0	0	0	0	0	0	0	0	0	0	0	0.221599	0	0	0	0	0	0	0	0	0	0	0	0	0	0	0	0	0	0	0	0	0	0	0	0	0.443111	0	0	0	0	0	0	0	0
METSYN-PWY: L-homoserine and L-methionine biosynthesis|unclassified	50.5205	24.1795	19.6524	40.496	20.2884	18.716	21.5265	20.2108	8.28607	3.68003	8.23538	5.20718	29.5145	21.9897	9.84536	11.9929	15.9322	10.158	8.73802	13.2767	41.2305	11.7842	13.8057	10.8541	6.84072	13.2991	27.4137	15.088	17.1121	12.1097	6.89186	22.0665	8.4423	10.2121	9.45897	5.67274	13.6987	10.0158	16.7605	11.3595	2.45404	7.2167	12.0911	5.15423	6.08566	5.63811	40.226	2.57115	26.5549
NAD-BIOSYNTHESIS-II: NAD salvage pathway II	19.4203	12.2622	10.2012	34.838	5.47888	9.77838	15.5589	14.4095	27.6265	5.55688	23.918	9.55445	12.4988	11.806	9.32249	61.9215	47.7683	9.38914	91.0651	17.5572	4.10166	88.2804	13.983	11.0118	108.393	9.04242	15.6522	32.6893	39.2778	32.3459	47.5889	14.5309	34.5511	4.51968	24.0644	122.274	37.1303	7.31591	24.2187	7.204	51.2789	2.62375	90.3088	5.12013	31.1723	12.0069	17.1596	6.63376	90.2141
NAD-BIOSYNTHESIS-II: NAD salvage pathway II|g__Citrobacter.s__Citrobacter_freundii	0	0	0	0	0	0	0	0	0	0	0	2.18869	0	0	0	0	2.81634	2.86907	0	0	0	0	0	0	0	0	0	0	0.641072	0	0	0	0	0	0	0	0	0	0	0	0	0	0	0	0	0	0	0	0
NAD-BIOSYNTHESIS-II: NAD salvage pathway II|g__Citrobacter.s__Citrobacter_koseri	0	0	0	0	0	0	0	0	0	0	0	0	0	0	0	0	0	0	0	0	0	0	0	0	0	0	0	0	0	0	0	0.35874	0	0	0	0	0	0	0	0	8.13513	0	0	0	0	0	0	0	0
NAD-BIOSYNTHESIS-II: NAD salvage pathway II|g__Enterobacter.s__Enterobacter_aerogenes	0	0	0	0	0	0	0	0	0	0	0	0	0	0	0	0	0	0	0	0	0.360771	0	0	0	0	0	0	0	0	0	0	0	0	0	0	0	0.535091	0	0	0	0	0	0.424704	0	0	0	0	0	0
NAD-BIOSYNTHESIS-II: NAD salvage pathway II|g__Enterobacter.s__Enterobacter_cloacae	1.78155	0	0	0.51221	0	0	0	0	0	0	0	0	0	0	0	0	0.348473	0.709745	0	0.583452	0.22064	0	0.148365	0.120412	0	0	0	0	0	0	0	0.105475	0	0	0.186481	0	0	0	2.41514	0	4.39809	0	0	0	0.128814	0	0	0	76.5229
NAD-BIOSYNTHESIS-II: NAD salvage pathway II|g__Escherichia.s__Escherichia_coli	1.64003	0.0687112	1.12059	3.844	0.224043	0.130024	0.595859	8.88443	11.1343	0.273987	14.5704	4.43984	1.23167	6.2237	3.70279	11.6366	7.07774	0.407122	85.9118	5.01366	0.525481	66.327	2.85789	1.89912	98.2994	1.83081	3.19707	18.3392	32.5776	24.3804	29.6629	7.54031	25.9443	0.331326	0.411708	90.955	0.579032	1.64452	0.425995	0.0978867	16.5601	0.539116	61.4019	2.00547	24.7493	7.14954	7.73834	3.31431	0.24197
NAD-BIOSYNTHESIS-II: NAD salvage pathway II|g__Escherichia.s__Escherichia_fergusonii	0	0	0	0	0	0	0	0	0	0	0	0	0	0	0	0	0	0	0	0	0	10.6912	0	0	0	0	0	0	0	0	0	0	0	0	0	0	0	0	0	0	0	0	0	0	0	0	0	0	0
NAD-BIOSYNTHESIS-II: NAD salvage pathway II|g__Klebsiella.s__Klebsiella_pneumoniae	4.05594	0	4.71595	1.29276	1.84127	0	0	0	0	0	0.304062	0	0.459259	0	0.651677	5.53064	21.9707	0.0667775	0.249195	1.69051	0.549434	0.21085	0	2.53367	6.29629	0	0.766191	0	0	0.120994	0.588837	0	0	0.38645	14.3285	0.102856	0.415565	0	2.03357	0	0.22464	0	15.2707	1.04361	0.579156	0.415584	0	0	0
NAD-BIOSYNTHESIS-II: NAD salvage pathway II|g__Klebsiella.s__Klebsiella_sp_MS_92_3	0	0	0	0	0	0	0	0	0	0	0	0	0	0	0	0	0	0	0	0.27707	0	0	0	0	0	0	0	0	0	0	0	0	0	0	0	0	0	0	0	0	0	0	0	0	0	0	0	0	0
NAD-BIOSYNTHESIS-II: NAD salvage pathway II|g__Streptococcus.s__Streptococcus_infantis	0	0.0655045	0	0	0	0.0763307	0	0	0	0	0	0	0	0	0	0.961365	0	0	0	0	0	0	0	0	0	0	0	0	0	0	0.0252215	0	0	0	0	0	0	0	0	0.117523	0	0	0	0	0	0	0	0	0
NAD-BIOSYNTHESIS-II: NAD salvage pathway II|unclassified	0	0.286237	0	0	0	0	0	0	0	0.639156	0	0	0	0.601792	0	0.419627	1.23014	0	0	0	0	0	0	0.225021	0	0	0	0	0.512483	0.295656	0	2.40907	0.283398	0	0	0	0	0.833222	0	0	0.101665	0.169563	0	0	0	0	0	0.346847	0
NAGLIPASYN-PWY: lipid IVA biosynthesis	23.3157	10.2725	32.833	16.0108	6.63726	0.621126	9.61362	18.7927	20.6293	3.13929	24.7287	14.1434	3.87971	15.8168	8.43751	44.9861	64.7455	13.9454	106.008	22.2935	6.3461	92.4409	4.86722	24.6326	111.357	7.86411	15.6831	30.0822	42.845	29.8428	36.6864	15.6136	37.66	11.5556	62.7584	82.5879	9.06025	12.6032	16.6965	1.86263	63.7789	3.70855	82.4793	11.275	33.1682	64.319	9.3049	5.01223	115.447
NAGLIPASYN-PWY: lipid IVA biosynthesis|g__Aggregatibacter.s__Aggregatibacter_segnis	0.282692	0	0	0	0	0	0	0	0	0	0	0	0	0	0	0	0	0	0	0	0	0	0	0	0	0	0	0	0	0	0	0	0	0	0	0	0	0	0	0	0	0	0	0	0	0	0	0	0
NAGLIPASYN-PWY: lipid IVA biosynthesis|g__Burkholderiales_noname.s__Burkholderiales_bacterium_1_1_47	0	0	0	0	0.344998	0	0	0	0	0	0	0.16793	0.172224	0	0	0	0	0	0	0	0	0	0	0	0	0	1.00965	0	0	0	0	0	0	0	1.17283	0.120862	0	0.145503	0	0	0	0	0	0.0756171	0	15.1457	0	0	2.67966
NAGLIPASYN-PWY: lipid IVA biosynthesis|g__Citrobacter.s__Citrobacter_freundii	0	0	0	0	0	0	0	0	0	0	0	1.87565	0	0	0	0	2.39377	2.09078	0	0	0	0	0	0	0	0	0	0	0.318814	0	0	0	0	0	0	0	0	0	0	0	0	0	0	0	0	0	0	0	0
NAGLIPASYN-PWY: lipid IVA biosynthesis|g__Citrobacter.s__Citrobacter_koseri	0	0	0	0	0	0	0	0	0	0	0	0	0	0	0	0	0	0	0	0	0	0	0	0	0	0	0	0	0	0	0	0.20324	0	0	0	0	0	0	0	0	5.43531	0	0	0	0	0	0	0	0
NAGLIPASYN-PWY: lipid IVA biosynthesis|g__Enterobacter.s__Enterobacter_aerogenes	0	0	0	0	0	0	0	0	0	0	0	0	0	0	0	0	0	0	0	0	0	0	0	0	0	0	0	0	0	0	0	0	0	0	0	0	0.345146	0	0	0	0	0	0.185153	0	0	0	0	0	0
NAGLIPASYN-PWY: lipid IVA biosynthesis|g__Enterobacter.s__Enterobacter_cloacae	0	0	0	0	0	0	0	0	0	0	0	0	0	0	0	0	0.200121	0	0	0	0	0	0	0	0	0	0	0	0	0	0	0	0	0	0	0	0	0	0	0	0	0	0	0	0	0	0	0	0
NAGLIPASYN-PWY: lipid IVA biosynthesis|g__Escherichia.s__Escherichia_coli	0.193854	0.10298	0.270718	1.95199	0	0.181415	0.241808	5.14617	6.22422	0.162076	5.16992	3.065	0.652173	2.79057	0.853317	3.7487	3.91102	0.0386997	45.9412	3.26955	0.517813	53.0677	0.550757	0.591121	69.9082	0.580779	1.79575	11.2503	9.4721	11.1692	11.0411	4.7921	11.4145	0	0.602911	58.0512	0.222385	0.91014	0.284385	0	12.9294	0.130084	42.6577	1.7538	16.042	2.30896	5.27193	1.84754	0.111388
NAGLIPASYN-PWY: lipid IVA biosynthesis|g__Escherichia.s__Escherichia_fergusonii	0	0	0	0	0	0	0	0	0	0	0	0	0	0	0	0	0	0	0	0	0	0.527353	0	0	0	0	0	0	0	0	0	0	0	0	0	0	0	0	0	0	0	0	0	0	0	0	0	0	0
NAGLIPASYN-PWY: lipid IVA biosynthesis|g__Haemophilus.s__Haemophilus_parainfluenzae	9.22257	2.39111	0.187169	1.34092	0	0	0	0	0	0	0.196103	0	0.131926	0	0	0	0	0	0	0.51974	0	0	0	0.264378	0	0	0.720504	0	0.848755	0	0.118401	0	0	1.96918	0	0	0.240291	0	0	0.202562	0	0	0	0	0	1.38358	0	0	1.41274
NAGLIPASYN-PWY: lipid IVA biosynthesis|g__Klebsiella.s__Klebsiella_pneumoniae	1.8304	0	1.70782	0.916646	1.425	0	0	0	0	0	0.148759	0	0.507402	0	0.489096	2.17493	15.4178	0	0.339098	1.14533	0.699858	0	0	1.66884	4.40783	0	0.230737	0	0	0	0.107825	0	0	0.397425	14.5451	0.0883137	0.250579	0	1.64538	0	0	0	10.9462	0.324456	0.111158	0.069551	0	0	0
NAGLIPASYN-PWY: lipid IVA biosynthesis|g__Klebsiella.s__Klebsiella_sp_MS_92_3	0	0	0	0	0	0	0	0	0	0	0	0	0	0	0	0	0	0	0	0.341503	0	0	0	0	0	0	0	0	0	0	0	0	0	0	0	0	0	0	0	0	0	0	0	0	0	0	0	0	0
NAGLIPASYN-PWY: lipid IVA biosynthesis|g__Morganella.s__Morganella_morganii	0	0	0	0	0	0	0	0	0	0	0	0	0	0	0	0	0	0	0	0	0	0	0	0	0	0	0	0	0	0	0	0.323666	0	0	0	0	0	0	0	0	8.35445	0	0	0	0	0	0	0	0
NAGLIPASYN-PWY: lipid IVA biosynthesis|g__Oxalobacter.s__Oxalobacter_formigenes	0	0	0.479311	0	0	0	0	0	0.379027	0	0	0.516251	0	0.190127	0	0	0	0	0	0	0	0	0.254754	0	0	0	0	0	0	0	0.366085	0	0	0	0	0	0	0	0	0	0	0	0	0	0	0	0	0	0
NAGLIPASYN-PWY: lipid IVA biosynthesis|g__Parasutterella.s__Parasutterella_excrementihominis	0	0	0	0	0	0	0	0	0	0	0	0.14179	0.152692	0	0	0	0	0	0	0	0	0	0	0	0	0	0.835763	0	0	0	0	0	0	0	1.61134	0.122755	0	0	0	0	0	0	0	0.181983	0	13.1881	0	0	2.38705
NAGLIPASYN-PWY: lipid IVA biosynthesis|g__Plesiomonas.s__Plesiomonas_shigelloides	0	0	0	0	0	0	0	0	0	0	0	0	0	0	0	0	0	0	0	0	0	0	0	0	0.267756	0	0	0	0	0	0	0	0	0	0	0	0	0	0	0	0	0	0	0	0	0	0	0	0
NAGLIPASYN-PWY: lipid IVA biosynthesis|g__Proteus.s__Proteus_mirabilis	0	0	0	0	0	0	0	0	0	0	0	0	0	0	0	0	0	0	0	0	0	0	0	0	0	0	0	0	0.369356	0	0	0	0	0	0	0	0	0	0	0	0	0	0	0	0	0	0	0	0
NAGLIPASYN-PWY: lipid IVA biosynthesis|g__Proteus.s__Proteus_penneri	0	0	0	0	0	0	0	0	0	0	0	0	0	0	0	0	0	0	0	0	0	0	0	0	0	0	0	0	0	0	0	0	0	0	0	0	0	0	0	0	0.925274	0	0	0	0	0	0	0	0
NAGLIPASYN-PWY: lipid IVA biosynthesis|g__Sutterella.s__Sutterella_parvirubra	0	0	0	0	0	0	0	0	0	0	0	0	0	0	0	0	0	0	0	0	0	0	0	0	0	0	0	0	0	0	0	0	0	0	0	0	0	0	1.66262	0	0	0	0	0	0	0	0	0	0
NAGLIPASYN-PWY: lipid IVA biosynthesis|g__Sutterella.s__Sutterella_wadsworthensis	0	0	9.25704	0	0	0	0	0	0	0	0	0	0	0	0	0	0	0	0	0.696332	0	0	0	9.8777	0	0	0	0	0	0	0	1.00729	0	0	0	0	0	0	0	0	0	1.40593	0	3.39348	0	0	0	0	0
NAGLIPASYN-PWY: lipid IVA biosynthesis|unclassified	0	0.995824	0	4.43638	0	0	8.21878	2.71605	0	2.42282	0	0	0	0	0	0	0.230849	4.48027	0	0	0	0	1.65397	0.948132	1.36524	4.21037	2.98787	0	0	0	0.979893	0	0	2.76525	1.8691	0	4.02729	0	2.36178	0	0	0	3.34608	0	0	0	0	0	0.273482
NONMEVIPP-PWY: methylerythritol phosphate pathway I	510.91	416.6	448.414	512.89	388.102	523.791	569.724	477.751	321.23	566.531	389.112	447.311	432.86	532.542	470.671	350.37	315.087	507.343	251.762	464.425	458.541	231.28	455.738	458.869	205.142	448.99	522.042	403.88	395.381	374.22	294.344	415.347	384.885	487.872	474.383	214.079	404.256	365.301	470.826	568.865	260.291	516.557	283.513	419.14	325.004	459.594	568.969	436.563	336.614
NONMEVIPP-PWY: methylerythritol phosphate pathway I|g__Actinomyces.s__Actinomyces_turicensis	0	0	0	0	0	0	0	0	0.162009	0	0	0	0	0	0	0	0	0	0	0	0	0	0	0	0	0	0	0	0	0	0	2.95248	0	0	0	0	0	0	0	0	0	0	0	0	0	0	0	0	0
NONMEVIPP-PWY: methylerythritol phosphate pathway I|g__Adlercreutzia.s__Adlercreutzia_equolifaciens	0.867881	0.346461	0	1.03094	0	0	0.633839	0.6374	0	0	0	0	0.145686	0.129458	0	0	0	0	0	0	0	0	0	0	0	1.08517	0.636859	0	0	0	0	0	0	0.266317	0.4918	0	0	0	0	0	0	0	0	0	0	0	0	0	0
NONMEVIPP-PWY: methylerythritol phosphate pathway I|g__Akkermansia.s__Akkermansia_muciniphila	0	0.801869	0	0	0	0	1.47845	0	0	0	0	0	0	0	0	0	4.68256	0	0	0	2.77513	0	0	0	0	0	0	5.69075	0	0	6.9418	0	0	0	0	0	8.55677	0	3.10731	0	0	0	0.112763	0	0.439791	0	0	0	0
NONMEVIPP-PWY: methylerythritol phosphate pathway I|g__Alistipes.s__Alistipes_finegoldii	0	0	0	0	0	0	5.58502	0	0	0.956111	0	0	0	0	0	0	0	0	0	0	0.500863	0	0	0	0	0.220743	0	0.656349	0	0	0	0	0	0	0	0	0.58741	0	0	0	0	0	0	0	0	0	0	0	0
NONMEVIPP-PWY: methylerythritol phosphate pathway I|g__Alistipes.s__Alistipes_indistinctus	0	0	0	0	0	0	7.04835	0.53388	0.254792	0.257923	0	1.11408	0.317279	0.666283	0.302914	0	0.147893	0	0	0	0	0.118714	0.188583	0	0	0	0	0	0	0.579807	1.92466	0	0	0	0	0	0.340139	0	1.50216	0.257299	0	0	0	0	0.418638	0	1.77076	0	0
NONMEVIPP-PWY: methylerythritol phosphate pathway I|g__Alistipes.s__Alistipes_putredinis	3.92834	4.55061	0	7.2333	0	0	13.2039	0	0	37.5277	0	13.1999	3.02954	2.24023	0	4.71538	13.5751	4.36451	0.862993	21.7731	0.219563	3.57419	5.58286	0	0.392313	36.9921	2.27006	8.62296	0	0	6.23195	87.0924	2.0666	7.36616	20.4806	0	6.46367	0	11.5396	7.77813	0	6.17586	0	23.5502	1.65647	0.722482	0.662867	0	3.24774
NONMEVIPP-PWY: methylerythritol phosphate pathway I|g__Anaerostipes.s__Anaerostipes_hadrus	2.99721	0	1.28492	3.47439	0	16.6129	0	1.40037	0.893024	2.32164	12.7803	0	5.77076	3.44166	0	0	0	0.860724	0.477081	0.733246	0	0.498293	0	0	0	0	7.59257	0	0	1.88782	0.192932	0	0	0	0.29143	4.24854	0	2.40625	0	2.41877	0	0	1.21693	2.38895	0	0	24.8616	15.8781	0
NONMEVIPP-PWY: methylerythritol phosphate pathway I|g__Anaerotruncus.s__Anaerotruncus_colihominis	0	0	0	0	0	0	0	0	0.971509	0.259216	0	0	0	0.527098	0.615884	0	0	0	0	0	0	0	0.29798	0	0	0	0	0	0	2.83104	0	0.792559	0	0	0	0	0	0	0.0974249	0	0	0	0.124068	0	0.288635	0	0.189244	0	0
NONMEVIPP-PWY: methylerythritol phosphate pathway I|g__Bacteroides.s__Bacteroides_eggerthii	0	0	0	0	0	0.496155	0	0	0.375477	0	0	6.64673	28.1539	0	0	0	0	0	0	104.713	0.448733	0	0	0	0	1.65067	1.15588	34.1007	0	0	0	0	9.81493	16.5153	0	0	4.11581	0	0	0	0	0	0	29.9867	12.7522	0	0	12.337	0
NONMEVIPP-PWY: methylerythritol phosphate pathway I|g__Bacteroides.s__Bacteroides_ovatus	0.316222	0	24.6671	0.749081	2.1174	0	1.48844	0	0	1.54289	0	1.5434	0.352102	1.74159	14.7899	0	0.289189	0.299773	0.688658	0.644658	0	0	5.47485	0.860471	0.114617	0.889226	0	0	0	0.190957	1.20179	1.02537	5.5761	3.73244	5.85282	1.03121	2.12944	0.235199	2.81111	0.945826	0	2.70466	2.90411	0.160286	2.01274	3.5294	0	9.62173	6.22178
NONMEVIPP-PWY: methylerythritol phosphate pathway I|g__Bacteroides.s__Bacteroides_sp_2_1_22	0	0	9.81256	0	0	0	0	0	0	0	0	0	0	0	0	0	0	0	0	0	0	0	0	0	0	0	0	0	0	0	0	0	0	0	0	0	0	0	0	0	0	0	0	0	0	0	0	0	0
NONMEVIPP-PWY: methylerythritol phosphate pathway I|g__Bacteroides.s__Bacteroides_sp_3_1_19	0	0	0	0	0	0	0	0	0	0	0	5.31689	0	0	0	0	0	0	0	0	0	5.02679	0	0	0	0	0	0	0	0	0	0	0	0.483565	2.83529	0	0	0	0	5.10383	0	0	0	0	0	0	0	0	0
NONMEVIPP-PWY: methylerythritol phosphate pathway I|g__Bacteroides.s__Bacteroides_vulgatus	20.2918	29.5545	51.231	16.2373	82.8223	72.636	4.81099	84.51	18.439	9.86351	11.2063	2.07616	18.073	18.4039	0	5.8421	15.0623	6.58671	19.1201	21.4037	14.245	0	88.2629	96.5169	0.363791	38.8865	22.9667	10.6119	148.41	1.49663	12.2413	0	36.9829	36.3192	82.3659	6.65879	4.46974	0.346337	10.5663	15.9611	103.006	0	18.7252	0	16.2081	38.3713	5.07167	51.0145	72.3291
NONMEVIPP-PWY: methylerythritol phosphate pathway I|g__Bacteroides.s__Bacteroides_xylanisolvens	3.34387	10.2798	16.5326	0.886638	20.5658	2.72717	0.880472	2.51262	3.43816	2.50948	6.08453	0	9.65434	0	0	4.76124	1.20028	0.775359	0	9.11883	0	5.30248	0.524242	20.4097	0.33183	0	1.65682	5.91729	0	0.247419	0	1.56763	0	1.19127	7.26464	4.96321	6.35418	8.99573	0	3.62067	29.2076	1.64743	0	0	4.13682	0.662325	2.67336	1.26665	5.44577
NONMEVIPP-PWY: methylerythritol phosphate pathway I|g__Bifidobacterium.s__Bifidobacterium_adolescentis	0	0.453475	0	0	0	0	0	0	0	23.4166	0	0	0	0	0	0	0	0	0.876046	0	0	0	0	0	0.294413	0	0.474557	0	0	0	0	0	0	0	0	0	5.63163	0	0	0.89008	0	55.4305	0	0	0	0	0	0	0
NONMEVIPP-PWY: methylerythritol phosphate pathway I|g__Bifidobacterium.s__Bifidobacterium_dentium	0	0	0	0.640794	0	0	0	0	0	0	0	0	0	0	0	0.244253	0	0	0	0	0	0	1.132	0	0	0	0	0	1.44043	0	0	0	0	0	0	0.154782	0	0	0.118913	0	0	0	0	0	0	0	0	0	0
NONMEVIPP-PWY: methylerythritol phosphate pathway I|g__Bifidobacterium.s__Bifidobacterium_longum	0	0	0	0	0	0.202664	1.59688	0.41384	0	0.365353	0	0	0	0	0.600771	0.425091	0	0.498971	0	0	0	0	0.336046	0	0.405453	0.244807	0	0	0	0.0947893	0	0	0	0	0	0	0	0	0	0.270986	0	4.26652	0	0	0	0	0	14.9636	0.136986
NONMEVIPP-PWY: methylerythritol phosphate pathway I|g__Blautia.s__Ruminococcus_gnavus	0.122641	0	0.830248	0	0	0.856305	0	0	0	0.582353	7.24799	4.01768	0.200514	1.52682	10.1839	5.00483	0	0.358274	1.53741	0.702574	0	0	1.22143	0.636832	2.97223	0.368192	0.321562	6.8539	36.4907	0.513209	0	1.32137	4.29811	0	4.77618	16.2571	1.37268	2.55167	0.278137	4.21852	7.02671	18.7277	0.274726	1.28529	0.419708	9.28607	3.43419	9.17263	23.3823
NONMEVIPP-PWY: methylerythritol phosphate pathway I|g__Blautia.s__Ruminococcus_obeum	0.871814	2.71684	0.541011	0	0.971721	1.60225	7.86417	8.08723	1.55764	4.11021	0.381461	3.34872	6.489	2.00977	0	0	3.7909	9.93758	0.6304	3.65881	7.51815	1.11327	3.96725	0	0	8.25303	4.21808	0.751071	0	0	5.55164	0	10.9658	2.2219	8.10856	0.370363	3.45199	0	15.7819	2.55442	0	1.05635	1.77071	1.69364	24.6643	0	1.02613	4.12354	0
NONMEVIPP-PWY: methylerythritol phosphate pathway I|g__Blautia.s__Ruminococcus_torques	0	1.33573	2.03466	0.656475	0	5.29802	0.431705	2.03895	9.42791	7.06294	0	3.33413	1.00576	5.06056	9.29871	0	0.670134	3.32529	0.413769	0.71678	0	0.846254	1.22813	0	0	3.22863	2.63894	0	0	6.40384	0.858757	1.46857	0.102207	0.152948	9.15518	0	0.775498	0	0.41458	0	2.7431	6.43625	1.38635	0	7.95965	0.434751	0.649819	0	2.55931
NONMEVIPP-PWY: methylerythritol phosphate pathway I|g__Burkholderiales_noname.s__Burkholderiales_bacterium_1_1_47	0	0	0	0	0	0	0	0	0	0	0	0.299538	0	0	0	0	0	0	0	0	0	0	0	0	0	0	0.439896	0	0	0	0	0	0	0	0.975115	0.135532	0	0	0	0	0	0	0	0.0857401	0	13.1118	0	0	1.71445
NONMEVIPP-PWY: methylerythritol phosphate pathway I|g__Campylobacter.s__Campylobacter_hominis	0	0	0	0	0	0	0	0	0	0	0	0	0	0	0	0	0	0	0	0	0	0	0	0	0	0	0	0	0	0	0	0.26194	0	0	0	0	0	0	0	0	0	0	0	0	0	0	0	0	0
NONMEVIPP-PWY: methylerythritol phosphate pathway I|g__Cetobacterium.s__Cetobacterium_somerae	0	0	0	0	0	0	0	0	0	0	0	0	0	0	0	0	0	0	0	0	0	0	0	0	0	0	0	75.627	0	0	0	0	0.253867	0	0	0	0	0	0	0	0	0	0	0	0	0	0	0	0
NONMEVIPP-PWY: methylerythritol phosphate pathway I|g__Citrobacter.s__Citrobacter_freundii	0	0	0	0	0	0	0	0	0	0	0	1.83893	0	0	0	0	2.18456	2.29101	0	0	0	0	0	0	0	0	0	0	0.261884	0	0	0	0	0	0	0	0	0	0	0	0	0	0	0	0	0	0	0	0
NONMEVIPP-PWY: methylerythritol phosphate pathway I|g__Citrobacter.s__Citrobacter_koseri	0	0	0	0	0	0	0	0	0	0	0	0	0	0	0	0	0	0	0	0	0	0	0	0	0	0	0	0	0	0	0	0.119576	0	0	0	0	0	0	0	0	6.56461	0	0	0	0	0	0	0	0
NONMEVIPP-PWY: methylerythritol phosphate pathway I|g__Clostridium.s__Clostridium_asparagiforme	0	0	0	0	0	0	0	0	0	0	0	0	0	0	0	0	0	0	0	0	0	0.171554	1.4448	0	0	0	0	0	0	0	0.0906766	0	0	0	0	0	0.460181	0	0.288921	0.638884	0	0.459233	0	0	0	0	0.334572	0	0
NONMEVIPP-PWY: methylerythritol phosphate pathway I|g__Clostridium.s__Clostridium_celatum	0.805464	0	0	0	0	0	0	0	0	0	0	0	0	0	0	0	0	0	0	0	0	0	0	0	0	0	0	0	0	0	0	0	0	0	0	0	0	0	0	0	0	0	0	0	0	0	0	0	0
NONMEVIPP-PWY: methylerythritol phosphate pathway I|g__Clostridium.s__Clostridium_hathewayi	0	0	0	0	0	0	0	0	0	0	0	0	0	0	2.40696	0	0	0	0	0	0	0	0	0	0	0	0	0	0	0.69287	3.32026	0	0	0	0	0	0	0	0.0850755	0.155878	1.21837	0	0	0	0	0	0	0	0
NONMEVIPP-PWY: methylerythritol phosphate pathway I|g__Clostridium.s__Clostridium_hylemonae	0	0	0	0	0	0	0	0	0	0	0	0	0	0	0	0	0	0	0	0	0	0	0	0	0	0	0	0	0	0	0	1.94601	0	0	0	0	0	0	0	0	0	0	0	0	0	0	0	0	0
NONMEVIPP-PWY: methylerythritol phosphate pathway I|g__Clostridium.s__Clostridium_nexile	0	0	0.398848	0	0	0	0	0	0	0	0.588136	0	0.56131	0	0	0	0	0.203842	0	0	0	0	0	0	0.398186	0	0	0	0	0	0	0	3.62869	0	2.17483	3.37411	0	7.19472	0	0.77217	0.574064	43.1981	0	2.17291	0	0	5.50809	9.77069	0
NONMEVIPP-PWY: methylerythritol phosphate pathway I|g__Clostridium.s__Clostridium_scindens	0	0	0.182606	0	0	0	0	0	0	0	0	0	0	0	0	0	0	0	0	0	0	0	1.52116	0	0	0	0	0	0.198916	0	0	0	0	0	0	0.224404	0	0	0	0	0	0	0	0	1.68877	0	0	0	0
NONMEVIPP-PWY: methylerythritol phosphate pathway I|g__Clostridium.s__Clostridium_sp_ATCC_BAA_442	0	0	0	0	0	0	0	0	1.64671	0	0	0	0	0	2.36615	0	0	0	0	0	0	0	0	0	0	0	0	0	0	0	0	0	0	0	0	0	1.4141	0	0	0	0	0.836342	0	0	0	0	0	0	0
NONMEVIPP-PWY: methylerythritol phosphate pathway I|g__Clostridium.s__Clostridium_sp_KLE_1755	0	0	0	0	0	0	0	0	0	0	0	0	0	0	0	0	0	0	0	0	0	0	0	0	0	0	0	0	0	0	0	0	0	0	0	0	0	0	0	0	0	2.86612	0	0	0	0	0	0	0
NONMEVIPP-PWY: methylerythritol phosphate pathway I|g__Clostridium.s__Clostridium_sp_L2_50	0	0	0	0	0	0	38.2017	0	0	0	0	0	0	0	0	0	0	0	0	0	0	0	0	0	0	0	0	0	0	0	0	0	0	0	0	0	0	0	0	0	0	0	12.8582	0	0	0	0	0	0
NONMEVIPP-PWY: methylerythritol phosphate pathway I|g__Collinsella.s__Collinsella_intestinalis	0	0	0	0	0	0	0	0	0	0	0	0	0	0	0	0	0	0	0	0	0	0	0	0	0	0	0	0	0	3.52483	0	0	0	0	0	0	0	0	0	0	0	11.5578	0	0	0	0	0	0	0
NONMEVIPP-PWY: methylerythritol phosphate pathway I|g__Collinsella.s__Collinsella_tanakaei	0	0	0	0	0	0	1.37752	0	0	0	0	2.3092	0	0	0	0	0	0	0	0	0	0	0	0	0.217484	0	0	0	0	0	0	0	0	0	0	0	1.76894	0	0.482975	0	0	19.0816	0	0	0	0	0	0	0
NONMEVIPP-PWY: methylerythritol phosphate pathway I|g__Coprobacillus.s__Coprobacillus_sp_29_1	0.487515	0	0	0	0	0	0	0	0.367825	0	0	0	0	0	0	0	0	0	0	0	0	0	12.489	0	0	0	0	0	0	12.7435	0.524139	0	0	0	0	0	0	0	0	0	0	0	0	0	0	0	0	0	0
NONMEVIPP-PWY: methylerythritol phosphate pathway I|g__Coprobacter.s__Coprobacter_fastidiosus	0	0	0	5.12036	0	0	0	0	0	0	0	0	2.02099	0	0	0	0	0	0	0	0	0	0	0	0	0.856469	0	0	0	0	0	0	0	0	0	0	0	0	0	0	0	0	0	0	0	0.538097	1.1894	0	0
NONMEVIPP-PWY: methylerythritol phosphate pathway I|g__Coriobacteriaceae_noname.s__Coriobacteriaceae_bacterium_phI	0	0	0	0	0	0	0	1.27091	0	0	0	0	0	0	0	0	0	0	0	0	0	0	0	0	0	0	0	0	0	0	0	0	0	0	0	0	0	0	0	0	0	0	0	0	0	0	0	0	0
NONMEVIPP-PWY: methylerythritol phosphate pathway I|g__Dorea.s__Dorea_formicigenerans	1.08817	0.418618	0	0.619306	0.617972	0.561248	1.27507	0.571128	0.733168	0.778512	1.9502	1.13665	1.07293	2.94071	0	0.873087	0.50129	2.02501	0.642327	0.442593	0.651417	0.524373	0	0	0	1.75863	1.67345	0	0	2.49522	0.908098	0	3.99999	0.656552	2.85776	2.06913	0	0	0.404195	4.81188	0	0.203257	1.18097	0.612269	0	0	0	1.81744	0
NONMEVIPP-PWY: methylerythritol phosphate pathway I|g__Dorea.s__Dorea_longicatena	0	0	0	0	0.624863	0	15.0932	0	2.85466	0	0	0	0	0.890788	0.939978	0	0	2.21263	0	1.50381	0	0	0	0	0	0	9.17206	0	0	0.444758	2.25184	0	0	1.08547	13.5027	0.532053	0.338177	0	0.16848	0	0	4.57988	0	0	0	0	0	0	0
NONMEVIPP-PWY: methylerythritol phosphate pathway I|g__Eggerthella.s__Eggerthella_lenta	0.442287	0	0	0	0	0.562449	0	0	0	0.567398	0.41853	0.215803	0	0	2.06396	0	0	0	0	0	0	0	1.87599	0	0	0	0	0	0	1.9257	0	2.94627	0.310111	0	0	0	0	0	0.328083	0	0	0	0	0	0.245252	0	0.883797	0.844046	0
NONMEVIPP-PWY: methylerythritol phosphate pathway I|g__Eggerthella.s__Eggerthella_sp_1_3_56FAA	0	0	0	0	0	0	0	0	0	0	0	0	0	0	1.68663	0	0	0	0	0	0	0	0	0	0	0	0	0	0	0	0	0	0	0	0	0	0	0	0	0	0	0	0	0	0	0	0	0	0
NONMEVIPP-PWY: methylerythritol phosphate pathway I|g__Erysipelotrichaceae_noname.s__Clostridium_innocuum	0	0	0	0	0	0	0	0	0	0	0	0	0	0	0	0	0	0	0	0	0	0	0	0	0	0	0	0	0	0	0.174576	0.667155	0	0	0.0654996	0	0	0	0	0	0	0	0	0	0	0	0	0	0
NONMEVIPP-PWY: methylerythritol phosphate pathway I|g__Erysipelotrichaceae_noname.s__Clostridium_ramosum	1.27441	0	0	0	0	0	0	0	0	0	0	1.73364	0	0	0	0	0	0	1.14055	0	0	0	0.478968	3.4955	0.105959	0	0	0	0	5.9408	0	0	0.455122	0	0	0.773901	0	0	0.251348	0	0	0.529349	0.328375	0	0.307122	0.818781	0.907091	0.414715	2.75585
NONMEVIPP-PWY: methylerythritol phosphate pathway I|g__Erysipelotrichaceae_noname.s__Clostridium_spiroforme	0	0	0	0	0	0	0	0	0	0	0	0	0	0	0	0	0	0	0	0	0	0	0	0	0	0	0	0	2.44011	0	0	0	0	0	0	0	0	0	0	0	0	0	0	0	0	0	0	0	0
NONMEVIPP-PWY: methylerythritol phosphate pathway I|g__Erysipelotrichaceae_noname.s__Erysipelotrichaceae_bacterium_21_3	0	0	0	0	0	0	0	0	0	0	0	0	0	0	0	0	0	0	0	0	0	0	0	0	0	0	0	0	1.52682	0	0	0	0	0	0	0	0	0	0	0	0	0	0	0	0	0	0	0	0
NONMEVIPP-PWY: methylerythritol phosphate pathway I|g__Erysipelotrichaceae_noname.s__Erysipelotrichaceae_bacterium_2_2_44A	0	0	0	0	0	0	0	0	0	0	0	0	0	0	0	0	0	0	0	0	0	0	0	0	0	0	0	0	0	0	0.112735	0	0	0.214439	0.0760602	0.179624	0	0	0	0	0	0	0	0	2.82157	0	0	0	0
NONMEVIPP-PWY: methylerythritol phosphate pathway I|g__Erysipelotrichaceae_noname.s__Erysipelotrichaceae_bacterium_3_1_53	0	0	0	0	0	0	0	0	0	0	0	0	0	0	0	0	0	0	0	0	0	0.14854	0.180341	0	0	0	0	0	0	0	0	0	0	0	0	0	0	0	0	0	0	0	0	0	0	0	0	0.541243	0
NONMEVIPP-PWY: methylerythritol phosphate pathway I|g__Erysipelotrichaceae_noname.s__Erysipelotrichaceae_bacterium_6_1_45	0	0	0	0	0	0	0	0	2.65151	0	0	0	0	0	1.30672	0	0	0	0	0	0	0	3.17488	0	0	0	0	0	1.85631	0.571431	0	3.47581	0	0	0	0	0	0.183427	0	0	0	1.81045	0	0	0	0.134963	0	0	1.50578
NONMEVIPP-PWY: methylerythritol phosphate pathway I|g__Erysipelotrichaceae_noname.s__Eubacterium_biforme	0	0	2.94084	0	0	0	0	0	0	0	0	0	0	0	0	0	0	0	0	0	0	0	0	0	0	14.4962	0	1.64096	0	0	5.80468	0	0	0	0	0	0	14.3411	0	0	0	1.02022	0	0	0	0	0	0	0
NONMEVIPP-PWY: methylerythritol phosphate pathway I|g__Eubacterium.s__Eubacterium_eligens	3.18535	0	0	0	0	0	0	0	0	0	0	0	0	0	0	0	0	0	0	0	0	0	0	0	0	0	0	0	0	0	0	0	0	0	0	0	0	0	0	0	0	0	0	0	0	0	0	0	0
NONMEVIPP-PWY: methylerythritol phosphate pathway I|g__Eubacterium.s__Eubacterium_ramulus	2.29941	0	0	0	0	0	0.473567	0.214155	0	0	0	0	0	6.0239	0	0	0	0.657113	0	0.831256	0	0.413504	0	0	0	0.618651	3.02748	0	0	0	0	0	0	0	2.58736	0	0	0	1.92612	0	0	0	0.338776	1.65377	0	0	35.8414	0	0
NONMEVIPP-PWY: methylerythritol phosphate pathway I|g__Eubacterium.s__Eubacterium_rectale	0	21.2452	43.5086	40.3948	10.5598	33.3316	64.7615	31.9774	2.46667	22.3321	0	28.5053	0.268991	0.527436	0	19.4511	0.710299	10.1208	17.1887	1.70098	31.0842	0	0	0	0	17.3527	13.9837	1.82056	0	1.95533	10.0453	0	33.4901	0.726436	27.3809	0.582452	12.3998	0	29.8548	0	0	1.51227	25.859	1.24778	0	3.92161	0	0	0
NONMEVIPP-PWY: methylerythritol phosphate pathway I|g__Eubacterium.s__Eubacterium_sp_3_1_31	0	0	0	0	0	0	0	0	0	0	0	0	0	0	60.2806	0	0	0	0	0	0	1.73265	0	0.489213	0	0	0	0	0	0	0	0	1.57004	0	0	0	0	0	0	0	0	0	0	0	0	0	0	0	0
NONMEVIPP-PWY: methylerythritol phosphate pathway I|g__Flavonifractor.s__Flavonifractor_plautii	0	0	0	0	0	0	0	0	0	1.70401	0.148572	0	0	0	0	0.397554	0	0	0.205646	0	0	0	1.62576	0	0.0896409	0.435374	0	0	13.5738	0.810591	0	0	0	0	0.44259	0	0	0.309487	0	1.08703	0	0	0	0	1.48608	0	0	0.839644	0
NONMEVIPP-PWY: methylerythritol phosphate pathway I|g__Fusobacterium.s__Fusobacterium_ulcerans	0	0	0	0	0	0	0	0	0	0	0	0	0	0	0	0	0	0	0	0	0	0	0	0	0	0	0	0	0	0	0	0	0	0	0	0.277913	0	0	0	0	0	0	0	0	0	0	0	0	0
NONMEVIPP-PWY: methylerythritol phosphate pathway I|g__Holdemania.s__Holdemania_filiformis	0	0	0	0	0	0	0	0	0	0	0	0.216986	0	0.424767	0	0	0	0	0	0	0	0.179049	0	0	0	0.386528	0	0	0	0	0	0	0	0	0	0	0	0	0	0	0	0	0	0.187626	0	0	0.865498	0	0
NONMEVIPP-PWY: methylerythritol phosphate pathway I|g__Holdemania.s__Holdemania_sp_AP2	0	0	0	0	0	0	0	0	0	0	0	0	0	0	0	0	0	0	0	0	0	0	0	0	0	0	0	0	1.17284	0	0	0	0	0	0	0	0	0	0	0	0	0	0	0	0	0	0	0	0
NONMEVIPP-PWY: methylerythritol phosphate pathway I|g__Klebsiella.s__Klebsiella_pneumoniae	1.88747	0	1.97714	0.934205	0.809608	0	0	0	0	0	0	0	0.31546	0	0.366899	2.65406	14.7588	0	0.20232	0.921618	0.206193	0	0	1.86331	4.20342	0	0.223821	0	0	0	0.166538	0	0	0.498351	11.8208	0	0.138544	0	1.30669	0	0.106378	0	8.07134	0.395549	0.152006	0.236426	0	0	0
NONMEVIPP-PWY: methylerythritol phosphate pathway I|g__Lachnospiraceae_noname.s__Lachnospiraceae_bacterium_1_1_57FAA	0	0.513535	0.394019	0.201911	0	1.01055	0.277978	0.717362	7.04161	2.7018	0	3.57997	0	4.8834	0	0	0.304712	1.27569	0.351589	0	0	1.18619	0	0	0.209145	3.38169	0.38161	0	0	2.40339	0	0	0	0.302449	0	0	0.452103	0	0.331001	0	0	7.11892	0.200434	0	8.36268	0.262745	1.17435	0	0
NONMEVIPP-PWY: methylerythritol phosphate pathway I|g__Lachnospiraceae_noname.s__Lachnospiraceae_bacterium_2_1_46FAA	0	0	0	0	0	0	0	0	0	0	0	0	0	0	0	0	0	0	0	0	0	0	0	0	0	0	0	0	0	0	0	1.01682	0	0	0	0	0	0	0	0	0	0	0	1.66391	0	0	0	0	0
NONMEVIPP-PWY: methylerythritol phosphate pathway I|g__Lachnospiraceae_noname.s__Lachnospiraceae_bacterium_2_1_58FAA	0.13541	0	0	0	0	0.171461	0	0	0	0	0	0	0.227783	0.746443	7.02682	3.50637	0	0	0.743781	0	0	0	0	0	0	0	0.399948	5.09576	28.202	0	0	0	0	0	3.2372	11.6942	0	0	0	4.99994	0	0	0	0.956025	0.276313	0	0	0	0
NONMEVIPP-PWY: methylerythritol phosphate pathway I|g__Lachnospiraceae_noname.s__Lachnospiraceae_bacterium_3_1_46FAA	0	0	0.50225	0	0	0	0	0.53792	0	2.513	0	0	0	0	9.37332	0	0.143636	0	0.255434	0	0	0.890271	0	0	0	0	0.36865	0	0	0	0.1026	1.55306	0	0	0	0	0.574135	0	0.333109	0	0	6.25644	0.251358	0	0	0	0.997225	0	2.24518
NONMEVIPP-PWY: methylerythritol phosphate pathway I|g__Lachnospiraceae_noname.s__Lachnospiraceae_bacterium_3_1_57FAA_CT1	0	0	0	0	0	0	0	0	0	0	0	0	0	0	0	0	0	0	0	0	0	0	0	0	0	0	0	0	0	0	8.63231	0.430841	0	0	0	0	0	0	0	0	0	0.303003	0	0	0.548968	0	0	0	0
NONMEVIPP-PWY: methylerythritol phosphate pathway I|g__Lachnospiraceae_noname.s__Lachnospiraceae_bacterium_4_1_37FAA	0	0	0	0	0	0	0	0	0	0	0	0	0	0.56251	0	0	0	0	0	0	0	0	0	0	0	0	0	0	0	0	0	0	0	0	0	0	0	0	0	0	0	0	0	0	0	0	0	0	0
NONMEVIPP-PWY: methylerythritol phosphate pathway I|g__Lachnospiraceae_noname.s__Lachnospiraceae_bacterium_5_1_57FAA	0	0	0.293676	0	0	0	0	0	0	0	0	0	0	1.56543	4.54361	0	1.20972	0	0	0	0	0.126512	0.994564	0	0	0	0	0	0.380894	0	0	5.30226	0	0	0.623409	0.235632	0	0	0	0	0	0	0	0	1.86899	0	0	0	0.448043
NONMEVIPP-PWY: methylerythritol phosphate pathway I|g__Lachnospiraceae_noname.s__Lachnospiraceae_bacterium_6_1_63FAA	0	0	0.849207	0	0	0	0	0	0	0	0	0	0	0	1.24524	0	0	0	0	0	0	0	0	0	0	0	0	0	0	0	0	0	0	0	0	1.79074	0	0	0	1.95281	0	0	0	0	0	0.834658	0	0	0
NONMEVIPP-PWY: methylerythritol phosphate pathway I|g__Lachnospiraceae_noname.s__Lachnospiraceae_bacterium_7_1_58FAA	0	0	0.276407	0	0	0.517886	0.396908	0.164519	0.913053	2.56279	0	0.252168	0	0	0	0	0	0	0.196858	0	0	0	1.99878	0	0	1.22139	0	0	0	2.69663	0	2.55449	1.19535	0.341519	0	0	1.00924	0	0.523067	0	0	0	0.26684	0.580814	0	0	1.86764	0	0
NONMEVIPP-PWY: methylerythritol phosphate pathway I|g__Lachnospiraceae_noname.s__Lachnospiraceae_bacterium_9_1_43BFAA	0	0	0.555759	0	0	0	0	0	0	0	0	0	0	18.5608	0	0.43328	0	0	0	0	0	0	0	0	0.0775971	0.299486	0	0	0	0	0	0.787838	0	0	1.98531	0.871184	0	0.268334	0	0	0	9.10021	0	0	0	0	0	0.700221	0
NONMEVIPP-PWY: methylerythritol phosphate pathway I|g__Mitsuokella.s__Mitsuokella_multacida	0	0	0	0.467173	0	0	0	5.45939	0	0	0	0	0	0	0	36.7713	1.14442	0	0	0	0	0	0	0	0	0	0	0	0	0	0	0	0	0	0	0	0	0	0	0	0	0	0	0	0	0	0	0	0
NONMEVIPP-PWY: methylerythritol phosphate pathway I|g__Morganella.s__Morganella_morganii	0	0	0	0	0	0	0	0	0	0	0	0	0	0	0	0	0	0	0	0	0	0	0	0	0	0	0	0	0	0	0	0.417048	0	0	0	0	0	0	0	0	7.86855	0	0	0	0	0	0	0	0
NONMEVIPP-PWY: methylerythritol phosphate pathway I|g__Odoribacter.s__Odoribacter_splanchnicus	1.00472	1.88434	0	2.6399	0	0	3.38217	2.01245	5.03376	4.2681	0	3.85151	4.12704	0.898306	0	0	2.67441	1.08868	0	1.72642	1.51744	0	0	0	0	8.16832	0.350114	1.69097	0	0	0.528818	21.962	0.797714	1.262	1.41007	0	1.0991	0	0.609727	0	0	1.73165	0	1.22597	0	0	0	0	1.40542
NONMEVIPP-PWY: methylerythritol phosphate pathway I|g__Olsenella.s__Olsenella_uli	0	0	0	0	0	0	0	0	0	0	0	0	0	0	0	0	0	0	0	0	0	0	0	0.134394	0	0	0	0	0	0	0	0	0	0	0	0	0	0	0	0	0	0	0	0	0	0	0	0	0
NONMEVIPP-PWY: methylerythritol phosphate pathway I|g__Paraprevotella.s__Paraprevotella_clara	7.30841	0	0	0	0	3.31824	0	6.54351	0	1.49082	0	0	0	2.13866	0	0	2.65854	0	2.59082	0	0	0	0	0	0	0	0	0	0	0	0	0	1.01998	0	0	0	0.87235	0	0	0	0	0	0	0	0	0	0	0	0
NONMEVIPP-PWY: methylerythritol phosphate pathway I|g__Paraprevotella.s__Paraprevotella_xylaniphila	0	0	0	3.98801	0	0	0	0	0	0	0	0	0	0	0	0	0	0	0	0	0	0	0	0	0	1.53964	0	0	0	0	0	0	0	0	0	0	0	0	0	6.90319	0	0	0	0	0	0	0	0	0
NONMEVIPP-PWY: methylerythritol phosphate pathway I|g__Parasutterella.s__Parasutterella_excrementihominis	0	0	0	0	0	0	0	0	0	0	0	0	0	0	0	0	0	0	0	0	0	0	0	0	0	0	0.735969	0	0	0	0	0	0	0	0.422116	0.128295	0	0	0	0	0	0	0	0	0	10.5698	0	0	1.44965
NONMEVIPP-PWY: methylerythritol phosphate pathway I|g__Peptostreptococcaceae_noname.s__Clostridium_bartlettii	0	0	0.193506	1.56254	0	0	0	0	0	0.585756	0	0	0	0	0	0	0	0	0	0.376636	0	0	1.10159	0.221346	0	0	0	0.834021	3.08971	0	0	7.72875	0	2.01461	0	0	0	0	3.11845	0.284837	0.410245	1.21269	0	0.573371	0	0.318281	0	1.31965	0
NONMEVIPP-PWY: methylerythritol phosphate pathway I|g__Peptostreptococcaceae_noname.s__Clostridium_difficile	0	0	0	0	0	0	0	0	0	0	0	0	0	0	0	0	0	0	0	0	0	0	0	0.803236	0	0	0	0	0	0	0	0	0	0	0	0	0	0	0	0	0	0	0	0	0	0	0	0	0
NONMEVIPP-PWY: methylerythritol phosphate pathway I|g__Peptostreptococcaceae_noname.s__Clostridium_hiranonis	0	0	0	0	0	0	0	0	0	0	0	0	0	0	0	0	0	0	0	0	0	0	0	0	0	0	0	0	0	0	0	0	0	0	0	0	0	0	0	0	0	11.1938	0	0	0	0	0	0	0
NONMEVIPP-PWY: methylerythritol phosphate pathway I|g__Peptostreptococcus.s__Peptostreptococcus_anaerobius	0	0	0	0	0	0	0	0	0	0	0	0	0	0	0	0	0	0	0	0	0	0	0	0	0	0	0	0	0	0	0	2.4349	0	0	0	0	0	0	0	0	0	0	0	0	0	0	0	0	0
NONMEVIPP-PWY: methylerythritol phosphate pathway I|g__Phascolarctobacterium.s__Phascolarctobacterium_succinatutens	0	0	0	0	0	0	0	0	0	0	0	0	0	0	0	0	0	0	0	2.22184	0	0	0	0	0	0	0	0	0	0	2.20437	0	0	0	0	0	0	0	0	0	0	0	0	2.10168	0	0	0	0	0
NONMEVIPP-PWY: methylerythritol phosphate pathway I|g__Porphyromonas.s__Porphyromonas_asaccharolytica	0	0	0	0	0	0	0	0	0	0	0	0	0	0	0	0	0	0	0	0	0	0	0	0	0	0	0	0	0	0	0	3.74177	0	0	0	0	0	0	0	0	0	0	0	0	0	0	0	0	0
NONMEVIPP-PWY: methylerythritol phosphate pathway I|g__Proteus.s__Proteus_mirabilis	0	0	0	0	0	0	0	0	0	0	0	0	0	0	0	0	0	0	0	0	0	0	0	0	0	0	0	0	0.530267	0	0	0	0	0	0	0	0	0	0	0	0	0	0	0	0	0	0	0	0
NONMEVIPP-PWY: methylerythritol phosphate pathway I|g__Pseudoramibacter.s__Pseudoramibacter_alactolyticus	0	0	0	0	0	0	0	0	0	0	0	0	0	0	0	0	0	0	0	0	0	0	0	0.267436	0	0	0	0	0	0	0	0	0	0	0	0	0	0	0	0	0	0	0	0	0	0	0	0	0
NONMEVIPP-PWY: methylerythritol phosphate pathway I|g__Roseburia.s__Roseburia_hominis	0.530538	0	0.42564	8.01003	0	0	0.730681	0	0	0	0	0	0	0	0	0	2.74121	11.4272	0	0	0	0	0	0	0	1.34419	0.519711	2.79297	0	0	0	0	0.505585	0.362698	0.198367	0	0.682708	0	0	0	0	0	0	1.22741	0	0	0	0	0
NONMEVIPP-PWY: methylerythritol phosphate pathway I|g__Roseburia.s__Roseburia_intestinalis	0	0	0	0.810177	0.69488	0	0	2.9385	0	0	0	0.449823	2.73614	1.4765	0	0	0	16.7004	0	6.79449	3.76797	2.02465	0	17.8507	0	0	5.2016	0	0	0	0	0	4.94775	49.0444	0.275623	0	0	0	1.51219	0	0	0	2.17678	3.45308	4.1825	0	0.716569	0	0
NONMEVIPP-PWY: methylerythritol phosphate pathway I|g__Ruminococcus.s__Ruminococcus_lactaris	0	1.62622	0	5.59675	8.28672	0	0	10.1214	0	4.20322	0	0	0	14.2595	0	0	1.36426	0	0	0	3.29713	0	0	0	0	0	0	0	0	11.0825	0.427001	0	0	0	0	0	0	0	0	0	0	0	0	0	0	0	0	0	0
NONMEVIPP-PWY: methylerythritol phosphate pathway I|g__Ruminococcus.s__Ruminococcus_sp_5_1_39BFAA	15.6697	3.06243	0	5.38151	7.62183	39.7435	18.4296	15.8725	1.66038	15.6807	61.378	12.1333	13.5379	45.6385	0	6.37504	6.00627	19.6887	4.38902	1.44405	4.12475	4.69294	24.2756	0	0	9.03188	33.4355	16.6285	0	39.9244	0.831503	0	6.6631	10.3541	16.8487	17.2091	7.92935	0	14.0616	29.7133	0	2.64181	5.39909	2.95756	0	17.2408	129.374	11.9761	0
NONMEVIPP-PWY: methylerythritol phosphate pathway I|g__Slackia.s__Slackia_exigua	0	0	0	0	0	0	0	0	0	0	0	0	0	0	0	0	0	0	0	0	0	0	0	0.385209	0	0	0	0	0	0	0	0	0	0	0	0	0	0	0	0	0	0	0	0	0	0	0	0	0
NONMEVIPP-PWY: methylerythritol phosphate pathway I|g__Slackia.s__Slackia_piriformis	0	0	0	0	0	0	0	0	0	0	0	0	0	2.87028	0	0	0	0.15122	0	0	0	0	0	0	0	0	0	0	0	0	0.24324	0	0	0	0	0	0	0	0	0	0	0	0	0	0	0	0	0	0
NONMEVIPP-PWY: methylerythritol phosphate pathway I|g__Solobacterium.s__Solobacterium_moorei	0	0	0	0	0	0	0	0	0	0	0	0	0	0	0	0	0	0	0	0	0	0	0	0	0	0	0	0	0	0	0	0.158179	0	0	0	0	0	0	0	0	0	0	0	0	0	0	0	0	0
NONMEVIPP-PWY: methylerythritol phosphate pathway I|g__Succinatimonas.s__Succinatimonas_hippei	0	0	0	0	0	0	0.482194	0	0	0	0	0	0	0	0	0	0	0	0	0	0	0	0	0	0	0	0	0	0	0	0	0	0	0	0	0	0	0	0	0	0	0	0	0	0	0	0	0	0
NONMEVIPP-PWY: methylerythritol phosphate pathway I|g__Turicibacter.s__Turicibacter_sanguinis	0.486418	0	0	0	0	0	0	0	0	0	0	0	0	0	0	0	0.674048	0	0	0	0	0.132273	0	0	0	0	0	0	0	0	0	0	0.702546	0	0	0	0	0	0	0	0	0	0	0	0	0	0	0	0
NONMEVIPP-PWY: methylerythritol phosphate pathway I|unclassified	223.575	93.0049	81.6767	180.41	78.1386	106.588	143.641	166.661	36.4374	149.834	134.191	37.0047	151.728	206.66	110.233	59.3533	89.8077	128.127	30.0813	81.4743	270.507	71.243	110.2	52.6838	22.9805	141.076	175.152	69.2594	50.4192	68.157	71.3186	55.305	64.0725	73.8489	83.3952	46.9164	81.8267	38.918	114.326	134.807	5.00211	37.354	67.2066	74.6615	68.788	28.8317	135.635	39.0486	54.2008
NONOXIPENT-PWY: pentose phosphate pathway (non-oxidative branch)	321.914	281.053	224.375	352.606	271.803	399.983	385.586	300.504	150.732	316.549	201.353	262.127	308.512	225.089	161.663	159.772	192.228	546.053	147.736	197.994	279.124	103.176	194.246	249.514	46.5347	195.741	522.43	257.115	241.87	199.778	161.571	141.706	167	462.838	266.559	195.165	327.857	238.779	335.879	576.51	128.861	110.019	179.089	266.478	139.337	77.3458	468.673	210.407	249.886
NONOXIPENT-PWY: pentose phosphate pathway (non-oxidative branch)|g__Alistipes.s__Alistipes_indistinctus	0	0	0.215301	0	0	0	6.23317	0	0.44692	0.254433	0	0.741836	0.318032	0.52559	1.03072	0	0.265123	0	0	0.129882	0	0.114118	0.109463	0	0	0	0	0	0	0.862961	1.70687	0	0	0	0.0564171	0	0.518292	0.312282	1.22176	0	0	0	0	0	0.297851	0	1.24747	0	0
NONOXIPENT-PWY: pentose phosphate pathway (non-oxidative branch)|g__Alistipes.s__Alistipes_shahii	0.355673	3.03	0.285119	2.97856	2.7931	3.10037	9.89984	0	0.3375	1.25565	0	1.21152	8.19475	0	0	0	5.43078	0.53042	0	6.92614	0.471428	0	2.0457	0	0	0.84899	0.35417	2.24752	0	3.6638	2.36454	9.40809	0	0	0	0	1.02865	1.61718	2.15939	0	0	0.204318	0	0.908776	0	0	0.530069	0	0
NONOXIPENT-PWY: pentose phosphate pathway (non-oxidative branch)|g__Anaerococcus.s__Anaerococcus_lactolyticus	0	0	0	0	0	0	0	0	0	0	0	0	0	0	0	0	0	0	0	0	0	0	0	0	0	0	0	0	0	0	0	1.61583	0	0	0	0	0	0	0	0	0	0	0	0	0	0	0	0	0
NONOXIPENT-PWY: pentose phosphate pathway (non-oxidative branch)|g__Anaerostipes.s__Anaerostipes_hadrus	7.31605	0	4.85209	9.28527	0	13.615	0	4.86043	2.64679	3.07432	12.309	0	14.5257	3.56576	0	0	0	1.39294	1.04364	1.32231	0	0.705675	0	0	0	0	15.5086	0	0	6.92257	0.563872	0	0	0	0.582638	12.2732	0	17.9006	0	2.45191	0	0	3.08711	5.50007	0	0	39.7274	15.3237	0
NONOXIPENT-PWY: pentose phosphate pathway (non-oxidative branch)|g__Bacteroides.s__Bacteroides_massiliensis	0	0	0	0	0	0	0	0	0	0	0	0	0	0	0	0	0	0	0.0999126	0	0	0	0	0	0	0	0	0	0	0	0	0	0	0	0	0	0	0	0	0	0.0272148	0	0	0	0	0	0	0	0
NONOXIPENT-PWY: pentose phosphate pathway (non-oxidative branch)|g__Bacteroides.s__Bacteroides_thetaiotaomicron	15.9637	1.43702	5.29357	0.486464	3.88954	6.88079	3.27416	1.01862	1.16478	3.25155	1.73952	21.1626	2.45868	1.18232	14.5647	0.858559	7.2477	1.67294	0.172135	17.2686	0	4.28366	1.07919	9.35607	0.678698	0.235863	2.31623	1.91609	0	1.34301	0.946707	3.42243	1.22114	5.69746	4.99672	0.302115	0.839018	23.3143	1.17838	2.30073	5.98262	4.27383	1.24794	2.05234	0.453833	0.248814	3.19607	0	4.53615
NONOXIPENT-PWY: pentose phosphate pathway (non-oxidative branch)|g__Bacteroides.s__Bacteroides_xylanisolvens	4.51936	15.0974	27.7786	1.76404	32.6874	3.61469	1.61415	4.65835	6.95495	3.7843	7.52675	1.00637	16.0204	0	0	9.70583	2.33493	1.51293	0	10.5496	0.330289	7.82488	0.921947	18.3277	0.883813	0.358384	2.15839	7.09674	0	0.862393	0	3.70734	0.753181	2.87946	14.6909	5.08934	11.6726	10.738	0.95868	5.93496	39.4334	1.92866	0.410409	0.421726	4.95676	1.02631	3.70968	1.02624	12.3934
NONOXIPENT-PWY: pentose phosphate pathway (non-oxidative branch)|g__Blautia.s__Ruminococcus_gnavus	0.261041	0	0.686947	0	0	0.793845	0	0.267529	0.451327	0.407302	8.11464	5.45619	0.665911	3.81872	18.8661	7.82101	0	0.602343	2.19978	1.11193	0	0	1.04572	1.19633	3.94253	0.19375	1.2482	0.951924	54.8555	0.736826	0	1.73466	4.89232	0	7.10407	26.6314	2.3611	2.78681	0.766015	3.25329	8.30406	24.0284	0.491857	1.77767	0.718422	10.6368	4.30421	11.1713	29.428
NONOXIPENT-PWY: pentose phosphate pathway (non-oxidative branch)|g__Blautia.s__Ruminococcus_obeum	1.93144	2.80615	0.679128	1.49794	2.08158	2.23808	9.37628	11.1297	2.16933	4.94306	0.439745	4.27345	9.1812	3.50296	0	0	4.86576	13.7606	1.12782	6.11458	8.4902	1.77012	3.51307	0	0	9.72268	6.10013	0.797005	0	0	7.61161	0	13.8173	2.4623	10.7045	0.879352	5.27945	0	20.6053	5.94852	0	0.966396	1.68803	3.27444	29.6728	0.425084	1.15689	4.42498	0
NONOXIPENT-PWY: pentose phosphate pathway (non-oxidative branch)|g__Blautia.s__Ruminococcus_torques	0	8.02724	13.2592	8.56116	3.64599	81.6668	0.328277	15.4879	10.8079	14.6249	0.613091	0	4.60867	0	0.193999	0	2.10953	10.7653	0.228859	0.113864	3.23372	0.127722	27.0879	0	0	0	33.1779	22.3956	0	15.9185	23.1099	0.177735	0.270746	0	0	0	0	0	0.304137	0.199233	0.15984	0	4.80079	0	0	0.539022	0	0	0
NONOXIPENT-PWY: pentose phosphate pathway (non-oxidative branch)|g__Campylobacter.s__Campylobacter_hominis	0	0	0	0	0	0	0	0	0	0	0	0	0	0	0	0	0	0	0	0	0	0	0	0	0	0	0	0	0	0.237052	0	0.759944	0	0	0	0	0	0	0	0	0	0	0	0	0	0	0	0	0
NONOXIPENT-PWY: pentose phosphate pathway (non-oxidative branch)|g__Citrobacter.s__Citrobacter_freundii	0	0	0	0	0	0	0	0	0	0	0	2.61638	0	0	0	0	3.44925	3.59941	0	0	0	0	0	0	0	0	0	0	0.42473	0	0	0	0	0	0	0	0	0	0	0	0.159782	0	0	0	0	0	0	0	0
NONOXIPENT-PWY: pentose phosphate pathway (non-oxidative branch)|g__Citrobacter.s__Citrobacter_koseri	0	0	0	0	0	0	0	0	0	0	0	0	0	0	0	0	0	0	0	0	0	0	0	0	0	0	0	0	0	0	0	0.599226	0	0	0	0	0	0	0	0	11.0983	0	0	0	0	0	0	0	0
NONOXIPENT-PWY: pentose phosphate pathway (non-oxidative branch)|g__Clostridiales_Family_XI_Incertae_Sedis_noname.s__Clostridiales_bacterium_BV3C26	0	0	0	0	0	0	0	0	0	0	0	0	0	0	0	0	0	0	0	0	0	0	0	0	0	0	0	0	0	0	0	1.92517	0	0	0	0	0	0	0	0	0	0	0	0	0	0	0	0	0
NONOXIPENT-PWY: pentose phosphate pathway (non-oxidative branch)|g__Clostridium.s__Clostridium_asparagiforme	0	0	0.308267	0	0	0.49459	0	0	0	0	0	0.242713	0	0.258589	0.330198	0	0.0726201	0	0	0.13599	0	0.0888439	1.07721	0	0	0	0	0.261001	0	0	0	0.146966	0.125537	0	0	0	0.562	0	0.316116	0.525399	0	0.585648	0	0.240788	0.416385	0	0.432577	0	0.164701
NONOXIPENT-PWY: pentose phosphate pathway (non-oxidative branch)|g__Clostridium.s__Clostridium_bolteae	0	0	0.71594	0	0	0.458162	0.311333	0.109173	0.125191	0	0	0.338303	0	1.28249	3.50406	5.57565	0	0.289729	0.196105	0	0	0.427844	0.656798	0.110271	0.0761943	0.491153	0	0.232895	10.588	0.380337	0.267617	0.551272	0.150734	0.225001	0.267924	0.304698	1.24357	0.360283	0.280597	0.703299	8.52127	0.853435	0.10929	0.422	0	0.0677599	5.21067	0.637582	0
NONOXIPENT-PWY: pentose phosphate pathway (non-oxidative branch)|g__Clostridium.s__Clostridium_scindens	0	0	0.416874	0	0	0	0	0	0	0	0	0	0	0	0	0	0	0	0	0	0	0	0	0	0	0	0	0	0.300395	0	0	0	0	0	0	0	0	0	0	0	0	0	0	0	2.40334	0	0	0	0
NONOXIPENT-PWY: pentose phosphate pathway (non-oxidative branch)|g__Clostridium.s__Clostridium_sp_D5	0	0	0	0	0	0	0	0	0	0	0	0	0	0	0	0	0	0	0	0	0	0	0	0	0	0	0	0	0	0	0	0	0	0	0	0	0	0	0	0.305019	0	0	0	0	0	0	0	0	0
NONOXIPENT-PWY: pentose phosphate pathway (non-oxidative branch)|g__Coprobacillus.s__Coprobacillus_sp_29_1	0.527509	0	0	0	0	0	0	0	0.554073	0	0	0	0	0	0	0	0	0	0	0	0	0	10.6398	0	0	0	0	0	0	13.8995	0	0	0	0	0	0	0	0	0	0	0	0	0	0	0	0	0	0	0
NONOXIPENT-PWY: pentose phosphate pathway (non-oxidative branch)|g__Coprococcus.s__Coprococcus_catus	1.336	1.48073	0	1.92819	0	0.341315	1.62208	1.83048	5.98271	0	0.149173	3.4018	1.91707	0	0	0	2.14837	0.312296	0	0.529984	1.5175	1.06682	0	0	0	0	4.06375	1.7236	0	0	5.35137	0	0	0.383616	0.853355	0	0	0	2.81104	0.864866	0	0	1.30484	0	0	0	4.96966	0	0
NONOXIPENT-PWY: pentose phosphate pathway (non-oxidative branch)|g__Desulfovibrio.s__Desulfovibrio_piger	0.938098	0	0	0	0	0	0	0	3.09062	0	0	0	0	6.03645	0	0	0	1.31015	0.883835	1.14982	4.57282	0.935372	0	0	0	4.62651	0	0	0	2.25115	1.19641	0	0	0	0	0	0	0	0	5.79729	0	0	0	1.60186	0	0	0	0	0
NONOXIPENT-PWY: pentose phosphate pathway (non-oxidative branch)|g__Enterobacter.s__Enterobacter_cloacae	3.03455	0	0	1.04656	0	0	0	0	0	0	0	0	0	0	0	0	1.20002	0.886153	0	1.40729	0.547109	0	0.344353	0.518614	0	0	0	0	0	0	0	0.165755	0	0	0.275276	0	0.331897	0	3.82168	0	5.41095	0	0	0	0	0	0	0	113.058
NONOXIPENT-PWY: pentose phosphate pathway (non-oxidative branch)|g__Erysipelotrichaceae_noname.s__Clostridium_spiroforme	0	0	0	0	0	0	0	0	0	0	0	0	0	0	0	0	0	0	0	0	0	0	0	0	0	0	0	0	2.89258	0	0	0	0	0	0	0	0	0	0	0	0	0	0	0	0	0	0	0	0
NONOXIPENT-PWY: pentose phosphate pathway (non-oxidative branch)|g__Erysipelotrichaceae_noname.s__Eubacterium_cylindroides	0	0	0	0	0	0	0	0.411535	0.219081	0	0	0	0	0	0	0	1.09965	0	0	0	0	0	0	0	0	0	0	0	0	0.132781	0	0	0	0.311239	0.707166	0	14.8171	0.234723	0	0	0	0	0	0	0	0	0	0	0
NONOXIPENT-PWY: pentose phosphate pathway (non-oxidative branch)|g__Escherichia.s__Escherichia_coli	0	0	0	0	0	0	0.22335	10.1958	1.50045	0	0.0463522	1.4848	0	1.45535	0.335327	0.317541	0.025922	0	7.02165	0.1353	0	0.0748518	0.592114	0	3.34351	1.20613	0.0928539	0	6.1776	0.712062	1.0054	0	2.15483	0	0	0.0103831	0	0	0	0	0.220532	0	0.0225987	0	0.193495	0.136633	1.29753	0	0
NONOXIPENT-PWY: pentose phosphate pathway (non-oxidative branch)|g__Eubacterium.s__Eubacterium_eligens	3.50794	11.0513	6.36042	31.0663	6.31053	30.719	11.2014	5.76954	0	12.4138	0.15194	0.377518	29.2095	0	0	2.16654	0	2.63568	0.222232	0	23.5112	6.16287	0	55.9502	0.127348	23.084	4.9888	2.97502	35.4339	29.6238	4.55113	0	18.6095	42.1376	0	0.362333	0	0	11.5614	40.5764	0	1.41685	2.42139	6.96227	0	0	0	4.10445	0
NONOXIPENT-PWY: pentose phosphate pathway (non-oxidative branch)|g__Eubacterium.s__Eubacterium_siraeum	0	0	0	25.106	0	0	0	0	0	0	0	0	10.2221	0	0	0	0	0	0	0	19.5996	0	0	0	0	12.3395	0	12.1444	0	0	0	0	0	6.35298	0	0	0	0	4.59338	0	0	0.992868	0	0	0	0	0	0	0
NONOXIPENT-PWY: pentose phosphate pathway (non-oxidative branch)|g__Faecalibacterium.s__Faecalibacterium_prausnitzii	0	21.9488	0	54.9015	4.70028	1.67724	7.9457	42.8342	3.25456	15.5614	0.753785	0	25.1937	0	0	0	17.4425	26.3078	0.421159	14.4331	18.093	0.0725411	0	0	0.103905	10.0124	24.6757	2.0119	0	3.15535	5.13469	0	4.10003	30.1224	6.69577	9.68174	0	0	50.0443	0.745528	0	0.631413	7.0158	2.81363	0	0	32.7942	0.101028	0
NONOXIPENT-PWY: pentose phosphate pathway (non-oxidative branch)|g__Gemella.s__Gemella_haemolysans	0	0	0	0	0	0	0	0	0	0	0	0	0	0	0	0.37987	0	0	0	0	0	0	0	0	0	0	0	0	0	0	0	0	0	0	0	0	0	0	0	0	0.132477	0	0	0	0	0	0	0	0
NONOXIPENT-PWY: pentose phosphate pathway (non-oxidative branch)|g__Klebsiella.s__Klebsiella_pneumoniae	3.31302	0	2.65682	1.28121	2.04735	0	0	0	0	0	0.139935	0	0.91068	0	0.701593	5.83876	27.3357	0	0.607223	1.77526	0.605388	0.155306	0	2.87374	2.94556	0	0.517616	0	0.0330772	0.122327	0.241779	0	0.0447629	0.592573	13.4225	0.158662	0.424465	0	2.99337	0	0.115039	0	13.7033	0.873961	0.536099	0.18036	0	0	0
NONOXIPENT-PWY: pentose phosphate pathway (non-oxidative branch)|g__Lachnospiraceae_noname.s__Lachnospiraceae_bacterium_2_1_58FAA	0.275685	0	0	0.176034	0	0.124877	0	0	0	0	0	0	0	0.407114	2.33688	2.21418	0	0	0.222587	0	0	0	0	0	0	0	0.591085	11.7656	26.9371	0	0	0	0	0	0.556574	5.46291	0	0	0	5.00704	0	0	0	1.16232	0.511649	0	0	0	0
NONOXIPENT-PWY: pentose phosphate pathway (non-oxidative branch)|g__Lachnospiraceae_noname.s__Lachnospiraceae_bacterium_5_1_57FAA	0	0	0.317861	0	0	0	0	0	0	0	0	0	0	0	0	0	0.944052	0	0	0	0	0	0	0	0	0	0	0	0.319015	0	0	0	0	0	0	0	0	0	0	0	0	0	0	0	2.76401	0	0	0	0
NONOXIPENT-PWY: pentose phosphate pathway (non-oxidative branch)|g__Lachnospiraceae_noname.s__Lachnospiraceae_bacterium_5_1_63FAA	11.0324	14.652	4.44778	7.54152	6.49933	44.0169	67.181	6.21135	3.28566	2.6974	23.1715	4.26736	15.8539	10.3565	0	0	0.638899	3.07879	0.687713	1.19893	8.88719	0.0630408	2.79886	0	0	4.68256	12.9064	18.708	0	8.06113	0.942559	0.639017	0	0	0.747457	13.6023	0	23.5288	9.57253	3.5065	0	6.66693	3.96925	5.22228	0	12.7059	76.4426	30.4383	0
NONOXIPENT-PWY: pentose phosphate pathway (non-oxidative branch)|g__Lactobacillus.s__Lactobacillus_fermentum	0	0	0	0	0	0	0	0	0.323841	0	0	0	0	0	0	0	0	0	0	0	0	0	0	0	0	0	0	0	0	0	0	0	0	0	0	0	0	0.17158	0.0466627	0	0.0918468	0	0	0	0	0	0	0	0
NONOXIPENT-PWY: pentose phosphate pathway (non-oxidative branch)|g__Lactobacillus.s__Lactobacillus_oris	0	0	0	0	0	0	0	0	0	0	0	0	0	0	0	0	0	0	0	0	0	0	0	0	0	0	0	0	0	0	0	0	0	0	0	0	0	0	0	0	0	0	0	0	0	0	0	0.851143	0
NONOXIPENT-PWY: pentose phosphate pathway (non-oxidative branch)|g__Lactobacillus.s__Lactobacillus_pentosus	0	0	0	0	0	0	0	0	0	0	0	0	0	0	0	0	0	0	0	0	0	0	0	0	0	0	0	0	0	0	0	0	0	0	0	0	0.179834	0	0	0	0	0	0	0	0	0	0	0	0
NONOXIPENT-PWY: pentose phosphate pathway (non-oxidative branch)|g__Megamonas.s__Megamonas_funiformis	0	0	0	0	0	0	0	0	0	5.8068	0	36.2418	0	0	0	0	0	86.2623	0	3.70292	0	0	0	0	0	0	0	0.913512	0	0	1.0482	0	0	91.6793	16.6949	4.49871	84.3889	0	0	111.278	0	0	0	9.79087	0	0	0	0	0
NONOXIPENT-PWY: pentose phosphate pathway (non-oxidative branch)|g__Megamonas.s__Megamonas_hypermegale	0	13.5219	0	0	7.02997	0	0	0	0	2.94596	0	0	0	0	0	0	2.39766	58.3836	4.4978	0	0	0	0	0	0	0	4.68897	0.258511	0	0	0	0	0	0	14.5245	0	68.9134	0	30.0351	88.4513	0	0	0	0	0	0	0	0	0
NONOXIPENT-PWY: pentose phosphate pathway (non-oxidative branch)|g__Megamonas.s__Megamonas_rupellensis	0	7.19029	0	0.389648	5.4384	0	15.6859	0	0	0.953653	2.92954	29.7777	0	0	0	0.946411	1.42926	33.0086	9.2377	2.57434	0	0	0	0	0	0	82.269	0.105436	0	0	0.926113	0	0	0	0	2.61076	0	0	26.4648	46.6925	0	0	0	0	0	0	0	0	0
NONOXIPENT-PWY: pentose phosphate pathway (non-oxidative branch)|g__Mitsuokella.s__Mitsuokella_multacida	0	0	0	0.634461	0	0	0	6.21459	0	0	0	0	0	0	0	40.2529	1.43399	0	0	0	0	0	0	0	0	0	0	0	0	0	0	0	0	0	0	0	0	0	0	0	0	0.481243	0	0	0	0	0	0	0
NONOXIPENT-PWY: pentose phosphate pathway (non-oxidative branch)|g__Odoribacter.s__Odoribacter_splanchnicus	0.99865	2.01669	0	2.1311	0	0	3.41873	2.21982	4.88705	4.69184	0	3.69262	4.742	1.17246	0	0	2.49017	0.643808	0	1.52306	1.70519	0	0	0	0	8.1955	0.325309	1.89386	0	0	0.442322	20.7995	0.994146	1.21549	1.26447	0	1.17778	0	0.462304	0	0	1.69635	0	1.66075	0	0.0835683	0	0	1.00854
NONOXIPENT-PWY: pentose phosphate pathway (non-oxidative branch)|g__Olsenella.s__Olsenella_uli	0	0	0	0	0	0	0	0	0	0	0	0	0	0	0	0	0	0	0	0	0	0	0	0.306249	0	0	0	0	0	0	0	0	0	0	0	0	0	0	0	0	0	0	0	0	0	0	0	0	0
[truncated: 6,727 more rows]
[truncated: 1 more columns]
