# Supplementary material for: The fusion of multi-omics profile and multimodal EEG data contributes to the personalized diagnostic strategy for neurocognitive disorders
Source: Microbiome. 2024 Jan 19;12:12. doi: 10.1186/s40168-023-01717-5 (PMC10797890; doi:10.1186/s40168-023-01717-5)
Supplement: Supplementary file 5 — Additional file 4: Supplementary Data 4. The quantitative proteomics profiles of urine exosomes of seniors in normal aging and neurocognitive disorders group. [file 40168_2023_1717_MOESM4_ESM.xlsx]

## Sheet: Sheet1
Protein accession	Protein description	Gene name	MW [kDa]	Intensity Normal aging_1	Intensity Normal aging_2	Intensity Normal aging_3	Intensity Normal aging_4	Intensity Normal aging_5	Intensity Normal aging_6	Intensity Normal aging_7	Intensity Normal aging_8	Intensity Normal aging_9	Intensity Normal aging_10	Mild_NCD_1	Mild_NCD_2	Mild_NCD_3	Mild_NCD_4	Mild_NCD_5	Mild_NCD_6	Mild_NCD_7	Mild_NCD_8	Mild_NCD_9	Mild_NCD_10	Mild_NCD_11	Mild_NCD_12	Mild_NCD_13	Mild_NCD_14	Mild_NCD_15
O95825	Quinone oxidoreductase-like protein 1 OS=Homo sapiens OX=9606 GN=CRYZL1 PE=1 SV=2	CRYZL1	38.7	2.75439e+06	418579	4.0896e+06		1.09894e+06	2.1181e+06	2.41244e+06	735306	131851	152095	1.8992e+06		693765	1.51145e+06	119135	66520.4	687412	406048	65150.7	348304	284413	373674		129745	591173
A0MZ66	Shootin-1 OS=Homo sapiens OX=9606 GN=SHTN1 PE=1 SV=4	SHTN1	71.6	412666	125315	763442	828858		723478	491174	84841	145674		1.05201e+06	867115		1.04323e+06		1.7709e+06	568633			270610		249606		861088
Q8WWX8	Sodium/myo-inositol cotransporter 2 OS=Homo sapiens OX=9606 GN=SLC5A11 PE=1 SV=1	SLC5A11	74	1.01284e+06		1.20026e+06			1.24956e+06	816293		274246		648560			1.44809e+06		468701
Q13228	Methanethiol oxidase OS=Homo sapiens OX=9606 GN=SELENBP1 PE=1 SV=2	SELENBP1	52.4	4.35238e+07	1.16386e+07	5.82326e+07	2.02269e+07	4.63714e+07	2.92093e+07	3.11349e+07	2.33787e+07	1.43411e+07	8.59631e+06	8.65944e+07	2.87931e+07	3.93531e+07	6.55424e+07	5.84215e+06	4.61462e+07	2.46895e+07	2.24096e+07	1.44521e+07	1.74517e+07	3.19613e+06	1.18269e+07	7.95924e+07	2.49612e+07	7.21866e+07
Q96PX8	SLIT and NTRK-like protein 1 OS=Homo sapiens OX=9606 GN=SLITRK1 PE=1 SV=2	SLITRK1	77.7	645538	86591.7	585770	316861	1.47149e+06	567799		972391		290179	486369	2.39237e+06	1.3959e+07	1.57396e+06	118548	3.5208e+06	3.34635e+06	87566.1	463674	904449		5.73629e+06		1.16662e+06	155398
P04179	Superoxide dismutase [Mn], mitochondrial OS=Homo sapiens OX=9606 GN=SOD2 PE=1 SV=3	SOD2	24.7	2.69085e+06	543909	3.80853e+06		2.11361e+06	5.54789e+06	1.98773e+06	426149	35894.8	91619.9	2.0198e+07	1.1608e+06	87955.7	6.58734e+06		8.98789e+06	3.62617e+06	2.16062e+06	1.17244e+06	3.59269e+06	31097.6	1.85461e+06	3.06862e+06	3.22179e+06	696064
Q9C0H2	Protein tweety homolog 3 OS=Homo sapiens OX=9606 GN=TTYH3 PE=1 SV=3	TTYH3	57.5	2.14603e+07	6.19642e+06	2.3931e+07	2.25491e+06	4.05083e+07	2.42189e+07	2.6698e+06	2.20138e+07	8.38662e+06	7.63947e+06	4.75776e+07	1.01173e+06		5.6688e+07	4.69063e+06	2.56518e+07	1.38253e+07	1.27078e+07	6.86722e+06	7.79869e+06	4.00523e+06	3.83435e+06	8.72937e+06	2.07686e+07	2.42854e+06
O15400	Syntaxin-7 OS=Homo sapiens OX=9606 GN=STX7 PE=1 SV=4	STX7	29.8	2.25058e+06	1.39387e+06	4.55947e+06	13663563	4.50148e+06	3.2485e+06	2.70747e+06	3.59581e+06	1.54302e+06	1.01767e+06	6.3878e+06	1.67741e+06	1.71139e+06	1.50599e+07	284989	2.60385e+06	3.70301e+06	2.53402e+06	989251	4.2529e+06	1.26584e+06	299502	2.3116e+06	6.45651e+06	1.25684e+06
Q9BQE3	Tubulin alpha-1C chain OS=Homo sapiens OX=9606 GN=TUBA1C PE=1 SV=1	TUBA1C	49.9	8.01551e+07	7.70814e+07	6.90327e+07	7.95055e+06	6.29038e+07	5.97959e+07	3.27258e+07	4.37571e+07	3.14777e+07	1.68072e+07	1.29082e+08	7.75818e+07	1.04297e+08	1.04758e+08	2.55732e+07	1.29321e+08	2.71397e+07	2.51473e+07	5.98483e+07	4.50573e+07	1.70482e+07	4.62971e+07	1.44858e+08	4.78531e+07	3.06655e+07
Q8IY95	Transmembrane protein 192 OS=Homo sapiens OX=9606 GN=TMEM192 PE=1 SV=1	TMEM192	30.9	1.26525e+07	2.08028e+06	1.70074e+07	1.54008e+06	1.33194e+07	5.10082e+06	1.14372e+07	1.39596e+07	4.60717e+06	1.26718e+06	2.25637e+07	3.52283e+06	153993	5.09969e+07	867053	3.08768e+07	6.04387e+06	8.19593e+06	2.28673e+06	4.98418e+06	3.14197e+06	2.73816e+06	1.92246e+07	1.38323e+07	6.09653e+06
P09493	Tropomyosin alpha-1 chain OS=Homo sapiens OX=9606 GN=TPM1 PE=1 SV=2	TPM1	32.7									269065		3.71026e+06	185314										338089			1.1491e+06
Q9H0E2	Toll-interacting protein OS=Homo sapiens OX=9606 GN=TOLLIP PE=1 SV=1	TOLLIP	30.3	2.32798e+06	2.6488e+06	6.40017e+06	105010	4.68138e+06	5.98621e+06	2.8167e+06	7.22568e+06	2.93363e+06	1.2931e+06	5.05916e+06	4.95662e+06	7.85408e+06	1.28819e+07	1.47849e+06	9.10066e+06	8.81936e+06	3.91682e+06	2.43333e+06	2.07818e+07	2.81033e+06	4.48506e+06	1.73901e+06	1.07046e+07	717884
Q9BXS4	Transmembrane protein 59 OS=Homo sapiens OX=9606 GN=TMEM59 PE=1 SV=1	TMEM59	36.2		261077	100385	85795.6	712731	107305	128908	634757		119298	464610			935195	197629	1.15937e+06	152747	376792	216302	172788	77740.1	328809	92953.2	276896	178978
Q9UKU6	Thyrotropin-releasing hormone-degrading ectoenzyme OS=Homo sapiens OX=9606 GN=TRHDE PE=2 SV=1	TRHDE	116.9	2.05422e+06	9.87075e+06	3.86005e+06	3.0393e+06	2.09594e+07	2.97743e+06	3.10189e+06	1.37783e+07	2.47583e+06	7.65105e+06	1.19444e+07	5.50832e+06	2.6277e+07	6.76216e+06	1.26725e+06	2.21064e+07	5.67417e+06	1.23337e+07	1.18748e+07	1.03457e+07	3.55473e+06	3.1006e+07	1.63414e+06	6.14818e+06	4.25226e+06
P62328	Thymosin beta-4 OS=Homo sapiens OX=9606 GN=TMSB4X PE=1 SV=2	TMSB4X	5.1	2.04494e+07	2.01897e+07	5.89455e+07	1.68782e+07	1.97816e+07	8.95701e+07	9.3419e+06	4.40002e+07	1.92287e+07	9.63258e+06	5.19619e+08	2.98239e+06	2.28064e+06	2.42405e+08	2.41695e+07	7.58119e+06	8.96602e+07	2.32134e+07	1.01351e+07	1.7256e+08	5.66964e+07	8.3272e+07	2.19809e+07	1.08623e+08	1.76113e+07
Q86TV6	Tetratricopeptide repeat protein 7B OS=Homo sapiens OX=9606 GN=TTC7B PE=1 SV=3	TTC7B	94.1			386017			413771	119825	252606		44462.4	2.16203e+06	1.66916e+06	381753	838228	42597.9	323889		93541.1	53348.1	702969			481936	427722
Q6PHR2	Serine/threonine-protein kinase ULK3 OS=Homo sapiens OX=9606 GN=ULK3 PE=1 SV=2	ULK3	53.4	9.21962e+06	9.6089e+06	1.21389e+07	3.18107e+06	1.70804e+07	1.91811e+07	4.13207e+06	3.23263e+07	4.91976e+06	5.08228e+06	1.80011e+07	3.40765e+06	6.38291e+06	3.88287e+07	8.55516e+06	1.41361e+07	7.45463e+07	1.03812e+07	9.50497e+06	4.82154e+07	1.40966e+07	4.80681e+07	653185	5.15253e+07	1.83937e+06
O75191	Xylulose kinase OS=Homo sapiens OX=9606 GN=XYLB PE=1 SV=3	XYLB	58.3	606179	773913	1.33176e+06		774376	81933.2	762345	372717		358686	230415			1.81784e+06	143388	1.12286e+06	97677.1	155862	294669	61779	58224.9	140173	7.84482e+06		450424
P12956	X-ray repair cross-complementing protein 6 OS=Homo sapiens OX=9606 GN=XRCC6 PE=1 SV=2	XRCC6	69.8		390956		65314.6	246513			180759	15220.2	115130	148069		50165.4	57328.9		53144.4	119979		363292	60494.6		135501		42782.1
Q9BZG1	Ras-related protein Rab-34 OS=Homo sapiens OX=9606 GN=RAB34 PE=1 SV=1	RAB34	29	303189	161220	307516	127878	409242	571805	103638	301941	183762	134952	2.73132e+06	355909	1.21499e+06	2.45788e+06	205194	1.22832e+06	959172	180180	207120	3.34165e+06	2.33798e+06	1.47108e+07	416451	1.20605e+06	80531.4
Q9Y365	START domain-containing protein 10 OS=Homo sapiens OX=9606 GN=STARD10 PE=1 SV=2	STARD10	33			808878			1.04419e+06	703934	390021			1.89664e+06			852381		1.14742e+06				612848		357001		518031
O75347	Tubulin-specific chaperone A OS=Homo sapiens OX=9606 GN=TBCA PE=1 SV=3	TBCA	12.8	2.92403e+06	366507	6.16108e+06	1.01683e+06	923492	6.13424e+06	2.15316e+06	2.53169e+06	2.89018e+06	290021	1.33007e+07	959309	975869	9.90164e+06	645583	622921	4.50169e+06	1.2952e+06	386416	4.82218e+06	3.4462e+06	2.74868e+06	963102	7.21353e+06	1.42961e+06
Q92544	Transmembrane 9 superfamily member 4 OS=Homo sapiens OX=9606 GN=TM9SF4 PE=1 SV=2	TM9SF4	74.5		1.93018e+06		292738	925506	399638	17077.9	407304	1.00839e+06	80741.5	235334	323610	464894			897176	2.52806e+06	398641	638868		427902	1.36262e+06		117310
Q06418	Tyrosine-protein kinase receptor TYRO3 OS=Homo sapiens OX=9606 GN=TYRO3 PE=1 SV=1	TYRO3	96.8	13884.9	498863		274589	793468	20441.7	376669	560457	18949.5	413135	1.85229e+06	17946.8	13173.9	656891	10886.4	1.67755e+06	317413	31532.8	244486	13119.8	5052.97	269053	5.95273e+06	1.07051e+06	173726
P35030	Trypsin-3 OS=Homo sapiens OX=9606 GN=PRSS3 PE=1 SV=2	PRSS3	32.5									251586					248558									6.43198e+06	225549	397875
Q9GZX9	Twisted gastrulation protein homolog 1 OS=Homo sapiens OX=9606 GN=TWSG1 PE=1 SV=1	TWSG1	25		768586	2.14474e+06		437027	3.71729e+06	1.92686e+06	764345	2.24737e+06	299827	9.89278e+06	3.86997e+06	3.45514e+06	2.56766e+06	254426	3.01269e+06	1.291e+06		1.98048e+06	2.28486e+06	2.09043e+06	334130	9.41775e+06	2.27578e+06	1.15464e+06
O43516	WAS/WASL-interacting protein family member 1 OS=Homo sapiens OX=9606 GN=WIPF1 PE=1 SV=3	WIPF1	51.2			2.65936e+06			340769	845463				3.09285e+06			481326		49502.1	2.45599e+06	755085		311532	1.63739e+06	1.01754e+07		4.48086e+06	262836
O00401	Neural Wiskott-Aldrich syndrome protein OS=Homo sapiens OX=9606 GN=WASL PE=1 SV=2	WASL	54.8	2.65181e+06	2.00385e+06	5.04062e+06	1.3913e+06	4.17911e+06	2.5377e+06	6.84663e+06	3.35302e+06	653011	1.75529e+06	1.10259e+07	1.02067e+07	8.05316e+06	9.92604e+06	584610	7.24237e+06	5.44334e+06	6.33869e+06	1.38249e+06	1.08171e+07	1.92426e+06	2.14229e+06	4.98038e+06	7.924e+06	718516
Q15208	Serine/threonine-protein kinase 38 OS=Homo sapiens OX=9606 GN=STK38 PE=1 SV=1	STK38	54.2	1.25809e+06	1.26677e+06	1.54008e+06	317507	1.10144e+06	732820	1.42117e+06	2.68442e+06	518396	956346	4.71523e+06		327207	3.24293e+06	276435	2.69769e+06	1.13378e+06	2.1459e+06	1.9242e+06	1.63692e+06	3.30232e+06	3.37975e+06	1.04162e+06	1.66242e+06	342216
P21980	Protein-glutamine gamma-glutamyltransferase 2 OS=Homo sapiens OX=9606 GN=TGM2 PE=1 SV=2	TGM2	77.3	863124		944820	1.54586e+06	620208	3.26532e+06	813804	276522	1.76269e+06	493514	1.62263e+06	6.59675e+06	4.38491e+08	2.20364e+06	85697.6	1.90775e+06	345935	46133.8	8.93258e+06	2.95626e+06	1.53735e+06		1.40397e+07	482168	859639
P02786	Transferrin receptor protein 1 OS=Homo sapiens OX=9606 GN=TFRC PE=1 SV=2	TFRC	84.8	676545	147547	959955	179319	428894	480849	287635	235249	280712	94308.9	623702		259396	1.18749e+06		278284	236595		294604	239653	540936			369957	46782.6
P22735	Protein-glutamine gamma-glutamyltransferase K OS=Homo sapiens OX=9606 GN=TGM1 PE=1 SV=4	TGM1	89.7	202440	3.9468e+07	435465	3.04297e+06	1.79982e+07	1.54159e+06	538715	1.64996e+06	129800	5.70084e+06	2.82685e+07	3.2242e+06	1.77816e+06	2.36599e+06	967561	5.40739e+06	2.69389e+06	4.05503e+06	975400	1.87728e+06	199442	6.52886e+06	1.49039e+07	5.09161e+06	810808
Q6ZVM7	TOM1-like protein 2 OS=Homo sapiens OX=9606 GN=TOM1L2 PE=1 SV=1	TOM1L2	55.5	1.58934e+07	6.21921e+06	1.68641e+07	2.97744e+06	1.09863e+07	1.34642e+07	8.90813e+06	5.42639e+06	1.1276e+07	4.3179e+06	2.63414e+07	6.90855e+06	8.61901e+06	1.90838e+07	2.04425e+06	1.56632e+07	5.58502e+06	5.64781e+06	2.69757e+06	7.14581e+06	2.06533e+06	5.5727e+06	1.40086e+07	1.20705e+07	5.19963e+06
Q9NS93	Transmembrane 7 superfamily member 3 OS=Homo sapiens OX=9606 GN=TM7SF3 PE=2 SV=1	TM7SF3	64.1	1.58125e+07	1.55217e+07	1.80776e+07	7.5787e+06	1.08163e+08	7.91949e+06	3.78961e+06	3.54601e+07	2.29359e+06	1.05568e+07	6.30541e+07	7.48628e+06	4.20885e+06	1.10718e+08	9.88926e+06	6.00786e+07	6.58746e+06	3.5655e+07	9.51806e+06	1.45509e+07	3.48787e+06	9.02188e+06	1.10659e+07	1.98756e+07	5.68794e+06
P19438	Tumor necrosis factor receptor superfamily member 1A OS=Homo sapiens OX=9606 GN=TNFRSF1A PE=1 SV=1	TNFRSF1A	50.5		368210	152070	64686.6	91015.5	600988	379977	137615		256312	3.30504e+06	1.01082e+06	302036	575213	154918	283937	742167		927294	434682	328019	333294		187088	1.4282e+06
Q86Y38	Xylosyltransferase 1 OS=Homo sapiens OX=9606 GN=XYLT1 PE=1 SV=1	XYLT1	107.5											1.15734e+06												2.42015e+06		484772
P04844	Dolichyl-diphosphooligosaccharide--protein glycosyltransferase subunit 2 OS=Homo sapiens OX=9606 GN=RPN2 PE=1 SV=3	RPN2	69.2		675639	56537		657036					151717			241267		26080.4	291155			640455			43563	2.85845e+06		87031.6
P06702	Protein S100-A9 OS=Homo sapiens OX=9606 GN=S100A9 PE=1 SV=1	S100A9	13.2	2.15016e+07	5.15408e+08	1.39619e+07	1.39134e+08	1.6264e+08	6.77238e+09	1.7341e+07	9.02978e+07	4.27675e+07	1.31475e+08	8.30879e+08	1.25845e+09	3.74143e+08	1.47746e+08	4.65555e+09	4.92165e+09	5.62865e+08	7.36273e+07	9.6584e+07	4.90075e+08	1.38282e+10	3.2691e+09	5.52392e+07	2.51145e+09	1.19171e+07
O60749	Sorting nexin-2 OS=Homo sapiens OX=9606 GN=SNX2 PE=1 SV=2	SNX2	58.4	162435	389502	2.36123e+06	243919	1.30924e+06	4.66085e+06	399793	575720	285384	174208	3.25365e+06	3.59708e+06		5.31605e+06	146869	2.74569e+06	809474	226980	450202	748468	755604	1.68839e+06	137615	1.89917e+06
O00186	Syntaxin-binding protein 3 OS=Homo sapiens OX=9606 GN=STXBP3 PE=1 SV=2	STXBP3	67.7	192487	606640	1.02594e+06		902231	530696	5449.56	372314	345731	210721	1.54869e+06	522642		2.10912e+06	12993.1	938844	515876	280331	188268	352109	250100	6.1359e+06		1.06627e+06	1.90273e+07
P50991	T-complex protein 1 subunit delta OS=Homo sapiens OX=9606 GN=CCT4 PE=1 SV=4	CCT4	57.9	1.30021e+06	6.71521e+06	4.01251e+06	2.21497e+06	4.74755e+06	2.45249e+06	6.02748e+06	3.31333e+06	1.21139e+06	1.73344e+06	4.22332e+06	5.0343e+06	4.65217e+06	5.11469e+06	372237	7.87017e+06	1.63127e+06	3.41942e+06	4.08809e+06	1.21399e+06	177575	1.40403e+07	2.03478e+06	2.77021e+06	551284
O60235	Transmembrane protease serine 11D OS=Homo sapiens OX=9606 GN=TMPRSS11D PE=1 SV=1	TMPRSS11D	46.2	1.00088e+06	1.39878e+07	1.24239e+06	946264	5.69728e+06	3.34565e+06	271665	701075	149008	5.92424e+06	1.82547e+07	6.97212e+06		1.73752e+06	115055	6.25691e+06	1.63596e+06	7.44964e+06	107502	1.08192e+06	413516	5.31755e+06	516487	1.17756e+06	335228
O95361	Tripartite motif-containing protein 16 OS=Homo sapiens OX=9606 GN=TRIM16 PE=1 SV=3	TRIM16	63.9	581321	9.36932e+06		699823	2.34939e+06	677248		350176		1.28606e+06	1.84001e+06	95156.3	61491.6	303912	53878.9	1.55966e+06	245545	80119.6	925847	140193		1.02687e+06	881109	204807	281413
P61077	Ubiquitin-conjugating enzyme E2 D3 OS=Homo sapiens OX=9606 GN=UBE2D3 PE=1 SV=1	UBE2D3	16.7	5.77604e+06	4.64416e+06	7.68786e+06	8.50161e+06	9.38511e+06	4.67531e+06	6.20505e+06	8.15643e+06	3.47735e+06	2.99809e+06	1.51102e+07	8.3951e+06	7.08579e+06	1.35633e+07	2.45262e+06	1.33551e+07	8.27934e+06	4.29354e+06	4.69764e+06	9.42022e+06	2.17578e+06	8.29322e+06	2.29643e+08	1.44571e+07	3.57726e+06
P22314	Ubiquitin-like modifier-activating enzyme 1 OS=Homo sapiens OX=9606 GN=UBA1 PE=1 SV=3	UBA1	117.8	5.65956e+06	1.54991e+07	9.45942e+06	1.61792e+07	1.7781e+07	1.24064e+07	6.13615e+06	1.29785e+07	6.64743e+06	5.63782e+06	4.90665e+07	8.4569e+06	1.45326e+07	3.0646e+07	2.38264e+06	2.16359e+07	1.38277e+07	9.0012e+06	1.20635e+07	1.53577e+07	5.47644e+06	1.14807e+07	1.25098e+06	1.59555e+07	5.1831e+06
Q16864	V-type proton ATPase subunit F OS=Homo sapiens OX=9606 GN=ATP6V1F PE=1 SV=2	ATP6V1F	13.4	2.17749e+06	6.54456e+06	4.40223e+06		2.09052e+06	3.85924e+06	1.4681e+06	1.11133e+06	3.30971e+06	15875.9	1.14744e+07	2.73234e+06	4.10509e+06	7.85982e+06	569265	1.96963e+06	2.10205e+06	229489	238995	1.39547e+06	35352.6	883346	8.02679e+06	2.4764e+06	255903
O15195	Villin-like protein OS=Homo sapiens OX=9606 GN=VILL PE=2 SV=3	VILL	95.8				43108.9		59968.9			96298.5				45345.6			108294	157138		441356	802006		386628		130139
P18206	Vinculin OS=Homo sapiens OX=9606 GN=VCL PE=1 SV=4	VCL	123.7	2.42866e+07	1.7285e+07	1.46303e+07	2.3278e+07	2.24178e+07	3.83557e+07	1.91241e+07	2.3711e+07	1.64591e+07	1.62296e+07	5.92752e+07	2.74904e+07	1.36093e+07	3.68174e+07	1.90323e+07	2.40361e+07	3.06192e+07	2.5027e+07	1.37287e+07	3.66616e+07	2.35375e+07	6.22668e+07	2.60274e+07	5.52515e+07	8.07834e+06
Q9UIA9	Exportin-7 OS=Homo sapiens OX=9606 GN=XPO7 PE=1 SV=3	XPO7	123.8	134898	414724	188815	376171	305640	496520		372294	396519	367949	1.029e+06	4.07383e+06	895263	1.23775e+06		1.05126e+06	359027	915258	857606	1.0819e+06	247303	1.44595e+06
P04278	Sex hormone-binding globulin OS=Homo sapiens OX=9606 GN=SHBG PE=1 SV=2	SHBG	43.8		1.25051e+06	30976.2	6.0804e+07	516037	440389	19471.7	1.18901e+06	2.51818e+06	3.13618e+06	884973	2.96458e+06	1.0631e+07	753861	119847	204853	1.41764e+06	1.57906e+07	1.03224e+06	1.03296e+06	86847.6	299294	1.29221e+06	2.79958e+06	652332
Q99808	Equilibrative nucleoside transporter 1 OS=Homo sapiens OX=9606 GN=SLC29A1 PE=1 SV=3	SLC29A1	50.2			411558	250510			588667		2.09581e+06			14624.9	36960			1.43874e+06	1.86507e+06						1.18111e+06	1.0831e+06
P51688	N-sulphoglucosamine sulphohydrolase OS=Homo sapiens OX=9606 GN=SGSH PE=1 SV=1	SGSH	56.7	1.38137e+07	1.34456e+07	1.5358e+07	4.30779e+06	4.01109e+07	1.22829e+07	8.57162e+06	1.78644e+07	6.71339e+06	5.90876e+06	1.5242e+07	1.75923e+07	9.96816e+06	2.72458e+07	2.20681e+06	9.58957e+07	4.35765e+07	1.85663e+07	1.16558e+07	4.94011e+06	6.57586e+06	1.38183e+07	1.21286e+08	2.15201e+07	7.33386e+06
O43290	U4/U6.U5 tri-snRNP-associated protein 1 OS=Homo sapiens OX=9606 GN=SART1 PE=1 SV=1	SART1	90.2	2.03414e+06	102022	335585		187452	4.52446e+06	471385		3.19307e+06	546592	193808			1.04357e+06	956190	705208	6.09027e+06	376400			2.49241e+06	721452		1.87082e+06	2.09547e+06
O60603	Toll-like receptor 2 OS=Homo sapiens OX=9606 GN=TLR2 PE=1 SV=1	TLR2	89.8		876536	72313.7	292453	1.20923e+06		132191	2.81498e+06		526333	297713	2.96465e+06	809602	386944	291014	1.46714e+06	808520	1.00912e+06	918014	1.6186e+06	459426	1.21057e+06		1.17907e+06
Q86V81	THO complex subunit 4 OS=Homo sapiens OX=9606 GN=ALYREF PE=1 SV=3	ALYREF	26.9	78670.4					242878					476407	146761			105301		79865	670758				104945		72901.7
O95292	Vesicle-associated membrane protein-associated protein B/C OS=Homo sapiens OX=9606 GN=VAPB PE=1 SV=3	VAPB	27.2		534744		221163	221766			545243			1.34167e+06					749941
P07602	Prosaposin OS=Homo sapiens OX=9606 GN=PSAP PE=1 SV=2	PSAP	58.1	8.56904e+08	5.1372e+08	5.05452e+08	1.83752e+08	9.81296e+08	1.12562e+09	6.83328e+08	7.31832e+08	2.58232e+08	5.00539e+08	1.22953e+09	3.02807e+08	8.85424e+07	6.66641e+08	2.98852e+08	1.17428e+09	1.06344e+09	1.43799e+08	2.6383e+08	2.19681e+08	5.45088e+08	3.03506e+08	1.13135e+09	5.64664e+08	1.56006e+08
O76082	Solute carrier family 22 member 5 OS=Homo sapiens OX=9606 GN=SLC22A5 PE=1 SV=1	SLC22A5	62.7	1.02331e+06		1.78076e+06		347919	951356	1.51166e+06	345931	853109	18714.6	553894	273302	326649	2.32728e+06	112324	2.78263e+06	676766	110027	167826		262879	437884	304089	468799	63142.8
Q9BXA5	Succinate receptor 1 OS=Homo sapiens OX=9606 GN=SUCNR1 PE=1 SV=2	SUCNR1	38.7	1.39938e+06	238384	522730	181105	1.14238e+06	1.90912e+06	777764	677872	310120	422307	2.16137e+06	1.37291e+06	1.25925e+06	1.17095e+06	489419	1.55e+06	834797	384731	526710	777015	720497	1.46848e+06		491268
P22105	Tenascin-X OS=Homo sapiens OX=9606 GN=TNXB PE=1 SV=5	TNXB	458.1	5.62104e+06	5.74004e+06	5.68747e+06	5.38585e+06	2.17051e+07	8.17806e+06	3.68588e+06	1.68116e+07	3.26525e+06	3.39821e+06	4.84297e+07	1.05258e+07	4.57228e+07	1.02584e+07	5.20451e+06	2.31836e+07	7.59478e+06	4.53023e+06	4.1863e+06	7.62904e+06	4.64704e+06	5.85522e+07	7.50813e+07	6.7775e+06	1.50516e+07
P10646	Tissue factor pathway inhibitor OS=Homo sapiens OX=9606 GN=TFPI PE=1 SV=1	TFPI	35	262091		813898			605369	835763		669655		1.60664e+06				422707		503264		256097				1.67956e+06		263698
Q6N022	Teneurin-4 OS=Homo sapiens OX=9606 GN=TENM4 PE=1 SV=2	TENM4	307.8	152916	938715	302151	31663.1	1.12828e+06	504552	260858	500330	189063	655720	138194	117829	153222	174275	60040	789895	553351	1.03846e+06	352555	294039	56921.7	38962.2	289937	123354	27319.6
Q9UL52	Transmembrane protease serine 11E OS=Homo sapiens OX=9606 GN=TMPRSS11E PE=1 SV=2	TMPRSS11E	47.7	532189	2.79832e+06	5.15006e+06	96034.7	971201	2.52247e+06	49135.4		978391	482270	2.1358e+06	54420.1		2.48375e+06	151851	623747	633539	296940	81041.3	51834.8	409375	641101		570448
Q12974	Protein tyrosine phosphatase type IVA 2 OS=Homo sapiens OX=9606 GN=PTP4A2 PE=1 SV=1	PTP4A2	19.1	170252	141336	1.5406e+06	184346	1.30807e+06	413607	1.37575e+06	2.11769e+06	733489	529011	7.29393e+06	3.88993e+06	3.33903e+06	3.62324e+06	732795	3.59122e+06	914865	67948.6	591038	1.16912e+07	1.4315e+06	3.0614e+06	1.589e+06	3.30321e+06	459816
Q9BW30	Tubulin polymerization-promoting protein family member 3 OS=Homo sapiens OX=9606 GN=TPPP3 PE=1 SV=1	TPPP3	19	1.40622e+06	788444	2.22201e+06	534484	291166	4.50173e+06	959230	349285	2.66113e+06	504331	5.88084e+06	3.53323e+06	2.14295e+06	3.7723e+06	127203	994631	2.61002e+06	236805		363697	768431	3.87219e+06	1.54095e+06	3.17743e+06	600663
O75841	Uroplakin-1b OS=Homo sapiens OX=9606 GN=UPK1B PE=1 SV=5	UPK1B	29.6	8.1059e+06	2.09954e+07	2.19421e+07	9.68988e+06	4.45082e+07	1.86439e+07	6.9848e+06	1.31682e+08	1.04485e+07	1.22234e+07	5.30391e+07	5.97605e+06	1.68713e+07	9.61303e+07	2.54547e+07	4.85128e+07	4.00714e+07	1.57306e+07	1.4504e+07	2.15596e+07	5.03698e+07	3.11104e+07	3.22619e+07	4.35522e+07	1.18382e+07
B0FP48	Uroplakin-3b-like protein 1 OS=Homo sapiens OX=9606 GN=UPK3BL1 PE=2 SV=1	UPK3BL1	28.4	150445	260197	167073	86395.2	680226	1.696e+06	37785	1.127e+06		150060	3.69983e+06	74760.3		425936	80314	750813	594000	736421	395711	2.70391e+06	305007	962656	236774	612246
P48643	T-complex protein 1 subunit epsilon OS=Homo sapiens OX=9606 GN=CCT5 PE=1 SV=1	CCT5	59.6	2.04127e+08	1.05246e+07	7.81145e+07	4.50215e+06	7.83273e+06	6.30478e+07	9.67826e+06	1.11408e+07	1.48282e+08	8.29946e+06	1.4001e+08	2.12208e+07	1.307e+08	1.22764e+07	3.83804e+07	9.15652e+07	1.64645e+07	6.66046e+06	1.13449e+07	5.2583e+06	8.15885e+06	6.73282e+06	8.45198e+07	5.81349e+06	2.77748e+06
Q8IYJ3	Synaptotagmin-like protein 1 OS=Homo sapiens OX=9606 GN=SYTL1 PE=1 SV=1	SYTL1	61.8	978482		615709		427461	818125	38891		188254	162249		2.21519e+06			499691		279616							521988	57189
Q4KMP7	TBC1 domain family member 10B OS=Homo sapiens OX=9606 GN=TBC1D10B PE=1 SV=3	TBC1D10B	87.1		540204	489940		418419	299511	28681.6	603537	298252	86276.7	867968	42019.9	11070.6	1.24693e+06	260800	629389	1.08051e+06	347764	133765	2.47717e+06	870057	600123		1.49576e+06
P20061	Transcobalamin-1 OS=Homo sapiens OX=9606 GN=TCN1 PE=1 SV=2	TCN1	48.2	6.69791e+06	366016	1.95948e+06		856279	338661	388058	260353	819443	34017.5	3.18981e+06	593374	288144	53802.8	943302		199723	119830	959775	985784	3.13629e+06	1.20321e+06	8.70623e+06	271882	522844
Q96AX1	Vacuolar protein sorting-associated protein 33A OS=Homo sapiens OX=9606 GN=VPS33A PE=1 SV=1	VPS33A	67.6	736508	126751			443060		22471.4		93267.3							115582			124468
P24821	Tenascin OS=Homo sapiens OX=9606 GN=TNC PE=1 SV=3	TNC	240.7	2.21166e+06	911201	4.83801e+06	730734	3.77231e+06	1.05069e+06	6.29284e+06	6.62684e+06	2.02855e+06	3.58831e+06	1.96999e+07	489259		3.14136e+06	2.1394e+06	3.43273e+06	1.97406e+06	1.89637e+06	4.46115e+06	2.62176e+06	3.878e+06	514468	4.34823e+07	349810	6.21439e+06
P00734	Prothrombin OS=Homo sapiens OX=9606 GN=F2 PE=1 SV=2	F2	70	1.35019e+07	6.10463e+07	6.93673e+07	1.96021e+09	6.37683e+07	6.92244e+07	1.01136e+08	6.08741e+07	4.93145e+07	6.67112e+07	2.62641e+08	2.69417e+08	2.50611e+08	6.47604e+07	4.6073e+07	1.14619e+08	6.2306e+07	2.6414e+08	1.2353e+08	7.99947e+07	2.71152e+07	8.83246e+07	5.10978e+07	7.20347e+07	1.68396e+08
P02788	Lactotransferrin OS=Homo sapiens OX=9606 GN=LTF PE=1 SV=6	LTF	78.1	2.34259e+07	2.17693e+07	1.29707e+07	2.85984e+07	3.58941e+07	5.71927e+08	2.20665e+07	7.85724e+07	1.56901e+07	1.1647e+07	1.04683e+08	2.71034e+09	1.84924e+09	1.01285e+07	7.85747e+07	1.95986e+08	1.19018e+08	1.528e+07	1.09787e+08	7.96437e+07	3.34304e+09	3.53281e+08	5.87953e+07	1.56968e+08	2.59107e+07
Q8NFU3	Thiosulfate:glutathione sulfurtransferase OS=Homo sapiens OX=9606 GN=TSTD1 PE=1 SV=3	TSTD1	12.5	5.21885e+07	3.73877e+06	561143	1.21512e+06	1.08203e+07	1.61562e+06	2.52484e+06	1.00509e+07	2.46329e+07	3.94165e+06	3.58883e+07	1.71399e+06	1.87135e+07	1.62909e+07	4.09683e+07	1.1218e+07	1.03915e+06	6.90401e+06	812522	2.65879e+07	4.43552e+06	6.34985e+06		1.53605e+07	93487.9
P53007	Tricarboxylate transport protein, mitochondrial OS=Homo sapiens OX=9606 GN=SLC25A1 PE=1 SV=2	SLC25A1	34	382352	858712	548904		683524	583583	103742	395673		173948					136689	1.93168e+06	317514	82870.2	1.39165e+06					410151
O43815	Striatin OS=Homo sapiens OX=9606 GN=STRN PE=1 SV=4	STRN	86.1		1.29345e+07		161470	7.19275e+06						5.32299e+06	416879							4.84043e+06					226052
Q6P1N9	Putative deoxyribonuclease TATDN1 OS=Homo sapiens OX=9606 GN=TATDN1 PE=1 SV=2	TATDN1	33.6			281478	49422.7				245191	166125		587403			350679		417112	406569			188058	118664			338216
P17987	T-complex protein 1 subunit alpha OS=Homo sapiens OX=9606 GN=TCP1 PE=1 SV=1	TCP1	60.3	1.87801e+06	6.31737e+06	2.67708e+06	2.36808e+06	4.48927e+06	1.48214e+06	1.26144e+07	6.08183e+06	675836	1.88833e+06	9.89017e+06	6.07766e+06	1.1923e+07	4.90583e+06	317736	1.20982e+07	2.20063e+06	4.27805e+06	3.31591e+06	718557	196434	1.09421e+06	648063	1.35704e+06	195694
Q9H2K8	Serine/threonine-protein kinase TAO3 OS=Homo sapiens OX=9606 GN=TAOK3 PE=1 SV=2	TAOK3	105.3	5.19433e+06	4.80031e+06	1.45985e+07	2.20547e+06	6.20209e+06	8.91504e+06	7.66091e+06	7.30027e+06	4.28842e+06	2.70129e+06	2.08624e+07	5.47285e+06	5.89378e+06	2.08053e+07	2.20726e+06	1.26841e+07	2.9868e+07	1.03276e+07	4.12632e+06	4.47528e+07	1.26143e+07	1.62246e+07	2.99049e+06	2.73503e+07	1.58436e+06
P40227	T-complex protein 1 subunit zeta OS=Homo sapiens OX=9606 GN=CCT6A PE=1 SV=3	CCT6A	58	1.11677e+06	1.04739e+07	3.92765e+06	3.47223e+06	1.51088e+07	1.24384e+06	1.19433e+07	6.74993e+06	1.0078e+06	1.05259e+07	9.81869e+06	439834	2.61416e+07	7.29029e+06	742810	1.40191e+07	3.06697e+06	1.37953e+07	6.72555e+06	537104	108819	102306	839156	3.56197e+06	2.16547e+06
P07437	Tubulin beta chain OS=Homo sapiens OX=9606 GN=TUBB PE=1 SV=2	TUBB	49.6	5.44969e+06	7.25513e+06	4.4963e+06	1.3865e+06	5.12022e+06	3.64248e+06	4.08032e+06	2.90625e+06	1.75271e+06	714114	1.48946e+07	1.76355e+06	2.97137e+06	1.45625e+07	101136	9.28986e+06	3.15067e+06	4.0043e+06	3.19298e+06	1.68681e+06	105682	2.30142e+06	2.40725e+06	4.47437e+06	963536
P13726	Tissue factor OS=Homo sapiens OX=9606 GN=F3 PE=1 SV=1	F3	33	114866	175837	138587			578128	341632	58153.1	31240	210711	2.09799e+06	294918	203362	752286	48861.4	65076.2	773341		50104.9					210379
P49755	Transmembrane emp24 domain-containing protein 10 OS=Homo sapiens OX=9606 GN=TMED10 PE=1 SV=2	TMED10	25	1.53769e+06	4.69154e+06	1.46435e+06	547467	3.67169e+06	5.35823e+06	3.0471e+06	3.42578e+06	856402	818321	1.2159e+06	828603		2.78996e+06	828474	5.86881e+06	1.81557e+06	920886	1.52811e+06	707871	3.09736e+06		8.49742e+06	1.33984e+06	1.71123e+06
P36543	V-type proton ATPase subunit E 1 OS=Homo sapiens OX=9606 GN=ATP6V1E1 PE=1 SV=1	ATP6V1E1	26.1	2.3644e+07	1.1445e+07	4.50084e+07	5.43174e+06	1.35834e+07	4.30202e+07	1.46582e+07	8.30145e+06	8.16028e+06	3.5941e+06	1.04905e+08	4.07605e+06	1.34132e+07	7.70274e+07	6.04969e+06	7.55268e+06	2.37875e+07	6.98678e+06	4.64549e+06	1.7065e+07	5.17894e+06	5.62407e+07	1.19296e+07	2.75958e+07	3.13916e+06
P09327	Villin-1 OS=Homo sapiens OX=9606 GN=VIL1 PE=1 SV=4	VIL1	92.6	3.71444e+06	734569	6.53698e+06	1.16043e+07	1.85117e+06	4.80843e+06	3.97648e+06	4.03798e+06	7.05362e+06	400106	8.73276e+06	597324	321219	3.24962e+07	717247	2.18507e+08	2.87675e+06	2.70564e+06	940814	480843	3.1872e+06	1.30096e+07	6.85926e+06	8.44034e+06	9.2783e+06
Q9HB21	Pleckstrin homology domain-containing family A member 1 OS=Homo sapiens OX=9606 GN=PLEKHA1 PE=1 SV=2	PLEKHA1	45.5	39055.1	1.04228e+06	202115	913783	2.53445e+06	539958	5.07921e+06	2.3718e+06	1.2758e+06	78185.5	6.1061e+06	1.56769e+06	1.90869e+07	2.57687e+06	363887	1.1846e+07	1.11951e+06		1.88146e+06	3.83983e+06		6.15978e+06	3.49473e+06	3.17394e+06	788995
P23471	Receptor-type tyrosine-protein phosphatase zeta OS=Homo sapiens OX=9606 GN=PTPRZ1 PE=1 SV=4	PTPRZ1	254.4		263339							167047		642087	1.14174e+06	821192				161776	176427			235333	211796		176163
Q03403	Trefoil factor 2 OS=Homo sapiens OX=9606 GN=TFF2 PE=1 SV=2	TFF2	14.3	2.87455e+07	1.43362e+07	5.63086e+07	1.44043e+06	5.12938e+06	3.24837e+07	1.47323e+07	4.25427e+07	5.87647e+06	1.43605e+07	1.81221e+08	3.81953e+06	1.80345e+06	5.84582e+07	1.11025e+07	3.69413e+07	1.26686e+07	4.43887e+06	1.74075e+07	2.05308e+07	1.05239e+07	8.81326e+06	3.20261e+08	1.30851e+07	6.82804e+07
Q9BVK6	Transmembrane emp24 domain-containing protein 9 OS=Homo sapiens OX=9606 GN=TMED9 PE=1 SV=2	TMED9	27.3		4.04987e+06	119199		1.06779e+06	317388				329863			419388		159780	1.3628e+06	366287	452615	1.63663e+06				3.21859e+06	629334
Q6IBS0	Twinfilin-2 OS=Homo sapiens OX=9606 GN=TWF2 PE=1 SV=2	TWF2	39.5	47683.5	446521	315427	7.61528e+06	187859	414146	204232	3.57699e+06	69055.3	56621.1	562380	44654.9	2.00997e+06	743101	205089	903201	2.77472e+07	739129	692033	3.18331e+06	1.91471e+06	3.27343e+06	2.19823e+06	8.15804e+06	41804.9
Q9UKW4	Guanine nucleotide exchange factor VAV3 OS=Homo sapiens OX=9606 GN=VAV3 PE=1 SV=1	VAV3	97.7	1.94083e+06	1.19068e+06	2.15622e+06	2.05121e+06	4.26222e+06	1.92984e+06	1.58836e+06	4.7935e+06	1.07892e+06	2.89017e+06	4.75207e+06	2.6591e+06	4.60025e+06	5.96303e+06	2.29312e+06	5.11951e+06	3.57947e+06	2.33601e+06	2.62427e+06	5.59582e+06	557809	1.33633e+07	129541	6.78232e+06	520571
Q9GZM5	Protein YIPF3 OS=Homo sapiens OX=9606 GN=YIPF3 PE=1 SV=1	YIPF3	38.2	7.86437e+06	4.34869e+06	1.61781e+07	1.50319e+06	1.19108e+07		3.05853e+06	2.83663e+07	938073	2.94844e+07	7.21218e+07	1.27939e+07	1.05046e+07	3.6624e+07		2.51636e+07	131515	5.76483e+06	2.38695e+07	2.19765e+06		181378	1.50506e+09	147072	1.22513e+08
Q96A25	Transmembrane protein 106A OS=Homo sapiens OX=9606 GN=TMEM106A PE=1 SV=1	TMEM106A	28.9	1.08107e+06	1.43394e+06	614281	3.67046e+07	7.89071e+06	3.20063e+06	6.5084e+06	3.16292e+06	906318	982256	4.5453e+06	1.46666e+06	1.84726e+06	1.2744e+06	823871	6.64159e+06	3.5183e+06	9.51974e+06	2.7633e+06	663145		311125	498884	2.73773e+06	1.08228e+06
Q9Y3Q3	Transmembrane emp24 domain-containing protein 3 OS=Homo sapiens OX=9606 GN=TMED3 PE=1 SV=1	TMED3	24.8		2.36476e+06		165219	1.56879e+06	249332	97021.2	103551	1.39188e+06	889590		138711	89504	174267			683761	286219	794220		1.18047e+06	433926	753923	233733	682853
O15393	Transmembrane protease serine 2 OS=Homo sapiens OX=9606 GN=TMPRSS2 PE=1 SV=3	TMPRSS2	53.8	2.40526e+07	1.35283e+07	3.033e+07	1.67259e+06	2.54231e+07	3.24001e+07	1.21582e+07	3.97631e+07	1.50362e+07	1.63702e+07	5.28076e+07	2.33952e+07	2.32454e+07	3.87505e+07	1.46049e+07	2.71757e+07	3.30046e+07	2.60129e+07	1.38001e+07	7.68441e+07	3.54539e+07	3.86657e+07	7.12889e+06	4.62494e+07	1.07715e+07
Q03405	Urokinase plasminogen activator surface receptor OS=Homo sapiens OX=9606 GN=PLAUR PE=1 SV=1	PLAUR	37		96121.3	463008	519165		2.94698e+06	356887	470578			3.36132e+06				407655	698221	560946	127983	326248	948936	2.40104e+06			1.76221e+06
Q8WVJ2	NudC domain-containing protein 2 OS=Homo sapiens OX=9606 GN=NUDCD2 PE=1 SV=1	NUDCD2	17.7	1.03786e+07	93198.8	2.94838e+06	450981	231712	4.4406e+06			7.82571e+06	95964.1	5.47679e+06		6.37477e+06	411749	1.03895e+06	2.23876e+06	175090		421411	147325			2.2087e+06	438780
Q96S96	Phosphatidylethanolamine-binding protein 4 OS=Homo sapiens OX=9606 GN=PEBP4 PE=1 SV=3	PEBP4	25.7		114595	1.24036e+06	550804	381560	7879.67	112598	465123								838431			315099	634372		108530		19955.4	822141
P62273	40S ribosomal protein S29 OS=Homo sapiens OX=9606 GN=RPS29 PE=1 SV=2	RPS29	6.7					200677					114625									11978.3
P80511	Protein S100-A12 OS=Homo sapiens OX=9606 GN=S100A12 PE=1 SV=2	S100A12	10.6	519027	5.48072e+06	760210	8.00833e+06	5.91611e+06	5.71588e+08	1.28672e+06	1.19939e+07	496207	2.39799e+06	2.77759e+07	1.0515e+07	3.27338e+06	1.02286e+06	4.7871e+07	4.45704e+06	2.43062e+07	2.31651e+06	3.07296e+06	2.24309e+07	5.35832e+08	4.40856e+08	4.55533e+06	1.14523e+08	1.00284e+06
Q96C24	Synaptotagmin-like protein 4 OS=Homo sapiens OX=9606 GN=SYTL4 PE=1 SV=2	SYTL4	76	1.1503e+06	936733	1.85572e+06		1.67968e+06	938872	369910	1.64797e+06	374151	38199.7	1.32605e+06	1.17143e+06		725891	320186	1.38397e+06	2.70252e+06	2.18447e+06	592016	6.07707e+06	1.84174e+06	2.77708e+06	293349	4.92027e+06	117070
Q9BTW9	Tubulin-specific chaperone D OS=Homo sapiens OX=9606 GN=TBCD PE=1 SV=2	TBCD	132.5					149968						215289			218743		930276						639675			984135
Q9Y3C8	Ubiquitin-fold modifier-conjugating enzyme 1 OS=Homo sapiens OX=9606 GN=UFC1 PE=1 SV=3	UFC1	19.4	665171	257632	782499	856363	466178	905534	528091	422343	560833	281502	2.81543e+06		271195	1.55793e+06	207697	145326	1.03376e+06	600597	227345	928475	241297	318725		908421	258772
P51809	Vesicle-associated membrane protein 7 OS=Homo sapiens OX=9606 GN=VAMP7 PE=1 SV=3	VAMP7	24.9	699752	656773	682155	436811	2.81269e+06	542387	265343	1.75609e+06	415196	230363	2.36724e+06	4.14782e+06	2.97052e+06	4.14831e+06	135969	3.53998e+06	984113	915422	752211	964812	1.064e+06	2.14971e+06	2.03464e+06	1.8829e+06	60333.3
Q96GD0	Pyridoxal phosphate phosphatase OS=Homo sapiens OX=9606 GN=PDXP PE=1 SV=2	PDXP	31.7	215575	1.39251e+06	79827.1	870105	1.17025e+06	50788.4	226018	1.7732e+06		572581	507442			749670	278412	923275	984662	1.97986e+06	588128	230636	415594	162356		1.67742e+06	396580
P23526	Adenosylhomocysteinase OS=Homo sapiens OX=9606 GN=AHCY PE=1 SV=4	AHCY	47.7	2.27144e+07	3.04739e+07	3.59505e+07	1.33834e+07	8.50329e+07	2.14964e+07	4.20524e+07	6.71857e+07	9.96047e+06	2.99518e+07	7.44813e+07	3.68394e+07	2.36477e+07	8.01978e+07	4.75211e+06	1.27258e+08	2.77352e+07	4.361e+07	2.70882e+07	1.51828e+07	3.01753e+06	1.05839e+07	1.26532e+07	1.94942e+07	1.13944e+07
Q86WA9	Sodium-independent sulfate anion transporter OS=Homo sapiens OX=9606 GN=SLC26A11 PE=1 SV=2	SLC26A11	65.3	2.49557e+06	3.10787e+06	2.21852e+06	2.10291e+06	3.55073e+06	428147	1.14763e+06	3.4399e+06	347305	952593	5.57192e+06	1.6195e+06	1.77879e+06	1.05074e+07	447862	2.86209e+06	2.6218e+06	1.9062e+06	484153	633036	455321	3.0088e+07	9.52858e+06	994520	755850
Q9NVC3	Putative sodium-coupled neutral amino acid transporter 7 OS=Homo sapiens OX=9606 GN=SLC38A7 PE=1 SV=1	SLC38A7	49.9	400182		113626		360159	298132	182271	241631	211480		671490	1.07733e+06		941803		671358			94466.3	372040				124273
P22528	Cornifin-B OS=Homo sapiens OX=9606 GN=SPRR1B PE=1 SV=2	SPRR1B	9.9		3.59347e+06		7753550	2.72016e+06	2.56095e+06		368605		726017	2.49224e+07			1.19118e+06	420216	1.7969e+06	1.72837e+06	1.61783e+07	248789	464942		2.61689e+06		1.44989e+06
O15389	Sialic acid-binding Ig-like lectin 5 OS=Homo sapiens OX=9606 GN=SIGLEC5 PE=1 SV=1	SIGLEC5	60.7									1.10847e+06								270009				723833			811282
P49588	Alanine--tRNA ligase, cytoplasmic OS=Homo sapiens OX=9606 GN=AARS1 PE=1 SV=2	AARS1	106.7	1.58354e+06	1.34437e+06	3.04297e+06	2.13333e+06	1.02991e+06	1.19145e+06	1.62938e+06	1.43498e+06	1.74014e+06	407417	4.99929e+06	494006	153533	6.22322e+06	270036	4.53598e+06	816943	959620	1.02622e+06	841788	1.30773e+06	1.72518e+06	677033	2.84391e+06	279572
P14410	Sucrase-isomaltase, intestinal OS=Homo sapiens OX=9606 GN=SI PE=1 SV=6	SI	209.3	944719	151433	1.29502e+07	163793	1.1271e+06	1.81881e+07	53594.3	1.03732e+06	2.87354e+06	2.56316e+06	1.19694e+06	927299	2.92857e+07	235368	107506	1.00191e+07	1.44519e+07		5.54812e+06	752153	3.55844e+06	1.73838e+06	1.15907e+06	5.58642e+06	144233
P68371	Tubulin beta-4B chain OS=Homo sapiens OX=9606 GN=TUBB4B PE=1 SV=1	TUBB4B	49.8	6.18527e+07	7.16096e+07	6.58903e+07	8.51569e+06	4.57444e+07	5.92429e+07	3.04202e+07	3.74261e+07	2.45994e+07	1.89596e+07	1.12295e+08	1.41657e+08	2.1851e+07	1.35477e+08	1.59985e+07	9.4157e+07	4.13987e+07	2.42636e+07	4.68598e+07	4.46959e+07	5.02145e+07	2.65756e+08	3.48591e+07	6.89864e+07	1.0503e+07
P45880	Voltage-dependent anion-selective channel protein 2 OS=Homo sapiens OX=9606 GN=VDAC2 PE=1 SV=2	VDAC2	31.5	2.34726e+06	1.6227e+07	1.3599e+07	600860	1.39339e+07	1.96751e+07	3.07997e+07	1.25408e+07	1.02303e+06	3.17526e+06	1.10108e+07	1.21084e+07	5.07848e+06	5.27799e+06	4.40869e+06	1.08397e+08	2.77097e+06	1.29642e+06	8.62874e+06	1.93039e+06	852247	2.4076e+06	7.81976e+06	4.25674e+06	353023
P36873	Serine/threonine-protein phosphatase PP1-gamma catalytic subunit OS=Homo sapiens OX=9606 GN=PPP1CC PE=1 SV=1	PPP1CC	37		182034	517668		166417	489032		330324			2.31003e+06		325912	1.40761e+06		336807	502878		114172	870442	242126			427517
Q9UL25	Ras-related protein Rab-21 OS=Homo sapiens OX=9606 GN=RAB21 PE=1 SV=3	RAB21	24.3	6.49665e+06	3.45838e+06	1.25389e+07	208421	9.59124e+06	1.17146e+07	6.84147e+06	4.50902e+06	2.00146e+06	1.87058e+06	1.7525e+07	5.4806e+06	5.80679e+06	1.36154e+07	1.21404e+06	6.95771e+06	5.34569e+06	2.1973e+06	754698	5.79401e+06	1.49824e+06	1.51865e+07	1.11611e+06	7.79215e+06	200323
Q96D71	RalBP1-associated Eps domain-containing protein 1 OS=Homo sapiens OX=9606 GN=REPS1 PE=1 SV=3	REPS1	86.6	429514	535345	303945		416117			197059			834455		484901	507913		971970	292918	91714.7	19110.3	1.80567e+06	512328	837311		451359
P61019	Ras-related protein Rab-2A OS=Homo sapiens OX=9606 GN=RAB2A PE=1 SV=1	RAB2A	23.5	6.33609e+06	8.74945e+06	6.19092e+06	1.70931e+06	7.98252e+06	1.11134e+07	3.70498e+06	5.36324e+06	3.76185e+06	2.73475e+06	1.5485e+07	2.0927e+07	8.07132e+06	1.60376e+07	1.75496e+06	7.50111e+06	1.07341e+07	5.57962e+06	3.3398e+06	6.80556e+06	2.9902e+06	1.01684e+07	261826	1.35396e+07	1.05199e+06
Q14162	Scavenger receptor class F member 1 OS=Homo sapiens OX=9606 GN=SCARF1 PE=1 SV=3	SCARF1	87.3
Q8N9U0	Tandem C2 domains nuclear protein OS=Homo sapiens OX=9606 GN=TC2N PE=1 SV=2	TC2N	55.2	708154	618324	676597	1.12268e+06	1.76304e+06	1.78467e+06	183532	2.92957e+06	714809	264054	3.85806e+06	2.04024e+06	1.52317e+06	1.22465e+06	505272	4.67191e+06	2.61337e+06	654407	2.28605e+06	1.56577e+07	2.36079e+06	9.86476e+06	2.24843e+06	3.58091e+06	629338
Q9BVC6	Transmembrane protein 109 OS=Homo sapiens OX=9606 GN=TMEM109 PE=1 SV=1	TMEM109	26.2		2.15347e+06			563818	818647	657268	294681		357221					114967	1.67986e+06	459989		725372
P05543	Thyroxine-binding globulin OS=Homo sapiens OX=9606 GN=SERPINA7 PE=1 SV=2	SERPINA7	46.3	2.49709e+06	7.07775e+07	2.19229e+06	6.09585e+07	5.0936e+07	8.53272e+06	3.69047e+06	9.48077e+07	9.40679e+06	8.95519e+07	8.08599e+06	7.13093e+07	1.59249e+08	2.53e+07	4.78378e+06	6.62798e+07	9.9328e+07	1.92588e+08	7.3941e+07	4.90647e+06	6.76846e+06	9.32894e+06	1.8642e+07	4.19787e+07	4.19395e+07
O96008	Mitochondrial import receptor subunit TOM40 homolog OS=Homo sapiens OX=9606 GN=TOMM40 PE=1 SV=1	TOMM40	37.9	143426	71682	151764		130936	260831	319107	242639		34682.7	137921	55975.6		140299		2.131e+06	327408	46005.6	140919			1.39833e+07		84512.8
P08582	Melanotransferrin OS=Homo sapiens OX=9606 GN=MELTF PE=1 SV=2	MELTF	80.2	3.33035e+07	1.15072e+07	3.3269e+07	739771	3.97845e+07	2.13934e+07	2.6136e+07	1.90589e+07	1.05012e+07	8.95127e+06	3.99791e+07	3.10279e+07	5.69035e+07	4.53012e+07	4.42051e+06	2.32293e+06	9.53699e+06	1.07351e+07	5.04736e+06	9.38537e+06	9.42387e+06	1.2833e+07	1.00158e+07	1.22738e+07	4.24314e+06
Q15631	Translin OS=Homo sapiens OX=9606 GN=TSN PE=1 SV=1	TSN	26.2	957493	1.44338e+06	7.42852e+06		2.10222e+06	3.07662e+06	460172	3.30098e+06	2.73617e+06	1.07651e+06	3.60948e+06	497499	424777	8.32414e+06	814088	3.96657e+06	1.73078e+06	1.26054e+06	3.87839e+06	2.29866e+06	4.54984e+06	2.60225e+06	5.54494e+07	6.2468e+06	1.54118e+06
Q8NG11	Tetraspanin-14 OS=Homo sapiens OX=9606 GN=TSPAN14 PE=1 SV=1	TSPAN14	30.7	1.13866e+06	3.72278e+06	1.65089e+06	61800.8	1.78412e+06	3.85425e+06	1.17108e+06	1.62533e+06	991431	1.87437e+06	2.50621e+06	6.27721e+06	1.16379e+06	1.39474e+06	2.41939e+06	2.36325e+06	3.04228e+06	1.37675e+06	1.29759e+06	1.71426e+06	7.25037e+06	2.86821e+06		2.56683e+06	103196
Q5R3I4	Tetratricopeptide repeat protein 38 OS=Homo sapiens OX=9606 GN=TTC38 PE=1 SV=1	TTC38	52.8	3.18396e+06	1.44149e+06	4.21551e+06	1.02923e+06	5.51505e+06	3.14989e+06	2.08342e+06	4.04724e+06	1.28919e+06	1.28186e+06	5.5887e+06	1.39009e+06	4.12714e+06	9.35325e+06	195324	9.20538e+06	3.11666e+06	3.21151e+06	1.80359e+06	585645	125320	981724	238668	1.77132e+06	1.16542e+06
Q9NQA5	Transient receptor potential cation channel subfamily V member 5 OS=Homo sapiens OX=9606 GN=TRPV5 PE=1 SV=2	TRPV5	82.5	6.23366e+06	8.23662e+06	1.05555e+07	647217	1.64997e+07	1.26939e+07	3.78779e+06	2.19515e+07	5.0748e+06	8.81376e+06	4.73205e+07	3.19384e+06	3.4907e+06	1.80785e+07	1.71378e+06	7.71516e+06	1.07955e+07	9.49287e+06	6.41914e+06	3.83078e+07	4.14497e+06	1.39613e+07	1.901e+06	1.39731e+07	637027
P15309	Prostatic acid phosphatase OS=Homo sapiens OX=9606 GN=ACP3 PE=1 SV=3	ACP3	44.5	8.51649e+07	9.56655e+07	7.34648e+07	8.33379e+06	2.09154e+08	1.21949e+08	5.67568e+07	3.86784e+07	5.18414e+07	8.14339e+07	3.48197e+07	2.66193e+08	1.01292e+08	2.51112e+07	5.90071e+06	1.81095e+08	2.03928e+08	7.70452e+07	8.45786e+07	1.00607e+07	4.94599e+06	8.13958e+06	4.62379e+08	2.13659e+08	8.39779e+06
Q96QH2	PML-RARA-regulated adapter molecule 1 OS=Homo sapiens OX=9606 GN=PRAM1 PE=1 SV=3	PRAM1	73.9	826251	1.82722e+06	1.20552e+06	168841	1.00236e+06	875371	262685	123528	1.28092e+06	221995	2.4324e+06	860988	71356.7	127887	1.50951e+06	1.94993e+06	5.52489e+06	2.7389e+06	894559	2.36816e+06	305191	1.91972e+07	4.86781e+06	1.08268e+07	153377
P28065	Proteasome subunit beta type-9 OS=Homo sapiens OX=9606 GN=PSMB9 PE=1 SV=2	PSMB9	23.3	141367	325263	206989	2.26611e+06	479661	981936	47881.8	502793	1.44748e+06	123260	1.94995e+06	736318	60330.6	2.55081e+06	191027	452845	426025	361710	1.56896e+06	681743	4.52981e+06	1.84858e+06	2.716e+06	573833	3.12174e+06
Q9Y2Y8	Proteoglycan 3 OS=Homo sapiens OX=9606 GN=PRG3 PE=1 SV=2	PRG3	25.4		27634.6		34058.1	979656	2.7703e+06	42093	34183.4		68698.7	137700	87886.4			35863.4		72658.8	116583	41220.5		706137	1.23304e+07	1.02253e+06
Q07955	Serine/arginine-rich splicing factor 1 OS=Homo sapiens OX=9606 GN=SRSF1 PE=1 SV=2	SRSF1	27.7	60633.2	126435	686735		140036			173596	98774.8	25938.9	106350			105328	84560.2				325657		57572.9	318923	181533		32333.2
Q8TE77	Protein phosphatase Slingshot homolog 3 OS=Homo sapiens OX=9606 GN=SSH3 PE=1 SV=2	SSH3	73	503870	657130		149720	659304	584480	478059	666473	255700	213542	1.29269e+06		838979	1.4312e+06	202325	3.12776e+06	254629	327353	658377	719709	262773	755923	2.1639e+06	660542
Q8TEA7	TBC domain-containing protein kinase-like protein OS=Homo sapiens OX=9606 GN=TBCK PE=1 SV=4	TBCK	100.6	2.09598e+06	930448	892984	1.53017e+06	609696	69523.8	1.55167e+06	946825	156730	374497		1.47894e+07	1.63475e+06		1.23298e+06	621085	1.27886e+06		496453	1.48723e+06		2.25091e+06		753188	302707
Q8N4U5	T-complex protein 11-like protein 2 OS=Homo sapiens OX=9606 GN=TCP11L2 PE=1 SV=1	TCP11L2	58.1	158819	1.31741e+06			848643			945974		382938		1.17738e+06	2.92082e+06	1.23408e+06	13227.3		136351		354583	740121		292574		1.30333e+06
Q9H0R3	Transmembrane protein 222 OS=Homo sapiens OX=9606 GN=TMEM222 PE=1 SV=2	TMEM222	23.2		264024				2.33511e+06	252926		8.79877e+06		1.2267e+06		6.98215e+06			2.38959e+06	822004
Q969Z4	Tumor necrosis factor receptor superfamily member 19L OS=Homo sapiens OX=9606 GN=RELT PE=1 SV=1	RELT	46.1		111340		196810	531813		613873	280314		509994	3.50973e+06	760396	430877		35662.9	361226	611289	48694.1	848157	895408		409077	5.36978e+06	548521	108623
P19075	Tetraspanin-8 OS=Homo sapiens OX=9606 GN=TSPAN8 PE=1 SV=1	TSPAN8	26	1.89409e+07	2.7584e+06	2.125e+07	442627	1.12234e+07	3.83491e+07	2.19458e+06	8.1297e+06	1.17928e+07	3.62163e+06	2.29488e+07	1.73505e+06	5816.97	2.99528e+07	4.00302e+06	4.56094e+06	3.92604e+07	346238	2.33543e+06	5.39502e+07	2.85924e+07	5.52317e+07	1.70976e+06	6.46267e+07	1.16915e+06
O95858	Tetraspanin-15 OS=Homo sapiens OX=9606 GN=TSPAN15 PE=1 SV=1	TSPAN15	33.1	308526	206069			506831	1.16287e+06	97799.9	1.26655e+06	430368	265391	585825	2.75896e+06		259703	292885	498579	1.40646e+06		459169	767580	454951	666916		537524
O75631	Uroplakin-3a OS=Homo sapiens OX=9606 GN=UPK3A PE=1 SV=3	UPK3A	30.7		2.55349e+06	1.41198e+06	1.04166e+06	6.27472e+06	1.36187e+06	764463	2.78448e+07		1.9333e+06	2.26781e+07	828510	4.78974e+06	1.22249e+07	1.12817e+06	8.48945e+06	4.91551e+06	3.51855e+06	1.99943e+06	4.37075e+06	6.13338e+06	4.4808e+06	785587	6.36064e+06	3.52289e+06
P30530	Tyrosine-protein kinase receptor UFO OS=Homo sapiens OX=9606 GN=AXL PE=1 SV=4	AXL	98.3	2.65538e+06	1.97942e+06	2.42886e+06	1.1481e+06	4.12887e+06	1.52463e+06	910988	4.18181e+06	822387	1.62754e+06	1.57572e+07	8.67469e+06	2.41499e+07	3.39284e+06	69649.8	3.2276e+06	672825	823369	4.88598e+06	1.17453e+06		1.55662e+06	6.53733e+07	365556	1.29263e+06
Q9BZV1	UBX domain-containing protein 6 OS=Homo sapiens OX=9606 GN=UBXN6 PE=1 SV=1	UBXN6	49.7	3.63864e+06	4.87096e+06	5.056e+06	2.84559e+06	5.13277e+06	4.24609e+06	460879	2.02625e+07	2.03595e+06	2.66878e+06	8.41328e+06	1.45316e+06	1.38466e+06	1.6914e+07	1.69899e+06	7.19237e+06	1.33272e+07	3.98895e+06	3.60982e+06	2.1505e+07	5.16884e+06	5.46357e+06	408137	2.34437e+07	766294
O95498	Vascular non-inflammatory molecule 2 OS=Homo sapiens OX=9606 GN=VNN2 PE=1 SV=3	VNN2	58.5		285160	106634		656463	4.99189e+06		601828		374086	4.31139e+06	3.78375e+06		144565	916948	277119	724081	243360	276797	1.78779e+07	8.00478e+06	2.56187e+06	120954	1.37836e+06
P61421	V-type proton ATPase subunit d 1 OS=Homo sapiens OX=9606 GN=ATP6V0D1 PE=1 SV=1	ATP6V0D1	40.3	1.34077e+07	8.40142e+06	2.61867e+07	3.87367e+07	1.66761e+07	1.30271e+07	1.67092e+07	2.14884e+07	8.14495e+06	1.02322e+07	5.63293e+07	1.11156e+07	1.38601e+07	5.41788e+07	7.08661e+06	3.62179e+07	1.72691e+07	1.72106e+07	9.68784e+06	1.50198e+07	4.65014e+06	1.64677e+07	1.03026e+07	3.07527e+07	5.85634e+06
Q8NHG8	E3 ubiquitin-protein ligase ZNRF2 OS=Homo sapiens OX=9606 GN=ZNRF2 PE=1 SV=1	ZNRF2	24.1	7.39003e+06	1.60625e+06	4.71568e+06	1.0071e+06	1.4717e+06	1.78264e+06	1.31583e+06	1.28257e+06	4.92754e+06	1.18054e+06	4.21587e+06	2.89534e+06	5.19645e+07	3.66259e+06	4.51397e+06	4.63744e+06	582814	443596	682003	8.23964e+06	5.32573e+06	547485	2.77955e+07	466948	386072
P0DJJ0	SLIT-ROBO Rho GTPase-activating protein 2C OS=Homo sapiens OX=9606 GN=SRGAP2C PE=1 SV=1	SRGAP2C	53.5	1.41512e+06		162305	21922.2	131752		680665	106818	1.00794e+06		231283					253741	183089	184961					771717
P35443	Thrombospondin-4 OS=Homo sapiens OX=9606 GN=THBS4 PE=1 SV=2	THBS4	105.8	155904	171555	901388	1.0064e+07	193737	41702.2	2.31715e+06	438182	654576	455562	303513	2.04122e+06	1.26546e+06	108250		1.39741e+06	987487	551428		572375	2.28342e+06	871500	507564		112675
P15313	V-type proton ATPase subunit B, kidney isoform OS=Homo sapiens OX=9606 GN=ATP6V1B1 PE=1 SV=3	ATP6V1B1	56.8	2.74968e+07	2.33732e+07	5.89707e+07	5.88394e+06	4.3227e+07	4.68419e+07	3.02816e+07	2.52441e+07	1.76695e+07	1.13519e+07	2.10824e+08	2.26718e+07	9.77806e+07	1.33665e+08	1.09269e+07	2.15655e+07	2.48437e+07	1.32516e+07	1.56132e+07	2.70912e+07	2.15119e+07	4.79993e+07	1.91796e+07	4.55499e+07	1.26813e+07
Q96DA0	Zymogen granule protein 16 homolog B OS=Homo sapiens OX=9606 GN=ZG16B PE=1 SV=3	ZG16B	22.7	504777	2.29229e+07	9.60743e+06	2.21192e+06	1.40077e+07	9.10015e+06	5.02086e+07	5.2458e+06	1.46326e+06	2.57713e+07	1.8846e+06	6.09889e+07	4.2114e+07	2.2739e+06	2.37637e+06	2.66473e+06	2.01108e+07	9.80721e+06	6.41718e+06	4.00501e+06	627296	922346	2.84234e+06	1.91655e+07	259717
Q9H1E1	Ribonuclease 7 OS=Homo sapiens OX=9606 GN=RNASE7 PE=1 SV=2	RNASE7	17.4	1.10929e+06	889895	175735	2.62184e+06	1.18737e+06	2.20683e+06	248062	1.71709e+06	533769	1.64317e+06	1.41092e+06	8.98636e+06	2.07193e+06	520043	2.78656e+06	4.31402e+06	6.57601e+06	1.75442e+06	1.02574e+06	636561	370785	3.27536e+06	3.65978e+06	7.78161e+06	789264
Q9Y265	RuvB-like 1 OS=Homo sapiens OX=9606 GN=RUVBL1 PE=1 SV=1	RUVBL1	50.2	260675	790910	1.67414e+06	107135	789320	535615	539938	844898	303815	416003	2.26015e+06	2.38451e+06	403835	1.20161e+06	136791	991054	770288	446200	1.02924e+06	1.33629e+06	490408	215567		789629	252488
P30626	Sorcin OS=Homo sapiens OX=9606 GN=SRI PE=1 SV=1	SRI	21.7	2.3274e+07	3.42039e+07	3.31332e+07	3.31364e+06	4.79602e+07	5.16358e+07	7.25264e+06	8.64043e+07	1.74203e+07	2.44335e+07	2.17854e+08	1.69973e+07	2.07918e+07	8.37413e+07	6.8116e+06	1.63369e+07	3.15144e+07	1.63152e+07	2.44493e+07	2.50945e+08	1.89756e+07	1.87514e+07	1.00414e+07	5.32564e+07	4.18522e+06
Q8NFX7	Syntaxin-binding protein 6 OS=Homo sapiens OX=9606 GN=STXBP6 PE=1 SV=2	STXBP6	23.5	971983	260965	231409		401955	454616	143373		510748	283435	2.60702e+06	8785.61	910971	1.12297e+06	179890	316125	827515	94400.9	166664	2.0762e+06	391851	419498		1.40212e+06
Q9C0K7	STE20-related kinase adapter protein beta OS=Homo sapiens OX=9606 GN=STRADB PE=1 SV=1	STRADB	47	5.83547e+06	4.96526e+06	5.87442e+06	6.37285e+06	1.51702e+07	651436	4.6882e+06	6.73128e+06	595620	1.365e+07	2.26814e+06	1.6454e+06	5.71824e+07	1.04055e+07	496987	6.92724e+06	2.35588e+06	1.50365e+07	7.9637e+06	1.27422e+06	386843	1.90506e+06	2.80145e+06	3.61314e+06	809369
P00750	Tissue-type plasminogen activator OS=Homo sapiens OX=9606 GN=PLAT PE=1 SV=1	PLAT	62.9		70919.1		120326	393336	449151	164263	113437	58085.3		194183		51187.8		99374.4	1.03404e+06	253188	39753.7	242359	256482	230750	337027		116054
P63027	Vesicle-associated membrane protein 2 OS=Homo sapiens OX=9606 GN=VAMP2 PE=1 SV=3	VAMP2	12.7	4.34197e+06	2.57245e+06	7.91511e+06	72083.5	4.97338e+06	7.88054e+06	1.31524e+06	5.50274e+06	3.14582e+06	1.59883e+06	6.26495e+06	676172	893915	6.64253e+06	902025	1.26267e+07	1.34679e+07	1.23409e+06	2.27837e+06	1.32182e+06	134113	1.51107e+07	6.15544e+06	3.12454e+07	583238
O75691	Small subunit processome component 20 homolog OS=Homo sapiens OX=9606 GN=UTP20 PE=1 SV=3	UTP20	318.2	3.82083e+07	1.34167e+08	5.7906e+07	7409923	1.49855e+08	2.70882e+07	6.99827e+07	1.42363e+08	5.02652e+07	1.14666e+08	2.86608e+08	1.73437e+08	1.02062e+08	2.03513e+08	2.84712e+07	1.87819e+08	7.65312e+07	7.43714e+07	5.71828e+07	2.02594e+07		2.71281e+07	5.83335e+06	1.3917e+08	9.01487e+07
O43592	Exportin-T OS=Homo sapiens OX=9606 GN=XPOT PE=1 SV=2	XPOT	109.9		533111		186041	376622			119962				7.24217e+06	4.73936e+06	320323		242022		24760.8	193064	486912		362111		29890.3	18220.6
Q6UX71	Plexin domain-containing protein 2 OS=Homo sapiens OX=9606 GN=PLXDC2 PE=1 SV=1	PLXDC2	59.5	457264	451050	830282	622331	2.04526e+06	460908	726324	732223	494753	1.13472e+06	761076	1.55849e+06	1.77345e+06	786900	66251.9	528441	336709	443354	524742	306534		5.07691e+06	759368	523791	165180
Q9BRL6	Serine/arginine-rich splicing factor 8 OS=Homo sapiens OX=9606 GN=SRSF8 PE=1 SV=1	SRSF8	32.3	308805	306080	1.05347e+06	475536	687366	371987	474318	473768			2.93891e+06		408551	1.21664e+06		320137	1.33591e+06		816252		221530	576500		402069
Q687X5	Metalloreductase STEAP4 OS=Homo sapiens OX=9606 GN=STEAP4 PE=1 SV=1	STEAP4	51.9	8.44655e+06	166956	7.17e+06	9.36282e+06	548030	8.44741e+06	4.57802e+06	412673	4.09881e+06	1.33598e+06	7.02885e+06	7.17367e+06	6.68623e+06	3.47911e+06	277943	677107	5.07905e+06	1.93356e+06	113506	4.06773e+06	2.25904e+06	1.36607e+07	1.39756e+06	1.15292e+07	83717.8
P27105	Stomatin OS=Homo sapiens OX=9606 GN=STOM PE=1 SV=3	STOM	31.7	5.18821e+07	4.93087e+07	5.84959e+07	8.74111e+06	1.14873e+08	4.39611e+07	5.13189e+07	9.53684e+07	1.73968e+07	5.00944e+07	1.24724e+08	5.64689e+07	4.28463e+07	1.29429e+08	2.63383e+07	4.43351e+08	6.67094e+07	5.32871e+07	5.86909e+07	5.54953e+08	1.59932e+07	1.60961e+08	1.0982e+08	9.92172e+07	3.30132e+07
P42765	3-ketoacyl-CoA thiolase, mitochondrial OS=Homo sapiens OX=9606 GN=ACAA2 PE=1 SV=2	ACAA2	41.9	1.47407e+06	364943	600721		1.43485e+06	7.202e+06	1.51496e+06	1.32334e+06	634216	1.24357e+06	1.70351e+06	306957	1.96145e+07	1.8151e+06	2.46215e+06	9.7855e+06	1.30288e+06	985681	971199	1.43425e+06	2.00103e+06	3.5069e+06	1.24935e+07	1.16371e+06	9.18045e+06
Q6Q0C0	E3 ubiquitin-protein ligase TRAF7 OS=Homo sapiens OX=9606 GN=TRAF7 PE=1 SV=1	TRAF7	74.6	40188.1	143682	558651	1.79199e+06	146242	167803		1.58147e+06	217867	292679	780305	121492	72495.2	429183	240623	910644	102620	203045	326088	4.24898e+06	1.20072e+06	6.3467e+07		1.01151e+06	280631
Q96LD4	E3 ubiquitin-protein ligase TRIM47 OS=Homo sapiens OX=9606 GN=TRIM47 PE=1 SV=2	TRIM47	69.5	4.65989e+06	1.24379e+06	6.41764e+06	6.51807e+06	6.71036e+06	6.27064e+06	2.08957e+06	6.14727e+06	4.28187e+06	1.34355e+06	8.46767e+06	1.84561e+06	3.99063e+06	2.9151e+07	1.89108e+06	1.27469e+07	8.48106e+06	1.66226e+06	2.34001e+06	5.92505e+06	7.44341e+06	1.70808e+07	1.39272e+06	9.71475e+06	945450
Q5TAA0	Tetratricopeptide repeat protein 22 OS=Homo sapiens OX=9606 GN=TTC22 PE=2 SV=1	TTC22	63.3	271517	613911	181312		207380	263493	97079.3	102994		107374	1.20394e+06				48062.6		343394		71952.8					161512
Q9BX84	Transient receptor potential cation channel subfamily M member 6 OS=Homo sapiens OX=9606 GN=TRPM6 PE=1 SV=2	TRPM6	231.6	219533	486901			595112	76153.6	60761.8	38235.4			2.0698e+06		5957.3	858984		183491			22629.6	41314.9	133094	2.29207e+06		203235
Q9BRA2	Thioredoxin domain-containing protein 17 OS=Homo sapiens OX=9606 GN=TXNDC17 PE=1 SV=1	TXNDC17	13.9	2.66939e+06	2.9674e+06	5.43846e+06	4.94357e+06	3.71293e+06	6.37824e+06	1.06636e+06	4.18376e+06	3.38684e+06	531288	1.26414e+07	1.89849e+06	6.64991e+06	1.45004e+07	1.12662e+06	2.0407e+06	1.00945e+07	2.25288e+06	1.13162e+06	6.14231e+06	3.4529e+06	461718	1.33258e+06	4.84969e+06	1.55184e+06
Q8IV45	UNC5C-like protein OS=Homo sapiens OX=9606 GN=UNC5CL PE=1 SV=2	UNC5CL	57.8	574945					1.70909e+06				356556		2.36284e+06		630294		2.17781e+06			883797	1.37639e+06	1.62283e+06		1.48647e+06	1.87333e+06
P0DP57	Secreted Ly-6/uPAR domain-containing protein 2 OS=Homo sapiens OX=9606 GN=SLURP2 PE=1 SV=1	SLURP2	10.2	1.34691e+06	2.29184e+06	1.57406e+06	2.06205e+06	1.5594e+06	4.37524e+06	4.15159e+07	2.06765e+06	1.53429e+06	2.09737e+06	7.04551e+06	1.97779e+07	1.68054e+07	498633	1.09489e+06	2.52586e+06	4.48784e+06	4.849e+06	1.26371e+07	4.74548e+06	1.07418e+06	9.95231e+06		3.76463e+06	1.45986e+06
O00338	Sulfotransferase 1C2 OS=Homo sapiens OX=9606 GN=SULT1C2 PE=1 SV=1	SULT1C2	34.9	590327	549887	1.68579e+06	461486	1.58525e+06	595375	490590	1.32017e+06	670533	300012	3.60757e+06	485746	523745	4.31495e+06	28897.2	5.72301e+06	656643	724179	533360	878727	39525.4	107056	4.23941e+06	1.30036e+06	112177
Q96HP8	Transmembrane protein 176A OS=Homo sapiens OX=9606 GN=TMEM176A PE=1 SV=1	TMEM176A	26.1	1.69422e+06	376002	495752	230447	932814	751343	2.42022e+06				6.5605e+06	3.85822e+06		9.34275e+06		8.10753e+06	967358			1.96661e+06	4.53366e+06	1.3599e+06	623647	1.03496e+06
Q6UW68	Transmembrane protein 205 OS=Homo sapiens OX=9606 GN=TMEM205 PE=1 SV=1	TMEM205	21.2																1.10699e+06			897347			71965.9
Q15654	Thyroid receptor-interacting protein 6 OS=Homo sapiens OX=9606 GN=TRIP6 PE=1 SV=3	TRIP6	50.3	535648	865190	1.20569e+06	95610.6	858048	1.54313e+06	509663	981198	164921	53113.2	7.24841e+06	251261	210304	3.31557e+06	194960	4.08552e+06	2.52133e+06	271702	558162	3.21014e+06	441741	1.25024e+06	192028	2.39505e+06	270549
Q03169	Tumor necrosis factor alpha-induced protein 2 OS=Homo sapiens OX=9606 GN=TNFAIP2 PE=1 SV=2	TNFAIP2	72.6	1.94384e+06	1.45023e+06	338723	621701	1.69329e+06	1.60037e+06	18713.3	2.24695e+06	106842	725060	1.1068e+07	13492.8	203763	3.19906e+06	486336	3.30543e+06	2.16207e+06	1.1329e+06	2.03316e+06	2.42169e+07	4.22673e+06	9.94701e+06	1.13778e+06	3.07847e+06	485308
O60704	Protein-tyrosine sulfotransferase 2 OS=Homo sapiens OX=9606 GN=TPST2 PE=1 SV=1	TPST2	41.9	290321	407070	587769		1.44043e+06	247426	490470	1.28229e+06	456643	456539	2.72536e+06	1.30715e+06	2.02994e+06	610181	336522	1.27751e+06	504118	439965	654738	1.15607e+06		1.60543e+06	1.03079e+07	308184	1.31942e+06
P06239	Tyrosine-protein kinase Lck OS=Homo sapiens OX=9606 GN=LCK PE=1 SV=6	LCK	58	583789	2.92266e+06	473327		2.51461e+06	1.458e+06	38483.8	491065	383171	146683	1.77898e+06	2.92981e+06	3.44533e+06	1.22382e+06	144512	3.11945e+06	3.73477e+06	2.13394e+06	216441	8.18315e+06			197252	4.07908e+06	231831
P19256	Lymphocyte function-associated antigen 3 OS=Homo sapiens OX=9606 GN=CD58 PE=1 SV=1	CD58	28.1	4.09633e+06	3.0106e+06	5.12529e+06	1.49315e+06	4.9148e+06	3.21279e+06	1.81381e+06	5.10924e+06	1.03732e+06	4.14782e+06	1.47827e+07		331399	7.39638e+06	236360	4.83616e+06	1.44789e+06	1.74676e+06	1.64359e+06	8.78501e+06	2.70015e+06	4.31505e+06	7.58712e+06	5.23596e+06	1.86989e+06
Q12913	Receptor-type tyrosine-protein phosphatase eta OS=Homo sapiens OX=9606 GN=PTPRJ PE=1 SV=3	PTPRJ	145.9	1.53471e+08	9.17246e+07	1.68089e+08	2.28548e+07	1.37272e+08	1.69e+08	1.48663e+08	1.57223e+08	9.37716e+07	1.32069e+08	3.01624e+08	1.04849e+08	1.77454e+08	2.12241e+08	9.69806e+07	1.67235e+08	1.7851e+08	1.59719e+08	1.07906e+08	2.50614e+08	1.08587e+08	1.31362e+08	2.12961e+07	2.51052e+08	5.48519e+07
Q96L92	Sorting nexin-27 OS=Homo sapiens OX=9606 GN=SNX27 PE=1 SV=2	SNX27	61.2	503230	166693	546831		550163	488630	261843	836962	243596		1.45818e+06	290159	220109	1.8351e+06	107318	1.16742e+06	293980		285861	589257	440369	370373	1.20337e+06	924779
P54578	Ubiquitin carboxyl-terminal hydrolase 14 OS=Homo sapiens OX=9606 GN=USP14 PE=1 SV=3	USP14	56	720542	1.7922e+06	622177		1.36476e+06	1.04034e+06	822553	3.02263e+06	826911	410976	4.73295e+06	2.13531e+06	1.42793e+06	1.97286e+06	583013	4.06388e+06	1.36488e+06	544018	812447	536115	664809	3.04513e+06	3.07821e+06	2.80002e+06
Q9P0L0	Vesicle-associated membrane protein-associated protein A OS=Homo sapiens OX=9606 GN=VAPA PE=1 SV=3	VAPA	27.9	90464.7	1.30187e+06	412192	178699	1.19444e+06		86413.2	154436	686803	169952	323553	355527	12315.7	881457	155922	782330	512333	37745.1	347830	267173	1.52801e+06	1.30187e+06		615995
Q9Y279	V-set and immunoglobulin domain-containing protein 4 OS=Homo sapiens OX=9606 GN=VSIG4 PE=1 SV=1	VSIG4	44		380337		262446			134474	556353			791842	670470	371871	186660			258004		539935	172134		5.84732e+06	165147	250841	866027
Q15382	GTP-binding protein Rheb OS=Homo sapiens OX=9606 GN=RHEB PE=1 SV=1	RHEB	20.5	578757	340501	1.73786e+06	72012.4	1.37464e+06	1.18508e+06	442569	924583	249067	75196.5	2.46818e+06			2.23318e+06	625463	413245	1.19934e+06			1.26081e+06		801760	189292	1.72022e+06	847153
P49591	Serine--tRNA ligase, cytoplasmic OS=Homo sapiens OX=9606 GN=SARS1 PE=1 SV=3	SARS1	58.7	229740	976746	717705	487966	784423	793995	300969		371724	289925	1.1582e+06		689341	1.26905e+06		723752		767448	466381	466397				592820
P01033	Metalloproteinase inhibitor 1 OS=Homo sapiens OX=9606 GN=TIMP1 PE=1 SV=1	TIMP1	23.2	3.51504e+06	2.42371e+06	2.2009e+07	8.94758e+06	8.0935e+06	1.78272e+07	3.89765e+07	8.48198e+06	2.8192e+07	2.27343e+06	1.18323e+06	1.13827e+07	5.21848e+06	1.88612e+06	1.32903e+06	6.93848e+07	1.26575e+07	3.77775e+06	8.28448e+06	4.35494e+06	7.20511e+06	3.91035e+06	8.73085e+06	1.10636e+07	4.84574e+06
Q93009	Ubiquitin carboxyl-terminal hydrolase 7 OS=Homo sapiens OX=9606 GN=USP7 PE=1 SV=2	USP7	128.2	919291	808199	1.39445e+06	851112	319706	248916	98091.6		466337	118817	602056	1.86831e+07	4.64635e+06	1.10939e+06	52105	357338	366101		551870	676895	333870	72859.8	124416	584667	181862
O60763	General vesicular transport factor p115 OS=Homo sapiens OX=9606 GN=USO1 PE=1 SV=2	USO1	107.8	1.07273e+06	3.47754e+06	1.79062e+06	650233	2.14657e+06	1.14763e+06	262327	1.99521e+06	463997	1.16305e+06	5.58165e+06	2.37057e+06	2.29007e+06	3.45505e+06	536886	3.62928e+06	1.14606e+06	855699	1.29383e+06	1.69867e+06	500884	737886	3.04246e+06	2.31775e+06	327915
P19320	Vascular cell adhesion protein 1 OS=Homo sapiens OX=9606 GN=VCAM1 PE=1 SV=1	VCAM1	81.2		3.89215e+06	275541	578768	1.63214e+06	654880		1.78587e+06		4.50153e+06	828179	4.59384e+06	1.59593e+07		533324	1.45698e+07	2.93698e+06	1.46586e+06	2.57526e+06	3.0987e+06			1.87262e+06	1.4027e+06	652136
O15240	Neurosecretory protein VGF OS=Homo sapiens OX=9606 GN=VGF PE=1 SV=2	VGF	67.2	7.70529e+06	5.32061e+06	1.31509e+07	534770	7.16762e+06	9.44614e+06	2.19726e+06	1.00612e+07	7.23141e+06	4.32533e+06	3.11863e+07	1.93506e+06		1.36656e+07	3.70819e+06	6.27019e+06	6.32294e+06	3.30748e+06	5.87527e+06	1.23634e+07	4.12749e+06	8.60764e+06	4.15497e+07	7.40961e+06	3.47802e+07
Q8NEY4	V-type proton ATPase subunit C 2 OS=Homo sapiens OX=9606 GN=ATP6V1C2 PE=1 SV=2	ATP6V1C2	48.7	751444	3.31218e+06	861529	2.36515e+06	1.93417e+06	957085	1.16857e+06	1.56508e+06		395132	1.07059e+07	1.55585e+06	2.24974e+07	2.16396e+06	201831	3.19706e+06	2.11775e+06	2.87668e+06	1.20664e+06	4.26571e+06	1.4757e+06	1.80058e+06	2.4823e+07	3.23832e+06	364724
Q16827	Receptor-type tyrosine-protein phosphatase O OS=Homo sapiens OX=9606 GN=PTPRO PE=1 SV=2	PTPRO	138.3	3.60566e+06	1.36164e+07	5.36115e+06	6.47226e+07	1.9191e+07	4.49142e+06	4.2795e+06	1.75456e+07	9.33953e+06	7.09656e+06	1.33419e+07	1.38308e+07	6.00709e+06	1.48649e+07	804547	3.56477e+07	1.0179e+07	7.73322e+06	7.25086e+06	451028	2.3669e+06	6.10314e+06	147426	1.07896e+07	6.01568e+06
P05451	Lithostathine-1-alpha OS=Homo sapiens OX=9606 GN=REG1A PE=1 SV=3	REG1A	18.7	8.98099e+06	3.72987e+06	1.65969e+07	9.8766e+06	2.68579e+06	1.29861e+07	6.6471e+06	2.7559e+07	6.80811e+06	4.33636e+06	1.30929e+08	2.82269e+07	2.12438e+07	2.47317e+07	1.15408e+07	4.89204e+06	2.53593e+07	1.85216e+06	2.5738e+07	1.4746e+07	1.24398e+07	5.73887e+07	2.45097e+08	4.44888e+07	1.26425e+08
Q9ULC3	Ras-related protein Rab-23 OS=Homo sapiens OX=9606 GN=RAB23 PE=1 SV=1	RAB23	26.6	6.44766e+06	999352	7.50302e+06	278937	2.37628e+06	2.6576e+06	1.81609e+06	2.24905e+06	1.05214e+06	519451	9.71047e+06	2.13469e+06	939938	8.45567e+06	1.20235e+06	2.32668e+06	3.69524e+06	1.33308e+06	894396	4.97698e+06	581067	942450	235358	5.14175e+06	183607
Q8WV41	Sorting nexin-33 OS=Homo sapiens OX=9606 GN=SNX33 PE=1 SV=1	SNX33	65.2	9.40724e+06	3.03984e+06	5.96209e+06	956834	4.14101e+06	1.78029e+06	1.22121e+06	4.66597e+06	3.26219e+06	3.66684e+06	4.28229e+06	344624	2.91906e+06	2.91406e+06	3.1592e+06	2.28494e+06	3.06964e+06	1.7007e+06	3.52835e+06	9.05615e+06	4.28094e+06	9.88809e+06	6.28046e+07	8.15013e+06	2.98025e+06
P40763	Signal transducer and activator of transcription 3 OS=Homo sapiens OX=9606 GN=STAT3 PE=1 SV=2	STAT3	88	665905	2.43604e+06	1.00525e+06	813498	1.63812e+06	1.12881e+06	322700	2.51295e+06	885800	675418	3.48602e+06	1.43081e+06	5.75609e+06	3.90851e+06	409525	3.32041e+06	1.44195e+06	2.18192e+06	2.20289e+06	2.48792e+06	467144	1.7307e+07	60294.8	4.11975e+06
O00506	Serine/threonine-protein kinase 25 OS=Homo sapiens OX=9606 GN=STK25 PE=1 SV=1	STK25	48.1	479623	377664	1.16906e+06		535557	1.12957e+06	218882	461058	215988	97915.1	2.25972e+06	21028.3	3.35967e+06	2.11984e+06		816981	2.09233e+06	172015	195230	2.43463e+06	327691			3.15693e+06
P54577	Tyrosine--tRNA ligase, cytoplasmic OS=Homo sapiens OX=9606 GN=YARS1 PE=1 SV=4	YARS1	59.1		604883	63470	24288.8	469808		15067.5	351189		141704	176436	5100.48		259601	62591.2	745576	27279.1	23072.1	335463	273222		392368		181624
P07814	Bifunctional glutamate/proline--tRNA ligase OS=Homo sapiens OX=9606 GN=EPRS1 PE=1 SV=5	EPRS1	170.5	215202	1.82807e+06	461247	272267	1.18455e+06	420541	377702	646031	40791.9	210354	1.42115e+06	142092	169206	486863	29948.7	1.73669e+06	712353	188009	731223	358564	124641	1.017e+06	308445	488462
Q8TDW5	Synaptotagmin-like protein 5 OS=Homo sapiens OX=9606 GN=SYTL5 PE=1 SV=1	SYTL5	81.5				204543	230855			228448						82576.8	74119.2	425521	416160		236561	1.71455e+06	112032	1.01092e+06		497697	217412
P07951	Tropomyosin beta chain OS=Homo sapiens OX=9606 GN=TPM2 PE=1 SV=1	TPM2	32.8		598082		247881							911531	381413		536678								643365		661207
Q92956	Tumor necrosis factor receptor superfamily member 14 OS=Homo sapiens OX=9606 GN=TNFRSF14 PE=1 SV=3	TNFRSF14	30.4	2.26231e+06		4.83156e+06		1.94648e+06	3.84108e+06	1.98859e+06	5.46107e+06	551179	1.89258e+06	5.29204e+07	8.10009e+06	2.96497e+06	7.09008e+06	1.32742e+06	4.19825e+06	1.45388e+06		2.98376e+06	4.88365e+06	936470	1.96936e+06	3.47439e+07	1.77144e+06	6.39962e+06
O14817	Tetraspanin-4 OS=Homo sapiens OX=9606 GN=TSPAN4 PE=1 SV=1	TSPAN4	26.1	8.623e+06	2.93762e+06	1.15807e+07	10751626	1.67676e+07	1.46387e+07	6.38924e+06	1.55366e+07	1.23638e+07	5.48619e+06	1.29529e+07	8.08781e+06	1.45068e+07	2.16911e+07	2.50641e+06	9.8515e+06	1.81808e+07	8.36235e+06	2.0651e+06	5.73054e+06	5.1557e+06	9.45681e+06	1.38765e+07	1.80396e+07	1.58605e+06
P62253	Ubiquitin-conjugating enzyme E2 G1 OS=Homo sapiens OX=9606 GN=UBE2G1 PE=1 SV=3	UBE2G1	19.5		990431		74934.3	348327	140712	120839	129979	69543	120126	771896	581260		353598	49702.3	288950	102158	266041	86210.1	198787		102861		213721	59427.7
Q9BZF9	Uveal autoantigen with coiled-coil domains and ankyrin repeats OS=Homo sapiens OX=9606 GN=UACA PE=1 SV=2	UACA	162.4	127841	802297	403249	186983	1.06705e+06	660375	405766	900842	187816	168779	1.53765e+06	1.26468e+06		1.20133e+06	250501	1.40946e+06	1.38556e+06	571162	433004	894239	380958	1.95779e+06	632940	1.23207e+06	237737
O95497	Pantetheinase OS=Homo sapiens OX=9606 GN=VNN1 PE=1 SV=2	VNN1	57	3.76814e+06	2.845e+06	3.67101e+06	3.88163e+06	1.6798e+07	3.77399e+06	322906	8.33443e+06	2.17633e+06	3.34862e+06	1.72968e+07	4.81477e+06	1.93646e+06	1.76174e+07	2.7381e+06	6.69743e+06	5.62858e+06	2.46568e+06	2.6643e+06	3.07125e+06	2.51287e+06	2.87665e+07	3.8557e+06	9.83864e+06	492894
P05388	60S acidic ribosomal protein P0 OS=Homo sapiens OX=9606 GN=RPLP0 PE=1 SV=1	RPLP0	34.3	1.31437e+06	5.53914e+06	778096	878800	1.95254e+06	467644	78759.3	483755	182363	779493	2.51707e+06	168284	2.16621e+06	716233		1.50242e+06	283673	1.9454e+06	1.98873e+06	309444		1.95923e+06		350826
P62266	40S ribosomal protein S23 OS=Homo sapiens OX=9606 GN=RPS23 PE=1 SV=3	RPS23	15.8		1.14185e+06			357904		106902			253416	88318.5	9220.71	25088.3		63298.6	423967	57154.8	101014	232856
Q9Y3I0	RNA-splicing ligase RtcB homolog OS=Homo sapiens OX=9606 GN=RTCB PE=1 SV=1	RTCB	55.2	274744	1.99253e+06	792454	612792	1.09634e+06	466776	879886	1.36715e+06	45511.2	432701	3.93287e+06	415613	83199.5	3.32082e+06	33403	2.29156e+06	1.03759e+06	845260	1.28056e+06	1.45782e+06	18715.9	6.24924e+06	832891	1.06484e+06	428609
Q9UJC5	SH3 domain-binding glutamic acid-rich-like protein 2 OS=Homo sapiens OX=9606 GN=SH3BGRL2 PE=1 SV=2	SH3BGRL2	12.3		756495			154175	132578		56974.7	159521	102628	2.06872e+06	2.85901e+06	1.88807e+06	293618	72633.5	194618		76470.6	73832.9	445485				257904	160869
Q9NR46	Endophilin-B2 OS=Homo sapiens OX=9606 GN=SH3GLB2 PE=1 SV=1	SH3GLB2	43.9	144158	778600	387463	12026.4	911259	1.84462e+06	21244.8	284644	330341	227777	2.34396e+06	218620	196154	833773	92788.1	526819	1.5205e+06	145907	391519	354293	20147.9	1.36041e+06	737793	658970
Q9H2V7	Protein spinster homolog 1 OS=Homo sapiens OX=9606 GN=SPNS1 PE=1 SV=1	SPNS1	56.6	2.00618e+06	2.19099e+06	2.40954e+06	850134	5.39878e+06	3.40642e+06	161496	3.44944e+06	1.38854e+06	1.38529e+06	5.778e+06	1.60472e+06	1.14899e+06	9.89036e+06	676222	4.63898e+06	3.87928e+06	1.26322e+06	3.17453e+06	3.23129e+06	404973	1.2513e+06	1.06176e+07	4.02424e+06	2.86385e+06
P02814	Submaxillary gland androgen-regulated protein 3B OS=Homo sapiens OX=9606 GN=SMR3B PE=1 SV=2	SMR3B	8.2	137136	268458	460854	3.60011e+06	315528					121873	336173		1.35905e+06	200444			1.78353e+06	1.02465e+07	1.60397e+06		192162		1.55532e+06	2.13213e+06	141208
Q9UBC9	Small proline-rich protein 3 OS=Homo sapiens OX=9606 GN=SPRR3 PE=1 SV=2	SPRR3	18.1	3.47579e+06	6.70804e+08	7.20793e+06	2.13727e+08	6.33646e+08	1.66632e+08	2.5861e+06	4.73028e+07	2.30936e+06	3.47919e+08	9.73171e+08	1.59004e+07	9.73938e+06	9.80927e+07	4.2772e+07	2.02572e+08	4.43206e+07	5.7446e+08	3.36881e+07	5.20503e+07	8.75065e+06	1.80455e+08	2.414e+07	6.8747e+07	8.48514e+06
O95630	STAM-binding protein OS=Homo sapiens OX=9606 GN=STAMBP PE=1 SV=1	STAMBP	48	4.6288e+06	2.18586e+06	7.41313e+06	400854	3.87306e+06	5.79404e+06	6.8037e+06	4.13349e+06	2.45745e+06	1.00925e+06	1.7361e+07	9.02905e+06	7.82812e+06	1.83281e+07	1.27001e+06	6.2247e+06	6.35712e+06	4.59369e+06	1.4238e+06	1.65066e+07	2.85962e+06	5.86323e+06	4.71741e+06	1.21859e+07	860237
P31948	Stress-induced-phosphoprotein 1 OS=Homo sapiens OX=9606 GN=STIP1 PE=1 SV=1	STIP1	62.6	1.1555e+06	1.95622e+06	1.71516e+06	365195	1.09e+06	2.97931e+06	195166	1.22241e+06	1.00896e+06	733959	5.69927e+06	1.44466e+06	1.60637e+06	3.82223e+06	300974	1.64324e+06	843486	84673.9	432949	1.83951e+07	848185	2.73425e+06	1.09801e+07	2.08409e+06	378220
O43581	Synaptotagmin-7 OS=Homo sapiens OX=9606 GN=SYT7 PE=1 SV=3	SYT7	45.5	1.90799e+06	180081	1.6787e+06		361765	2.25991e+06	97560.3	617353	1.04098e+06	68965.3	1.16361e+06	74547.6	16563.9	686875	175951		1.28811e+06	75541.6		824379	403406	839990	1.67688e+06	2.12985e+06
Q99536	Synaptic vesicle membrane protein VAT-1 homolog OS=Homo sapiens OX=9606 GN=VAT1 PE=1 SV=2	VAT1	41.9	6.5069e+06	4.1118e+06	1.30795e+07	5.23095e+06	8.41394e+06	7.7496e+06	9.64005e+06	6.1953e+06	5.82153e+06	2.43629e+06	2.64173e+07	5.78084e+06	5.0455e+06	3.22068e+07	2.29278e+06	7.65149e+06	5.29756e+06	8.71348e+06	2.53795e+06	1.07945e+07	1.79933e+06	1.06872e+07	1.28086e+07	1.0293e+07	2.20246e+06
O00308	NEDD4-like E3 ubiquitin-protein ligase WWP2 OS=Homo sapiens OX=9606 GN=WWP2 PE=1 SV=2	WWP2	98.9		163294			203267	100634		452516		62900.7	207060					360377				705328	44122.5
P62753	40S ribosomal protein S6 OS=Homo sapiens OX=9606 GN=RPS6 PE=1 SV=1	RPS6	28.7	296053	1.82182e+06	539059	413760	2.02213e+06	1.08554e+06	829347	502847		422898	1.87271e+06	715499				3.31592e+06	1.24864e+06	526635	684488	54566.1		214185		330023	379346
Q8WWT9	Solute carrier family 13 member 3 OS=Homo sapiens OX=9606 GN=SLC13A3 PE=1 SV=1	SLC13A3	66.8	3.50136e+06	3.26172e+06	9.68318e+06	240411	4.89291e+06	7.65083e+06	1.07678e+07	1.36893e+06	5.5172e+06	506570	978671	964935	492634	9.15103e+06	930188	877381	3.53468e+06	189074	571589		1.04278e+06	3.59331e+06	570504	980650	519660
Q9UHW9	Solute carrier family 12 member 6 OS=Homo sapiens OX=9606 GN=SLC12A6 PE=1 SV=2	SLC12A6	127.5	7.57449e+06	2.0862e+06	8.07214e+06	1.0545e+06	3.17068e+06	1.00725e+07	3.52288e+06	4.90227e+06	3.96081e+06	1.55382e+06	1.28648e+07	842151	440296	1.8778e+07	2.61588e+06	5.00668e+06	1.01172e+07	3.02346e+06	1.85726e+06	8.21548e+06	5.84596e+06	1.09297e+07	250340	1.49482e+07	1.80954e+06
Q16181	Septin-7 OS=Homo sapiens OX=9606 GN=SEPTIN7 PE=1 SV=2	SEPTIN7	50.6		3.22135e+06	442651	2.64238e+06	2.07758e+06	2.43999e+06	994198	5.61242e+06	1.00295e+06	1.17214e+06	4.23026e+06	363980	536356	3.51766e+06	635910	5.85828e+06	4.85192e+06	1.39945e+06	2.24094e+06	7.94552e+06	1.96584e+06	1.55583e+06	1.00211e+06	6.03895e+06	1.44701e+06
O94813	Slit homolog 2 protein OS=Homo sapiens OX=9606 GN=SLIT2 PE=1 SV=1	SLIT2	169.8		542516	940449		116520	664191	1.11185e+06	121157	581805	113161		132898	747379		4360.18	585386	193655					1.0031e+06	452094
P09758	Tumor-associated calcium signal transducer 2 OS=Homo sapiens OX=9606 GN=TACSTD2 PE=1 SV=3	TACSTD2	35.7	767171	2.11363e+06	1.10585e+06		2.9036e+06	2.25454e+06	210129	3.06459e+06	845142	843192	6.82213e+06			1.84814e+06	1.27634e+06	2.66523e+06	1.63968e+06	612724	1.57649e+06	1.30539e+06	1.6273e+06	5.89292e+06	7.06728e+06	2.04172e+06	1.62735e+06
Q14258	E3 ubiquitin/ISG15 ligase TRIM25 OS=Homo sapiens OX=9606 GN=TRIM25 PE=1 SV=2	TRIM25	70.9	149086	1.6719e+06	478404	764650	978129		201748	683425	46885.3	255278	1.47053e+06	832433	256064	1.22356e+06	31583.8	2.41208e+06	238135	305549	895769	1.6101e+06	241374	1.00291e+07	183476	411804	45958.8
Q92623	Tetratricopeptide repeat protein 9A OS=Homo sapiens OX=9606 GN=TTC9 PE=1 SV=3	TTC9	24.4		292983	839534	30595.6	114776	47511.8	69267.4			63605.9			143546	20836.5	17342.3			90057	51181.9	30834.4	16258.5			49692.2	52742
Q6EMK4	Vasorin OS=Homo sapiens OX=9606 GN=VASN PE=1 SV=1	VASN	71.7	7.29254e+06	2.12729e+08	2.74976e+07	1.22527e+08	5.25428e+08	1.76356e+07	9.60443e+07	1.51623e+08	1.13448e+07	2.44334e+08	1.45718e+07	4.80969e+07	4.54844e+08	3.76378e+07	5.49288e+06	3.63016e+08	2.22663e+08	3.46356e+08	2.05207e+08	3.26954e+07	5.42965e+06	1.84519e+07	1.53663e+07	8.95786e+07	1.71373e+07
Q86UX7	Fermitin family homolog 3 OS=Homo sapiens OX=9606 GN=FERMT3 PE=1 SV=1	FERMT3	75.9		315987	130836	497084	1.554e+06	1.52557e+06	93733	4.62906e+06	186511	46344.5	1.66345e+06	2.62635e+06	690274		383694	870108	1.22106e+06	592618	1.00536e+06	1.14773e+06	1.22662e+06	3.67616e+06	6.73258e+06	3.00855e+06
Q9NP79	Vacuolar protein sorting-associated protein VTA1 homolog OS=Homo sapiens OX=9606 GN=VTA1 PE=1 SV=1	VTA1	33.9	6.66974e+07	3.15465e+07	1.21394e+08	7.05507e+06	9.24961e+07	7.47144e+07	7.68895e+07	7.27053e+07	2.45149e+07	1.97552e+07	1.85751e+08	9.49475e+07	4.48715e+07	2.35469e+08	2.53927e+07	1.08893e+08	7.26396e+07	6.13787e+07	3.12484e+07	1.29543e+08	2.70943e+07	8.29633e+07	5.31146e+07	1.01605e+08	1.27889e+07
Q9Y666	Solute carrier family 12 member 7 OS=Homo sapiens OX=9606 GN=SLC12A7 PE=1 SV=3	SLC12A7	119	203310	53874	1.45088e+06		117053	584975	489163	267870	663837	118183	68714.7			1.30312e+06	49570	335132	230485	72692.7	40384.8		133444		4.75993e+07	220145	176657
Q9Y2Z0	Protein SGT1 homolog OS=Homo sapiens OX=9606 GN=SUGT1 PE=1 SV=3	SUGT1	41	298724	429660	300112		470803	434097	283129	596523	74920.5	185961	1.88355e+06	131838	22247.6	1.50559e+06	54220.9	1.16845e+06	526771	76773.2	114378	147995	108600	2.72745e+06		994289
P78330	Phosphoserine phosphatase OS=Homo sapiens OX=9606 GN=PSPH PE=1 SV=2	PSPH	25			398541		303575		312157	170151			704449			855795		209096		367526	133292					228848
Q9Y5X3	Sorting nexin-5 OS=Homo sapiens OX=9606 GN=SNX5 PE=1 SV=1	SNX5	46.8	777346	1.05073e+06	1.947e+06	67312.2	1.21199e+06	1.06225e+06	1.45553e+06	674138		253887	3.01703e+06	84774.5	54052.3	2.1082e+06	167725	2.02123e+06	531946	141227	458561	323359	292302		233172	598383	20885.5
P25325	3-mercaptopyruvate sulfurtransferase OS=Homo sapiens OX=9606 GN=MPST PE=1 SV=3	MPST	33.2	3.99779e+06	2.06152e+07	5.87459e+06	3.04827e+07	1.85093e+07	4.46688e+06	6.68926e+06	1.78397e+07	1.88087e+06	1.38861e+07	1.00712e+07	7.74939e+06	2.55634e+07	1.61489e+07	2.64167e+06	1.25058e+07	1.95358e+07	2.30174e+07	1.60789e+07	1.29012e+07	4.09043e+06	1.2679e+07	1.24792e+06	2.22058e+07	7.63155e+06
O60784	Target of Myb protein 1 OS=Homo sapiens OX=9606 GN=TOM1 PE=1 SV=2	TOM1	53.8	4.06022e+06	1.22238e+08	4.65459e+06	5.15231e+06	8.11709e+07	4.57591e+06	1.95719e+06	5.47974e+06	2.77595e+06	2.15381e+07	6.74286e+06	1.94024e+06	1.41157e+06	7.11413e+06	2.38958e+06	9.11035e+06	1.10052e+07	9.01255e+06	3.66126e+06	3.35799e+06	1.41515e+06	1.32622e+07	8.51969e+06	4.87611e+06	3.01686e+06
O14773	Tripeptidyl-peptidase 1 OS=Homo sapiens OX=9606 GN=TPP1 PE=1 SV=2	TPP1	61.2	3.2997e+07	3.23872e+07	1.21564e+07	1.5614e+07	9.00582e+07	1.44008e+07	3.94755e+07	1.20308e+08	4.34792e+06	5.29482e+07	2.01521e+07	1.10245e+08	6.06433e+07	1.77027e+07	1.37853e+07	3.06076e+08	2.93293e+07	4.29344e+07	3.59405e+07	2.0676e+06	8.50369e+06	1.09834e+07	1.22783e+07	6.24951e+07	1.52666e+07
Q7Z4L5	Tetratricopeptide repeat protein 21B OS=Homo sapiens OX=9606 GN=TTC21B PE=1 SV=2	TTC21B	150.8	202974		221039	108924		148690	4.51863e+06		129536	2.71181e+06	428961		114709	412994	6.37277e+06	301671				3.00894e+06	1.28457e+06	1.14417e+07		1.01839e+07
Q8NHM4	Putative trypsin-6 OS=Homo sapiens OX=9606 GN=PRSS3P2 PE=5 SV=2	PRSS3P2	26.5																522437			427888		605458	407274	1.5132e+07		374923
Q99816	Tumor susceptibility gene 101 protein OS=Homo sapiens OX=9606 GN=TSG101 PE=1 SV=2	TSG101	43.9	2.10536e+08	4.69278e+07	1.75854e+08	6.94895e+06	1.04285e+08	1.61853e+08	5.0719e+07	1.56708e+08	1.08769e+08	5.28102e+07	3.14573e+08	3.94721e+07	9.85559e+07	2.71988e+08	8.2847e+07	1.10234e+08	1.65843e+08	8.30658e+07	5.62397e+07	3.24001e+08	5.94092e+07	2.15754e+08	2.45033e+07	2.94554e+08	1.9905e+07
Q7Z5L0	Vitelline membrane outer layer protein 1 homolog OS=Homo sapiens OX=9606 GN=VMO1 PE=1 SV=1	VMO1	21.5		8.08534e+06	1.07592e+07	2.67308e+06	1.2049e+07	4.69697e+06	3.77077e+07	6.74745e+06	338782	3.86962e+06	9.63487e+06	3.01309e+07	3.43071e+07	3.41803e+06	270646	2.90894e+07	1.21766e+07	9.38441e+06	2.48672e+07	6.67832e+06	8.43574e+06	1.10805e+09	7.42283e+06	7.68784e+06	677846
P21796	Voltage-dependent anion-selective channel protein 1 OS=Homo sapiens OX=9606 GN=VDAC1 PE=1 SV=2	VDAC1	30.8	2.04668e+07	1.78159e+07	5.87458e+07	1.76131e+07	2.93544e+07	6.4962e+07	1.21832e+08	4.91838e+07	1.76836e+07	9.67859e+06	5.81413e+07	5.94599e+07	2.40637e+07	3.01724e+07	1.59657e+07	5.25755e+08	2.29981e+07	1.12149e+07	2.63223e+07	4.17549e+06	4.02535e+06	1.80114e+07	3.34361e+08	2.51564e+07	1.19605e+07
P52735	Guanine nucleotide exchange factor VAV2 OS=Homo sapiens OX=9606 GN=VAV2 PE=1 SV=2	VAV2	101.2	44703.5	82736.1	399757	28804.1	270344	106854	231945	126111	31169.2	9811.16	431092		5539.36	530788	333838	523073	308167	152633	30740.8	308656	132232	161189		349916
O75083	WD repeat-containing protein 1 OS=Homo sapiens OX=9606 GN=WDR1 PE=1 SV=4	WDR1	66.2	4.47962e+07	6.21632e+07	6.75555e+07	1.26626e+08	7.89835e+07	4.21313e+07	3.50135e+07	6.94695e+07	4.26271e+07	4.09748e+07	1.62733e+08	2.15913e+07	3.63743e+07	1.33709e+08	2.9973e+07	9.23141e+07	1.33513e+08	9.17462e+07	5.41238e+07	8.12453e+07	3.03369e+07	4.14771e+07	4.60918e+08	6.45676e+07	5.08625e+07
Q9H7D7	WD repeat-containing protein 26 OS=Homo sapiens OX=9606 GN=WDR26 PE=1 SV=3	WDR26	72.1		991073	17426.8		310848		33419.2	145529		221483	610722		6.41315e+06	242633		1.46712e+06	227720	311441	367151	187042		861059	184199		459718
Q9BRG1	Vacuolar protein-sorting-associated protein 25 OS=Homo sapiens OX=9606 GN=VPS25 PE=1 SV=1	VPS25	20.7	1.30431e+07	8.48834e+06	1.34438e+07	127158	1.05523e+07	5.44556e+06	7.51494e+06	1.065e+07	6.9657e+06	1.22499e+07	1.60041e+07	5.77239e+07	4.64897e+07	1.75827e+07	1.71369e+07	1.16678e+07	5.45774e+06	6.65899e+06	8.93097e+06	1.54286e+07	3.84504e+06	5.07817e+06	4.836e+06	1.19499e+07	4.82592e+06
Q9P253	Vacuolar protein sorting-associated protein 18 homolog OS=Homo sapiens OX=9606 GN=VPS18 PE=1 SV=2	VPS18	110.1					733115			162171			164235	208982		286890		383678
P55058	Phospholipid transfer protein OS=Homo sapiens OX=9606 GN=PLTP PE=1 SV=1	PLTP	54.7	39764.1			1559131		64330.2	22799.1			96320.2			22671.3	95125.5	15953.8			307898	63020.1	53625.6	242007	6.93121e+06	84760.5
Q8WVV4	Protein POF1B OS=Homo sapiens OX=9606 GN=POF1B PE=1 SV=3	POF1B	68	736111	1.45121e+07	400166	1.72962e+06	2.95173e+06	355451	226127	299640	6.94443e+06	1.0452e+06	2.8133e+06	1.22424e+07	1.09681e+07	681774	503910	887586	301606	507948	583631	3.77384e+06	1.78572e+06	3.02409e+07	8.36888e+06	3.287e+06	1.8261e+06
Q96DM3	Regulator of MON1-CCZ1 complex OS=Homo sapiens OX=9606 GN=RMC1 PE=1 SV=2	RMC1	74.9		105722			368310						257324					306734
P55017	Solute carrier family 12 member 3 OS=Homo sapiens OX=9606 GN=SLC12A3 PE=1 SV=3	SLC12A3	113.1	1.96715e+08	1.58387e+08	3.67036e+08	2.67265e+06	4.804e+08	3.28293e+08	2.87461e+08	1.14005e+08	5.53919e+07	2.10785e+08	1.68735e+09	1.022e+08	3.18597e+08	6.78194e+08	2.0372e+08	4.81009e+07	9.58396e+07	8.87e+07	9.71716e+07	1.14851e+08	5.95694e+07	8.12241e+07	5.42417e+07	1.6298e+08	1.64732e+07
Q96F10	Thialysine N-epsilon-acetyltransferase OS=Homo sapiens OX=9606 GN=SAT2 PE=1 SV=1	SAT2	19.1	1.11545e+06	243133	3.03304e+06		790657	473099	176411	739402	404783	302485	766817			2.47412e+06	129103	955796	387703	46434.1	152341	84200.8			118908	230507
O75368	SH3 domain-binding glutamic acid-rich-like protein OS=Homo sapiens OX=9606 GN=SH3BGRL PE=1 SV=1	SH3BGRL	12.8	333656	1.23826e+06	1.85427e+06	3133392	306458	1.82875e+06	1.99579e+06	2.38986e+06	286819		2.39086e+07	644638	3.13971e+06	1.33505e+07	1.20944e+06	912789	2.56643e+06	2.36278e+06	678537	9.80437e+06	2.18884e+06	6.07869e+06	5.08624e+06	7.6236e+06	725311
Q8IWU5	Extracellular sulfatase Sulf-2 OS=Homo sapiens OX=9606 GN=SULF2 PE=1 SV=1	SULF2	100.4	584291	1.37164e+07	7.90065e+06	2.50897e+06	2.10607e+07	1.60378e+06	1.60311e+07	7.40291e+06		2.12639e+07	6.46478e+07	8.12457e+06	9.1022e+06	4.4187e+06	1.63125e+06	7.8825e+06	3.93335e+06	7.00318e+06	1.07915e+07	1.60332e+07	145501	5.76248e+06	3.08936e+07	3.26233e+06	1.10833e+07
Q9ULP9	TBC1 domain family member 24 OS=Homo sapiens OX=9606 GN=TBC1D24 PE=1 SV=2	TBC1D24	62.9	107243	245606	529323	156217	923003	299325			174482	173836	2.14238e+06	5.27414e+06	1.29732e+06	1.37348e+06	343445	103929	495042	341249	379544				816614	406975	87425
P13693	Translationally-controlled tumor protein OS=Homo sapiens OX=9606 GN=TPT1 PE=1 SV=1	TPT1	19.6	2.50901e+06	1.31295e+07	4.96846e+06	263192	6.64146e+06	5.86617e+06	2.01862e+06	3.04169e+06	2.10736e+06	2.77192e+06	1.24287e+07	3.29713e+06	3.15129e+06	1.4128e+07	1.82846e+06	5.6271e+06	5.20881e+06	2.62618e+06	2.13322e+06	6.55213e+06	1.21561e+06	4.29518e+06	230767	8.88444e+06	414402
Q9UI12	V-type proton ATPase subunit H OS=Homo sapiens OX=9606 GN=ATP6V1H PE=1 SV=1	ATP6V1H	55.8	5.41826e+06	1.01107e+07	1.19285e+07	1.00767e+06	1.53553e+07	9.92435e+06	8.46759e+06	8.95366e+06	3.3248e+06	3.86344e+06	7.11432e+07	5.91611e+06	2.56738e+07	3.27384e+07	2.3465e+06	1.22929e+07	1.87865e+07	4.84841e+06	6.15331e+06	1.52677e+07	2.93551e+06	9.86448e+06	4.89586e+06	1.19272e+07	1.90012e+06
Q9HBG4	V-type proton ATPase 116 kDa subunit a isoform 4 OS=Homo sapiens OX=9606 GN=ATP6V0A4 PE=1 SV=2	ATP6V0A4	96.3	4.11369e+07	1.4502e+07	7.54414e+07	1.79536e+06	4.50718e+07	4.1405e+07	3.17713e+07	4.5449e+07	8.83786e+06	1.39337e+07	4.06867e+08	1.28618e+07	7.14567e+07	7.97781e+07	1.99846e+07	2.16919e+07	1.46371e+07	8.01335e+06	2.84178e+07	3.14877e+07	4.08209e+06	1.15355e+07	1.33176e+09	2.39337e+07	6.73344e+07
P31431	Syndecan-4 OS=Homo sapiens OX=9606 GN=SDC4 PE=1 SV=2	SDC4	21.6	7.16954e+06	2.34607e+06	2.52938e+06	449432	3.81546e+06	2.7882e+07	191534	697328	4.98768e+06	472586	5.93843e+06	603121	6.88436e+06	2.47299e+06	1.31642e+06	6.10629e+07	679852	57756.2	3.34566e+06	4.03726e+06	325307	2.46688e+06	8.88854e+06	57740.5	1.22491e+07
P53992	Protein transport protein Sec24C OS=Homo sapiens OX=9606 GN=SEC24C PE=1 SV=3	SEC24C	118.2		599032			156834	127778	45710.4	132808		65679	213433	115604			43397.9	574341		115112	353659	92936.2		314428		166330
Q01082	Spectrin beta chain, non-erythrocytic 1 OS=Homo sapiens OX=9606 GN=SPTBN1 PE=1 SV=2	SPTBN1	274.4	1.46556e+06	8.56859e+06	30828.3	543570	6.28277e+06	176522	2.14306e+06	2.2531e+06	135310	1.30738e+06	6.62604e+06	688765	1.57853e+06	4.81576e+06	1.36764e+06	5.38238e+06	2.0166e+06	1.22685e+06	3.1072e+06	1.49346e+06	2.5697e+06	1.33093e+07	3.54092e+06	2.59169e+06	1.16357e+06
Q9H5Y7	SLIT and NTRK-like protein 6 OS=Homo sapiens OX=9606 GN=SLITRK6 PE=2 SV=3	SLITRK6	95		261006			330309			305507		218091			1.76e+06			464434		737004	313248					502698
P55072	Transitional endoplasmic reticulum ATPase OS=Homo sapiens OX=9606 GN=VCP PE=1 SV=4	VCP	89.3	6.2777e+06	1.5287e+07	1.11461e+07	1.92279e+07	1.22334e+07	5.31246e+06	1.47648e+07	5.21466e+06	3.75923e+06	4.75176e+06	2.02527e+07	4.62691e+07	3.17696e+07	2.04001e+07	1.14258e+06	2.60661e+07	9.40102e+06	1.41249e+07	8.23497e+06	4.63654e+06	1.65499e+06	4.77305e+07	4.65017e+06	8.52129e+06	3.82283e+06
Q08188	Protein-glutamine gamma-glutamyltransferase E OS=Homo sapiens OX=9606 GN=TGM3 PE=1 SV=4	TGM3	76.6	971233	1.22785e+07	678595	4.84813e+06	9.76285e+06	7.27165e+06	1.54331e+06	4.43107e+06	1.33682e+06	4.68448e+06	7.79017e+06	1.80066e+07	4.78126e+06	1.76595e+06	2.77965e+06	1.47158e+07	1.50467e+07	9.36198e+06	3.69451e+06	7.76807e+06	1.12957e+07	9.99681e+06	1.96195e+07	1.47804e+07	2.71735e+06
Q8N2U0	Transmembrane protein 256 OS=Homo sapiens OX=9606 GN=TMEM256 PE=3 SV=1	TMEM256	11.7	1.10273e+07	2.79285e+06	1.36208e+07	1.21598e+06	3.70396e+06	2.11482e+07	8.19395e+07	9.8606e+06	1.55448e+06	2.50685e+06	6.58975e+06	1.36398e+07	1.56068e+06	1.06325e+07	4.06734e+06	1.94715e+08	7.41876e+06	1.26069e+06	8.08001e+06	52580.6	1.55046e+06	155953	1.18966e+07	4.51846e+06	2.28538e+06
P16035	Metalloproteinase inhibitor 2 OS=Homo sapiens OX=9606 GN=TIMP2 PE=1 SV=2	TIMP2	24.4		140071	898813		454967		414830				1.28815e+06	288987	239673	718587		430315			184232	199096	548065			254300
O75663	TIP41-like protein OS=Homo sapiens OX=9606 GN=TIPRL PE=1 SV=2	TIPRL	31.4	271636	408829	82257.9		484454		792984	551351		212267	1.30388e+06	20086.6			30909.3	795067	807785	255155	337191	438352			1.09964e+06	1.07872e+06	181651
Q8WZ42	Titin OS=Homo sapiens OX=9606 GN=TTN PE=1 SV=4	TTN	3813.7		101579	20520.4		151402		84137.3	462463		71447	1.84046e+06	194493	327990	405538		493415	410544		69086.6	206010		262536	1.59948e+06	674549	1.22663e+06
O75348	V-type proton ATPase subunit G 1 OS=Homo sapiens OX=9606 GN=ATP6V1G1 PE=1 SV=3	ATP6V1G1	13.7	6.87115e+06	6.05983e+06	1.19308e+07	9.93368e+06	3.66895e+06	1.20162e+07	1.06683e+07	3.11784e+06	7.84114e+06	2.43951e+06	3.63023e+07	8.58902e+06	1.61236e+07	3.68138e+07	193160	2.99845e+06	5.23978e+06	2.33279e+07	4.40566e+06	3.75857e+06	1.4167e+06	2.42916e+06		8.36552e+06	1.57831e+06
Q3MJ13	WD repeat-containing protein 72 OS=Homo sapiens OX=9606 GN=WDR72 PE=2 SV=2	WDR72	123.3	146988	925416	246065	69339.8	1.15112e+06	473452	506011	317011		223951	5.17001e+06	751987	1.79667e+06	6.80858e+06	69978.7	1.01234e+06	323127	55341.3	227733	743609	110071	3.32681e+06	2.77423e+06	444215	708003
Q9H0T7	Ras-related protein Rab-17 OS=Homo sapiens OX=9606 GN=RAB17 PE=1 SV=2	RAB17	23.5	2.79514e+06	1.258e+06	4.08903e+06	263839	4.17379e+06	3.80153e+06	1.71442e+06	3.24562e+06	1.65914e+06	1.38497e+06	6.39477e+06	3.04975e+06	2.09182e+06	1.056e+07	1.38902e+06	6.32709e+06	2.90318e+06	1.40854e+06	1.19435e+06	1.82393e+06	1.3541e+06	1.4893e+07	3.7963e+06	5.2156e+06	992828
Q9Y274	Type 2 lactosamine alpha-2,3-sialyltransferase OS=Homo sapiens OX=9606 GN=ST3GAL6 PE=1 SV=1	ST3GAL6	38.2		354198		138682	1.98833e+06	198037	787739	927535	71416.5	1.03173e+06		397010	2.29585e+06	249558	26366.2	994751	836976	397098	881551	601564	77396.9	128270		262443
Q71RC9	Small integral membrane protein 5 OS=Homo sapiens OX=9606 GN=SMIM5 PE=1 SV=2	SMIM5	8.5		987050	1.75647e+06	593362	1.91693e+06	1.40157e+06	703139	2.71154e+06		2.53947e+06	4.1584e+06	1.03931e+06	282153	2.55752e+06		896455	1.01455e+06	3.95541e+06	1.68496e+06	3.29893e+06	1.41307e+06	2.12392e+06	283346	3.81963e+06	676840
P36952	Serpin B5 OS=Homo sapiens OX=9606 GN=SERPINB5 PE=1 SV=2	SERPINB5	42.1	472347	3.16391e+07	443456	1.78847e+06	1.18677e+07	1.32129e+06	234042	1.29854e+06	155354	6.25845e+06	1.19777e+07	7.02121e+06	9.84357e+06	1.50165e+07	601370	1.98686e+07	3.65397e+06	1.28196e+07	2.35482e+06	4.42692e+06	542422	7.58833e+06	232240	3.43697e+06	673696
P12931	Proto-oncogene tyrosine-protein kinase Src OS=Homo sapiens OX=9606 GN=SRC PE=1 SV=3	SRC	59.8	5.07016e+06	2.78774e+06	7.45488e+06	231869	6.61811e+06	9.3822e+06	2.26075e+06	8.3556e+06	2.74776e+06	2.6887e+06	1.87492e+07	378615	1.41521e+06	1.1031e+07	2.21468e+06	8.29129e+06	1.12268e+07	3.54457e+06	4.16416e+06	2.86131e+07	7.95932e+06	1.0669e+07	2.23988e+06	2.58145e+07	2.92914e+06
P55000	Secreted Ly-6/uPAR-related protein 1 OS=Homo sapiens OX=9606 GN=SLURP1 PE=1 SV=2	SLURP1	11.2	185789	126161	1.56594e+06	39727.7			49797.3		41661.6		2.51649e+06		16637.1	845038	94503.7			20725.1	1.1961e+06	62487	1.03631e+06		4.41995e+06	1.30601e+06
Q9UNH7	Sorting nexin-6 OS=Homo sapiens OX=9606 GN=SNX6 PE=1 SV=1	SNX6	46.6	516670	1.03186e+06	815016		896482	1.67915e+06	232977	808490	1.06091e+06	521105	2.48918e+06	192639	835080	2.08115e+06	462002	1.91993e+06	1.56092e+06	361587	956366	1.15136e+06	379654	749951	169519	1.04128e+06	2.32194e+06
P01266	Thyroglobulin OS=Homo sapiens OX=9606 GN=TG PE=1 SV=5	TG	304.6		1.52391e+06	1.3095e+06	3017955	503626		312645	1.33876e+06	664227			1.88026e+06	727611		349528	2.58908e+06	684747	325694	351908	372297	480029	1.45855e+06	2.10792e+07	1.1447e+06	1.01301e+06
Q2M3C6	Transmembrane protein 266 OS=Homo sapiens OX=9606 GN=TMEM266 PE=1 SV=2	TMEM266	58.4		128893			402477			389675	578308	234352	1.03429e+06	241518		448314		853244	335465	128234	150202				716634	495587
Q15904	V-type proton ATPase subunit S1 OS=Homo sapiens OX=9606 GN=ATP6AP1 PE=1 SV=2	ATP6AP1	52	2.86308e+06	1.05784e+07	5.55592e+06	915723	2.60476e+07	2.76252e+06	7.39302e+06	9.2319e+06	1.42355e+06	6.68295e+06	4.24141e+07	1.31147e+07	3.39134e+07	1.61981e+07	7.37543e+06	1.41017e+07	4.75643e+06	8.04549e+06	7.68574e+06	5.19995e+06	1.48488e+06	1.98884e+06	1.56916e+06	7.769e+06	5.57712e+06
O43895	Xaa-Pro aminopeptidase 2 OS=Homo sapiens OX=9606 GN=XPNPEP2 PE=1 SV=3	XPNPEP2	75.6	2.6791e+08	2.1013e+07	4.28221e+08	8.77517e+06	6.55391e+07	2.02271e+08	2.26086e+08	4.7585e+07	1.34322e+08	3.33137e+07	3.77111e+07	1.88626e+08	6.74424e+07	4.52979e+08	3.03372e+07	2.4898e+08	3.54429e+07	1.00611e+07	2.22766e+07	5.84973e+06	1.03934e+08	3.33116e+07	7.90035e+07	4.92403e+07	1.79073e+07
O43567	E3 ubiquitin-protein ligase RNF13 OS=Homo sapiens OX=9606 GN=RNF13 PE=1 SV=1	RNF13	42.8			545193		381882	734132	931549				2.03794e+06			932220		851780						2.57983e+06
Q96FV2	Secernin-2 OS=Homo sapiens OX=9606 GN=SCRN2 PE=1 SV=3	SCRN2	46.6	2.48975e+06	2.03801e+06	4.77825e+06	863106	3.06731e+06	2.92604e+06	2.06279e+06	2.92498e+06	2.9466e+06	1.31548e+06	5.63651e+06		3.17542e+06	9.10381e+06	68158.2	6.18015e+06	3.42512e+06	2.73042e+06	2.11279e+06	2.1854e+06	955285	1.03206e+06	683307	3.45327e+06	1.13651e+06
P48061	Stromal cell-derived factor 1 OS=Homo sapiens OX=9606 GN=CXCL12 PE=1 SV=1	CXCL12	10.7		1.25913e+06	79724.8	1.15975e+06	1.8626e+06	63422.1	359809	488053		698104	36982.8	199619	4.56653e+06			1.49791e+06	101894	87517.4	1.54452e+06	92349.4				101686	981858
Q9UN76	Sodium- and chloride-dependent neutral and basic amino acid transporter B(0+) OS=Homo sapiens OX=9606 GN=SLC6A14 PE=2 SV=1	SLC6A14	72.1	489128	340788	332389		368903	3.37706e+06	267826	1.0395e+06	21705.7	175703	1.76639e+07	9583.52		2.93416e+06	872915	857819	1.84854e+06	1.78369e+06	613929	1.48055e+07	4.63386e+06	7.61308e+06	842281	2.75522e+06	27008.7
Q11206	CMP-N-acetylneuraminate-beta-galactosamide-alpha-2,3-sialyltransferase 4 OS=Homo sapiens OX=9606 GN=ST3GAL4 PE=1 SV=1	ST3GAL4	38		579054		328311	737688		13066.3	262405		109736	257616	8339.81	54976.5	148374	54203.9	117941	7816.34	560639	468502	4160.01		488359		182073
P42224	Signal transducer and activator of transcription 1-alpha/beta OS=Homo sapiens OX=9606 GN=STAT1 PE=1 SV=2	STAT1	87.3	3.07659e+06	3.20132e+06	3.1011e+06	161999	2.92032e+06	4.68995e+06	1.67058e+06	5.01562e+06	1.03652e+06	1.51687e+06	1.46477e+07	2.78611e+06	9.59485e+06	7.44776e+06	1.11952e+06	6.35319e+06	4.07259e+06	1.48145e+06	1.03885e+07	1.48852e+07	1.38738e+06	2.66395e+07	5.60722e+06	5.82149e+06	1.65075e+06
Q9P289	Serine/threonine-protein kinase 26 OS=Homo sapiens OX=9606 GN=STK26 PE=1 SV=2	STK26	46.5	169971	2.24955e+06	617076	1.49383e+06	1.09669e+06	571186	386458	1.99088e+06	299253	2.21016e+06	1.14521e+06	241477	291671	1.80914e+06	133954	2.2669e+06	2.50142e+06	546431	3.91085e+06	663287	679055			891056	699009
O94804	Serine/threonine-protein kinase 10 OS=Homo sapiens OX=9606 GN=STK10 PE=1 SV=1	STK10	112.1	1.51699e+06	1.05872e+06	2.78034e+06	1.37747e+06	2.06148e+06	2.33839e+06	909149	4.2491e+06	985213	650094	4.06703e+06	751257	805746	6.73688e+06	1.77329e+06	3.39496e+06	6.53131e+06	1.01921e+06	1.89097e+06	1.18456e+07	1.05086e+07	7.88873e+06		1.10303e+07	572097
O60637	Tetraspanin-3 OS=Homo sapiens OX=9606 GN=TSPAN3 PE=2 SV=1	TSPAN3	28	2.96781e+07	9.04012e+06	2.05945e+07	5294231	6.16417e+07	2.08334e+07	2.4601e+06	4.58302e+07	1.15499e+07	1.43094e+07	7.03375e+07	620230	134782	1.01434e+08	1.25027e+07	4.24819e+07	2.31082e+07	1.61596e+07	8.42824e+06	1.18197e+07	8.10925e+06	9.77786e+06	8.29434e+06	3.85213e+07	3.96446e+06
A0AVT1	Ubiquitin-like modifier-activating enzyme 6 OS=Homo sapiens OX=9606 GN=UBA6 PE=1 SV=1	UBA6	117.9	318683	2.59193e+06	347711	143827	1.12289e+06	115358	163650	208627	379033	272356	835687		983206	795264	68647.3	417021	236108	78313	409132	324431		140914	185328	614776	78412.7
P61081	NEDD8-conjugating enzyme Ubc12 OS=Homo sapiens OX=9606 GN=UBE2M PE=1 SV=1	UBE2M	20.9	625553	505317	1.3239e+06		797086		629513	953078			7.3261e+06	5.60129e+06		3.28936e+06	187975	2.42583e+06	1.61884e+06	561291	452854	2.98044e+06	719958	846151		2.55805e+06
O60656	UDP-glucuronosyltransferase 1A9 OS=Homo sapiens OX=9606 GN=UGT1A9 PE=1 SV=1	UGT1A9	59.9					28135.3	58244.1	86537.8						1.10239e+06	153090	219699	1.58261e+06		242129	249238		1.23634e+06
Q9Y6N9	Harmonin OS=Homo sapiens OX=9606 GN=USH1C PE=1 SV=3	USH1C	62.2		1.07158e+06	1.07003e+06	888519	1.21933e+06	418717	81881.1	1.40049e+06	1.89158e+06	606363	267587	127187	17693.1	3.09882e+06	348798	3.5823e+06	988609	71932.7	977307	4.13069e+06	2.99489e+06	773249	1.26985e+07	2.10205e+06	340658
P23396	40S ribosomal protein S3 OS=Homo sapiens OX=9606 GN=RPS3 PE=1 SV=2	RPS3	26.7	6.95845e+06	2.53443e+07	9.16633e+06	6.21531e+06	1.02523e+07	4.57199e+07	6.27832e+06	1.39379e+07	5.59378e+06	1.11417e+07	4.40609e+06	4.41331e+06	1.57367e+07	1.02481e+07	2.10895e+06	9.96701e+07	1.4587e+07	9.52056e+06	2.35801e+07	7.79313e+06	1.02113e+07	1.17783e+07	1.0508e+08	8.94132e+06	5.56135e+06
P23246	Splicing factor, proline- and glutamine-rich OS=Homo sapiens OX=9606 GN=SFPQ PE=1 SV=2	SFPQ	76.1											754481						648591	2.7435e+06	130286			7.31864e+06	1.06793e+06	3.56662e+06
Q6EEV6	Small ubiquitin-related modifier 4 OS=Homo sapiens OX=9606 GN=SUMO4 PE=1 SV=2	SUMO4	10.7	685032		659706			533611			323734		1.68352e+06			1.60499e+06			426347			875231	427162			631711
Q9NVA4	Transmembrane protein 184C OS=Homo sapiens OX=9606 GN=TMEM184C PE=1 SV=2	TMEM184C	50.1	732534				361943				439422		258478			1.25361e+06		541889
P04155	Trefoil factor 1 OS=Homo sapiens OX=9606 GN=TFF1 PE=1 SV=1	TFF1	9.1	8.78597e+06	3.41259e+06	1.52301e+07	1.04602e+06	2.96276e+06	6.51125e+06	1.51537e+06	1.16072e+07	800527	3.3074e+06	6.59381e+07	951439	377555	1.05183e+07	6.32995e+06	8.79844e+06	1.15433e+07	1.43668e+06	7.26127e+06	7.60745e+06	1.22117e+07	9.77274e+06	2.73116e+08	6.83613e+06	8.09009e+07
Q9C0C2	182 kDa tankyrase-1-binding protein OS=Homo sapiens OX=9606 GN=TNKS1BP1 PE=1 SV=4	TNKS1BP1	181.7	63013.8	271607	60597.8	208204	37923.2	1.05954e+06	22017.4	269475	592834	14069.1	1.28875e+06			242667	16830	395762	90993.2	21305.4	110591	1.15485e+06	1.08269e+06	1.09477e+06	1.5296e+06	577228	62454.7
P21281	V-type proton ATPase subunit B, brain isoform OS=Homo sapiens OX=9606 GN=ATP6V1B2 PE=1 SV=3	ATP6V1B2	56.5	3.67687e+06	2.2304e+06	8.03553e+06	129376	7.1126e+06	6.31797e+06	2.55013e+06	2.78623e+06	3.81055e+06	1.6547e+06	1.64768e+07	7.36399e+06	1.32308e+06	2.38768e+07	894649	2.81357e+06	6.35868e+06	1.66368e+06	1.36992e+06	2.4979e+06	2.76893e+06	9.64523e+06	6.1523e+06	5.45257e+06	2.17536e+06
O75436	Vacuolar protein sorting-associated protein 26A OS=Homo sapiens OX=9606 GN=VPS26A PE=1 SV=2	VPS26A	38.1	375048	2.06915e+06	629725	82364.1	1.15387e+06	1.43572e+06	901789	536179	432187	374540	1.20624e+06			1.00508e+06	321918	893496	870055	1.27653e+06	482271	323749	359687	465717		854836	872563
O14818	Proteasome subunit alpha type-7 OS=Homo sapiens OX=9606 GN=PSMA7 PE=1 SV=1	PSMA7	27.9	1.3631e+06	2.06051e+07	1.22725e+07	3.03912e+06	1.70095e+06	8.66796e+06	1.14991e+07	4.16502e+06	3.96645e+06	1.03524e+06	2.19028e+07	6.7779e+06	2.86735e+06	9.53883e+06	595530	1.36635e+07	7.38381e+06	1.4475e+06	5.84767e+06	2.68943e+06	2.60455e+07	6.55906e+06	1.00841e+07	5.93469e+06	518396
P17980	26S proteasome regulatory subunit 6A OS=Homo sapiens OX=9606 GN=PSMC3 PE=1 SV=3	PSMC3	49.2	184803	487170	723354	354475	435818	260401	1.58965e+06	346471		206410	1.77322e+06		173690	943637		1.15861e+06	253317	319870	842882	36969.6		117430	132104	336376
Q96AT9	Ribulose-phosphate 3-epimerase OS=Homo sapiens OX=9606 GN=RPE PE=1 SV=1	RPE	24.9		484757			482079	565338					1.41552e+06			723181		757291	538321			114372				648955	591218
P46059	Solute carrier family 15 member 1 OS=Homo sapiens OX=9606 GN=SLC15A1 PE=1 SV=1	SLC15A1	78.8	3.97262e+06	772153	694983	274612	1.14184e+06	584420	400774	1.81649e+06	158652		6.76066e+06		8.30745e+06	3.64741e+06	396785	4.24605e+06	3.71064e+06	909815	471509	6.63614e+06	5.12838e+06	3.10853e+06	604489	3.08419e+06	150323
Q9UHI7	Solute carrier family 23 member 1 OS=Homo sapiens OX=9606 GN=SLC23A1 PE=1 SV=3	SLC23A1	64.8	1.12751e+07	1.29731e+06	2.62981e+07	630492	2.65229e+06	1.55694e+07	5.93299e+06	1.03596e+07	1.72795e+07	1.66147e+06	1.39064e+07	5.11123e+06	4.0278e+06	4.89144e+07	2.56161e+06	3.07802e+07	7.35895e+06	1.02738e+06	6.18363e+06	5.25801e+06	6.63996e+06	8.53092e+06	2.09671e+07	1.24575e+07	6.36377e+06
Q8WVN6	Secreted and transmembrane protein 1 OS=Homo sapiens OX=9606 GN=SECTM1 PE=1 SV=2	SECTM1	27	2.96382e+06	1.7714e+07	5.13816e+06	2.32679e+06	4.81603e+07	1.55875e+06	9.9199e+06	5.81543e+07	477494	1.3431e+07	1.268e+08	6.32955e+07	8.25366e+07	2.23004e+07	1.66542e+07	1.49005e+07	3.66159e+06	7.45111e+06	6.43394e+07	7.15366e+06	399098	1.10224e+07	5.86222e+07	1.27157e+07	5.59237e+07
Q9NUM4	Transmembrane protein 106B OS=Homo sapiens OX=9606 GN=TMEM106B PE=1 SV=2	TMEM106B	31.1	1.72982e+07	6.68334e+06	1.07932e+07	1.16978e+06	2.76751e+07	1.60969e+07	4.43692e+06	1.53469e+07	6.8309e+06	5.13924e+06	2.84676e+07	1.49952e+06	69130.9	3.04087e+07	6.7664e+06	4.07885e+07	1.79535e+07	8.95191e+06	6.50166e+06	3.87318e+06	5.6102e+06	4.63541e+06	3.04515e+06	2.13898e+07	667630
P37173	TGF-beta receptor type-2 OS=Homo sapiens OX=9606 GN=TGFBR2 PE=1 SV=2	TGFBR2	64.5		101249			98679.1			604044		129671	688492	1.35377e+06	694990	558735	61140.1	734645	201919	135167	300459	355506		263706	1.30089e+06	373740	3.30202e+06
Q9GZM7	Tubulointerstitial nephritis antigen-like OS=Homo sapiens OX=9606 GN=TINAGL1 PE=1 SV=1	TINAGL1	52.4	342907	462281	1.52366e+06		900943	6.74176e+06	3.39077e+06	105191	391575	165029	247820	550927	5.60286e+06	708073	1.07475e+06	4.13799e+06	576626	1.02993e+06	2.20759e+06	137342	2.01819e+06	404808	861679	1.70556e+06
P67936	Tropomyosin alpha-4 chain OS=Homo sapiens OX=9606 GN=TPM4 PE=1 SV=3	TPM4	28.5	2.96342e+06	1.18264e+07	3.15815e+06	816261	7.07558e+06	8.26774e+06	4.96178e+06	9.17842e+06	3.32334e+06	1.92406e+06	4.67859e+07	4.88713e+07	2.18329e+07	9.35535e+06	1.61609e+06	9.76434e+06	3.9807e+06	2.80042e+06	3.40749e+06	2.731e+07	5.40344e+06	1.29793e+07	5.93522e+06	8.02018e+06	2.20505e+06
P51580	Thiopurine S-methyltransferase OS=Homo sapiens OX=9606 GN=TPMT PE=1 SV=1	TPMT	28.2	1.40182e+06	1.19695e+06	2.35166e+06		4.74386e+06	1.9554e+06	1.0049e+06	3.09072e+06	728462	637161	6.46517e+06	1.03179e+06	1.90802e+06	7.21617e+06	141593	1.16199e+07	1.97474e+06	1.70088e+06	1.05474e+06	1.19059e+06	280212	2.08888e+06	1.73199e+06	2.80792e+06	96749.7
P41732	Tetraspanin-7 OS=Homo sapiens OX=9606 GN=TSPAN7 PE=1 SV=2	TSPAN7	27.6	363506	190812	494853		517208	560571	329145	441811		260053	741319			1.22695e+06	137775	354275	338792	195373	98776.1		54016.9	66354.2		479814	34204
P07477	Trypsin-1 OS=Homo sapiens OX=9606 GN=PRSS1 PE=1 SV=1	PRSS1	26.5	1.36925e+07	8.73324e+06	2.43496e+07	8.38752e+06	1.05289e+07	2.51141e+07	1.83689e+07	1.83567e+07	2.12363e+07	1.12386e+07	1.93494e+07	4.18839e+07	3.52832e+07	3.58603e+07	1.20204e+07	2.10599e+07	1.14054e+07	1.15323e+07	1.67632e+07	4.75719e+07	3.40412e+07	3.50424e+07	5.14869e+08	1.37697e+07	2.77629e+07
Q16831	Uridine phosphorylase 1 OS=Homo sapiens OX=9606 GN=UPP1 PE=1 SV=1	UPP1	33.9		488043		225454	201416					175815	1.51464e+06		547882	323790	201777	794701	174318		396153	280031					377450
O75695	Protein XRP2 OS=Homo sapiens OX=9606 GN=RP2 PE=1 SV=4	RP2	39.6	2.35813e+06	5.5288e+06	6.42765e+06	293185	9.46992e+06	7.51709e+06	2.10997e+06	1.08652e+07	2.63793e+06	2.20987e+06	1.74972e+07	5.14973e+06	3.81017e+06	1.70251e+07	3.92275e+06	1.22506e+07	8.0922e+06	3.22253e+06	2.84538e+06	1.78134e+07	4.35182e+06	5.22965e+06	7.54209e+06	1.40188e+07	1.81001e+06
P62070	Ras-related protein R-Ras2 OS=Homo sapiens OX=9606 GN=RRAS2 PE=1 SV=1	RRAS2	23.4	1.76506e+07	6.61831e+06	2.71514e+07	1.03861e+06	1.5561e+07	1.77929e+07	1.08722e+07	1.68408e+07	1.44321e+07	7.45974e+06	3.657e+07	9.00699e+06	9.86244e+06	4.08889e+07	5.42805e+06	2.01988e+07	1.42382e+07	8.18749e+06	6.92366e+06	2.33957e+07	6.55512e+06	9.47019e+06	2.66073e+06	2.18688e+07	2.65057e+06
P55011	Solute carrier family 12 member 2 OS=Homo sapiens OX=9606 GN=SLC12A2 PE=1 SV=1	SLC12A2	131.4	140357	1.20267e+06	159391	1.23955e+06		183558	177624	112512	2.20488e+06	260850	1.64786e+06	1.20296e+07	2.44039e+06	1.32457e+06		447043	842853	860414		672253		4.76058e+06		1.18106e+06	350817
O95562	Vesicle transport protein SFT2B OS=Homo sapiens OX=9606 GN=SFT2D2 PE=1 SV=1	SFT2D2	17.8	715559		3.10292e+06	100788	470852	1.02018e+06	16320.8	232153	2637.28		646607		5872.93	1.70393e+06	41203.1	323400	300500	1935.49	2126.01	92508.9				471425	371435
P62318	Small nuclear ribonucleoprotein Sm D3 OS=Homo sapiens OX=9606 GN=SNRPD3 PE=1 SV=1	SNRPD3	13.9		540357			403241			161592		162143			474323			245087		374751	318687	352024
P02787	Serotransferrin OS=Homo sapiens OX=9606 GN=TF PE=1 SV=3	TF	77	1.70965e+08	1.10174e+08	2.53348e+08	1.09299e+10	1.77402e+08	1.80126e+09	1.2796e+08	6.7553e+08	5.02512e+09	2.66496e+08	2.08652e+09	2.6311e+09	3.68776e+09	2.00135e+09	1.25078e+08	2.80741e+09	9.51849e+08	3.81565e+09	3.19185e+08	1.80264e+08	4.08987e+08	1.19739e+09	7.17362e+08	1.03324e+09	7.88358e+09
Q9BTV4	Transmembrane protein 43 OS=Homo sapiens OX=9606 GN=TMEM43 PE=1 SV=1	TMEM43	44.8		2.33664e+06	170472	427410	664422	489604	99496.3	73435.1		123612	430864			211252	118053	572907	532780	44172.3	144556	168889	544753				20682.1
P07996	Thrombospondin-1 OS=Homo sapiens OX=9606 GN=THBS1 PE=1 SV=2	THBS1	129.3	1.9084e+06	1.02255e+07	5.99046e+06	3.80213e+06	2.65952e+07	1.37651e+07	9.91735e+06	3.31168e+07	2.21895e+06	1.57826e+07	5.52679e+06	1.51017e+07	2.40903e+07	2.11659e+06	1.3081e+06	3.64936e+07	1.33373e+07	4.58805e+06	3.18731e+07	3.35308e+06	2.71283e+06	749620	7.91641e+06	2.00067e+07	4.42989e+06
P08670	Vimentin OS=Homo sapiens OX=9606 GN=VIM PE=1 SV=4	VIM	53.6	1.78141e+06	6.06075e+06	3.72986e+06	1.21707e+07	8.68365e+06	9.33513e+06	3.3758e+06	1.06339e+07	1.6484e+06	5.94744e+06	2.84475e+07	3.1779e+07	4.68387e+06	4.75449e+06	3.84772e+06	1.00954e+07	1.72702e+07	5.60462e+06	7.08878e+06	2.41493e+07	1.5307e+07	3.27684e+07	1.85878e+07	1.50033e+07	2.29425e+06
O15231	Zinc finger protein 185 OS=Homo sapiens OX=9606 GN=ZNF185 PE=1 SV=3	ZNF185	73.5	1.19654e+06	1.36187e+07	2.60634e+06	6.95482e+06	6.39923e+06	7.02728e+06	903175	5.08094e+06	2.73548e+06	1.59193e+06	2.96144e+07	288358	5.5379e+06	4.23751e+06	2.40192e+06	5.22325e+06	3.82325e+06	2.30824e+06	3.2404e+06	7.21736e+06	3.68288e+06	3.19209e+06	1.62845e+06	2.71927e+06	475713
Q9BZZ2	Sialoadhesin OS=Homo sapiens OX=9606 GN=SIGLEC1 PE=1 SV=2	SIGLEC1	182.5	182786						138002			319166		368504	804892		33159.7	370901		400877	238038				782666	323224
P05452	Tetranectin OS=Homo sapiens OX=9606 GN=CLEC3B PE=1 SV=3	CLEC3B	22.5	2.91598e+06	1.25727e+06	5.03487e+06	1.82499e+07	4.4274e+06	4.54133e+06	5.33407e+07	1.29842e+06	1.96087e+06	586085	3.33173e+06	5.48081e+07	1.08637e+08	1.26397e+06		2.10518e+07	1.24805e+06	608144	5.18196e+06	2.91857e+06	5.28181e+06		1.01417e+06	3.029e+06	16983.5
Q6ZUI0	Tumor protein p63-regulated gene 1 protein OS=Homo sapiens OX=9606 GN=TPRG1 PE=1 SV=1	TPRG1	31.2	3.18221e+06	1.16504e+07	2.35726e+06	889887	1.6727e+06	928116		844175	2.93341e+06	1.19802e+06	829453	1.86355e+06	499927	1.03616e+06	264155	656963	267358	691947	73060.7	2.45766e+06	360324	3.09181e+06		1.33336e+06	388990
O94874	E3 UFM1-protein ligase 1 OS=Homo sapiens OX=9606 GN=UFL1 PE=1 SV=2	UFL1	89.5		4.00516e+06	322708	1.44859e+06	4.48082e+06	2.15696e+06		193541	262936	2.26501e+06	1.18473e+06	148112		4.67935e+06	2.55619e+06	1.20129e+07	2.86399e+06	2.17938e+06	117399	2.89882e+06	856203	7.14505e+06	4.46519e+06	6.5908e+06
P42768	Wiskott-Aldrich syndrome protein OS=Homo sapiens OX=9606 GN=WAS PE=1 SV=4	WAS	52.9		727661	334753	3.16112e+06	543013	4.77327e+06	163858	463279	281919	118200	387003		36294.8	555085	19548.1	549733	3.17552e+06	533907	97270.7	2.19938e+06	1.71427e+06	2.92981e+06		2.69005e+06
P07947	Tyrosine-protein kinase Yes OS=Homo sapiens OX=9606 GN=YES1 PE=1 SV=3	YES1	60.8	2.00346e+07	1.56744e+07	3.737e+07	3.16877e+06	2.95936e+07	2.16291e+07	8.55293e+06	4.51764e+07	1.74785e+07	1.57797e+07	6.36996e+07	1.55071e+07	3.548e+07	7.2639e+07	9.18522e+06	5.7745e+07	3.25114e+07	2.07368e+07	2.4544e+07	1.16117e+08	1.53997e+07	5.5349e+07	5.58759e+07	6.36148e+07	1.8897e+07
Q6U841	Sodium-driven chloride bicarbonate exchanger OS=Homo sapiens OX=9606 GN=SLC4A10 PE=1 SV=1	SLC4A10	125.9		79635.4	3.32134e+06	2.12358e+06		657232	720106	2.24466e+06	782263	567844	8.45058e+06	6.79616e+06	1.12087e+07	1.72127e+06	123418		265392	3.45172e+06	322419	391617		1.24473e+07	1.57645e+07	1.34881e+06	324350
P61088	Ubiquitin-conjugating enzyme E2 N OS=Homo sapiens OX=9606 GN=UBE2N PE=1 SV=1	UBE2N	17.1	7.3181e+06	7.05463e+06	1.17113e+07	1.43201e+06	1.08622e+07	1.1014e+07	5.15469e+06	9.8566e+06	4.25035e+06	3.55087e+06	3.10833e+07	4.27935e+06	1.17561e+07	1.94528e+07	2.01937e+06	9.48818e+06	1.0773e+07	7.8429e+06	4.72569e+06	1.45315e+07	3.17393e+06	4.65597e+06	651910	1.50884e+07	2.76526e+06
Q8TF74	WAS/WASL-interacting protein family member 2 OS=Homo sapiens OX=9606 GN=WIPF2 PE=1 SV=1	WIPF2	46.3	1.07664e+07	3.94117e+06	1.03631e+07	2.92591e+06	7.66701e+06	1.28462e+07	1.49181e+07	1.20527e+07	8.39983e+06	4.81364e+06	2.36788e+07	2.52323e+07	1.06008e+07	1.16699e+07	5.55521e+06	6.91545e+06	8.51613e+06	6.3992e+06	8.38405e+06	1.69605e+07	9.46628e+06	1.2003e+07	2.6673e+08	1.2757e+07	1.23723e+07
O75264	Small integral membrane protein 24 OS=Homo sapiens OX=9606 GN=SMIM24 PE=2 SV=2	SMIM24	15	3.37815e+07	1.35965e+06	7.83472e+07	725015	8.40795e+06	2.91186e+07	3.53057e+07	1.11377e+07	1.68328e+07	2.58892e+06	2.8839e+07	1.94463e+07	7.42318e+06	9.47945e+07	2.51819e+06	3.13394e+07	1.00595e+07	1.84469e+06	4.42286e+06	1.49899e+06	1.18605e+07	4.25777e+06	1.11637e+07	1.56148e+07	4.8543e+06
Q9Y285	Phenylalanine--tRNA ligase alpha subunit OS=Homo sapiens OX=9606 GN=FARSA PE=1 SV=3	FARSA	57.5				267725		433998																2.91027e+06
P68036	Ubiquitin-conjugating enzyme E2 L3 OS=Homo sapiens OX=9606 GN=UBE2L3 PE=1 SV=1	UBE2L3	17.9	2.60477e+06	2.04839e+06	4.68795e+06	126631	4.60842e+06	3.69198e+06	1.98286e+06	3.7263e+06	1.70707e+06	2.44915e+06	1.31572e+07	1.02883e+06	1.20044e+06	8.16771e+06	1.15569e+06	2.33745e+06	3.93917e+06	4.35426e+06	1.15733e+06	4.34798e+06	1.58095e+06	3.57066e+06	427189	9.87549e+06	1.14872e+06
Q92738	USP6 N-terminal-like protein OS=Homo sapiens OX=9606 GN=USP6NL PE=1 SV=3	USP6NL	94	245579	1.23604e+06	801261	9157.83	1.04869e+06	1.35828e+06	1.06545e+06	917603	60909.9	367884	5.19321e+06	2.07914e+06	2.93773e+06	3.01275e+06	406800	1.25045e+06	1.3969e+06	1.44298e+06	481432	5.83421e+06	886027	2.28524e+06	2.7523e+06	4.28679e+06	606188
Q8N8Y2	V-type proton ATPase subunit d 2 OS=Homo sapiens OX=9606 GN=ATP6V0D2 PE=1 SV=1	ATP6V0D2	40.4	3.59804e+06	2.42217e+06	3.0681e+06	410866	2.84356e+06	4.03572e+06	4.44772e+06	1.40013e+06	754923	1.84599e+06	1.97751e+07	3.85184e+06	2.8657e+07	2.57364e+06	1.21571e+06	749200	1.91765e+06	3.24163e+06	972489	2.39331e+06	1.76926e+06	759213	2.09187e+07	1.79779e+06	2.35698e+06
Q7L523	Ras-related GTP-binding protein A OS=Homo sapiens OX=9606 GN=RRAGA PE=1 SV=1	RRAGA	36.5	2.95132e+06	1.50129e+06	4.66024e+06	423045	2.88405e+06	1.35593e+07	1.45783e+06	3.9524e+06	881107	874651	5.66442e+06	1.79409e+06	1.36122e+06	6.61177e+06	2.25119e+06	8.06697e+06	7.15306e+06	520218	1.035e+06	5.43541e+06	3.19864e+06	7.11796e+06	8.23264e+06	9.95543e+06	584487
P08294	Extracellular superoxide dismutase [Cu-Zn] OS=Homo sapiens OX=9606 GN=SOD3 PE=1 SV=2	SOD3	25.8	1.44059e+07	3.22777e+07	5.0252e+07	5.40575e+06	3.86016e+07	3.45724e+07	4.73982e+07	1.4714e+07	1.17544e+07	1.32453e+07	7.51973e+07	3.51004e+07	1.00305e+08	3.17737e+07	4.55522e+06	1.29194e+08	1.22565e+07	1.98124e+07	1.99783e+07	1.30473e+06	8.44443e+06	6.91212e+06	4.03825e+07	2.12651e+07	2.4466e+07
Q5T4S7	E3 ubiquitin-protein ligase UBR4 OS=Homo sapiens OX=9606 GN=UBR4 PE=1 SV=1	UBR4	573.5	75098.3	163275		30767.2	102251	71341	60838.5	80552.3		56346.8		7975.2				178907	80397.4	26587.4	76023.1		51131.1	103794		119220
P61086	Ubiquitin-conjugating enzyme E2 K OS=Homo sapiens OX=9606 GN=UBE2K PE=1 SV=3	UBE2K	22.4	345732	803025	954739	834035	1.0949e+06	874183	733213	755859	664617	390712	2.64425e+06	189504	494277	1.71055e+06	120425	1.30922e+06	1.52579e+06	975558	436716	1.092e+06	606759	970673		1.39533e+06	367907
Q13621	Solute carrier family 12 member 1 OS=Homo sapiens OX=9606 GN=SLC12A1 PE=1 SV=2	SLC12A1	121.4	1.70528e+08	1.69137e+08	2.18877e+08	1.83485e+07	3.05522e+08	2.96818e+08	8.47557e+07	1.91361e+08	1.50282e+08	1.09055e+08	1.50621e+09	1.04702e+08	2.78427e+08	8.65657e+08	9.74554e+07	3.43461e+08	2.25982e+08	1.33694e+08	1.37404e+08	1.94869e+08	5.72861e+07	1.28964e+08	6.4431e+07	3.13757e+08	2.46773e+08
P06703	Protein S100-A6 OS=Homo sapiens OX=9606 GN=S100A6 PE=1 SV=1	S100A6	10.2	8.93336e+07	1.3483e+08	1.72462e+08	2.62378e+07	1.84503e+08	2.31799e+08	2.01196e+07	2.24026e+08	1.01449e+08	6.15274e+07	7.97307e+08	8.1989e+06	6.32512e+06	6.76668e+08	7.93443e+07	6.8883e+07	2.68672e+08	8.70086e+07	8.43609e+07	4.21736e+08	1.05463e+08	1.45025e+08	2.50914e+07	5.16033e+08	5.15465e+07
Q4U2R8	Solute carrier family 22 member 6 OS=Homo sapiens OX=9606 GN=SLC22A6 PE=1 SV=1	SLC22A6	61.8	5.64119e+06	2.56786e+06	1.83892e+07	701346	5.24062e+06	1.03855e+07	4.39282e+06	6.78943e+06	1.07424e+07	2.00672e+06	3.19544e+06	4.10993e+06	2.53083e+06	2.18068e+07	2.8284e+06	6.65363e+06	6.32978e+06	908850	1.45671e+06	223222	5.34078e+06	8.77029e+06	3.04581e+06	4.75271e+06	2.3183e+06
Q495M3	Proton-coupled amino acid transporter 2 OS=Homo sapiens OX=9606 GN=SLC36A2 PE=1 SV=1	SLC36A2	53.2	2.43373e+07	5.50458e+06	2.99749e+07	1.18441e+06	2.21662e+07	1.16579e+07	5.5048e+06	1.03653e+07	6.83019e+06	6.3057e+06	1.47718e+07	1.20282e+07	1.07233e+07	7.23195e+07	5.24388e+06	8.05622e+06	7.51485e+06	3.48495e+06	7.50915e+06	5.84544e+06	9.82557e+06	6.19317e+06	1.10476e+07	6.78956e+06	4.06165e+06
Q5VWJ9	Sorting nexin-30 OS=Homo sapiens OX=9606 GN=SNX30 PE=1 SV=1	SNX30	49.6						426341								585124			752086			1.51724e+06		465820
Q9H1D0	Transient receptor potential cation channel subfamily V member 6 OS=Homo sapiens OX=9606 GN=TRPV6 PE=1 SV=3	TRPV6	87.2		273443			576608	256453		943491		545519	593814		247550	687375	106371	88122.3	457206	243178	307225	1.34863e+06		454685		589524
P38606	V-type proton ATPase catalytic subunit A OS=Homo sapiens OX=9606 GN=ATP6V1A PE=1 SV=2	ATP6V1A	68.3	3.11499e+07	3.96141e+07	5.58965e+07	2.72116e+06	7.23521e+07	4.89738e+07	3.54397e+07	3.58553e+07	1.74745e+07	1.85476e+07	2.4395e+08	2.95028e+07	1.30786e+08	1.38706e+08	1.55318e+07	3.89565e+07	3.24447e+07	2.05377e+07	2.62968e+07	3.91671e+07	8.24523e+06	4.9072e+07	1.36074e+07	4.86362e+07	1.98572e+07
P51991	Heterogeneous nuclear ribonucleoprotein A3 OS=Homo sapiens OX=9606 GN=HNRNPA3 PE=1 SV=2	HNRNPA3	39.6	108073	1.07447e+07	95282.9	3.46413e+06	3.70556e+06	1.07092e+06	176622	183402	263878	1.34732e+06	3.45601e+06	296953	20028.6	599978	420980	1.96617e+06	369441	673409	1.76247e+06	1.16496e+06		8.27647e+06	2.4917e+06	950945
Q7Z3Q1	Solute carrier family 46 member 3 OS=Homo sapiens OX=9606 GN=SLC46A3 PE=1 SV=1	SLC46A3	51.5	475166				498603	401418	455847			511196	2.36168e+06			2.25442e+06	229776	1.41846e+06	501031	442016
Q8N357	Solute carrier family 35 member F6 OS=Homo sapiens OX=9606 GN=SLC35F6 PE=1 SV=1	SLC35F6	40.2	6.59218e+06	551373	6.55331e+06	14251.2	1.07643e+07	5.73238e+06	2.7407e+06	7.09001e+06	3.13699e+06	392348	1.21993e+07	2.00463e+06	1.33538e+06	4.00124e+07	808817	2.53588e+07	5.70068e+06	2.50593e+06	3.23045e+06	5.03119e+06	3.53762e+06	2.30395e+06	737068	8.0958e+06	2.3915e+06
O14975	Very long-chain acyl-CoA synthetase OS=Homo sapiens OX=9606 GN=SLC27A2 PE=1 SV=2	SLC27A2	70.3	566180	230731	765778	248519	100964	2.44457e+06	356406	144196	297352		793999	764559		2.06602e+06	864876	6.80262e+06	204009	18959.2	309479	144201	1.3534e+06	1.21499e+06		305327	252663
P34741	Syndecan-2 OS=Homo sapiens OX=9606 GN=SDC2 PE=1 SV=2	SDC2	22.1	279428	294676	351845		490238	871314	146185	453180	1.21066e+06	163294	1.32692e+06	25866.5	144830	1.17618e+06	124030	8.83554e+06	524251	133819	220354				1.34135e+07		5.44102e+06
Q9Y289	Sodium-dependent multivitamin transporter OS=Homo sapiens OX=9606 GN=SLC5A6 PE=2 SV=2	SLC5A6	68.6							372817		223905					644456			439428					387004		526960
Q9UH65	Switch-associated protein 70 OS=Homo sapiens OX=9606 GN=SWAP70 PE=1 SV=1	SWAP70	69	279699	535584	221174	388201	157446	421709	27518.8		497358		1.6838e+06	3.13412e+07	2.0542e+07		190220	496822	206437		219177			6.8213e+06		466607
Q9Y3F4	Serine-threonine kinase receptor-associated protein OS=Homo sapiens OX=9606 GN=STRAP PE=1 SV=1	STRAP	38.4	344065	1.49969e+06	241681	149968	872932	234884	263205	342363	227786	304556	1.16192e+06	139879	515733	1.16568e+06	84453.4	1.13132e+06	417035	487519	294842	231013		1.0246e+06	1.11988e+06	556726	93581.4
P47897	Glutamine--tRNA ligase OS=Homo sapiens OX=9606 GN=QARS1 PE=1 SV=1	QARS1	87.7		1.25752e+06		119932	457928	100013	45899.4	123972	67308.7	164183	33859.2	133826		225296	17195.7	310158	85670.8	108529	621376	39797.4				174892
Q562E7	WD repeat-containing protein 81 OS=Homo sapiens OX=9606 GN=WDR81 PE=1 SV=2	WDR81	211.6	111818	92756.9	211007		165412		270972	62009.8	65034.7		226075			630084		290918							267149
Q16563	Synaptophysin-like protein 1 OS=Homo sapiens OX=9606 GN=SYPL1 PE=1 SV=1	SYPL1	28.5	2.74863e+07	8.95793e+06	1.88064e+07	2.01086e+06	2.77044e+07	5.08566e+07	1.41673e+07	1.80983e+07	3.60067e+06	6.8985e+06	3.6494e+07	4.16427e+07	1.2983e+07	2.37969e+07	1.816e+07	9.31216e+07	1.59457e+07	2.62153e+06	1.16812e+07	658461	3.54163e+06	4.44701e+06	2.726e+07	1.2168e+07	4.39133e+06
P50990	T-complex protein 1 subunit theta OS=Homo sapiens OX=9606 GN=CCT8 PE=1 SV=4	CCT8	59.6	3.51908e+06	8.9025e+06	6.06183e+06	1.20638e+06	8.48176e+06	3.45953e+06	1.5709e+07	9.53045e+06	2.1273e+06	4.34012e+06	1.84983e+07	3.10455e+06	8.51094e+06	1.17159e+07	367918	1.62575e+07	7.12906e+06	6.36076e+06	6.86276e+06	2.76475e+06	1.62801e+06	9.02179e+06	1.31432e+07	9.5021e+06	1.01145e+06
O76070	Gamma-synuclein OS=Homo sapiens OX=9606 GN=SNCG PE=1 SV=2	SNCG	13.3	5.62891e+06	2.87413e+06	6.50537e+06	659337	1.64744e+06	7.99868e+06	4.6301e+06	1.19436e+07	3.5393e+06	1.76684e+06	3.10273e+07	2.88375e+06	7.02646e+06	1.55904e+07	4.06042e+06	1.22564e+06	1.20777e+07	4.21814e+06	2.26611e+06	2.90009e+07	3.24885e+08	9.21549e+07	1.85615e+06	1.70581e+07	4.71492e+06
Q86VN1	Vacuolar protein-sorting-associated protein 36 OS=Homo sapiens OX=9606 GN=VPS36 PE=1 SV=1	VPS36	43.8	7.68254e+06	3.49313e+06	1.36425e+07	859226	1.10342e+07	1.09021e+07	6.92918e+06	1.20811e+07	3.2402e+06	2.88472e+06	2.82521e+07	5.06353e+06	1.05847e+07	2.31005e+07	4.00703e+06	1.54225e+07	1.19093e+07	8.53336e+06	3.4869e+06	2.74242e+07	4.67795e+06	9.96516e+06	1.61637e+06	2.61359e+07	833433
Q9UN37	Vacuolar protein sorting-associated protein 4A OS=Homo sapiens OX=9606 GN=VPS4A PE=1 SV=1	VPS4A	48.9	7.04152e+07	2.57044e+07	9.71188e+07	4.02721e+06	6.15292e+07	7.87447e+07	5.54097e+07	6.34062e+07	3.04889e+07	2.17665e+07	1.53066e+08	4.51424e+07	8.35284e+07	2.22928e+08	2.54114e+07	4.97779e+07	5.29287e+07	5.22713e+07	2.09631e+07	9.54846e+07	2.69032e+07	6.49432e+07	3.46288e+07	1.06596e+08	1.07231e+07
Q9UBQ0	Vacuolar protein sorting-associated protein 29 OS=Homo sapiens OX=9606 GN=VPS29 PE=1 SV=1	VPS29	20.5	306813	1.61123e+06	582642	743882	1.97786e+06	249060	1.58412e+06	1.17029e+06	414059	566327	3.59071e+06	4.29362e+06	7.85608e+06	3.93498e+06	104486	3.80197e+06	1.57455e+06	1.22917e+06	1.12106e+06	1.07088e+06		244476		2.59369e+06	194090
O75351	Vacuolar protein sorting-associated protein 4B OS=Homo sapiens OX=9606 GN=VPS4B PE=1 SV=2	VPS4B	49.3	1.33808e+08	2.74275e+07	1.71679e+08	3.84398e+06	7.31442e+07	1.08789e+08	6.67837e+07	7.87719e+07	4.93703e+07	2.16899e+07	1.92783e+08	7.96219e+07	8.8547e+07	3.28886e+08	1.91612e+07	8.09448e+07	8.71067e+07	5.41333e+07	2.71967e+07	1.55682e+08	4.43341e+07	7.66796e+07	2.94224e+07	1.44292e+08	1.45304e+07
Q8WTX9	Palmitoyltransferase ZDHHC1 OS=Homo sapiens OX=9606 GN=ZDHHC1 PE=1 SV=1	ZDHHC1	54.8	9.47349e+06	1.62006e+06	4.79399e+07	1.22298e+06	6.41005e+06	8.59023e+06	7.86707e+06	1.20401e+07	1.2345e+07	4.80604e+06	7.95319e+06	8.58399e+06	9.7771e+06	4.13869e+07	2.92626e+06	6.43505e+06	8.30905e+06	4.22725e+06	7.02474e+06	7.47355e+06	1.41578e+07	1.07509e+07	2.82029e+09	2.4212e+07	3.00258e+07
C9J7I0	UBAP1-MVB12-associated (UMA)-domain containing protein 1 OS=Homo sapiens OX=9606 GN=UMAD1 PE=1 SV=2	UMAD1	15.2	969683		894049			1.72987e+06	786295		956160	327607	4.36488e+06		1.74116e+06	2.84851e+06		413943	1.27006e+06	734540		2.34849e+06		1.6585e+06	2.07838e+06	1.53082e+06
Q8IX04	Ubiquitin-conjugating enzyme E2 variant 3 OS=Homo sapiens OX=9606 GN=UEVLD PE=1 SV=2	UEVLD	52.2	2.4425e+07	1.39873e+07	2.63476e+07	664169	4.06963e+07	2.9355e+07	2.51875e+07	4.07594e+07	1.04166e+07	6.98107e+06	7.71865e+07	2.16204e+07	5.52202e+07	5.98368e+07	9.11984e+06	4.95261e+07	2.9336e+07	3.02549e+07	1.68526e+07	5.43367e+07	7.2282e+06	3.25836e+07	9.42351e+06	4.10259e+07	4.53834e+06
Q14508	WAP four-disulfide core domain protein 2 OS=Homo sapiens OX=9606 GN=WFDC2 PE=1 SV=2	WFDC2	13	1.63151e+07	1.11263e+07	2.96427e+07	1.05467e+06	2.34863e+07	2.52147e+07	1.89598e+07	4.23683e+07	6.69723e+06	2.63763e+07	2.40763e+08	4.80964e+07	1.10185e+07	6.02806e+07	1.15219e+07	5.83862e+07	1.76261e+07	832507	3.66001e+07	4.84843e+07	1.4448e+07	3.73873e+07	1.19056e+08	1.22381e+07	1.1914e+08
Q9Y2I8	WD repeat-containing protein 37 OS=Homo sapiens OX=9606 GN=WDR37 PE=1 SV=2	WDR37	54.6			189345				279595	117237			873428			432677						294790
P68366	Tubulin alpha-4A chain OS=Homo sapiens OX=9606 GN=TUBA4A PE=1 SV=1	TUBA4A	49.9	1.74921e+07	2.1302e+07	3.51677e+07	2.96192e+07	2.93616e+07	1.80311e+07	1.5604e+08	3.53821e+07	1.16909e+07	1.09934e+07	4.83721e+07	1.28483e+08	1.28732e+08	5.50302e+07	3.39873e+06	5.35057e+07	1.26219e+07	2.65552e+07	2.26094e+07	2.60187e+07	7.35475e+07	1.47223e+08	3.14187e+07	8.266e+07	2.2036e+07
Q16762	Thiosulfate sulfurtransferase OS=Homo sapiens OX=9606 GN=TST PE=1 SV=4	TST	33.4	135971	6.05928e+06		57437.9	2.07144e+06	53174.4	99613.6			306273	785608	447227	2.22385e+06	429478	379517	1.84801e+06		659773	299102	32052	1.75968e+06				487337
Q14134	Tripartite motif-containing protein 29 OS=Homo sapiens OX=9606 GN=TRIM29 PE=1 SV=2	TRIM29	65.8		2.39808e+07	9.34496e+06	2.29866e+07	8.06783e+06	3.75468e+07	3.48721e+06	6.62845e+06	7.07341e+06	4.1312e+06	2.3533e+07	312802	183385	5.29561e+06	303157	1.22744e+07	9.02057e+07	1.05399e+06	2.64104e+06	4.11508e+06	1.48766e+07	1.28746e+08	1.9957e+07	1.02202e+07	5.09317e+06
Q9P0T7	Proton-transporting V-type ATPase complex assembly regulator TMEM9 OS=Homo sapiens OX=9606 GN=TMEM9 PE=1 SV=1	TMEM9	20.6	320237	781448	254099		3.01952e+06	4.42621e+06	229385	349228			1.77906e+06			1.49817e+06	449559	732700	834100	687282	187045	695835		1.86539e+06	472044	2.63376e+06	1.91761e+06
Q86UF1	Tetraspanin-33 OS=Homo sapiens OX=9606 GN=TSPAN33 PE=1 SV=1	TSPAN33	31.5	1.11164e+06	108930	556033		359983	1.35493e+06	221172	456228	752924	129322	279950	538096	250107	1.19712e+06	131402	1.51374e+06	612915		175518	92088	258291	65126.1
Q12792	Twinfilin-1 OS=Homo sapiens OX=9606 GN=TWF1 PE=1 SV=3	TWF1	40.3	3.11877e+06	7.91183e+06	8.15378e+06	5.96829e+06	1.15691e+07	6.51595e+06	1.81125e+06	5.02305e+06	1.66013e+06	2.04065e+06	1.40747e+07	158855	1.09898e+06	8.40689e+06	1.44517e+06	7.6245e+06	5.06451e+06	6.3451e+06	2.97926e+06	9.52139e+06	4.10971e+06	7.52462e+06	1.7685e+06	6.35489e+06	409929
P07911	Uromodulin OS=Homo sapiens OX=9606 GN=UMOD PE=1 SV=1	UMOD	69.7	1.8131e+11	1.42542e+11	1.58234e+11	1.67516e+10	1.166e+11	1.10112e+11	1.80495e+11	1.25505e+11	1.26965e+11	1.80169e+11	2.67711e+10	6.04106e+10	6.93412e+10	6.2337e+10	2.01277e+11	9.48334e+10	1.12838e+11	1.12545e+11	1.56928e+11	8.91507e+10	1.05634e+11	5.90089e+10	8.40136e+10	8.36613e+10	6.76235e+10
Q9NQW7	Xaa-Pro aminopeptidase 1 OS=Homo sapiens OX=9606 GN=XPNPEP1 PE=1 SV=3	XPNPEP1	69.9	1.88058e+06	2.75935e+06	2.33082e+06	784702	2.32896e+06	1.94936e+06	1.20654e+06	2.0912e+06	950534	786543	5.30017e+06	1.20098e+06	850118	3.80315e+06	456100	4.84461e+06	2.83134e+06	1.39321e+06	1.77359e+06	1.29669e+06	1.11053e+06	8.74092e+06	353554	766261	1.16105e+06
Q969T9	WW domain-binding protein 2 OS=Homo sapiens OX=9606 GN=WBP2 PE=1 SV=1	WBP2	28.1	410598	201094	692405	65255.4	826613	2.43004e+06	762241	883202			2.25404e+06	2.68289e+06	1.45975e+06	2.51401e+06		115588	3.73209e+06		466131	5.52511e+06		1.22643e+06		284328	33896.6
Q8IWB7	WD repeat and FYVE domain-containing protein 1 OS=Homo sapiens OX=9606 GN=WDFY1 PE=1 SV=1	WDFY1	46.3	173258	133958	199330		219112	271443	70767	242850	111496	45026.8	364804	39886.1		338846	39872.9	366813	237589	52417.8	146871	173183		202457		271458
Q9H270	Vacuolar protein sorting-associated protein 11 homolog OS=Homo sapiens OX=9606 GN=VPS11 PE=1 SV=1	VPS11	107.8	453992	919192	1.24743e+06	329451	2.49181e+06	213787	1.08333e+06	413982			2.72683e+06	37548.4		1.46158e+06		664301	283743	210948	179495	496303		2.20674e+06	1.75625e+06	200705	61126.5
P04275	von Willebrand factor OS=Homo sapiens OX=9606 GN=VWF PE=1 SV=4	VWF	309.1	1.88256e+06	2.84086e+06		461338	2.7057e+06	97251.4	76786.5	1.63822e+06	1.01896e+06	2.40812e+06		800919	1.54326e+06		1.24976e+06	892511	998248	1.34398e+06	436619	670202	64605.5	470897	6.6446e+06		169146
O95159	Zinc finger protein-like 1 OS=Homo sapiens OX=9606 GN=ZFPL1 PE=1 SV=2	ZFPL1	34.1		189842		29542.9	75560.1			85547.3		34115.4						116351	41607.7	436664	60674.9	17994.7				56542.8	48341.5
Q9UK55	Protein Z-dependent protease inhibitor OS=Homo sapiens OX=9606 GN=SERPINA10 PE=1 SV=1	SERPINA10	50.7	4.40166e+06	44609.3	6.44842e+06	1.94023e+07	1.88593e+06	2.91317e+06	389630	6.03377e+06	51865	821726	3.03756e+07	225371	11669.1	5.65079e+06	1.05527e+06	1.97034e+06	273523	2.41427e+06	1.2244e+06	1.56419e+06	52415.4	1.44908e+06	2.44845e+07	100081	6.54213e+06
O60844	Zymogen granule membrane protein 16 OS=Homo sapiens OX=9606 GN=ZG16 PE=1 SV=2	ZG16	18.1	547362	102155	1.14595e+06	1.54492e+06	90788.1	6.18565e+06	1.0858e+06	1.25095e+06	1.39064e+06		3.83535e+06	108078	2.43144e+06	166226		4.65822e+06	3.84164e+06	318202	927646	678585	2.15786e+06	578679	688882	5.15508e+06
O14495	Phospholipid phosphatase 3 OS=Homo sapiens OX=9606 GN=PLPP3 PE=1 SV=1	PLPP3	35.1	467147	77990.3	902823			379331	217588	178315	662718	152111	273757			1.41654e+06	83778.5		797705	602103							210936
P21108	Ribose-phosphate pyrophosphokinase 3 OS=Homo sapiens OX=9606 GN=PRPS1L1 PE=1 SV=2	PRPS1L1	34.8	291446	329019	407388	143763	495223		199001	582565	167375	187334	1.05587e+06	19803.3		917651		740825	382059	485815	318899					553469	191519
P78527	DNA-dependent protein kinase catalytic subunit OS=Homo sapiens OX=9606 GN=PRKDC PE=1 SV=3	PRKDC	468.8		811411		1.80745e+06	275714	189591	362297	396862			220509	1.43364e+06		19978.5		579112		189608	281435			4.08966e+06	686249	113291
P06454	Prothymosin alpha OS=Homo sapiens OX=9606 GN=PTMA PE=1 SV=2	PTMA	12.2	839709	90308.8	1.02453e+06	167163	528056	2.41719e+06	202559	2.02216e+06	2.16771e+06	46145.6	1.09665e+07	242761	152387	3.16633e+06	320541	1.30509e+06	1.25482e+06		359513	420918	832158	400613	2.55753e+07	1.64728e+06	1.16888e+07
Q6ZUM4	Rho GTPase-activating protein 27 OS=Homo sapiens OX=9606 GN=ARHGAP27 PE=1 SV=3	ARHGAP27	98.3	1.97118e+06	1.31329e+07	3.23375e+06	3.30173e+06	2.879e+07	1.71505e+06	1.86525e+06	2.31708e+07	1.55675e+06	1.93264e+07	7.23081e+06	1.99078e+06	3.31418e+06	4.67384e+06	1.68551e+06	1.16178e+07	9.14191e+06	4.80205e+06	7.18419e+06	1.84793e+07	2.23442e+06	2.65007e+08	1.78296e+07	6.9717e+06	712636
P62269	40S ribosomal protein S18 OS=Homo sapiens OX=9606 GN=RPS18 PE=1 SV=3	RPS18	17.7	1.25574e+06	6.77305e+06	1.99086e+06	525624	2.63351e+06	891094	305434	1.10376e+06	364638	901427	6.14895e+06	40466.8	1.75097e+06	2.22759e+06	279555	4.66875e+06	1.20862e+06	808365	2.4456e+06	7.16106e+06	958707		2.93859e+06	1.62769e+06	145953
Q8TBC3	SH3KBP1-binding protein 1 OS=Homo sapiens OX=9606 GN=SHKBP1 PE=1 SV=2	SHKBP1	76.3																				815502
P48764	Sodium/hydrogen exchanger 3 OS=Homo sapiens OX=9606 GN=SLC9A3 PE=1 SV=2	SLC9A3	92.8	1.16171e+06	727055	1.19362e+06	274000	1.54237e+06	265448	569241	684177	657988	223941	7.70085e+06	2.08894e+06	581799	7.19866e+06	303767	4.06188e+06	461148	485112	660245	1.16947e+06		382395		789566	1.33898e+06
P54920	Alpha-soluble NSF attachment protein OS=Homo sapiens OX=9606 GN=NAPA PE=1 SV=3	NAPA	33.2	1.37908e+07	1.12415e+07	1.80363e+07	474798	1.30239e+07	2.04551e+07	3.57716e+07	8.62143e+06	7.12464e+06	2.03403e+06	3.9726e+07	1.78702e+07	9.7248e+06	2.6496e+07	5.24689e+06	1.02125e+07	1.46453e+07	5.06642e+06	4.73268e+06	2.03747e+07	5.56674e+06	1.97388e+07	2.21642e+07	2.08816e+07	5.29902e+06
O00322	Uroplakin-1a OS=Homo sapiens OX=9606 GN=UPK1A PE=1 SV=1	UPK1A	28.9	2.31825e+07	2.67616e+07	5.00013e+07	1.4163e+07	5.95464e+07	3.55101e+07	2.11136e+07	2.47127e+08	2.77485e+07	1.82567e+07	7.69988e+07	1.72748e+07	3.22239e+07	1.08763e+08	2.41229e+07	1.40336e+08	3.29268e+07	1.11714e+07	4.42515e+07	5.59813e+07	6.35179e+07	2.56122e+07	4.1448e+08	3.09498e+07	2.85929e+07
Q9Y277	Voltage-dependent anion-selective channel protein 3 OS=Homo sapiens OX=9606 GN=VDAC3 PE=1 SV=1	VDAC3	30.6	1.65679e+06		555094			2.40343e+06	5.15316e+06	731671	1.76124e+06		3.78288e+06	3.44596e+06	1.47356e+06	1.76297e+06		9.09793e+06			1.78328e+06	1.28281e+06	1.11371e+06	410570	1.96631e+07	402878	382728
A5D8V6	Vacuolar protein sorting-associated protein 37C OS=Homo sapiens OX=9606 GN=VPS37C PE=1 SV=2	VPS37C	38.6	1.41288e+07	6.08091e+07	4.51152e+07	19253726	7.40005e+07	6.14111e+07	4.09302e+07	9.15819e+07	5.07128e+07	5.04367e+07	3.07866e+07	5.14354e+07	4.04951e+07	2.01e+08	2.77559e+07	8.11996e+07	3.1231e+08	8.83791e+07	7.70366e+07	3.56425e+08	2.10538e+08	4.89873e+08	2.7547e+06	2.62192e+08	4.66268e+06
P60866	40S ribosomal protein S20 OS=Homo sapiens OX=9606 GN=RPS20 PE=1 SV=1	RPS20	13.4	567861	5.83702e+06	1.41642e+06	566724	2.91813e+06	896882	1.31281e+06	1.48685e+06	525713	1.30069e+06	4.42481e+06	898615	907727	1.7052e+06	152247	2.8961e+06	865108	3.05754e+06	2.99009e+06	623144			936966	813377	352394
Q9NR45	Sialic acid synthase OS=Homo sapiens OX=9606 GN=NANS PE=1 SV=2	NANS	40.3	1.51727e+06	4.02859e+06	208312		7.79695e+06	3.94748e+06	54503.9	1.00768e+06	557877	3.43022e+06	3.57688e+06	3.13201e+06	7.2596e+06	610032		6.42117e+06	1.88425e+06	1.14116e+06	1.76541e+06	299096	1.07227e+07	2.25944e+06		1.99367e+06
O00204	Sulfotransferase 2B1 OS=Homo sapiens OX=9606 GN=SULT2B1 PE=1 SV=2	SULT2B1	41.3		1.03312e+07	59784.8	90818.9	1.03997e+06	467091	43622.3	28232.6		674358	96458.2	1.79491e+06	278233	79837.7	64372.2	445454	275215		57727.7	141271	238423	276347			2.46326e+06
P53597	Succinate--CoA ligase [ADP/GDP-forming] subunit alpha, mitochondrial OS=Homo sapiens OX=9606 GN=SUCLG1 PE=1 SV=4	SUCLG1	36.2		108612																				1.30452e+06
Q13404	Ubiquitin-conjugating enzyme E2 variant 1 OS=Homo sapiens OX=9606 GN=UBE2V1 PE=1 SV=2	UBE2V1	16.5	4.75035e+06	4.28236e+06	7.26958e+06	729033	6.00818e+06	7.20567e+06	5.80242e+06	7.63215e+06	2.67925e+06	2.55899e+06	2.52372e+07	1.12259e+07	7.23088e+06	8.63558e+06	398213	4.7294e+06	7.49204e+06	7.35536e+06	2.38457e+06	1.60348e+07	3.09887e+06	4.82132e+06	4.14535e+06	9.50561e+06	1.03135e+06
Q16851	UTP--glucose-1-phosphate uridylyltransferase OS=Homo sapiens OX=9606 GN=UGP2 PE=1 SV=5	UGP2	56.9	5.8487e+08	5.41708e+08	3.7653e+08	2.91167e+07	7.97621e+08	3.58873e+08	1.84734e+08	5.55246e+08	1.13115e+08	4.98592e+08	2.89144e+07	1.34782e+07	8.58495e+06	2.01264e+08	5.51497e+08	5.64506e+08	1.51554e+08	2.46217e+08	8.95052e+08	5.15515e+08	1.22287e+08	1.07555e+08	1.5233e+08	2.24195e+08	1.39647e+08
Q00341	Vigilin OS=Homo sapiens OX=9606 GN=HDLBP PE=1 SV=2	HDLBP	141.4	55400.9	475635	76778.9	186851	530141	215139	322038	320272		311675	98283.3	129068	278170			1.18643e+06	106383	42689.6	388906	19412.9	328692		1.4466e+06
Q7Z7D3	V-set domain-containing T-cell activation inhibitor 1 OS=Homo sapiens OX=9606 GN=VTCN1 PE=1 SV=1	VTCN1	30.9	1.15401e+08	1.87603e+07	1.16798e+08	585894	4.91889e+07	3.71275e+07	5.47001e+07	6.2898e+07	3.15657e+07	4.54698e+07	1.60092e+08	1.2779e+06	2.49152e+07	1.92726e+08	3.98215e+07	4.68514e+07	7.61861e+07	7.00035e+07	4.29132e+07	8.04841e+07	1.43173e+07	2.93275e+07	9.25601e+06	4.22848e+07	1.00017e+07
Q93050	V-type proton ATPase 116 kDa subunit a1 OS=Homo sapiens OX=9606 GN=ATP6V0A1 PE=1 SV=3	ATP6V0A1	96.4	1.10151e+07	7.18306e+06	2.28159e+07	8.60114e+06	8.57324e+06	1.28984e+07	1.70424e+07	8.09207e+06	1.06242e+07	3.96298e+06	1.36761e+07	7.71399e+06	5.54597e+06	4.48682e+07	1.95969e+06	2.22239e+07	7.78456e+06	4.49921e+06	5.75854e+06	1.69244e+07	3.86004e+06	9.39783e+06	7.36297e+06	1.17349e+07	5.8361e+06
Q6PCB0	von Willebrand factor A domain-containing protein 1 OS=Homo sapiens OX=9606 GN=VWA1 PE=1 SV=1	VWA1	46.8	487701	1.57901e+06	3.36042e+06	418360	6.11461e+06	486997	979384	2.32301e+06	1.69267e+06	2.30758e+06	1.58825e+06	258357	1.93973e+06		491521	1.73646e+06	5.05985e+06	1.9748e+06	1.49109e+06	103878	4.58168e+06	1.26823e+06	1.82216e+06	2.03566e+06	1.30176e+06
P14678	Small nuclear ribonucleoprotein-associated proteins B and B' OS=Homo sapiens OX=9606 GN=SNRPB PE=1 SV=2	SNRPB	24.6	1.0565e+06	1.16684e+06	1.03417e+06	638742	1.65957e+06	828552	104191	1.01471e+06		677509	2.22899e+06	2.35264e+06	1.71375e+06	353331	227409	1.30841e+06	1.51372e+06	4.79372e+06	1.37202e+06	1.69191e+06	1.57239e+06	1.9208e+06	1.80188e+06	1.98458e+06	115801
Q92526	T-complex protein 1 subunit zeta-2 OS=Homo sapiens OX=9606 GN=CCT6B PE=1 SV=5	CCT6B	57.8	550330	262309			157735		578067	171309		181834	373481			681391		697975		195959	476830		148472			281385
P23381	Tryptophan--tRNA ligase, cytoplasmic OS=Homo sapiens OX=9606 GN=WARS1 PE=1 SV=2	WARS1	53.1	940032	375651	356111	490837	2.22684e+06	314168	433820	1.08397e+06	191212	402904	3.02881e+06	1.57309e+06	1.76923e+06	2.01614e+06	116034	2.30033e+06	1.90228e+06	1.92941e+07	7.5843e+06	284627		718556	9.36439e+06	2.08339e+06	2.95343e+06
Q3LXA3	Triokinase/FMN cyclase OS=Homo sapiens OX=9606 GN=TKFC PE=1 SV=2	TKFC	58.9	6.65221e+06	7.29909e+06	1.8159e+07	1.51975e+07	1.64991e+07	8.48349e+06	1.6368e+07	2.95228e+07	5.34793e+06	9.05867e+06	3.00559e+07	4.9037e+07	1.95353e+07	5.34194e+07	1.36142e+06	4.79565e+07	7.51793e+06	2.78385e+07	8.98776e+06	1.9594e+07	2.59996e+06	5.39545e+06	7.30473e+06	1.19322e+07	4.98963e+06
Q9UDW1	Cytochrome b-c1 complex subunit 9 OS=Homo sapiens OX=9606 GN=UQCR10 PE=1 SV=3	UQCR10	7.3		860263			379993	136631		48937.8		134065	107480				77509.4	317650	326738		723956			182758		269497
P61247	40S ribosomal protein S3a OS=Homo sapiens OX=9606 GN=RPS3A PE=1 SV=2	RPS3A	29.9		6.16491e+06	845744	3.4055e+06	2.22442e+06		1.53392e+06	1.11279e+06	1.16802e+06	909280	1.34959e+06	1.08029e+06	852128	1.09858e+06	26990.2	1.97254e+06	233686	889210	2.11592e+06	2.0571e+06		151198	1.57056e+06	280336	255220
Q9Y6B6	GTP-binding protein SAR1b OS=Homo sapiens OX=9606 GN=SAR1B PE=1 SV=1	SAR1B	22.4	493200	4.24958e+06	583341	155622	1.89478e+06	575942	424263	603847	238847	658886	2.60695e+06	68133.2	1.49363e+06	1.33939e+06	70467.9	2.81713e+06	417201	1.02638e+06	1.3095e+06	850489	333487		337599	571614	180767
Q9NRX5	Serine incorporator 1 OS=Homo sapiens OX=9606 GN=SERINC1 PE=1 SV=1	SERINC1	50.5	1.41485e+07	3.91604e+06	1.2752e+07	376979	9.39678e+06	1.14376e+07	4.12042e+06	1.38337e+07	5.50807e+06	3.08032e+06	8.28247e+06	5.08738e+06	2.81385e+06	2.90632e+07	4.31968e+06	1.52889e+07	1.66182e+07	1.72377e+06	7.92219e+06	2.25868e+06	3.61745e+06	3.63451e+06	2.97368e+06	1.11229e+07	1.15719e+06
P49908	Selenoprotein P OS=Homo sapiens OX=9606 GN=SELENOP PE=1 SV=3	SELENOP	43.2	1.46239e+07	1.3191e+07	4.98205e+07	7.33374e+07	3.96179e+07	1.02503e+07	3.43663e+07	4.07766e+07	9.6088e+06	1.62386e+07	3.98075e+07	1.57641e+06	2.40114e+06	8.07506e+07	3.84453e+06	5.434e+07	1.44331e+07	4.64644e+07	8.26672e+06	2.4496e+06	2.20788e+06	5.02778e+06	7.18508e+06	8.6761e+06	5.3667e+06
P05060	Secretogranin-1 OS=Homo sapiens OX=9606 GN=CHGB PE=1 SV=2	CHGB	78.2	1.47076e+07	3.66491e+06	1.03752e+07		4.71023e+06	1.18509e+07	655398	1.16565e+07	2.1563e+06	1.90525e+06	7.3995e+07	67518.8	10535.4	9.81795e+06	4.67765e+06	4.37999e+06	2.03642e+06	1.28746e+06	5.56513e+06	6.87192e+06		5.82363e+06	1.54185e+08	2.4594e+06	1.88497e+07
P00441	Superoxide dismutase [Cu-Zn] OS=Homo sapiens OX=9606 GN=SOD1 PE=1 SV=2	SOD1	15.9	3.51442e+07	4.36825e+06	7.50197e+07	8.22983e+06	8.6685e+06	9.30328e+07	1.4816e+07	1.04204e+07	3.78748e+07	2.44216e+06	1.72043e+08	3.37796e+07	1.82432e+07	1.4832e+08	6.26514e+06	8.57008e+06	4.42762e+07	7.36735e+06	2.98656e+06	2.00394e+07	2.01439e+07	2.11523e+07	5.84956e+07	6.48843e+07	3.19044e+07
P16949	Stathmin OS=Homo sapiens OX=9606 GN=STMN1 PE=1 SV=3	STMN1	17.3		175238	360636	1.04166e+06		753662	294329	191614	363958		3.48426e+06	581691		701612		159177	402164			1.43403e+06	541741	420897	190348	518985	1.40732e+06
Q9Y6E0	Serine/threonine-protein kinase 24 OS=Homo sapiens OX=9606 GN=STK24 PE=1 SV=1	STK24	49.3	9.09679e+06	1.06138e+07	2.34277e+07	6.32964e+07	2.39105e+07	2.19175e+07	1.10564e+07	2.84779e+07	1.04042e+07	7.80052e+06	9.36977e+07	6.97737e+06	1.39247e+07	5.93446e+07	7.84964e+06	5.12183e+07	3.18067e+07	1.71052e+07	1.50399e+07	8.98094e+07	1.9882e+07	3.14277e+07	1.83205e+07	4.8514e+07	1.04806e+07
Q6UXY8	Transmembrane channel-like protein 5 OS=Homo sapiens OX=9606 GN=TMC5 PE=2 SV=3	TMC5	114.7	6.01041e+06	460741	5.39073e+06	1.16689e+06	1.62357e+06	1.17157e+07	1.48607e+06	3.0853e+06	4.62765e+06	490306	1.52054e+07	8.23554e+06	5.87833e+06	7.5219e+06	948416	4.19906e+06	1.68254e+07	1.97216e+06	508239	1.17626e+08	2.04056e+07	6.25434e+07	6.74269e+06	2.53731e+07	2.65227e+06
Q9BT76	Uroplakin-3b OS=Homo sapiens OX=9606 GN=UPK3B PE=1 SV=2	UPK3B	33.9	158596	1.16405e+06	680430	1171408		1.93509e+06		1.72558e+06	1.25079e+06	980343	7.64453e+06			2.51633e+06	968800	1.62708e+06	4.06279e+06	1.29538e+06	2.64091e+06	3.00877e+06	6.21893e+06	2.36152e+06	6.48539e+06	6.28743e+06	1.27016e+06
O14980	Exportin-1 OS=Homo sapiens OX=9606 GN=XPO1 PE=1 SV=1	XPO1	123.3	194585	771416	469763	72611.5	688064	756581	6.32044e+06	746619	123510	180855	1.71894e+06	3.99958e+09	3.25371e+09	481240	171350	960517	364961	217420	637005	145274	94762.4	709744	1.65554e+06	426568	286970
Q12768	WASH complex subunit 5 OS=Homo sapiens OX=9606 GN=WASHC5 PE=1 SV=1	WASHC5	134.2	728645	759184	1.98559e+06	143691	3.43527e+06	550370	1.50354e+06	381551	145834	350672	2.20007e+06		3.03605e+06	2.79448e+06	99658.5	1.56208e+06	518225	572679	358021	847214	2.94372e+06	537251	711025	454508	517417
P49247	Ribose-5-phosphate isomerase OS=Homo sapiens OX=9606 GN=RPIA PE=1 SV=3	RPIA	33.2											379059									121936	625000		986904
O00337	Sodium/nucleoside cotransporter 1 OS=Homo sapiens OX=9606 GN=SLC28A1 PE=1 SV=2	SLC28A1	71.5	5.56961e+06	364841	7.92834e+06	283523	1.30996e+06	4.00602e+06	5.51271e+06	593373	381624	775529	6.3114e+06	1.81615e+06		6.77529e+06	826994	5.39074e+06	1.40994e+06	689928	874777	1.088e+06	628021	4.07636e+06	5.30905e+06	2.01921e+06	1.20121e+06
O43278	Kunitz-type protease inhibitor 1 OS=Homo sapiens OX=9606 GN=SPINT1 PE=1 SV=2	SPINT1	58.4	1.02426e+06	1.98183e+06	4.91783e+06	632301	3.54172e+06	2.46169e+06	2.82184e+06	2.28424e+06	897094	1.54271e+06	5.70699e+06	3.28731e+06	1.63451e+06	2.05477e+06	938885	1.66895e+06	3.06142e+06	378737	1.91024e+06	1.47431e+06	1.07251e+06	1.75298e+07	1.86517e+06	3.23316e+06	308267
Q14515	SPARC-like protein 1 OS=Homo sapiens OX=9606 GN=SPARCL1 PE=1 SV=2	SPARCL1	75.2	1.89432e+06	7.46349e+06	2.69628e+06	1.40038e+06	1.60347e+07	3.36084e+06	2.21373e+06	3.30364e+06	333831	5.9523e+06	1.34778e+07	7.52989e+06	1.82747e+07	3.79962e+06	802267	1.47686e+07	2.21803e+06	4.84253e+06	2.80036e+06	2.65059e+06	2.04921e+06	1.56252e+07	3.41861e+07	2.7735e+06	7.15764e+06
P61764	Syntaxin-binding protein 1 OS=Homo sapiens OX=9606 GN=STXBP1 PE=1 SV=1	STXBP1	67.5	573602	77312.3	1.3141e+06		684401	1.14181e+06	785351	1.76366e+06	798563	180121	1.40154e+06	330140	543712	2.6502e+06	20521.4	1.92407e+06	2.30919e+06	519748	1.45064e+06	1.75774e+06	454034	741835	9.48802e+06	3.15865e+06	191430
P37837	Transaldolase OS=Homo sapiens OX=9606 GN=TALDO1 PE=1 SV=2	TALDO1	37.5	881196	1.03056e+07	884258	1.77869e+08	2.32273e+07	8.62545e+06	1.58611e+06	2.72056e+07	5.48752e+06	5.44923e+06	2.78363e+07	1.90073e+07	1.08603e+07	3.85366e+06	3.32626e+06	2.57064e+07	1.49307e+07	3.8881e+07	1.50214e+07	3.32981e+07	1.9351e+07	9.68953e+06	4.56884e+06	1.43844e+07	9.60413e+06
P08138	Tumor necrosis factor receptor superfamily member 16 OS=Homo sapiens OX=9606 GN=NGFR PE=1 SV=1	NGFR	45.2	3.76917e+06	721875	3.03319e+06		1.0148e+06	2.59412e+06	1.26736e+06	6.09485e+06	172669	1.76626e+06	5.76184e+07	2.96066e+06	1.46475e+06	5.48322e+06	1.94733e+06	4.46658e+06	578871		1.66013e+06	3.90783e+06			8.74588e+07	976376	1.23278e+07
P19971	Thymidine phosphorylase OS=Homo sapiens OX=9606 GN=TYMP PE=1 SV=2	TYMP	49.9	451368	1.54984e+06	258515	2.20935e+06	6.98297e+06	65449.6	166547	799863		544521	1.95962e+06	651143	423400	532290	177801	3.99167e+06	542224	4.69006e+06	1.11395e+07	9.08646e+06	1.02043e+07	3.58368e+07	1.02778e+07	2.56731e+06	3.15553e+06
Q8NBS9	Thioredoxin domain-containing protein 5 OS=Homo sapiens OX=9606 GN=TXNDC5 PE=1 SV=2	TXNDC5	47.6		658841	243099	1.80348e+06	1.20171e+06		58901.3	525334			1.40497e+07		2.2817e+06	785274	104331	2.01643e+06	244053	341215	535496		1.14412e+06	1.72064e+06	773011		78683.1
O00526	Uroplakin-2 OS=Homo sapiens OX=9606 GN=UPK2 PE=1 SV=2	UPK2	19.4	1.58364e+07	6.29826e+07	2.92471e+07	1.23615e+09	1.31089e+08	4.84353e+07	1.35273e+07	4.51852e+08	6.13249e+07	6.73336e+07	2.0078e+08	3.49964e+07	1.01295e+08	1.68838e+08	4.14802e+07	2.54211e+08	1.06019e+08	3.59733e+08	8.00118e+07	9.01919e+07	9.20829e+07	5.18337e+07	3.56775e+06	9.13744e+07	6.38704e+07
Q96LB4	V-type proton ATPase subunit G 3 OS=Homo sapiens OX=9606 GN=ATP6V1G3 PE=1 SV=1	ATP6V1G3	13.9	175340		289096				1.10516e+06				3.82142e+06	1.71118e+06	6.37719e+06	430209					197963	91492.7		3.64915e+06		107860
P24666	Low molecular weight phosphotyrosine protein phosphatase OS=Homo sapiens OX=9606 GN=ACP1 PE=1 SV=3	ACP1	18	248712	226541	471503	196778	3.5644e+06	556607	1.51885e+06	2.52321e+06	1.61025e+06	114209	8.84561e+06		4.21299e+06	1.18391e+06	443443	1.45505e+06	883947	648450	3.05957e+06	6.08195e+06	2.73117e+06	2.22282e+06	1.48891e+06	1.72386e+06
Q99460	26S proteasome non-ATPase regulatory subunit 1 OS=Homo sapiens OX=9606 GN=PSMD1 PE=1 SV=2	PSMD1	105.8	2.19655e+06	2.90851e+06	2.2922e+06	646961	3.03431e+06	5.44304e+06	3.20634e+06	2.00548e+06	367980	883478	1.37951e+06	1.52554e+07	8.1297e+06	4.41298e+06	1.77666e+06	2.92039e+06	5.54549e+06	877445	1.05927e+06	5.88832e+06	3.3978e+06	1.25833e+07	2.12672e+07	1.0949e+07	1.00203e+06
P57735	Ras-related protein Rab-25 OS=Homo sapiens OX=9606 GN=RAB25 PE=1 SV=2	RAB25	23.5	1.30074e+06	1.31966e+07	2.89538e+06	6976389	8.40573e+06	1.79238e+06	1.25687e+06	8.62723e+06	730720	2.60575e+06	2.99609e+07	4.4452e+06	7.78406e+06	9.67802e+06	781850	5.95043e+06	4.33699e+06	1.04926e+06	5.08272e+06	1.13828e+07	1.8869e+06	4.47483e+06	8.6812e+06	6.36069e+06	1.70602e+06
P62241	40S ribosomal protein S8 OS=Homo sapiens OX=9606 GN=RPS8 PE=1 SV=2	RPS8	24.2	1.07325e+06	1.83389e+06	661201		732555	472740	320750	388075	1.25792e+06	288826	1.27633e+06		55271	733915		2.07102e+06	441996	270936	438850	489645	187065	2.54429e+06	1.87718e+06	632252
Q16348	Solute carrier family 15 member 2 OS=Homo sapiens OX=9606 GN=SLC15A2 PE=1 SV=2	SLC15A2	81.7	2.45479e+07	8.99864e+06	1.33747e+07	172366	1.57097e+07	2.67336e+07	1.60027e+06	2.01763e+07	9.60667e+06	8.76013e+06	3.14856e+07	3.14534e+06	1.09341e+07	1.52366e+07	4.95837e+06	6.27062e+06	2.54506e+07	8.26821e+06	2.85389e+06	4.43865e+07	7.3904e+06	1.23467e+07	821224	2.73161e+07	1.53017e+06
O00560	Syntenin-1 OS=Homo sapiens OX=9606 GN=SDCBP PE=1 SV=1	SDCBP	32.4	4.78378e+08	1.78108e+08	3.7495e+08	2.9709e+07	4.31554e+08	5.02007e+08	3.83124e+08	4.73273e+08	2.094e+08	3.39574e+08	1.11607e+09	3.62972e+08	8.04088e+08	7.76157e+08	3.14811e+08	4.09325e+08	6.43016e+08	3.87673e+08	1.93911e+08	5.9112e+08	1.73755e+08	6.56174e+08	5.58608e+07	6.99323e+08	9.03545e+07
P26447	Protein S100-A4 OS=Homo sapiens OX=9606 GN=S100A4 PE=1 SV=1	S100A4	11.7	568702	927079	1.11506e+06	313535	1.35624e+06	671892	68184	991455	1.493e+06	380502	4.55423e+06	1.0111e+06	49926.2	3.41154e+06	571218	790949	1.12072e+06	704428	458458	4.23772e+06	1.47159e+06		443872	3.96157e+06	934521
P31639	Sodium/glucose cotransporter 2 OS=Homo sapiens OX=9606 GN=SLC5A2 PE=1 SV=1	SLC5A2	72.8	2.48295e+07	2.38661e+06	4.0157e+07	1.22083e+07	9.55968e+06	2.08389e+07	1.52131e+07	5.81459e+06	9.56022e+06	2.66943e+06	9.88623e+06	5.94529e+07	2.56915e+07	5.28907e+07	1.54595e+06	3.21869e+07	8.77441e+06	2.91187e+06	1.2562e+07	1.1892e+06	2.58039e+06	3.64751e+06	2.0706e+07	6.60319e+06	3.44749e+06
P84022	Mothers against decapentaplegic homolog 3 OS=Homo sapiens OX=9606 GN=SMAD3 PE=1 SV=1	SMAD3	48.1	2.60464e+06	556195	2.33006e+06	6128746	947085	1.20874e+06	1.45893e+06	2.58818e+06	2.1362e+06	627670	5.65345e+06	2.75252e+06	141825	7.11114e+06	512335	3.5751e+06	3.17794e+06	498654	1.60241e+06	1.3381e+07	2.47294e+06	3.56226e+06	4.40551e+06	5.0636e+06	926609
Q86Y82	Syntaxin-12 OS=Homo sapiens OX=9606 GN=STX12 PE=1 SV=1	STX12	31.6	202274	277283	242688		306627	171334		184600	158530	93605.9	272897	15881.7	11366.7	892078		397907	130622	78438	145905	63386.3	64012.2			463722
Q9H1K6	Talin rod domain-containing protein 1 OS=Homo sapiens OX=9606 GN=TLNRD1 PE=1 SV=1	TLNRD1	37.7		122568	203348	613195	93925.1	745467	44117.6	328572	159668				11662.5	707502	75790.9	270872	355120	223607	115592	712350	462928	6.10269e+06	780936	840029	29389.2
O75954	Tetraspanin-9 OS=Homo sapiens OX=9606 GN=TSPAN9 PE=1 SV=1	TSPAN9	26.8	2.32042e+06	1.57499e+06	2.62787e+06	67502	2.78955e+06	2.88753e+06	1.30818e+06	3.58259e+06	750661	1.55629e+06	2.99092e+06	1.35909e+06	1.81096e+06	2.32302e+06	1.11956e+06	2.71412e+06	3.85842e+06	2.02806e+06	560418	822995	1.60912e+06	1.55186e+06		3.63946e+06	359543
Q96QT4	Transient receptor potential cation channel subfamily M member 7 OS=Homo sapiens OX=9606 GN=TRPM7 PE=1 SV=1	TRPM7	212.6		108256			340230	316809					1.27216e+06		260636	472581	65689.4					108281
P45974	Ubiquitin carboxyl-terminal hydrolase 5 OS=Homo sapiens OX=9606 GN=USP5 PE=1 SV=2	USP5	95.7	5.13913e+06	5.10555e+06	8.65967e+06	741676	9.08658e+06	7.4373e+06	5.34577e+06	6.13624e+06	2.80535e+06	3.26727e+06	2.5528e+07	4.49019e+06	7.08067e+06	2.07726e+07	1.99098e+06	9.48062e+06	4.83747e+06	3.45305e+06	3.44353e+06	4.11437e+06	2.77939e+06	5.20244e+06	3.71239e+06	6.76591e+06	2.25773e+06
Q9Y5K8	V-type proton ATPase subunit D OS=Homo sapiens OX=9606 GN=ATP6V1D PE=1 SV=1	ATP6V1D	28.2	9.94229e+06	1.34917e+07	2.28614e+07	3.23568e+06	1.88256e+07	1.45364e+07	8.02254e+06	1.80805e+07	7.89255e+06	6.98578e+06	6.08408e+07	3.4861e+06	1.34392e+07	4.84999e+07	7.08242e+06	9.60082e+06	1.28147e+07	1.41212e+07	6.36095e+06	4.15302e+07	7.09612e+06	1.24796e+07	919468	2.93134e+07	5.5023e+06
P21283	V-type proton ATPase subunit C 1 OS=Homo sapiens OX=9606 GN=ATP6V1C1 PE=1 SV=4	ATP6V1C1	43.9	8.90619e+06	1.06968e+07	3.58098e+07	7.70141e+06	2.54563e+07	2.20461e+07	2.5239e+07	2.85135e+07	1.64481e+07	9.27219e+06	6.71614e+07	3.3937e+07	3.09078e+07	5.05711e+07	5.52812e+06	2.04693e+07	2.47412e+07	8.15575e+06	1.94232e+07	2.06326e+07	1.6889e+07	4.04072e+07	1.38371e+08	2.6386e+07	1.47978e+07
Q8TAF3	WD repeat-containing protein 48 OS=Homo sapiens OX=9606 GN=WDR48 PE=1 SV=1	WDR48	76.2			138901						60360.7					250814				57265.2		74867.8				285991
Q9HCY8	Protein S100-A14 OS=Homo sapiens OX=9606 GN=S100A14 PE=1 SV=1	S100A14	11.7	9.9904e+06	8.27916e+07	8.3443e+06	1.51564e+06	5.52739e+07	2.47228e+07	3.25904e+06	7.16584e+06	4.82797e+06	1.20056e+07	1.56615e+08	9.79304e+06	4.41531e+06	3.21759e+07	7.34066e+06	2.99249e+07	1.20775e+07	1.66812e+07	5.61506e+06	2.51168e+07	3.06461e+06	1.69378e+07	1.40628e+07	1.98328e+07	1.51301e+06
O15244	Solute carrier family 22 member 2 OS=Homo sapiens OX=9606 GN=SLC22A2 PE=1 SV=2	SLC22A2	62.5	1.69654e+06	2.17537e+06	8.71507e+06	773014	4.93351e+06	3.22205e+06	2.61655e+06	8.71419e+06	6.82048e+06	1.8149e+06	4.26638e+06	2.52273e+06	3.14901e+06	1.64775e+07	2.0214e+06	7.06518e+06	3.10078e+06	445951	2.03211e+06	255350	1.93061e+06	7.32363e+06		1.85131e+06	288040
Q86VE9	Serine incorporator 5 OS=Homo sapiens OX=9606 GN=SERINC5 PE=2 SV=1	SERINC5	47	1.18782e+06	1.35761e+06	1.35856e+06		2.04811e+06	2.43908e+06	1.10828e+06	2.20748e+06	1.26922e+06	1.42559e+06	2.63974e+06	334975	1.1225e+06	1.9597e+06	349957	1.82635e+06	3.02972e+06	559319	727525	848330	444588	743541		2.52525e+06
Q9H788	SH2 domain-containing protein 4A OS=Homo sapiens OX=9606 GN=SH2D4A PE=1 SV=1	SH2D4A	52.7	2.71962e+06	2.12283e+06	4.97248e+06	83947.1	3.00078e+06	3.07956e+06	2.14562e+06	3.82188e+06	1.20958e+06	915730	8.82372e+06	733671	1.42525e+06	7.67656e+06	1.76574e+06	5.60999e+06	4.70194e+06	1.637e+06	3.10672e+06	1.4762e+07	5.21231e+06	7.39242e+06	6.21773e+06	8.32406e+06	1.60525e+06
Q99835	Smoothened homolog OS=Homo sapiens OX=9606 GN=SMO PE=1 SV=1	SMO	86.3	8.54322e+06	1.35534e+07	1.16635e+07	1.8145e+06	2.45966e+07	8.99184e+06	3.96486e+06	1.94339e+07	5.59529e+06	3.88434e+06	3.81901e+07	1.00516e+07	1.54242e+07	2.42238e+07	3.02344e+06	1.43046e+07	7.97984e+06	1.00131e+07	6.32988e+06	1.8169e+07	3.79585e+06	1.30924e+07	3.51703e+06	1.57635e+07	1.28023e+06
Q14247	Src substrate cortactin OS=Homo sapiens OX=9606 GN=CTTN PE=1 SV=2	CTTN	61.5	3.69558e+06	4.12115e+06	8.56815e+06	4.01158e+06	3.96008e+06	3.42134e+06	4.82113e+06	7.23036e+06	4.05984e+06	744060	3.93361e+07	3.60268e+06	2.70442e+06	2.04093e+07	852971	1.19823e+07	4.6472e+06	1.66014e+06	2.26783e+06	2.96399e+07	5.21356e+06	4.33397e+06	2.69145e+06	1.14379e+07	3.83757e+06
O15020	Spectrin beta chain, non-erythrocytic 2 OS=Homo sapiens OX=9606 GN=SPTBN2 PE=1 SV=3	SPTBN2	271.2	1.30407e+07	1.49461e+07	1.77089e+07	3.28299e+06	2.24569e+07	9.88867e+06	4.40521e+06	2.44079e+07	5.69917e+06	1.10468e+07	5.76898e+07	2.09646e+06	822568	4.38596e+07	9.86131e+06	2.2905e+07	1.82024e+07	1.12188e+07	1.02774e+07	5.31746e+07	5.20315e+06	1.80806e+07	7.13748e+06	5.7031e+07	4.94156e+06
Q9H2D6	TRIO and F-actin-binding protein OS=Homo sapiens OX=9606 GN=TRIOBP PE=1 SV=3	TRIOBP	261.2	106942	603863	97402.6	549924	340565	237235		767567	95608	24961.6	3.17729e+06		14050.4	928879	86465.2	1.90572e+06	483865	411898	270906	1.68507e+06	448428	770842		629751	612287
Q15185	Prostaglandin E synthase 3 OS=Homo sapiens OX=9606 GN=PTGES3 PE=1 SV=1	PTGES3	18.7	2.03951e+06	5.0056e+06	1.98171e+06	154351	3.18154e+06	3.705e+06	661998	1.721e+06	1.41183e+06	1.10947e+06	8.12587e+06	2.08347e+06	618205	4.51944e+06	363061	4.63082e+06	2.33539e+06	950459	1.2987e+06	1.1574e+06	437298	906332	393481	1.36947e+06	742663
P11172	Uridine 5'-monophosphate synthase OS=Homo sapiens OX=9606 GN=UMPS PE=1 SV=1	UMPS	52.2	161908	670363		60122	240789	380607		103839			1.89025e+06	49014.7	897550	754007		1.1523e+06	491918		262196	346086		85675.4	47550.8		26719
O95164	Ubiquitin-like protein 3 OS=Homo sapiens OX=9606 GN=UBL3 PE=1 SV=1	UBL3	13.1	2.26348e+06	3.75957e+06	2.55908e+06		5.32188e+06	1.74567e+06	2.18774e+06	2.60271e+06	313692	2.39363e+06	3.82993e+06	8.22657e+06	5.49656e+06	3.66547e+06	1.13208e+06	6.4418e+06	2.3415e+06	2.52281e+06	830871	3.63387e+06	895777	2.29577e+06	2.40318e+06	5.73587e+06
P16662	UDP-glucuronosyltransferase 2B7 OS=Homo sapiens OX=9606 GN=UGT2B7 PE=1 SV=2	UGT2B7	60.7	120726		210996		209036	547206	1.20634e+06					17567.3	14192.9	71261.8	50132.8	4.38176e+06	249860							56752.5
P52758	2-iminobutanoate/2-iminopropanoate deaminase OS=Homo sapiens OX=9606 GN=RIDA PE=1 SV=1	RIDA	14.5	2.92663e+06	2.10379e+06	4.93929e+06	334113	8.57857e+06	2.38092e+06	4.6777e+06	4.23275e+06	2.57297e+06	1.54409e+06	1.04472e+07	3.29071e+06	1.75853e+06	8.29576e+06	593678	1.70304e+06	3.01795e+06	6.23036e+06	2.50162e+06	1.50724e+06	1.83614e+06	3.47008e+06	1.73895e+07	4.04621e+06	3.60807e+06
P26373	60S ribosomal protein L13 OS=Homo sapiens OX=9606 GN=RPL13 PE=1 SV=4	RPL13	24.2	372518	1.04382e+06	412587		684104	368532	545874	79512.4		139453	550399			450445		578159	117475	522084	455749	128326		658971
O43295	SLIT-ROBO Rho GTPase-activating protein 3 OS=Homo sapiens OX=9606 GN=SRGAP3 PE=1 SV=3	SRGAP3	124.4	184715		154311			138352		127263						181670			384770	388768		434487	152276			717399
Q7Z7G0	Target of Nesh-SH3 OS=Homo sapiens OX=9606 GN=ABI3BP PE=1 SV=1	ABI3BP	118.6											1.09029e+06	703283	1.45857e+06	50000.9		56480.8
Q5T292	Transmembrane protein 273 OS=Homo sapiens OX=9606 GN=TMEM273 PE=3 SV=1	TMEM273	11.3	70206.9	363611	218054	84530.2	964722	76299		420651	19786	344588	2.95667e+06		67894.3	381398	119978	596426	93924.2	174663	549319	586348		183941	4.21073e+06	61124.5	901896
Q92563	Testican-2 OS=Homo sapiens OX=9606 GN=SPOCK2 PE=1 SV=1	SPOCK2	46.7	70936.2	226761	199054		211959		1.04271e+06	257003	471466	183449	1.41908e+06	43572.3	7.06278e+06		67778.7		223889	57715.3	347669			857535	4.87376e+06	66444.1	275700
Q9Y3B3	Transmembrane emp24 domain-containing protein 7 OS=Homo sapiens OX=9606 GN=TMED7 PE=1 SV=2	TMED7	25.2		855942			279356			78407.7	89479.6	86663.4				77408		255229			523167				287399		33938.7
O60636	Tetraspanin-2 OS=Homo sapiens OX=9606 GN=TSPAN2 PE=1 SV=2	TSPAN2	24.1	650623	693893	1.81352e+06		1.10531e+06	5.49969e+06	350048	1.74206e+06	6.42606e+06	1.11211e+06	2.74563e+06	18090.2	340864	2.73912e+06	172603	2.79477e+06	4.95584e+06	739062	509095	396768	4.15475e+06	1.55148e+07		4.54874e+06	164079
P18621	60S ribosomal protein L17 OS=Homo sapiens OX=9606 GN=RPL17 PE=1 SV=3	RPL17	21.4	328917	939360	465773	184885	744271	648350	586168	278111	241377	241357	2.54185e+06		62636.5	530399	56056.1	1.08766e+06	261159	315657	507911	119145	47750.1	146556	453831	260683	232562
P39023	60S ribosomal protein L3 OS=Homo sapiens OX=9606 GN=RPL3 PE=1 SV=2	RPL3	46.1	478176	5.51344e+06	443153	406781	2.0118e+06	693347	1.10485e+06	1.47266e+06	383946	766683	1.96107e+06	3.3404e+06	1.24102e+06	1.13693e+06	56568.4	2.02329e+06	317348	357918	1.00866e+06	324011			1.67322e+07		1.22699e+06
Q15831	Serine/threonine-protein kinase STK11 OS=Homo sapiens OX=9606 GN=STK11 PE=1 SV=1	STK11	48.6	9.48317e+06	3.37509e+07	1.01777e+07	6.73201e+08	5.36685e+07	7.02208e+06	4.24454e+06	3.12813e+07	5.95336e+06	2.75836e+07	6.35195e+06	3.96573e+06	3.65394e+07	1.53342e+07	1.62837e+06	9.8399e+06	4.6619e+06	2.08948e+08	4.17626e+07	3.91962e+06	1.2811e+06	4.02135e+06	1.84363e+06	6.98035e+06	6.50199e+07
Q13188	Serine/threonine-protein kinase 3 OS=Homo sapiens OX=9606 GN=STK3 PE=1 SV=2	STK3	56.3		28756.1			244615			276729			163502			507947		632114	254444		116008	167210		427970
O15455	Toll-like receptor 3 OS=Homo sapiens OX=9606 GN=TLR3 PE=1 SV=1	TLR3	103.8	4.01765e+06	578953	1.03336e+06	1.09138e+06	2.33772e+06	4.16086e+06	1.68423e+06	1.13866e+06	4.86708e+06	625290	6.78328e+06	1.59892e+06	154884	561484	274211	4.43211e+06	2.89159e+06	1.47983e+06	119063	290242	156850	2.06471e+06	3.44463e+06	565497	2.41533e+06
Q14699	Raftlin OS=Homo sapiens OX=9606 GN=RFTN1 PE=1 SV=4	RFTN1	63.1		125746	251318	160730	93413.6	44095.8	217897	171481			252315	452669		759008	48585.4	82135.3	443559	53522	36099.3	85885.8				317960	31806.8
Q02878	60S ribosomal protein L6 OS=Homo sapiens OX=9606 GN=RPL6 PE=1 SV=3	RPL6	32.7	1.18965e+06	1.22845e+07	1.63241e+06	248563	1.67214e+06	2.04313e+06	380312	197272	353012	117029	4.30377e+06	702749	672103	2.45659e+06	130080	3.06941e+06	3.33287e+06	3.33097e+06	1.96859e+06	933382	504221	1.67608e+06	7.74901e+06	370637
B2RUZ4	Small integral membrane protein 1 OS=Homo sapiens OX=9606 GN=SMIM1 PE=1 SV=1	SMIM1	8.7	644907	397373	628625		628253	487405	41213	626137	452221	337789	308349		25951	2.69328e+06		325574			288918	267408		630987
P35237	Serpin B6 OS=Homo sapiens OX=9606 GN=SERPINB6 PE=1 SV=3	SERPINB6	42.6	2.07979e+06	2.61316e+06	4.69311e+06	2.12808e+06	4.94785e+06	3.46117e+06	2.18803e+07	2.58213e+07	7.84072e+06	2.62109e+06	9.32449e+06	3.06156e+07	5.35652e+06	1.1261e+07	416150	5.33505e+06	9.98557e+06	4.82519e+06	1.35067e+07	9.32776e+06	1.22551e+06	3.62686e+07	5.35173e+06	7.05823e+06	2.72807e+06
Q92673	Sortilin-related receptor OS=Homo sapiens OX=9606 GN=SORL1 PE=1 SV=2	SORL1	248.3	6.82682e+06	1.04284e+07	1.65523e+07	6.07485e+06	2.40312e+07	8.31088e+06	1.36104e+07	1.12471e+07	1.72528e+07	1.16254e+07	6.73211e+06	7.22691e+06	2.58849e+07	1.90255e+07	2.50762e+06	1.78358e+07	1.31603e+07	1.57216e+07	1.38427e+07	7.87859e+06	8.60417e+06	1.23164e+07	7.358e+07	1.29153e+07	6.99907e+06
Q9H2G2	STE20-like serine/threonine-protein kinase OS=Homo sapiens OX=9606 GN=SLK PE=1 SV=1	SLK	142.6	1.49819e+07	2.37462e+07	3.38724e+07	9.70151e+06	2.55325e+07	3.06474e+07	1.29196e+07	3.40156e+07	1.60273e+07	6.17225e+06	9.11052e+07	8.49713e+06	2.03666e+07	7.69135e+07	1.20528e+07	5.29379e+07	3.61689e+07	1.07665e+07	1.60159e+07	6.56015e+07	2.65878e+07	3.61914e+07	1.76277e+07	5.60028e+07	1.78153e+07
Q9UIB8	SLAM family member 5 OS=Homo sapiens OX=9606 GN=CD84 PE=1 SV=1	CD84	38.8		493477	51459.7		1.20301e+06		183513	629936	121370	420168	985056	734344	4.37504e+06	1.11159e+06		2.08995e+06		388237	1.21787e+06	184290	286459	41697.8		141490	442752
Q9UGI8	Testin OS=Homo sapiens OX=9606 GN=TES PE=1 SV=1	TES	48	178584	1.54512e+06	508869	1.60364e+06	1.76423e+06	2.14223e+06	133934	645569	698502	48983.5	5.01032e+06	103040	26913.1	3.47866e+06	161889	1.08323e+06	523111	1.23441e+06	1.39083e+06	1.01736e+06	3.20764e+06	1.25575e+06	5.08266e+06	989735	430652
P04216	Thy-1 membrane glycoprotein OS=Homo sapiens OX=9606 GN=THY1 PE=1 SV=2	THY1	17.9	3.12832e+07	2.60963e+07	4.02294e+07	440798	5.55423e+07	4.40865e+07	2.84704e+07	2.38485e+07	1.67379e+07	1.66424e+07	1.0396e+08	6.11663e+07	3.92255e+07	3.94496e+07	1.85594e+07	1.4768e+07	2.15373e+07	1.90938e+07	2.16642e+07	2.33733e+07	3.50119e+06	7.85302e+06	4.0239e+06	1.82326e+07	2.66486e+06
Q4KMG9	Transmembrane protein 52B OS=Homo sapiens OX=9606 GN=TMEM52B PE=1 SV=1	TMEM52B	20	431140				1.49588e+06	597114	122219			146443	2.94013e+06				91519.7	366894			189648	215113	111472	432996
P29144	Tripeptidyl-peptidase 2 OS=Homo sapiens OX=9606 GN=TPP2 PE=1 SV=4	TPP2	138.3		190479	211656		156648		1.10551e+06			86650.4	86755.7				183745	517815			47551.6				3.6251e+06
Q9H9H4	Vacuolar protein sorting-associated protein 37B OS=Homo sapiens OX=9606 GN=VPS37B PE=1 SV=1	VPS37B	31.3	1.64927e+07	7.63497e+06	3.3393e+07	551650	1.45421e+07	2.68657e+07	7.23384e+06	2.16827e+07	7.86014e+06	8.17945e+06	3.36907e+07	7.93384e+06	1.63889e+07	3.95631e+07	7.13475e+06	8.74447e+06	3.64067e+07	1.60315e+07	5.96024e+06	4.50883e+07	1.28754e+07	2.93789e+07	1.91693e+07	7.54108e+07	2.10878e+06
P08575	Receptor-type tyrosine-protein phosphatase C OS=Homo sapiens OX=9606 GN=PTPRC PE=1 SV=3	PTPRC	147.4	288698	64630		1.08688e+06	803438	3.34294e+06	217754	923564	173245		1.03744e+07	1.39647e+07	7.8968e+06	622529	1.83477e+06	505212	2.52764e+06	350167	408821	1.8078e+06	4.59549e+06	3.3541e+06	1.00936e+06	6.5465e+06	944152
P07998	Ribonuclease pancreatic OS=Homo sapiens OX=9606 GN=RNASE1 PE=1 SV=4	RNASE1	17.6	4.81068e+07	4.70417e+07	1.21868e+08	1.12541e+08	7.27491e+07	6.12751e+07	6.08973e+07	2.54197e+08	4.76886e+07	5.87112e+07	8.33466e+08	8.97645e+07	6.40185e+07	2.56231e+08	6.62519e+07	1.00097e+08	3.92934e+07	1.93096e+07	1.08561e+08	1.76444e+08	3.1662e+07	8.71486e+07	2.01474e+09	7.53918e+07	3.83217e+08
Q9NVA2	Septin-11 OS=Homo sapiens OX=9606 GN=SEPTIN11 PE=1 SV=3	SEPTIN11	49.4	579971	265843	536049	601702		545459	97751.9		375920	140049	2.05729e+06	100826		834680		1.41562e+06	600545	303562	213798	353825	405340		2.62724e+06	667376	479613
P29508	Serpin B3 OS=Homo sapiens OX=9606 GN=SERPINB3 PE=1 SV=2	SERPINB3	44.5	1.79293e+07	1.28448e+08	2.01978e+07	4.55121e+07	7.56276e+07	2.9771e+07	9.68768e+06	2.44292e+07	1.65372e+07	3.21618e+07	9.99021e+07	7.97402e+07	2.17787e+08	2.20383e+07	1.24351e+07	2.5471e+08	3.24566e+07	9.81042e+07	2.87053e+07	4.89908e+07	1.76846e+07	1.11899e+07	2.02176e+08	1.92046e+07	1.16608e+07
Q7KZ85	Transcription elongation factor SPT6 OS=Homo sapiens OX=9606 GN=SUPT6H PE=1 SV=2	SUPT6H	198.9	41992.4	1.92848e+06		4.61888e+06			401315	153429	3.11405e+06	1.34474e+06	230497	5.37636e+06	2.00517e+06	2.78087e+06		1.21611e+06	1.17248e+06	4.04321e+06	3.20287e+06	1.2248e+06		1.35304e+06		129682
Q8N0X7	Spartin OS=Homo sapiens OX=9606 GN=SPART PE=1 SV=1	SPART	72.8	945372	73269.7	2.23547e+06	189036	121085	1.13156e+06	767868	165424	462810	42321.8	1.67767e+06	22363.2		2.18151e+06	146075	869454	819774	64872.7	186510	380662	239981	480760	2.04784e+06	895206
Q7L7X3	Serine/threonine-protein kinase TAO1 OS=Homo sapiens OX=9606 GN=TAOK1 PE=1 SV=1	TAOK1	116	1.19131e+07	8.55224e+06	2.93804e+07	3.18673e+06	1.2587e+07	2.42042e+07	1.03142e+07	1.56813e+07	6.06114e+06	6.26764e+06	4.7018e+07	2.12548e+06	1.35807e+07	4.33088e+07	1.15098e+07	2.05079e+07	3.53192e+07	1.38356e+07	6.11764e+06	5.91558e+07	1.6524e+07	3.34992e+07	4.35955e+07	5.51012e+07	7.34276e+06
P49368	T-complex protein 1 subunit gamma OS=Homo sapiens OX=9606 GN=CCT3 PE=1 SV=4	CCT3	60.5	3.27355e+06	9.44896e+06	4.89274e+06	5.10779e+06	4.75958e+06	4.45718e+06	1.22108e+07	5.98155e+06	2.68834e+06	2.78309e+06	8.62753e+06	4.32316e+06	7.09434e+06	7.24925e+06	1.99849e+06	1.44846e+07	5.27961e+06	8.25134e+06	4.64042e+06	1.7119e+06	2.42013e+07	7.61004e+06	243511	2.85253e+06	769849
A6NFQ2	TRPM8 channel-associated factor 2 OS=Homo sapiens OX=9606 GN=TCAF2 PE=1 SV=2	TCAF2	100.8		301640			153864			137472		44143.7	242950			87780.9		171639	47432.9	17708.3	70159.2	129913		1.25934e+06
Q86T26	Transmembrane protease serine 11B OS=Homo sapiens OX=9606 GN=TMPRSS11B PE=2 SV=3	TMPRSS11B	46.3	200191	2.25888e+07	61143.3	877797	6.10347e+06	1.13328e+07	82646.1	496568		2.79964e+06	2.66567e+07	608494	574502	9.82322e+06	1.63283e+06	4.18306e+06	610048	4.70945e+06	668230	541635	124254	5.61673e+06	1.68067e+06	711396
Q14166	Tubulin--tyrosine ligase-like protein 12 OS=Homo sapiens OX=9606 GN=TTLL12 PE=1 SV=2	TTLL12	74.4	4.25765e+06	8.98414e+06	2.63498e+06	1.14389e+06	2.81428e+06	2.01563e+06	2.12806e+06	1.40224e+06	2.83047e+06	1.33532e+06	3.61774e+06	1.19902e+06	1.2568e+06	3.39433e+06	134373	1.63436e+06	5.20485e+06	134736	801522	2.87031e+06		9.13304e+06	9.73213e+06	1.75652e+06	646192
P13796	Plastin-2 OS=Homo sapiens OX=9606 GN=LCP1 PE=1 SV=6	LCP1	70.2	3.71461e+06	1.58674e+07	2.9573e+06	1.40656e+07	4.35522e+07	3.5788e+07	2.45463e+06	3.94305e+07	7.66705e+06	6.99991e+06	4.67217e+07	1.22738e+08	2.73007e+06	2.90975e+06	6.93837e+06	2.26285e+07	6.58409e+07	3.66591e+07	2.63705e+07	7.02676e+07	1.04544e+08	4.58735e+07	3.38762e+07	8.27328e+07	4.09281e+06
O00233	26S proteasome non-ATPase regulatory subunit 9 OS=Homo sapiens OX=9606 GN=PSMD9 PE=1 SV=3	PSMD9	24.7	762554	586061	677590		817787	802556	710549	691991	205449	304535	3.30386e+06	997762	450461	2.99518e+06	92243.1	727957	1.09852e+06	599776	215024	2.41995e+06	949388	576762		2.56147e+06
Q13332	Receptor-type tyrosine-protein phosphatase S OS=Homo sapiens OX=9606 GN=PTPRS PE=1 SV=3	PTPRS	216.9	4.22808e+06	4.74776e+06	4.4019e+06	2.28389e+06	1.3815e+07	6.43655e+06	5.48345e+06	7.16673e+06	1.75053e+06	5.79242e+06	1.65684e+07	1.09829e+07	3.42764e+07	1.22941e+07	2.35961e+06	1.53081e+07	7.42243e+06	4.50339e+06	4.20943e+06	7.77323e+06	3.05749e+06	2.58944e+06	6.10096e+06	8.88204e+06	1.21151e+06
Q9BSE5	Agmatinase, mitochondrial OS=Homo sapiens OX=9606 GN=AGMAT PE=1 SV=2	AGMAT	37.6	316417	286331		1.71266e+06	2.67549e+06		131187	702730	385631	471485	2.06032e+06		2.5727e+06	72027.2	87330	925493	135020	482744			115724			98676.5
Q9Y5X1	Sorting nexin-9 OS=Homo sapiens OX=9606 GN=SNX9 PE=1 SV=1	SNX9	66.6	1.13883e+06	3.83561e+06	1.53842e+06	3.00918e+06	3.28881e+06	4.19165e+06	1.10949e+06	1.56726e+06	971664	334800	5.72423e+06	1.85941e+06	1.31496e+06	8.02967e+06	539430	4.69468e+06	3.32089e+06	1.32612e+06	1.5381e+06	6.78292e+06	1.21152e+06	3.54677e+06	3.00702e+06	5.45339e+06	1.05285e+06
P37802	Transgelin-2 OS=Homo sapiens OX=9606 GN=TAGLN2 PE=1 SV=3	TAGLN2	22.4	4.22751e+06	7.05328e+06	4.89016e+06	1.70569e+06	1.90894e+06	2.75403e+06	2.85248e+06	3.87126e+06	2.14443e+06	2.36883e+06	2.1801e+07	8.77948e+06	5.50661e+06	1.08513e+07	1.83636e+06	3.50409e+06	3.91166e+06	3.4516e+06	1.56621e+06	1.77985e+07	1.80921e+06	4.4452e+06	1.00109e+06	4.9228e+06	1.50918e+06
Q14142	Tripartite motif-containing protein 14 OS=Homo sapiens OX=9606 GN=TRIM14 PE=1 SV=2	TRIM14	49.7	814968		114455		1.36003e+06	244459			497201	403949	844056			4.96099e+06	284798	253633		848829		1.33906e+06	456318		734625		46565.4
P12270	Nucleoprotein TPR OS=Homo sapiens OX=9606 GN=TPR PE=1 SV=3	TPR	267.1	6.58916e+07	5.01084e+06	6.42125e+07	229765	1.71699e+07	2.91084e+07	6.12374e+07	8.70052e+06	3.07176e+06	1.66108e+07	142305	1.36676e+06	1.08333e+06	8.7766e+06	697766	9.3361e+07	2.55325e+07	3.30359e+08	1.05908e+07	1.74703e+06	3.22098e+06	5.32655e+06	3.52454e+07	2.09478e+07	2.75455e+06
Q9NQ34	Transmembrane protein 9B OS=Homo sapiens OX=9606 GN=TMEM9B PE=1 SV=1	TMEM9B	22.5	474868	364261	1.10748e+06		1.25275e+06	723489	931688	417970	415708	285611	676039	318457	412156	1.22945e+06	297706	725198	504816		212185		202067	378415		296554
Q15262	Receptor-type tyrosine-protein phosphatase kappa OS=Homo sapiens OX=9606 GN=PTPRK PE=1 SV=2	PTPRK	162		274416			429063			53122.8		209876		908946	1.64044e+06	124753	19915.2	145126	166183	1.30771e+06	265417	30385.1				162045	91315.1
P61026	Ras-related protein Rab-10 OS=Homo sapiens OX=9606 GN=RAB10 PE=1 SV=1	RAB10	22.5	7.60222e+07	1.04055e+08	1.33333e+08	9.09131e+06	1.37162e+08	7.90442e+07	6.69927e+07	1.19861e+08	3.70226e+07	3.78415e+07	3.31135e+08	1.78801e+08	1.33738e+08	2.63837e+08	2.44392e+07	1.7584e+08	8.39258e+07	6.55177e+07	5.51313e+07	2.18691e+08	4.03281e+07	8.48401e+07	4.10015e+07	2.23722e+08	2.70517e+07
P46782	40S ribosomal protein S5 OS=Homo sapiens OX=9606 GN=RPS5 PE=1 SV=4	RPS5	22.9	249049	1.01047e+06	532697		879250	183594		469862		275276	762696			571085		1.84149e+06	117557	855772	631703					139427
P08865	40S ribosomal protein SA OS=Homo sapiens OX=9606 GN=RPSA PE=1 SV=4	RPSA	32.8		1.61429e+06	241848	269068	567228	219613	385221		153614	263022	1.1389e+06	210878	181362	451201			473930	1.07354e+06	411031	2.0174e+06	668917	923477			88941.5
O43175	D-3-phosphoglycerate dehydrogenase OS=Homo sapiens OX=9606 GN=PHGDH PE=1 SV=4	PHGDH	56.6	3.7746e+06	1.55463e+07	1.04835e+07	298460	1.02649e+07	6.62732e+06	1.31147e+07	3.88497e+06	2.67365e+06	2.86077e+06	2.03249e+07	1.27556e+07	3.96632e+06	1.34842e+07	508918	1.04242e+07	3.59754e+06	3.55387e+06	2.41907e+06	3.36164e+06	201094	2.28825e+07	2.53685e+06	5.8128e+06	2.18252e+06
Q99961	Endophilin-A2 OS=Homo sapiens OX=9606 GN=SH3GL1 PE=1 SV=1	SH3GL1	41.5	412037	1.30106e+06	1.06631e+06	58864	520457	288192	597863	536846		204926	2.7378e+06	828288		2.90993e+06		846047	834121		334396	2.19122e+06		3.41489e+06	854593	1.25701e+06
Q99717	Mothers against decapentaplegic homolog 5 OS=Homo sapiens OX=9606 GN=SMAD5 PE=1 SV=1	SMAD5	52.2	5.3607e+06	778020	5.44194e+06	2.23661e+06	4.46452e+06	3.31376e+06	300463	3.17242e+06	3.53415e+06	844060	5.61895e+06	714409	1.14581e+06	8.15785e+06	1.04676e+06	5.15198e+06	2.93633e+06	1.21462e+06	1.08866e+06	5.5789e+06	2.11826e+06	1.52764e+06	7.76487e+06	5.18508e+06	622906
Q96I99	Succinate--CoA ligase [GDP-forming] subunit beta, mitochondrial OS=Homo sapiens OX=9606 GN=SUCLG2 PE=1 SV=2	SUCLG2	46.5		2.20424e+06	121725	1.75482e+06	1.27612e+06		142601	151366			390578	43017.6	2.28556e+06	165581		1.51974e+06	296698			191641		1.48496e+06	479080	665079	317532
P41252	Isoleucine--tRNA ligase, cytoplasmic OS=Homo sapiens OX=9606 GN=IARS1 PE=1 SV=2	IARS1	144.4	668792	1.33868e+06	833943	140623	366610	462646	286181	412020	585367	114642	378646			685473	18495	650374	282290		583998	178070	341571		2.04005e+06		575453
Q9BTM9	Ubiquitin-related modifier 1 OS=Homo sapiens OX=9606 GN=URM1 PE=1 SV=1	URM1	11.4		632155			921194			1.26712e+06		901630	1.00151e+06		2.278e+06	476610		735113	802574	958085	447347					1.35784e+06
P55060	Exportin-2 OS=Homo sapiens OX=9606 GN=CSE1L PE=1 SV=3	CSE1L	110.3	1.48517e+06	3.65853e+06	704139	201279	2.53391e+06	302403	404440	2.17356e+06	1.84221e+06	431534	2.38488e+06	1.26419e+06	4.6664e+06	1.11662e+06	419005	3.46519e+06	6.5126e+06	357341	1.97888e+06	1.34363e+06		5.85899e+06	3.65642e+06	4.89992e+06	1.93834e+06
Q9H269	Vacuolar protein sorting-associated protein 16 homolog OS=Homo sapiens OX=9606 GN=VPS16 PE=1 SV=2	VPS16	94.6		353936			1.90887e+06	120774		175184			634446		272657	269258		458305			115347		31207.7	287378	123099		24311
Q8N3P4	Vacuolar protein sorting-associated protein 8 homolog OS=Homo sapiens OX=9606 GN=VPS8 PE=1 SV=3	VPS8	161.7	196513		244069		333089		374630				258846			157644
Q07654	Trefoil factor 3 OS=Homo sapiens OX=9606 GN=TFF3 PE=1 SV=2	TFF3	10.2	4.91999e+06	3.25491e+06	3.0777e+07	1.14896e+06	2.81147e+06	2.60298e+07	5.34557e+06	1.91779e+07	3.60191e+06	2.93816e+06	8.08001e+07	6.91776e+06	19354	1.35943e+07	6.82811e+06	5.33777e+06	2.06897e+07	1.38724e+06	8.79746e+06	1.51739e+07	2.46595e+07	1.60094e+07	4.02177e+07	2.93693e+07	5.68641e+07
O14907	Tax1-binding protein 3 OS=Homo sapiens OX=9606 GN=TAX1BP3 PE=1 SV=2	TAX1BP3	13.7		296861												498620
Q9H3U1	Protein unc-45 homolog A OS=Homo sapiens OX=9606 GN=UNC45A PE=1 SV=1	UNC45A	103		1.26559e+06		60674.4	610729	494786	34300	435288	348785	170975	1.29593e+06	63889.2	15059.9	923957	57357.4	1.21994e+06	3.24898e+06	9161.37	184654	467199	102707			529791	81697
Q9BV40	Vesicle-associated membrane protein 8 OS=Homo sapiens OX=9606 GN=VAMP8 PE=1 SV=1	VAMP8	11.4	1.39881e+07	4.21995e+06	1.92808e+07	178579	1.19825e+07	1.59843e+07	4.02575e+06	9.22281e+06	5.57901e+06	2.18516e+06	2.31162e+07	3.30979e+06	1.07641e+06	4.06244e+07	1.93711e+06	1.00096e+07	1.19582e+07	4.48005e+06	3.45494e+06	7.73923e+06	5.59811e+06	4.85262e+06	95174.3	2.05221e+07	1.83233e+06
Q9UK41	Vacuolar protein sorting-associated protein 28 homolog OS=Homo sapiens OX=9606 GN=VPS28 PE=1 SV=1	VPS28	25.4	6.31021e+07	3.04172e+07	1.19259e+08	5.90165e+06	6.57181e+07	1.14561e+08	8.64532e+07	6.82649e+07	4.42658e+07	3.15445e+07	1.5925e+08	4.12526e+09	2.48441e+09	1.65115e+08	3.18628e+07	4.59866e+07	1.17846e+08	7.15516e+07	2.60115e+07	1.14635e+08	4.93943e+07	8.37557e+07	4.79704e+07	1.6644e+08	1.55907e+07
P25311	Zinc-alpha-2-glycoprotein OS=Homo sapiens OX=9606 GN=AZGP1 PE=1 SV=2	AZGP1	34.2	2.07967e+07	1.63963e+07	3.84758e+07	5.11794e+07	1.41183e+07	1.6219e+08	1.16253e+07	1.1943e+08	7.00595e+07	2.08424e+07	3.59744e+08	4.14666e+08	4.12673e+08	2.25728e+08	7.77569e+06	9.32322e+08	1.64116e+08	2.32127e+07	1.86507e+08	4.57747e+07	2.42159e+07	7.00667e+07	5.3743e+08	1.31986e+08	1.00309e+09
P27449	V-type proton ATPase 16 kDa proteolipid subunit OS=Homo sapiens OX=9606 GN=ATP6V0C PE=1 SV=1	ATP6V0C	15.7	38998.9	172265	1.38998e+06	467533	1.27374e+06	1.36527e+06	2.66292e+07	604758	180630	151643		5.75515e+06	8.53196e+06	1.02502e+06	30671.9	4.76895e+06	230607		859641	86360.5	135113	85681.7		1.62084e+06	294365
Q9Y3C0	WASH complex subunit 3 OS=Homo sapiens OX=9606 GN=WASHC3 PE=1 SV=1	WASHC3	21.2	953760		456533	1.24167e+06			660068		6.21263e+06		336275		941207	348344		493549	826432
Q9Y334	von Willebrand factor A domain-containing protein 7 OS=Homo sapiens OX=9606 GN=VWA7 PE=2 SV=4	VWA7	96		741427	40197.1	195982	2.06192e+06	967819	230880	645983	1.30343e+06	738111	55020	488896	817561	102824		1.57262e+06	1.47085e+06	1.36292e+06	577761	89716.7	22156	229277		685775	303322
Q8NEW0	Zinc transporter 7 OS=Homo sapiens OX=9606 GN=SLC30A7 PE=2 SV=1	SLC30A7	41.6		96595.8	364602	96331.3	418333		38491.6	195067		32797.3	560343	86797.7		351973	51248.8	1.45038e+06			316091			259935	344219		91864.3
P00749	Urokinase-type plasminogen activator OS=Homo sapiens OX=9606 GN=PLAU PE=1 SV=2	PLAU	48.5	9.67447e+07	8.06251e+07	2.04708e+08	9.20736e+07	2.19316e+08	1.46162e+08	1.77036e+08	1.69046e+08	1.51149e+08	8.33089e+07	1.37921e+08	1.103e+08	2.33277e+08	1.11171e+08	1.2138e+08	2.16547e+08	9.18513e+07	5.45397e+07	1.29275e+08	1.16974e+08	8.73695e+07	6.21234e+07	4.46377e+07	1.01571e+08	3.09832e+08
Q86XT2	Vacuolar protein sorting-associated protein 37D OS=Homo sapiens OX=9606 GN=VPS37D PE=1 SV=2	VPS37D	27.7	2.30176e+07	3.70758e+06	1.77952e+07		1.37683e+07	1.4149e+07	1.06063e+07	1.46145e+07	1.85059e+06	2.94667e+06	3.88295e+07	1.87096e+07	1.69802e+07	3.78856e+07	4.71126e+06	2.26929e+07	9.69704e+06	1.38016e+07	3.78909e+06	2.24616e+07	2.60707e+06	8.12483e+06	8.51414e+06	2.31852e+07	1.43668e+06
P78423	Fractalkine OS=Homo sapiens OX=9606 GN=CX3CL1 PE=1 SV=1	CX3CL1	42.2									67262		962628												1.69515e+06
Q2M389	WASH complex subunit 4 OS=Homo sapiens OX=9606 GN=WASHC4 PE=1 SV=2	WASHC4	136.3	8.51119e+06	2.40696e+07	1.30095e+07	1.90813e+06	1.8567e+07	1.75499e+07	4.52315e+06	1.53086e+07	6.2631e+06	6.2408e+06	4.45035e+07	1.71078e+06	2.05187e+06	3.06667e+07	4.5686e+06	2.6128e+07	1.87706e+07	8.16858e+06	5.22652e+06	3.11476e+07	1.07262e+07	2.44889e+07	351722	4.66376e+07	3.75905e+06
Q9Y2B5	VPS9 domain-containing protein 1 OS=Homo sapiens OX=9606 GN=VPS9D1 PE=1 SV=2	VPS9D1	68.9	2.17388e+06	816162	4.17087e+06		1.407e+06	3.45236e+06	4.946e+06	2.60781e+06	309877	764883	609057			3.14014e+06	342148	2.4076e+06	2.44777e+06	1.45121e+06	1.75757e+06	901035	1.72803e+06	2.74875e+06	3.98802e+06	3.66997e+06	1.08845e+06
Q6UWN5	Ly6/PLAUR domain-containing protein 5 OS=Homo sapiens OX=9606 GN=LYPD5 PE=1 SV=2	LYPD5	26.9	562411	191109	695205		591744	362829	53957.8	431590				10408.4			302176		164794	93934.8	333353				813281	224994
Q8TDR0	TRAF3-interacting protein 1 OS=Homo sapiens OX=9606 GN=TRAF3IP1 PE=1 SV=1	TRAF3IP1	78.6	141268		141896				261414				1.00452e+06			285217		404984								180052
Q02750	Dual specificity mitogen-activated protein kinase kinase 1 OS=Homo sapiens OX=9606 GN=MAP2K1 PE=1 SV=2	MAP2K1	43.4	1.22921e+06	755822	1.09296e+06	461121	636114	1.05855e+06	363757	678794	679501	262797	3.91432e+06			3.08147e+06	161317	2.6021e+06	1.16693e+06	577303	286419	965263		639685	143157	1.90572e+06	431947
P20645	Cation-dependent mannose-6-phosphate receptor OS=Homo sapiens OX=9606 GN=M6PR PE=1 SV=1	M6PR	31	124320	272404			113103	444513	143445	220877	103059	90195.9			127804		178420		291779		254080			205668		227016
Q02817	Mucin-2 OS=Homo sapiens OX=9606 GN=MUC2 PE=1 SV=2	MUC2	540	202949	572932	1.14553e+06	350892	908362	2.93561e+06	1.08608e+06	491918	1.25618e+06	784843	1.54504e+06	6.18247e+06	3.67689e+06	613678	1.47694e+06	1.26432e+06	3.08594e+07	2.65425e+06	911084	1.50901e+06	4.08069e+07	1.83331e+07	3.34698e+06	4.99533e+07	697894
Q02083	N-acylethanolamine-hydrolyzing acid amidase OS=Homo sapiens OX=9606 GN=NAAA PE=1 SV=3	NAAA	40	2.26479e+06	656528	245807	431741	1.41507e+06	755850	1.96464e+06	2.02212e+06		803493		125411	2.54749e+06	146807	65476.7	3.8044e+06	1.23403e+06	385082	274871		1.04951e+06	1.02378e+06		323409
O60658	High affinity cAMP-specific and IBMX-insensitive 3',5'-cyclic phosphodiesterase 8A OS=Homo sapiens OX=9606 GN=PDE8A PE=1 SV=2	PDE8A	93.2	4.26195e+06	782124	4.09375e+06	574237	1.7012e+06	5.95687e+06	1.92798e+06	1.53285e+06	1.74255e+06	307616	7.25249e+06	1.03745e+06	129015	6.91284e+06	417599	2.34828e+06	2.53653e+06	2.12119e+06	438034	5.94008e+06	861251	4.35818e+06	1.34241e+06	5.15778e+06
Q96PD5	N-acetylmuramoyl-L-alanine amidase OS=Homo sapiens OX=9606 GN=PGLYRP2 PE=1 SV=1	PGLYRP2	62.2	4.46014e+06	7.03454e+07	3.65912e+06	1.50192e+08	8.61752e+07	4.50462e+07	9.31734e+06	1.11252e+08	1.57499e+07	7.49945e+07	3.23278e+07	1.22763e+08	1.72889e+08	3.07491e+06	2.40243e+07	2.63835e+07	4.57578e+08	1.09078e+08	7.27179e+07	6.06356e+07	1.97565e+08	8.85445e+07	4.25991e+06	2.56218e+08	2.5561e+07
Q99755	Phosphatidylinositol 4-phosphate 5-kinase type-1 alpha OS=Homo sapiens OX=9606 GN=PIP5K1A PE=1 SV=1	PIP5K1A	62.6
P12273	Prolactin-inducible protein OS=Homo sapiens OX=9606 GN=PIP PE=1 SV=1	PIP	16.6	2.19933e+06	1.07684e+07	4.61407e+06	1.35701e+06	2.87676e+06	5.10909e+06	7.52722e+06	8.644e+06	1.53712e+06	6.73538e+06	5.97183e+06	2.56756e+07	4.39314e+07	4.72784e+06	1.23659e+06	1.58229e+06	1.92552e+06	4.85596e+06	2.3408e+06	2.54541e+06	1.36318e+06	927209	1.38608e+07	3.53615e+06	1.95594e+06
P01717	Immunoglobulin lambda variable 3-25 OS=Homo sapiens OX=9606 GN=IGLV3-25 PE=1 SV=2	IGLV3-25	12	1.32939e+06	3.82576e+06	3.36925e+06	1.10948e+07	4.97177e+06	7.62225e+06	135800	5.49108e+06	1.19503e+07	2.24951e+06	6.20118e+06	590827	653322	1.55502e+07	2.67821e+06	4.35661e+06	1.93674e+07	5.52423e+06	4.56588e+06	3.20787e+07	2.46492e+07	2.12198e+07		2.48045e+07	7.13954e+06
P01718	Immunoglobulin lambda variable 3-27 OS=Homo sapiens OX=9606 GN=IGLV3-27 PE=1 SV=2	IGLV3-27	12.2	800831	3.74534e+06	3.80875e+06	2.2287e+07	1.0297e+07	1.89217e+07	236359	9.31869e+06	2.59949e+07	3.7615e+06	5.16691e+06	238107	111228	5.41412e+07	2.30551e+06	9.5246e+06	3.67356e+07	7.07133e+06	1.32185e+07	3.15367e+07	5.99971e+07	5.62704e+07	1.59167e+06	3.79534e+07	1.81252e+07
P10253	Lysosomal alpha-glucosidase OS=Homo sapiens OX=9606 GN=GAA PE=1 SV=4	GAA	105.3	2.37792e+08	1.75418e+08	1.2563e+08	2.69381e+07	5.9011e+08	1.60236e+08	1.84192e+08	2.16877e+08	9.42045e+07	2.33059e+08	4.47314e+08	1.74371e+08	1.50051e+08	3.09531e+08	1.48058e+08	2.9821e+08	2.89219e+08	7.41822e+08	1.81183e+08	5.37894e+07	7.25347e+07	1.77218e+08	6.03463e+08	1.9407e+08	6.4902e+07
Q9UGB7	Inositol oxygenase OS=Homo sapiens OX=9606 GN=MIOX PE=1 SV=1	MIOX	33	203118	496735	3.27744e+06	338963	1.36968e+06	775124	1.66203e+06	1.20121e+06		475734	1.15075e+06	142156	516916	3.12867e+06	671737	1.57066e+06	1.14809e+06	899637	183059	121206	80742.3	398480		936317
Q8N4C8	Misshapen-like kinase 1 OS=Homo sapiens OX=9606 GN=MINK1 PE=1 SV=2	MINK1	149.7	1.15758e+06	1.12645e+06	2.20678e+06	63804.6	1.56266e+06	1.3859e+06	123162	2.36756e+06	488308	1.06435e+06	5.94649e+06	545549	3.63483e+06	2.58673e+06	301352	1.9371e+06	1.79283e+06	963546	2.40135e+06	6.31716e+06	882729	9.66143e+06		4.07632e+06	983362
O75970	Multiple PDZ domain protein OS=Homo sapiens OX=9606 GN=MPDZ PE=1 SV=2	MPDZ	221.5	366200	289255	1.49912e+06	157741	911623	779817	261187	321820	720310	125897	3.74966e+06	159772	562682	3.50427e+06	163843	2.34552e+06	1.32111e+06	580897	271879	1.74631e+06	213507	1.09298e+06	669346	2.5823e+06	307750
Q68D85	Natural cytotoxicity triggering receptor 3 ligand 1 OS=Homo sapiens OX=9606 GN=NCR3LG1 PE=1 SV=1	NCR3LG1	50.8	5.02255e+06	225668	1.06094e+07	418625	971742	1.4499e+06	8.42969e+06	1.64969e+06	4.52667e+06	625447	3.02289e+06	589898	1.78567e+06	3.10452e+07	390081	5.19295e+06	2.56959e+06	794111	600955	453412	768394	1.43294e+06	1.03142e+06	5.16087e+06	3.22149e+06
Q9Y530	ADP-ribose glycohydrolase OARD1 OS=Homo sapiens OX=9606 GN=OARD1 PE=1 SV=2	OARD1	17	171052	72664	170992		164372		16883.5	101812			503660			341435		197214	233385	62297.2	91863	183248	66019.4		141214	316692
P00973	2'-5'-oligoadenylate synthase 1 OS=Homo sapiens OX=9606 GN=OAS1 PE=1 SV=4	OAS1	46	9.64041e+06	2.96563e+06	1.70663e+07	8.61931e+06	5.57521e+06	1.20145e+07	2.7732e+06	4.46877e+07	1.02352e+07	4.9575e+06	1.372e+07	709125	437644	1.55363e+07	5.49532e+06	6.53144e+06	1.10067e+07	3.87772e+06	8.00062e+06	1.31297e+07	9.25534e+06	6.90295e+06	2.12568e+08	1.70257e+07	1.11679e+07
O96013	Serine/threonine-protein kinase PAK 4 OS=Homo sapiens OX=9606 GN=PAK4 PE=1 SV=1	PAK4	64	2.80935e+06	2.35965e+06	4.76151e+06	3.80348e+06	3.76591e+06	2.54484e+06	1.81234e+06	3.64274e+06	6.18821e+06	2.5567e+06	3.48891e+07	6.75967e+06	9.16485e+06	9.68593e+06	1.50336e+06	5.23878e+06	1.21148e+07	7.16575e+06	2.21557e+06	1.81369e+07	1.34527e+07	2.25907e+07	644866	3.51047e+07	2.24997e+06
Q9UKS6	Protein kinase C and casein kinase substrate in neurons protein 3 OS=Homo sapiens OX=9606 GN=PACSIN3 PE=1 SV=2	PACSIN3	48.5	4.07083e+07	4.53441e+07	6.63878e+07	4.42988e+06	8.25454e+07	4.23364e+07	2.4321e+07	6.70147e+07	2.18516e+07	3.53556e+07	2.8981e+07	4.01275e+07	4.22511e+07	4.49481e+07	1.16403e+07	3.4486e+07	3.14559e+07	3.81792e+07	4.5792e+07	2.9233e+07	2.17762e+07	2.80797e+07	1.19323e+06	6.09979e+07	9.88433e+06
P04180	Phosphatidylcholine-sterol acyltransferase OS=Homo sapiens OX=9606 GN=LCAT PE=1 SV=1	LCAT	49.5	1.3849e+06	5.30897e+06	2.00455e+06	267337	9.13411e+06	2.05074e+06	2.13512e+06	4.70266e+06	1.65742e+06	6.53949e+06	1.44723e+06	1.2512e+07	4.9503e+07	1.99974e+06	1.15944e+06	3.69834e+06	6.61177e+06	2.6113e+07	5.39555e+06	1.26702e+06	720799	3.0267e+06	2.50278e+07	4.27551e+06	1.07167e+06
P14780	Matrix metalloproteinase-9 OS=Homo sapiens OX=9606 GN=MMP9 PE=1 SV=3	MMP9	78.4	2.94772e+06	5.2971e+06	3.13398e+06	6.47632e+06	1.22291e+07	7.01808e+06	715899	2.43409e+07	2.16855e+06	3.54853e+06	1.85088e+07	1.12208e+07	614513	849341	4.22797e+06	9.4793e+06	2.803e+07	1.0236e+07	4.44976e+06	4.84669e+07	3.07331e+08	7.50833e+07	1.57339e+07	7.77971e+07	2.07595e+06
Q02252	Methylmalonate-semialdehyde dehydrogenase [acylating], mitochondrial OS=Homo sapiens OX=9606 GN=ALDH6A1 PE=1 SV=2	ALDH6A1	57.8	4.42484e+06	1.04303e+06	554861	822938	2.6096e+06	369331	1.18931e+06	901685	3.01932e+06	1.00553e+06	800742			965363	5.03944e+06	1.69542e+07	262292	2.41199e+06	3.2863e+06	174927	2.12692e+06	987838	3.42477e+06	1.10233e+06	307425
Q9NRP0	Oligosaccharyltransferase complex subunit OSTC OS=Homo sapiens OX=9606 GN=OSTC PE=1 SV=1	OSTC	16.8		278849	610840	319457	107253			153925	739766			1.90017e+06			79282.2	283238		429034	176412		216369		6.57909e+06		425363
Q9H1P3	Oxysterol-binding protein-related protein 2 OS=Homo sapiens OX=9606 GN=OSBPL2 PE=1 SV=1	OSBPL2	55.2		210787																				298013		423252
P22059	Oxysterol-binding protein 1 OS=Homo sapiens OX=9606 GN=OSBP PE=1 SV=1	OSBP	89.4	601316	1.49079e+06	2.72749e+06	345365	1.53289e+06	2.83169e+06	3.9461e+06	2.40042e+06	863024	502190	6.38552e+06	3.26713e+06	3.48461e+06	5.79272e+06	311662	6.25055e+06	1.62695e+06	1.37052e+06	1.73145e+06	3.20993e+06	876788	3.05212e+06	228874	3.001e+06	537320
Q16625	Occludin OS=Homo sapiens OX=9606 GN=OCLN PE=1 SV=1	OCLN	59.1											1.12874e+06						230316			1.16997e+06		243082		383808
P07237	Protein disulfide-isomerase OS=Homo sapiens OX=9606 GN=P4HB PE=1 SV=3	P4HB	57.1	4.30229e+06	9.48911e+07	8.55623e+06	2.0669e+08	2.72053e+07	1.05556e+07	4.97365e+06	1.17446e+07	4.21121e+06	1.65484e+07	2.79517e+07	1.61919e+07	1.34645e+07	6.4399e+06	6.28293e+06	3.89566e+07	1.49268e+07	6.53279e+07	1.42484e+07	1.19718e+07	6.33407e+06	2.44807e+07	3.76863e+07	2.0127e+07	3.00005e+07
Q9Y5E6	Protocadherin beta-3 OS=Homo sapiens OX=9606 GN=PCDHB3 PE=1 SV=2	PCDHB3	86.7		119682	109461		254472	37074.5	204120	243167	31590.6	198069	771648			545810	152921	116556	714306	368113	251558	2.41168e+06	7.29306e+06	4.47419e+06		683729	34895.9
P13667	Protein disulfide-isomerase A4 OS=Homo sapiens OX=9606 GN=PDIA4 PE=1 SV=2	PDIA4	72.9		1.73355e+06		1.17941e+06	927931			1.08292e+06	489413	129044	2.26949e+06	712770	3.9949e+06	1.36804e+06		758275	1.55012e+06	651683	1.00911e+06	1.75992e+06		3.17422e+06	991796	804629	461902
Q08174	Protocadherin-1 OS=Homo sapiens OX=9606 GN=PCDH1 PE=1 SV=2	PCDH1	114.7		540153	76511.9	129018	2.34712e+06		29844.9		109289	289453	348172	7.53214e+06	3.57525e+07		7600.5	1.43689e+06			997098		132835		424390		217665
Q9Y5F6	Protocadherin gamma-C5 OS=Homo sapiens OX=9606 GN=PCDHGC5 PE=2 SV=1	PCDHGC5	101.9		212049			724630	75065.2	193616	22288.4		306868		138372	1.80329e+06		13235.9			53210.4	38750.6
Q9BYG5	Partitioning defective 6 homolog beta OS=Homo sapiens OX=9606 GN=PARD6B PE=1 SV=1	PARD6B	41.2	230323	4.21432e+06	1.5695e+06		5.98637e+06	568593	366500	6.00839e+06	101499	2.01659e+06	1.99229e+07	437990	1.34106e+07	8.66328e+06	494339	4.72506e+06	1.7718e+06	2.50383e+06	2.82197e+06	1.94864e+07	2.30859e+06	4.1777e+06	212759	7.47665e+06	5.59935e+06
P07948	Tyrosine-protein kinase Lyn OS=Homo sapiens OX=9606 GN=LYN PE=1 SV=3	LYN	58.5	8.54667e+06	4.61422e+06	6.47996e+06	2.50333e+06	9.53538e+06	9.9469e+06	4.99555e+06	1.34476e+07	3.64186e+06	5.50648e+06	2.28712e+07	1.22845e+07	1.28062e+07	1.8502e+07	6.2676e+06	1.93141e+07	3.03863e+07	9.34121e+06	7.8867e+06	8.5139e+07	1.33963e+07	4.26593e+07	4.82241e+06	3.96103e+07	3.42498e+06
Q08AI8	Protein mab-21-like 4 OS=Homo sapiens OX=9606 GN=MAB21L4 PE=2 SV=2	MAB21L4	49.5		2.12266e+06			1.11676e+06				17620	312408	437854	34111.3		224365	33831.8	253387		222415	69637.8		182486
Q969H8	Myeloid-derived growth factor OS=Homo sapiens OX=9606 GN=MYDGF PE=1 SV=1	MYDGF	18.8				1.83437e+06																643467			2.64095e+06	473622	302401
Q92692	Nectin-2 OS=Homo sapiens OX=9606 GN=NECTIN2 PE=1 SV=1	NECTIN2	57.7	763304	8.95387e+06	1.23229e+06	530214	1.44001e+07	2.46609e+06	798930	9.75976e+06	1.56975e+06	8.68781e+06	2.13807e+06	1.11471e+06	3.59341e+06	178977	745391	2.18053e+06	7.01355e+06	3.78583e+06	5.39231e+06	1.99937e+06	4.77087e+06	885811	2.31791e+06	3.49408e+06	350197
P23284	Peptidyl-prolyl cis-trans isomerase B OS=Homo sapiens OX=9606 GN=PPIB PE=1 SV=2	PPIB	23.7	2.5221e+06	1.84183e+07	5.1506e+06	7.91458e+06	3.66135e+07	2.96149e+06	8.05743e+06	1.39342e+07	3.31945e+06	1.28141e+07	1.54394e+07	3.35776e+06	2.51246e+07	1.01754e+07	1.10056e+06	3.45846e+07	1.11739e+07	1.32107e+07	1.55656e+07	7.74223e+06	3.80982e+06	2.40289e+07	1.45241e+06	9.89347e+06	362913
P40306	Proteasome subunit beta type-10 OS=Homo sapiens OX=9606 GN=PSMB10 PE=1 SV=1	PSMB10	28.9	436905	158131	385200	283915	537305	753972		191385	496100	115052	509292			332419	207780	882947		505596	1.73273e+06	234118	5.64667e+06	722933	1.33153e+06	201070	746807
P17931	Galectin-3 OS=Homo sapiens OX=9606 GN=LGALS3 PE=1 SV=5	LGALS3	26.1	4.36046e+06	1.83297e+07	1.88413e+07	8.29428e+06	2.70034e+07	8.02741e+06	1.29739e+07	2.73821e+07	7.42089e+06	1.41919e+07	6.23039e+07	2.46355e+07	5.43834e+07	4.03768e+07	6.9218e+06	2.97544e+07	1.90254e+07	4.09622e+07	2.56247e+07	5.79243e+07	1.1193e+07	1.03534e+07	3.32156e+06	3.90537e+07	2.36771e+06
Q6UXB3	Ly6/PLAUR domain-containing protein 2 OS=Homo sapiens OX=9606 GN=LYPD2 PE=1 SV=1	LYPD2	13.1		282183						390355			8.09083e+06			3.10356e+06		745701	1.18256e+06	2.26378e+06	213640	495470				933224
P02545	Prelamin-A/C OS=Homo sapiens OX=9606 GN=LMNA PE=1 SV=1	LMNA	74.1	2.86521e+06	2.20669e+07	3.21847e+06	5.9432e+07	1.01325e+07	5.04778e+06	545897	4.67086e+06	1.99552e+06	2.96799e+06	1.32538e+07	2.829e+06	5.04005e+06	1.18718e+07	1.95773e+06	1.69506e+07	4.98084e+06	1.93446e+06	6.34685e+06	1.68142e+07	2.15431e+06	2.14762e+07	2.7253e+07	5.54357e+06	2.48153e+06
P43034	Platelet-activating factor acetylhydrolase IB subunit beta OS=Homo sapiens OX=9606 GN=PAFAH1B1 PE=1 SV=2	PAFAH1B1	46.6	6.50883e+06	4.80167e+06	9.42272e+06	2.29977e+06	5.45584e+06	6.03433e+06	6.22801e+06	5.08941e+06	5.85942e+06	1.87886e+06	1.14923e+07	7.86444e+06	3.56298e+06	1.36046e+07	3.37517e+06	1.16864e+07	4.67801e+06	1.18481e+06	3.65855e+06	1.10637e+06	4.51948e+06	1.55864e+07	4.58869e+06	4.57025e+06	4.82818e+06
Q9BRT3	Migration and invasion enhancer 1 OS=Homo sapiens OX=9606 GN=MIEN1 PE=1 SV=1	MIEN1	12.4	1.353e+06	4.58868e+06	1.70343e+06	2.13777e+06	1.59626e+07	3.12801e+06	2.34816e+06	3.37621e+06	409910	5.48122e+06	7.02066e+06	3.52986e+06	5.54855e+06	1.86381e+06	826805	7.9159e+06	3.63847e+06	907683	2.48446e+06	1.19995e+06	268305	2.61582e+06		1.80041e+06	472524
P08183	ATP-dependent translocase ABCB1 OS=Homo sapiens OX=9606 GN=ABCB1 PE=1 SV=3	ABCB1	141.4	1.22225e+08	8.108e+07	1.67449e+08	1.76864e+07	2.47159e+08	1.32186e+08	8.20837e+07	2.01182e+08	5.92258e+07	5.37253e+07	7.59819e+08	4.98132e+07	6.57431e+07	7.61069e+08	3.63603e+07	2.30424e+08	2.34382e+08	7.79117e+07	7.22898e+07	2.25874e+08	5.23308e+07	1.485e+08	7.86854e+07	4.84511e+08	5.23816e+07
P12882	Myosin-1 OS=Homo sapiens OX=9606 GN=MYH1 PE=1 SV=3	MYH1	223											2.54183e+06					594432						1.54264e+07
Q9Y2A7	Nck-associated protein 1 OS=Homo sapiens OX=9606 GN=NCKAP1 PE=1 SV=1	NCKAP1	128.7	2.08954e+07	2.00406e+07	4.52241e+07	1.03636e+07	3.91859e+07	4.45526e+07	2.53021e+07	2.85167e+07	1.91326e+07	1.24168e+07	9.28069e+07	3.88919e+07	1.87528e+07	6.40755e+07	2.0875e+07	3.36067e+07	4.35717e+07	1.53812e+07	1.80604e+07	5.34428e+07	1.83007e+07	4.05244e+07	1.44771e+07	4.95583e+07	9.78426e+06
Q9NX14	NADH dehydrogenase [ubiquinone] 1 beta subcomplex subunit 11, mitochondrial OS=Homo sapiens OX=9606 GN=NDUFB11 PE=1 SV=1	NDUFB11	17.3		377690																	280552				1.45719e+06
O15118	NPC intracellular cholesterol transporter 1 OS=Homo sapiens OX=9606 GN=NPC1 PE=1 SV=2	NPC1	142.1	8.48515e+06	2.56383e+06	9.42713e+06	711615	6.0047e+06	9.42305e+06	2.40797e+06	7.6645e+06	4.22559e+06	823376	1.36672e+07	308090	1.48946e+06	2.26061e+07	2.55011e+06	2.30597e+07	7.49502e+06	6.37856e+06	1.4963e+06	1.42732e+07	4.52367e+06	4.6578e+06	2.16753e+07	1.32778e+07	743284
Q86UD1	Out at first protein homolog OS=Homo sapiens OX=9606 GN=OAF PE=2 SV=1	OAF	30.7	255744	1.46632e+06		1.42418e+06	6.48993e+06			800630	261474	1.94147e+06	32848.1	7.04229e+06	1.48308e+07	973990	123448	5.05798e+06	60978.5	570514	1.69154e+06	367966	478450	447895	2.04656e+06
P28070	Proteasome subunit beta type-4 OS=Homo sapiens OX=9606 GN=PSMB4 PE=1 SV=4	PSMB4	29.2	669695	2.70094e+06	3.30337e+06	3.28416e+06	2.85984e+06	1.70955e+06	1.30088e+06	4.56611e+06	1.58326e+06	1.17036e+06	6.02053e+06	550951	2.69418e+06	4.23947e+06	209287	5.52985e+06	2.0918e+06	3.34271e+06	5.56233e+06	2.61065e+06	6.49492e+06	5.71053e+06	2.43409e+06	3.23002e+06	1.62236e+06
P57721	Poly(rC)-binding protein 3 OS=Homo sapiens OX=9606 GN=PCBP3 PE=1 SV=2	PCBP3	39.4		1.0404e+06		305444	714692	354021	567661	260868		240682	769259			483971	144051	846190	537574	541817	293491	549400		920832		932512
P05164	Myeloperoxidase OS=Homo sapiens OX=9606 GN=MPO PE=1 SV=1	MPO	83.8	3.3051e+07	4.91018e+07	1.96351e+07	1.52658e+08	1.12149e+08	1.28868e+09	1.0143e+07	2.74392e+08	3.17869e+07	3.45694e+07	4.97578e+08	9.25009e+08	5.68374e+07	2.39973e+07	3.04573e+08	9.83212e+07	6.21275e+08	1.6493e+08	9.36624e+07	2.14076e+08	6.93426e+09	2.0346e+09	4.95347e+07	7.86329e+08	9.7445e+06
O43692	Peptidase inhibitor 15 OS=Homo sapiens OX=9606 GN=PI15 PE=1 SV=1	PI15	29	221713		484820		1.1873e+06			1.8578e+06		1.58434e+06	5.69063e+07	187991	91409.3	1.88922e+06		1.1458e+06		396175	1.96151e+06	2.2046e+06			3.10167e+07		2.7828e+06
Q13526	Peptidyl-prolyl cis-trans isomerase NIMA-interacting 1 OS=Homo sapiens OX=9606 GN=PIN1 PE=1 SV=1	PIN1	18.2	514346		630737		461838	811226	375024	181816	1.12764e+06	90207.6	2.20581e+06			1.77927e+06	86151.1	838654	561516	420356	101836	608447	162954	175076		1.01643e+06	129560
P48426	Phosphatidylinositol 5-phosphate 4-kinase type-2 alpha OS=Homo sapiens OX=9606 GN=PIP4K2A PE=1 SV=2	PIP4K2A	46.2	205859		485602	451329	196019	765151	241316	323884	90287.2		1.1878e+06	806752	97438.1	1.30336e+06		187675	571382			629731	575929	1.8615e+06		654499	110059
Q8TF66	Leucine-rich repeat-containing protein 15 OS=Homo sapiens OX=9606 GN=LRRC15 PE=2 SV=2	LRRC15	64.3	308137	4.95147e+06	411156	694397	1.22355e+07	413893	372848	2.92931e+06	65034.4	6.43727e+06	2.46153e+06	2.90964e+06	1.09473e+07	1.65789e+06	427737	3.27449e+06	2.9842e+06	1.04667e+07	3.98252e+06	1.00496e+06	68716.5	4.12882e+06	916615	6.77633e+06	52634.5
O00462	Beta-mannosidase OS=Homo sapiens OX=9606 GN=MANBA PE=1 SV=3	MANBA	100.8	2.41107e+06	5.30772e+06	3.18144e+06	738596	1.03506e+07	2.40089e+06	1.28346e+06	3.49083e+06	2.81847e+06	7.42045e+06	1.31725e+07	5.56384e+06	4.63837e+06	7.83609e+06	938171	1.4369e+07	2.88072e+06	7.42608e+06	2.6761e+06	3.97044e+06	1.07724e+06	1.78356e+06	4.2354e+06	5.11805e+06	976836
Q8IVT2	Mitotic interactor and substrate of PLK1 OS=Homo sapiens OX=9606 GN=MISP PE=1 SV=1	MISP	75.3	1.70492e+07	6.8886e+06	1.09973e+07	2.58502e+06	7.96966e+06	2.0317e+07	1.9843e+06	3.29866e+06	8.97284e+06	2.95355e+06	2.38937e+07	777488	700060	1.52814e+07	2.89876e+06	6.45774e+06	2.08934e+06	1.88365e+06	6.05341e+06	3.97519e+06	2.09139e+07	6.50257e+06	6.29027e+07	1.16897e+07	1.15263e+07
Q8WV92	MIT domain-containing protein 1 OS=Homo sapiens OX=9606 GN=MITD1 PE=1 SV=1	MITD1	29.3	7.14373e+07	3.21184e+08	6.40899e+07	1.75329e+07	2.02418e+08	9.42553e+07	2.09268e+07	3.2691e+07	3.52897e+07	5.83962e+07	6.1515e+07	3.49461e+07	3.6179e+07	9.97066e+07	2.39138e+07	2.81555e+07	5.24669e+07	2.3648e+07	2.15946e+07	4.5525e+07	3.64755e+07	4.67427e+07	3.07224e+08	7.35414e+07	3.64469e+07
O60291	E3 ubiquitin-protein ligase MGRN1 OS=Homo sapiens OX=9606 GN=MGRN1 PE=1 SV=2	MGRN1	60.7	3.54564e+06	1.37981e+06	1.9196e+06	1.14205e+06	1.35535e+06	4.94163e+06	551553	2.73656e+06	917783	1.04036e+06	5.759e+06	4.16769e+07	2.9704e+06	4.60365e+06	970118	3.62532e+06	3.96755e+06	1.93709e+06	1.32394e+06	5.76695e+06	3.50708e+06	7.64755e+06	4.71388e+06	4.15815e+06	1.01761e+06
Q13126	S-methyl-5'-thioadenosine phosphorylase OS=Homo sapiens OX=9606 GN=MTAP PE=1 SV=2	MTAP	31.2	1.87601e+06	1.78199e+06	1.53838e+06	827478	4.39102e+06	2.27815e+06	3.85089e+06	3.4451e+06	2.14922e+06	2.11572e+06	3.05096e+06	1.52617e+06	1.04461e+06	1.31658e+06	2.17049e+06	2.96493e+06	3.33825e+06	1.26941e+06	3.10224e+06	2.04438e+06	2.01413e+06	1.78698e+06	1.54604e+06	2.69457e+06	1.53852e+06
Q9H009	Nascent polypeptide-associated complex subunit alpha-2 OS=Homo sapiens OX=9606 GN=NACA2 PE=1 SV=1	NACA2	23.2		270511				322777		167104			617817						341999
Q99574	Neuroserpin OS=Homo sapiens OX=9606 GN=SERPINI1 PE=1 SV=1	SERPINI1	46.4	937799	9.78535e+06	1.8966e+06	6.40918e+07	1.95093e+07	2.43395e+06	373235	1.38208e+07	3.06608e+06	2.17551e+07	3.57141e+06	5.08859e+06	1.23706e+07	1.97336e+06	832689	1.73975e+07	3.54228e+06	2.70265e+07	8.76487e+06	2.20421e+06	1.22497e+06	2.12982e+06	8.10801e+06	4.26175e+06	1.17236e+07
Q9Y639	Neuroplastin OS=Homo sapiens OX=9606 GN=NPTN PE=1 SV=2	NPTN	44.4	325443	965339	774339		1.35823e+06	1.2911e+06	492054	1.36424e+06	371890	749661	4.73814e+06	3.28469e+06	562769	1.16634e+06	338173	1.75397e+06	1.41295e+06	803123	544228	730998	325441	461225	1.28536e+06	1.42975e+06	197908
Q8NDH3	Probable aminopeptidase NPEPL1 OS=Homo sapiens OX=9606 GN=NPEPL1 PE=1 SV=3	NPEPL1	55.8	130249	156314	830257		199199		203100	220009	47759.6	77828.4	672160	46902.7	39373.4	813744	17191.9	523562	179577	192708	156911	68952.3		1.21973e+06	655280
Q9Y3C6	Peptidyl-prolyl cis-trans isomerase-like 1 OS=Homo sapiens OX=9606 GN=PPIL1 PE=1 SV=1	PPIL1	18.2	89039.7	286954	769841	410894	498179	161375	180695	471570		191992	981557	49959.8		1.61351e+06	32115.3	418024	108836	485182	187657	572876				1.16276e+06	73931.8
Q8IYI6	Exocyst complex component 8 OS=Homo sapiens OX=9606 GN=EXOC8 PE=1 SV=2	EXOC8	81.7	444965	944626	348204	1.19935e+07	1.23347e+06	700814	255722	1.60264e+06	249631	730293	2.28668e+06	299554	195341	1.01187e+06		1.32772e+06		2.70029e+06	230681	911478	359490	173432		347643
A0A0C4DH32	Immunoglobulin heavy variable 3-20 OS=Homo sapiens OX=9606 GN=IGHV3-20 PE=3 SV=2	IGHV3-20	12.7				333715									33883.8	74817.6		517227	51238.3							15051.5
P00492	Hypoxanthine-guanine phosphoribosyltransferase OS=Homo sapiens OX=9606 GN=HPRT1 PE=1 SV=2	HPRT1	24.6	1.29369e+06	1.33088e+06	3.07649e+06	875668	3.13408e+06	1.33354e+06	2.04761e+06	1.01824e+06	176244	660317	7.01342e+06	4.22957e+06	5.70107e+06	6.53792e+06	336147	6.49375e+06	551928	912799	724874	591907	508119	2.48913e+06	596035	1.71069e+06	1.42857e+06
Q9Y287	Integral membrane protein 2B OS=Homo sapiens OX=9606 GN=ITM2B PE=1 SV=1	ITM2B	30.3	2.05474e+07	4.27334e+07	3.09001e+07	1.87145e+06	6.4046e+07	1.98184e+07	2.00923e+07	4.44667e+07	1.0614e+07	2.76514e+07	3.42387e+07	8.76266e+06	3.60632e+07	4.03674e+07	4.73646e+06	6.28796e+07	1.89261e+07	1.06617e+07	2.45086e+07	3.38149e+06	3.74718e+06	3.94591e+06	1.38171e+06	1.52757e+07	1.17953e+07
Q96MG2	Junctional sarcoplasmic reticulum protein 1 OS=Homo sapiens OX=9606 GN=JSRP1 PE=1 SV=1	JSRP1	36.3		374476		3.56849e+06	647792			660880		442735	118197	179984	86283.6				207417	1.94902e+06	635629	463804	1.68741e+06	2.36783e+06			336431
P00568	Adenylate kinase isoenzyme 1 OS=Homo sapiens OX=9606 GN=AK1 PE=1 SV=3	AK1	21.6	1.08909e+06	3.59758e+06	1.97799e+06		5.53298e+06	2.27832e+06	351514	2.06857e+06	1.04645e+06	1.09158e+06	1.84058e+07	1.44989e+06	5.82474e+06	9.00284e+06	345492	3.79125e+06	1.49799e+06	1.33072e+06	1.16893e+06	3.0498e+06	750304	1.81753e+06	219069	4.58956e+06	1.47476e+06
O76013	Keratin, type I cuticular Ha6 OS=Homo sapiens OX=9606 GN=KRT36 PE=1 SV=1	KRT36	52.2	1.30469e+07	400802	1.23008e+06	1.02968e+06	440357	1.57073e+06	258082	599773	3.98478e+06	7.96466e+07	192904	26256.5	166082	919553	3.42253e+06	346989	944606	22225.6	1.06367e+06	1.46756e+06	1.02e+06		139076	1.25662e+06	154493
P47929	Galectin-7 OS=Homo sapiens OX=9606 GN=LGALS7 PE=1 SV=2	LGALS7	15.1	1.24232e+06	2.61199e+07	662113	4.18694e+06	1.96472e+07	1.86713e+06	264203	197237	1.36507e+06	3.6391e+06	6.77905e+06	1.04583e+06	3.63679e+06	829756	333110	1.29131e+06	3.68645e+06	7.08726e+06	166019	912439	1.27429e+06	4.7873e+06	2.12549e+06	1.36363e+06
P56470	Galectin-4 OS=Homo sapiens OX=9606 GN=LGALS4 PE=1 SV=1	LGALS4	35.9	519199	45850.5	299602	130954	647501	2.13833e+06	215738	857533	131319	457540	1.39526e+06	335438	658529	1.72706e+06	3.25559e+06	4.03074e+06	955510	499977	2.25022e+06	7.26807e+06	1.73105e+06	2.66711e+06	1.74367e+06	3.15596e+06	769589
Q14847	LIM and SH3 domain protein 1 OS=Homo sapiens OX=9606 GN=LASP1 PE=1 SV=2	LASP1	29.7	5.53237e+06	2.27508e+06	8.83955e+06	1.84901e+06	3.7634e+06	4.513e+06	626185	4.7009e+06	1.4619e+06	916481	2.37743e+07	99676	24831	2.22458e+07	1.76423e+06	1.14326e+07	5.96629e+06	1.59297e+06	3.12461e+06	1.67111e+07	7.32195e+06	7.92612e+06	4.52258e+06	1.28326e+07	2.21986e+06
O15230	Laminin subunit alpha-5 OS=Homo sapiens OX=9606 GN=LAMA5 PE=1 SV=8	LAMA5	399.5	8.88077e+06	4.0488e+06	1.65584e+07	3.10485e+06	6.49341e+06	1.33842e+07	6.50613e+06	8.57935e+06	4.72774e+06	5.35652e+06	8.09763e+06	6.67364e+06	2.26068e+06	1.30269e+07	1.46887e+06	9.03946e+06	9.76827e+06	3.02898e+06	5.85279e+06	3.79097e+06	1.35483e+07	1.42972e+07	9.15594e+07	1.31589e+07	8.21813e+06
Q9BZQ8	Protein Niban 1 OS=Homo sapiens OX=9606 GN=NIBAN1 PE=1 SV=1	NIBAN1	103.1	4.40234e+06	2.84413e+06	585823		2.05051e+06	9.41474e+06	458743	472149	145386	18041.4	1.07312e+06	1.17869e+07		890148		237616	1.72104e+06					856879	2.55971e+06	4.2299e+06	447959
P35232	Prohibitin OS=Homo sapiens OX=9606 GN=PHB PE=1 SV=1	PHB	29.8	120766	2.77357e+06	49327.4		1.14796e+06	114616	210404	123270	86365	513922	361611		12469.2	191825		3.38592e+06	580583	998769	3.33234e+06	264889		1.29433e+06		324555	339398
P18669	Phosphoglycerate mutase 1 OS=Homo sapiens OX=9606 GN=PGAM1 PE=1 SV=2	PGAM1	28.8	1.67024e+07	4.15877e+07	3.00562e+07	2.3718e+07	5.68881e+07	3.07196e+07	1.49943e+07	3.55925e+07	1.79017e+07	1.61836e+07	1.09005e+08	1.4667e+07	2.44061e+07	8.4565e+07	5.2034e+06	3.29816e+07	3.50262e+07	4.14369e+07	2.17419e+07	3.44362e+07	7.91397e+06	2.48888e+07	1.72709e+06	5.02177e+07	1.28353e+07
Q15121	Astrocytic phosphoprotein PEA-15 OS=Homo sapiens OX=9606 GN=PEA15 PE=1 SV=2	PEA15	15	2.56658e+06	4.41856e+06	2.90555e+06	247802	2.20667e+06	3.84699e+06	174659	2.86088e+06	1.41643e+06	941317	1.62301e+07	965045	666499	6.28177e+06	766601	4.24466e+06	2.81792e+06	787154	1.0455e+06	3.4714e+06	1.42735e+06	1.16447e+06	3.58587e+07	4.68421e+06	1.80316e+06
P0DJD8	Pepsin A-3 OS=Homo sapiens OX=9606 GN=PGA3 PE=1 SV=1	PGA3	42	941143	1.95326e+07	410349	964608	1.22433e+07	2.0157e+06		1.40619e+07	231161	1.37113e+07	5.61136e+06	5.12346e+07	1.02319e+08	3.09331e+06	1.87514e+06	2.6663e+07	5.0027e+06	4.23122e+07	8.35225e+07	1.94401e+07	148515	194092	4.1222e+07	8.15223e+06	1.77273e+07
Q15126	Phosphomevalonate kinase OS=Homo sapiens OX=9606 GN=PMVK PE=1 SV=3	PMVK	22	79484.7	2.21907e+06	3.98503e+06	453481	2.42479e+06	3.69553e+06	1.54999e+06	3.31792e+06	4.70527e+06	1.48267e+06	2.95666e+06	204681	1.82714e+06	4.49801e+06	993584	3.10572e+06	158242	465087	2.14007e+06	799347	925781	1.31855e+06		1.08175e+06	127809
Q6ZMI0	Protein phosphatase 1 regulatory subunit 21 OS=Homo sapiens OX=9606 GN=PPP1R21 PE=1 SV=1	PPP1R21	88.3	5.74746e+06	1.68554e+06	9.08187e+06	305795	3.28043e+06	7.32332e+06	4.16843e+06	823536		512097	6.18518e+06	1.1218e+06	1.03856e+06	3.90941e+06	1.77578e+06	7.51847e+06	1.22181e+06	428387	151262	400568	1.67889e+06	5.22893e+06	1.28832e+06	8.0443e+06	570782
P20618	Proteasome subunit beta type-1 OS=Homo sapiens OX=9606 GN=PSMB1 PE=1 SV=2	PSMB1	26.5	1.84368e+06	2.20796e+06	5.00731e+06	1.87786e+06	2.64598e+06	2.90071e+06	4.61789e+06	1.42895e+06	1.9015e+06	922880	8.27344e+06	4.89709e+06	5.07216e+06	5.53447e+06	1.61666e+06	5.8502e+06	4.45679e+06	3.34823e+06	2.49304e+06	1.61998e+06	1.07207e+07	4.056e+06	5.76789e+06	3.20347e+06	381510
Q13200	26S proteasome non-ATPase regulatory subunit 2 OS=Homo sapiens OX=9606 GN=PSMD2 PE=1 SV=3	PSMD2	100.1	1.02223e+06	2.2407e+06	1.83627e+06	447400	2.10556e+06	827655	3.1561e+06	619322	414130	912520	3.36735e+06	1.30628e+06	1.00914e+06	2.52469e+06	47993	5.61216e+06	1.01641e+06	918978	1.34576e+06	233922		859272		514025	95196.4
P11216	Glycogen phosphorylase, brain form OS=Homo sapiens OX=9606 GN=PYGB PE=1 SV=5	PYGB	96.6	4.12053e+06	3.77799e+06	1.12165e+06		3.49372e+06	1.05347e+06	759830	2.29447e+06	434392	3.45295e+06	2.83252e+06	2.11178e+06	1.63173e+06	2.37037e+06	296519	2.4484e+06	985105	428303	1.24463e+06	2.89226e+06	213484	488015	2.26544e+06	1.46188e+06	2.10637e+06
Q5GLZ8	Probable E3 ubiquitin-protein ligase HERC4 OS=Homo sapiens OX=9606 GN=HERC4 PE=1 SV=1	HERC4	118.5		97738.3			274884			143798		39015.4				340666		83112.8	159275		127879	89500.4		191798
P13861	cAMP-dependent protein kinase type II-alpha regulatory subunit OS=Homo sapiens OX=9606 GN=PRKAR2A PE=1 SV=2	PRKAR2A	45.5	8.34944e+06	4.97603e+06	9.31597e+06	946566	8.1796e+06	2.13738e+07	4.6761e+06	8.13713e+06	6.42916e+06	1.42276e+06	2.28288e+07	2.40786e+07	1.00533e+07	2.39316e+07	2.29415e+06	2.63981e+07	2.31496e+07	2.45004e+06	2.59169e+06	6.82007e+07	7.22358e+06	1.74137e+07	1.94281e+07	4.39104e+07	2.37627e+06
O95867	Lymphocyte antigen 6 complex locus protein G6c OS=Homo sapiens OX=9606 GN=LY6G6C PE=1 SV=1	LY6G6C	13.8		6.2411e+06	125459		1.36331e+06	7.5314e+06	396357	169839	164411		8.63118e+06	5.95701e+06		761908	960006	3.82206e+06	3.75499e+06	2.96317e+06				1.4098e+06	1.49146e+06	7.02042e+06	104147
P01705	Immunoglobulin lambda variable 2-23 OS=Homo sapiens OX=9606 GN=IGLV2-23 PE=1 SV=2	IGLV2-23	11.9	289330	36835.8		774381	190219	193666					1.72081e+06		194470	5.21267e+06		625263	756681	2.90094e+06		1.0332e+07		2.87741e+07		988612
P61626	Lysozyme C OS=Homo sapiens OX=9606 GN=LYZ PE=1 SV=1	LYZ	16.5	1.16061e+07	8.90943e+06	1.62898e+07	3.919e+08	2.40386e+07	3.02093e+07	3.06592e+07	2.50292e+07	4.85331e+07	8.15342e+06	6.07343e+07	1.0297e+08	8.14961e+07	3.89628e+07	3.98812e+06	5.08781e+07	1.75362e+07	3.14458e+07	1.96937e+07	1.16481e+08	9.48962e+07	5.62137e+07	4.3411e+07	3.1484e+07	6.17394e+07
Q7Z3B1	Neuronal growth regulator 1 OS=Homo sapiens OX=9606 GN=NEGR1 PE=1 SV=3	NEGR1	38.7											1.61455e+06							2.53565e+06
O15394	Neural cell adhesion molecule 2 OS=Homo sapiens OX=9606 GN=NCAM2 PE=1 SV=2	NCAM2	93	1.2217e+06	101712	3.33335e+06	22937.7	361277	1.47163e+06	1.29922e+06	13787.6		28959.5	2.63612e+06	115717	1.72075e+06	3.24193e+06		42880.5								533512
P49720	Proteasome subunit beta type-3 OS=Homo sapiens OX=9606 GN=PSMB3 PE=1 SV=2	PSMB3	22.9	1.53649e+06	3.1288e+06	2.80728e+06	324132	3.07585e+06	2.80332e+06	462804	2.77415e+06	616006	1.53456e+06	1.19918e+07	2.05322e+06	1.43361e+06	6.29844e+06	747412	6.98326e+06	1.3177e+06	3.80982e+06	5.02691e+06	2.04188e+06	5.95186e+06	2.69969e+06	1.14303e+07	3.92763e+06
P02812	Basic salivary proline-rich protein 2 OS=Homo sapiens OX=9606 GN=PRB2 PE=1 SV=3	PRB2	40.8	67650.1			696861								11205	8890.82					169270		143493		223848
P28072	Proteasome subunit beta type-6 OS=Homo sapiens OX=9606 GN=PSMB6 PE=1 SV=4	PSMB6	25.3	1.15991e+06	4.40068e+06	2.67667e+06	210191	4.25133e+06	2.81524e+06	2.78069e+06	3.59364e+06	888853	1.79437e+06	1.03151e+07	1.68143e+06	650710	4.15845e+06	832198	2.1857e+07	5.69322e+06	2.43124e+06	3.56445e+06	1.82671e+06	3.3603e+06	1.27593e+07	7.90614e+06	2.83776e+06	435902
P30044	Peroxiredoxin-5, mitochondrial OS=Homo sapiens OX=9606 GN=PRDX5 PE=1 SV=4	PRDX5	22.1	7.16743e+06	5.29011e+07	1.31233e+07	1.8434e+08	4.80894e+07	1.13881e+07	1.31497e+07	3.93893e+07	1.56527e+07	1.57855e+07	1.11837e+08	2.77084e+07	9.85411e+07	5.50054e+07	7.18065e+06	3.47098e+07	2.68795e+07	7.13579e+07	2.61497e+07	1.03341e+08	4.21605e+06	2.5924e+07	3.26934e+06	5.30189e+07	1.59158e+07
P11908	Ribose-phosphate pyrophosphokinase 2 OS=Homo sapiens OX=9606 GN=PRPS2 PE=1 SV=2	PRPS2	34.7	228292	2.35427e+06	1.23441e+06	310973	1.84436e+06	1.78226e+06	418636	1.908e+06	826703	560999	6.13812e+06	917146	1.27093e+06	4.14646e+06	79792.7	2.05627e+06	1.8615e+06	2.15168e+06	1.36405e+06	1.89832e+06	39084.1	442041	3.22808e+06	1.85996e+06	221440
Q9Y485	DmX-like protein 1 OS=Homo sapiens OX=9606 GN=DMXL1 PE=1 SV=3	DMXL1	337.6	208327	51212.1	941971	18794.8	482781	585837	869027	327803	73027.1	324159	2.6787e+06	383122	909328	4.99786e+06	180508	2.24759e+06	668899	87697.7	79624.4	269360	808039	1.53894e+06	8.43533e+06	1.35681e+06	35884.2
Q6E0U4	Dermokine OS=Homo sapiens OX=9606 GN=DMKN PE=1 SV=3	DMKN	47.1	528467		594685	1.42087e+06	905646		291001	581302		134441	719019	178206	191776	902281		381848	320971	213757	1.34053e+06	931106	186823	248783			193408
Q9BSW2	EF-hand calcium-binding domain-containing protein 4B OS=Homo sapiens OX=9606 GN=CRACR2A PE=1 SV=1	CRACR2A	45.6	183717		125825		120711	187332						107097		70674.6	92873		50149.8							85730.1
Q92630	Dual specificity tyrosine-phosphorylation-regulated kinase 2 OS=Homo sapiens OX=9606 GN=DYRK2 PE=1 SV=3	DYRK2	66.6	1.49367e+06	167090	2.21267e+06	143843	1.49061e+06	3.06647e+06	5.04644e+06	917503	877969	252207	2.9641e+06	649194	1.41094e+06	9.56166e+06	210762	2.91995e+06	2.16306e+06	1.07925e+06	512039	2.19993e+06	173014	676648	2.74835e+06	2.49752e+06	664532
Q16643	Drebrin OS=Homo sapiens OX=9606 GN=DBN1 PE=1 SV=4	DBN1	71.4	79449	96571.6	1.30112e+06		177405	343697	920490	321783	90545.4	81361.6	4.92225e+06			1.65351e+06	91671.1	943617	1.56727e+06		458057	888641		1.5034e+06	1.62253e+06	478455	107796
P0DP01	Immunoglobulin heavy variable 1-8 OS=Homo sapiens OX=9606 GN=IGHV1-8 PE=3 SV=1	IGHV1-8	13	295776	1.0472e+07	5.20478e+06	5.50783e+07	1.58313e+07	1.51432e+07	4.43217e+06	1.37474e+07	3.59097e+07	8.07717e+06	6.26572e+06	6.33574e+06	6.5795e+06	4.09471e+07	3.13113e+06	1.76756e+07	4.28491e+07	1.47057e+07	2.05389e+07	4.51172e+07	4.59364e+07	1.30737e+08		5.66672e+07	1.20121e+07
P55795	Heterogeneous nuclear ribonucleoprotein H2 OS=Homo sapiens OX=9606 GN=HNRNPH2 PE=1 SV=1	HNRNPH2	49.2		1.24574e+06		289088	520925		497086	132462	309485	368473			518214		65135	214027		34136.7	313025			524885	150647
Q96RY7	Intraflagellar transport protein 140 homolog OS=Homo sapiens OX=9606 GN=IFT140 PE=1 SV=1	IFT140	165.1		39881.1	38761				157761				852168	34429.4	14250.2						68091.1						68494.2
P29218	Inositol monophosphatase 1 OS=Homo sapiens OX=9606 GN=IMPA1 PE=1 SV=1	IMPA1	30.2		276699	140759		480573	491523	195156		579031	117730	3.1342e+06	1.16961e+06	872972	941716				392511		508025		376939	218145		1.49527e+06
Q86VI3	Ras GTPase-activating-like protein IQGAP3 OS=Homo sapiens OX=9606 GN=IQGAP3 PE=1 SV=2	IQGAP3	184.6
Q9Y6M4	Casein kinase I isoform gamma-3 OS=Homo sapiens OX=9606 GN=CSNK1G3 PE=1 SV=2	CSNK1G3	51.4	3.70942e+06	1.48262e+06	5.4977e+06		3.59702e+06	4.7175e+06	3.04621e+06	3.87201e+06	1.23395e+06	1.26645e+06	7.91769e+06	2.84371e+06	4.51467e+06	9.38769e+06	1.29825e+06	3.909e+06	6.80061e+06	2.1969e+06	2.08261e+06	1.38456e+07	3.6024e+06	8.16051e+06	973362	1.17002e+07	621056
Q08380	Galectin-3-binding protein OS=Homo sapiens OX=9606 GN=LGALS3BP PE=1 SV=1	LGALS3BP	65.3	3.31607e+09	1.46677e+09	4.24453e+09	1.81364e+08	1.78536e+09	2.59166e+09	1.88448e+09	1.00487e+09	1.72043e+09	1.98929e+09	2.30329e+09	2.36258e+09	1.25319e+09	5.69796e+09	4.58991e+08	3.01159e+09	2.27675e+09	1.11924e+09	2.16412e+09	5.18802e+08	1.7358e+09	1.63973e+09	5.87395e+08	3.6042e+09	2.1449e+08
P45877	Peptidyl-prolyl cis-trans isomerase C OS=Homo sapiens OX=9606 GN=PPIC PE=1 SV=1	PPIC	22.7	568850	2.88645e+06			5.45351e+06	184091	203372	1.9415e+06		1.64196e+06		2.81022e+06	1.82574e+07			2.81939e+06	848311		2.81824e+06			3.08046e+06
Q96DR8	Mucin-like protein 1 OS=Homo sapiens OX=9606 GN=MUCL1 PE=1 SV=1	MUCL1	9							1.40522e+06	5.79096e+06			3.50138e+07	5.45627e+06	2.3532e+06	3.78514e+06					1.56989e+06	5.62112e+06		272767	5.81453e+07		7.59835e+06
Q9NZM1	Myoferlin OS=Homo sapiens OX=9606 GN=MYOF PE=1 SV=1	MYOF	234.6	1.00506e+07	8.38093e+06	7.30955e+06	3.85054e+06	2.26925e+07	1.87812e+07	8.29779e+06	2.60964e+07	1.04603e+07	5.08774e+06	7.6408e+07	9.73664e+07	4.848e+07	5.99215e+07	6.07475e+06	3.21376e+07	3.07899e+07	7.50474e+06	2.31978e+07	2.6001e+07	1.34506e+07	4.75598e+07	1.40393e+07	3.42981e+07	5.96834e+06
P35228	Nitric oxide synthase, inducible OS=Homo sapiens OX=9606 GN=NOS2 PE=1 SV=2	NOS2	131	195470	92128.1	1.21236e+06	26430.5	101700	769969	2.17951e+06	707986	452027	1.43049e+06	2.04071e+06	2.35734e+06	116481	998099		1.29808e+06	1.38108e+06	31434.5	1.93327e+06	7.23204e+07	1.09453e+07	3.96377e+07	2.30205e+07	2.22037e+06	300253
Q9BVG4	Protein PBDC1 OS=Homo sapiens OX=9606 GN=PBDC1 PE=1 SV=1	PBDC1	26		461532	497027			700059	278380				2.07402e+06	1.14936e+07	1.80097e+06	1.15405e+06		247135	110060		1.40112e+06	572774		677759		257513
Q9NQU5	Serine/threonine-protein kinase PAK 6 OS=Homo sapiens OX=9606 GN=PAK6 PE=1 SV=1	PAK6	74.8						280794					787867			310627		203854	415762			571686	85647.9			458859
O00764	Pyridoxal kinase OS=Homo sapiens OX=9606 GN=PDXK PE=1 SV=1	PDXK	35.1	9.58252e+06	6.57526e+06	3.03463e+06	31398.7	8.32953e+06	2.10587e+06	1.5348e+06	4.21597e+06	1.38849e+06	1.62665e+06	8.28526e+06	1.56852e+06	2.55692e+06	1.75983e+07	563284	9.47037e+06	2.89204e+06	2.12195e+06	4.83419e+06	4.683e+06	1.42089e+06	4.49759e+07	8.30501e+06	5.42316e+06	928468
Q9H361	Polyadenylate-binding protein 3 OS=Homo sapiens OX=9606 GN=PABPC3 PE=1 SV=2	PABPC3	70	578759	1.54174e+06	610015	1.0611e+06	521050	1.57146e+06	203688	861654	2.3476e+06	268301	3.58096e+06		834721	1.45402e+06	114613	1.90625e+06	360775	950005	574102	491878	156072	171089	8.89296e+06	690330	2.83472e+06
P36955	Pigment epithelium-derived factor OS=Homo sapiens OX=9606 GN=SERPINF1 PE=1 SV=4	SERPINF1	46.3	1.65047e+07	8.7172e+06	3.23643e+07	1.19502e+09	1.52672e+07	1.38719e+07	2.06876e+07	2.35897e+07	2.80236e+07	2.24778e+07	2.85852e+06	8.91595e+06	1.4812e+07	1.33623e+07	1.53956e+06	1.73228e+08	1.16458e+07	2.71728e+08	2.36071e+07	5.19825e+06	1.57949e+07	9.97383e+06	3.50435e+07	7.62397e+06	1.05355e+07
P62937	Peptidyl-prolyl cis-trans isomerase A OS=Homo sapiens OX=9606 GN=PPIA PE=1 SV=2	PPIA	18	1.32585e+08	1.74518e+08	2.34437e+08	1.22226e+08	2.44862e+08	2.78693e+08	1.36699e+08	1.67856e+08	9.51455e+07	7.36308e+07	6.24918e+08	1.30178e+08	2.65105e+08	5.36186e+08	5.31134e+07	2.79529e+08	2.7644e+08	1.57264e+08	9.7326e+07	3.00044e+08	1.40073e+08	2.13975e+08	6.05817e+07	3.98936e+08	4.16495e+07
O75915	PRA1 family protein 3 OS=Homo sapiens OX=9606 GN=ARL6IP5 PE=1 SV=1	ARL6IP5	21.6	13034.5	108965		50263.5	214451	40048.3		47849.5		28803.9	14260			77166.9		109248	102425	90103.3	232517		45492.2	223214		69779.7
P20962	Parathymosin OS=Homo sapiens OX=9606 GN=PTMS PE=1 SV=2	PTMS	11.5	1.1245e+06	6.03933e+06	1.02809e+06		2.9029e+06		518506	975646		1.02675e+06	8.70065e+06	1.78258e+06	822835	4.16564e+06		4.65943e+06	592237	2.14886e+06	2.95055e+06	1.36276e+06		1.28516e+06		1.2329e+06	855237
Q99733	Nucleosome assembly protein 1-like 4 OS=Homo sapiens OX=9606 GN=NAP1L4 PE=1 SV=1	NAP1L4	42.8	964910	1.67133e+06	450079	232095	996003	1.17071e+06	1.54872e+06	422519	821743	480265	2.38483e+06	1.04847e+06	1.66589e+06	1.99085e+06		1.07513e+06	656695	235968	950379	283201	146949	3.57063e+06	1.81684e+06	821789	297875
Q92597	Protein NDRG1 OS=Homo sapiens OX=9606 GN=NDRG1 PE=1 SV=1	NDRG1	42.8	6.35838e+06	1.10852e+07	2.08318e+07	5.36516e+06	1.40001e+07	1.8912e+07	1.75198e+07	7.80028e+06	9.41446e+06	5.09798e+06	3.72213e+07	1.04315e+07	4.56346e+06	4.64537e+07	1.53284e+06	1.60392e+07	1.34917e+07	8.47445e+06	4.63747e+06	9.52176e+06	4.90727e+06	1.05326e+07	4.87342e+06	2.14388e+07	4.96357e+06
P24158	Myeloblastin OS=Homo sapiens OX=9606 GN=PRTN3 PE=1 SV=3	PRTN3	27.8	896723	1.19567e+07	2.57663e+06	1.33655e+07	3.46493e+07	3.20218e+07	1.02145e+07	4.81376e+07	3.26871e+06	3.01052e+06	2.00098e+07	7.88641e+07	1.55773e+07	3.34955e+06	1.01242e+07	1.51722e+07	1.78993e+07	2.04095e+07	1.89145e+07	1.03931e+08	2.95519e+08	1.0577e+08	8.62701e+06	6.63892e+07	228137
Q9UL46	Proteasome activator complex subunit 2 OS=Homo sapiens OX=9606 GN=PSME2 PE=1 SV=4	PSME2	27.4	819305	1.95129e+06	560573	72335.9	1.10991e+06	1.14419e+06	751898	457897		829817	1.82907e+06			1.76915e+06	343423	758420	1.61138e+06	1.64498e+06	5.63251e+06	683107	648137	1.97983e+06	1.63749e+06	1.16474e+06	1.26095e+06
P52434	DNA-directed RNA polymerases I, II, and III subunit RPABC3 OS=Homo sapiens OX=9606 GN=POLR2H PE=1 SV=4	POLR2H	17.1		342518	194886		277188	292963	35564.9	276547		89765.8	221743			224831		266480	534818	74436.4	98170.2	118990		200217		576996
Q8NBW4	Sodium-coupled neutral amino acid transporter 9 OS=Homo sapiens OX=9606 GN=SLC38A9 PE=1 SV=2	SLC38A9	63.7			827640		672442									1.00472e+06									2.31984e+06
O75556	Mammaglobin-B OS=Homo sapiens OX=9606 GN=SCGB2A1 PE=1 SV=1	SCGB2A1	10.9			259438				2.11989e+06				1.6954e+06											5.97585e+06	187903
P31641	Sodium- and chloride-dependent taurine transporter OS=Homo sapiens OX=9606 GN=SLC6A6 PE=1 SV=2	SLC6A6	69.8														2.31064e+06							2460.68
Q99747	Gamma-soluble NSF attachment protein OS=Homo sapiens OX=9606 GN=NAPG PE=1 SV=1	NAPG	34.7	2.42734e+06	1.48791e+06	5.49246e+06	51723.9	1.49204e+06	3.48715e+06	1.23801e+06	1.73249e+06	420912	416935	8.04227e+06	96664	933067	6.92563e+06	307079	3.47374e+06	1.8745e+06	983499	526827	5.61657e+06	1.49371e+06	4.97175e+06	941377	5.70962e+06	420866
Q13277	Syntaxin-3 OS=Homo sapiens OX=9606 GN=STX3 PE=1 SV=3	STX3	33.1	7.73753e+06	7.93789e+06	1.72744e+07	1.55722e+06	6.5636e+06	7.17484e+06	7.38075e+06	7.5619e+06	4.69251e+06	2.79303e+06	2.40967e+07	7.5011e+06	3.39677e+06	3.80351e+07	2.63096e+06	1.97085e+07	1.2516e+07	4.50769e+06	4.55994e+06	2.97386e+07	1.07447e+07	1.06499e+07	1.04662e+07	2.2159e+07	3.84974e+06
O43396	Thioredoxin-like protein 1 OS=Homo sapiens OX=9606 GN=TXNL1 PE=1 SV=3	TXNL1	32.2	2.12977e+06	4.36372e+06	5.00401e+06	709706	5.43659e+06	6.24289e+06	3.92245e+06	3.68133e+06	1.75093e+06	1.7556e+06	1.58749e+07	4.04929e+06	4.37632e+06	1.01412e+07	1.00281e+06	4.58964e+06	4.0532e+06	3.50875e+06	2.69875e+06	4.75596e+06	3.4038e+06	2.17346e+06	2.07158e+07	6.75199e+06	3.40851e+06
Q8IWV7	E3 ubiquitin-protein ligase UBR1 OS=Homo sapiens OX=9606 GN=UBR1 PE=1 SV=1	UBR1	200.1	64293.9	34484.4			66348.7		80311.3	73096.7		29709.2	152132			374685		357954	100288		75142.9					62572.5
Q9Y266	Nuclear migration protein nudC OS=Homo sapiens OX=9606 GN=NUDC PE=1 SV=1	NUDC	38.2		220941	366011		201183	1.15001e+06		127132			2.29444e+06			2.31421e+06		543123	343489		127929	325424			1.0226e+06	598820
P07919	Cytochrome b-c1 complex subunit 6, mitochondrial OS=Homo sapiens OX=9606 GN=UQCRH PE=1 SV=2	UQCRH	10.7		238305			183060	61137.8		42709.8		48492.3	42953.6	54262.4			28833.5	207014			86056.1	43054.2
O00584	Ribonuclease T2 OS=Homo sapiens OX=9606 GN=RNASET2 PE=1 SV=2	RNASET2	29.5	3.49335e+06	1.0033e+06	2.72152e+06	2.34003e+06	2.82301e+06	5.13135e+06	4.26713e+06	2.10047e+06	767806	704371	9.65913e+06	5.10511e+06	847731	4.49931e+06	741689	1.6326e+07	4.42255e+06	627785	977657	1.07365e+06	2.32164e+06	973294	2.41957e+06	3.58886e+06	4.94119e+06
P62244	40S ribosomal protein S15a OS=Homo sapiens OX=9606 GN=RPS15A PE=1 SV=2	RPS15A	14.8	1.11087e+06	8.94521e+06	6.93548e+06	212279	4.95446e+06	1.06261e+06	1.95385e+06	4.63376e+06	2.67437e+06	4.69106e+06	8.73633e+06	1.41193e+06	1.59708e+06	5.926e+06	4.2779e+06	7.40306e+06	4.83393e+06	6.65132e+06	5.02569e+06	3.01344e+06		1.4087e+06	5.66949e+06	3.19278e+06	4.19488e+06
O75533	Splicing factor 3B subunit 1 OS=Homo sapiens OX=9606 GN=SF3B1 PE=1 SV=3	SF3B1	145.7	1.65787e+07	6.46356e+06	2.99663e+07	331102	1.45877e+07	3.1166e+07	2.94638e+06	1.25001e+07	1.12554e+07	1.43911e+06	7.29579e+07	3.51291e+06	1.95422e+06	4.7867e+07	7.41788e+06	2.89612e+07	3.14113e+07	9.13267e+06	5.2039e+06	2.8142e+07	1.59054e+07	1.46212e+07	3.37279e+06	2.3879e+07
P51649	Succinate-semialdehyde dehydrogenase, mitochondrial OS=Homo sapiens OX=9606 GN=ALDH5A1 PE=1 SV=2	ALDH5A1	57.2		1.00808e+06	610447	376272	1.54124e+06	346016	632565	992348	129340	657709	3.56037e+06	606939	253835	2.00427e+06		2.59193e+06	421618	1.16866e+06	1.0755e+06	1.70384e+06		504723	1.86746e+07	83848.9	877389
Q9Y4F4	TOG array regulator of axonemal microtubules protein 1 OS=Homo sapiens OX=9606 GN=TOGARAM1 PE=1 SV=4	TOGARAM1	189.2	2.34307e+06		2.49728e+06	1.98431e+06	10919.2	1.16131e+06	318855		175783		3.21935e+06	62683.1		3.22634e+06		8113.9	688543		656804	6.4997e+06		1.89339e+06	43958.7	669247
Q8TB96	T-cell immunomodulatory protein OS=Homo sapiens OX=9606 GN=ITFG1 PE=1 SV=1	ITFG1	68.1	348074	2.09047e+06	229003	1.19858e+06	3.69256e+06	2.466e+06	398478	547119	880200	1.31384e+06	831590	4.07151e+06	2.22038e+06	323132	118071	1.27502e+06	184224	3.80736e+06	656724	208006	1.38492e+06	849222	390103	1.66509e+06	138942
O60635	Tetraspanin-1 OS=Homo sapiens OX=9606 GN=TSPAN1 PE=1 SV=2	TSPAN1	26.3	1.15323e+08	2.6844e+07	5.01514e+07	1.55842e+07	7.84866e+07	8.89633e+07	2.65559e+07	6.09495e+07	5.09203e+07	3.67213e+07	1.21708e+08	5.33503e+07	5.96797e+07	1.53479e+08	3.72038e+07	6.55305e+07	1.39949e+08	1.10309e+08	3.76425e+07	9.27272e+07	1.18363e+08	1.42105e+08	1.73218e+07	2.06866e+08	1.73263e+07
Q9HBR0	Putative sodium-coupled neutral amino acid transporter 10 OS=Homo sapiens OX=9606 GN=SLC38A10 PE=1 SV=2	SLC38A10	119.7	2.68789e+06	287122		377023	602540					131210	851202	235622		2.97684e+06		4.08171e+06		119280		360772		345906	2.9924e+06		191206
P29353	SHC-transforming protein 1 OS=Homo sapiens OX=9606 GN=SHC1 PE=1 SV=4	SHC1	62.8	3.07205e+06	550440	3.2509e+06	539260	2.04745e+06	2.51506e+06	3.43089e+06	719920	2.31483e+06	564832	514649	3.43075e+06	1.15826e+06	6.47029e+06	601366	3.32453e+06	512828	563979	792173	3.07734e+06	916689	1.3771e+06	284225	1.84953e+06	230306
Q9P0Z9	Peroxisomal sarcosine oxidase OS=Homo sapiens OX=9606 GN=PIPOX PE=1 SV=2	PIPOX	44			474602		268562		664332	247416		67043.9	804689	1.77267e+06	571706	297613		1.66513e+06	121623		102096						208247
Q07837	Neutral and basic amino acid transport protein rBAT OS=Homo sapiens OX=9606 GN=SLC3A1 PE=1 SV=2	SLC3A1	78.8	7.09906e+07	1.94843e+07	1.07759e+08	5.69514e+07	5.80488e+07	5.6183e+07	6.16007e+07	2.61707e+07	4.46746e+07	1.27081e+07	5.52899e+07	5.09094e+07	5.91541e+06	1.84442e+08	1.947e+07	1.3066e+08	2.98273e+07	4.93696e+07	1.39045e+07	7.0829e+06	1.6766e+07	1.99028e+07	4.59069e+07	3.57397e+07	1.79539e+07
P24752	Acetyl-CoA acetyltransferase, mitochondrial OS=Homo sapiens OX=9606 GN=ACAT1 PE=1 SV=1	ACAT1	45.2		938271		221914	1.68303e+06		113216	948906	43652.5	36630.7	283923	60224.3	180319	260765		3.99926e+06	1.18463e+06	648426	680708	180875		147891	162573	990177
O43280	Trehalase OS=Homo sapiens OX=9606 GN=TREH PE=1 SV=2	TREH	66.5	2.96162e+06	1.03294e+06	3.33286e+06	4.65866e+06	1.63184e+06	977264	3.46571e+06	4.5666e+06	1.28522e+06	1.47333e+06	4.55738e+06	3.14798e+06	194424	8.67527e+06	1.0782e+06	6.93059e+06	364789	2.29057e+06	607091	470286	1.14855e+06	149593	4.38815e+06	1.18055e+06	914513
P07478	Trypsin-2 OS=Homo sapiens OX=9606 GN=PRSS2 PE=1 SV=1	PRSS2	26.5				942233
P09936	Ubiquitin carboxyl-terminal hydrolase isozyme L1 OS=Homo sapiens OX=9606 GN=UCHL1 PE=1 SV=2	UCHL1	24.8	6.14351e+06	1.15085e+07	1.07365e+07	3.2487e+06	2.16596e+07	1.38788e+07	6.03044e+06	1.33366e+07	9.22275e+06	4.56535e+06	1.62777e+08	5.00643e+06	8.5589e+06	8.60447e+07	3.55693e+06	1.64299e+07	1.79099e+07	7.22007e+06	1.09115e+07	1.19533e+07	3.50298e+06	2.36376e+06	2.74528e+07	2.02061e+07	7.04457e+06
P62280	40S ribosomal protein S11 OS=Homo sapiens OX=9606 GN=RPS11 PE=1 SV=3	RPS11	18.4	410930	3.4037e+06	192184	110804	1.07748e+06	333481	322728	467655	281334	619128	1.69203e+06	269625		1.77288e+06	243642	1.41085e+06		518221	606832	17343.3			100625	391146	441634
P46781	40S ribosomal protein S9 OS=Homo sapiens OX=9606 GN=RPS9 PE=1 SV=3	RPS9	22.6	644652	1.45463e+07	1.21712e+06	2.85376e+07	6.43745e+06	317425		1.45143e+06	1.60721e+06	816103	4.24266e+06	1.77992e+06	1.96335e+06	1.08366e+06	104563	7.21651e+06	253424	3.85387e+06	7.26062e+06	1.36127e+06	2.11807e+06	906610	3.07092e+06	346926	776974
Q96S37	Solute carrier family 22 member 12 OS=Homo sapiens OX=9606 GN=SLC22A12 PE=1 SV=1	SLC22A12	59.6	2.13666e+06	678433	3.13499e+06	780900	2.2014e+06	3.39946e+06	2.40961e+06	2.77189e+06	3.71237e+06	662977	4.09068e+06	361151	901244	1.60604e+07	1.12898e+06	3.76992e+07	4.0315e+06	950962	4.55284e+06	657853	1.11835e+06	4.03459e+06	2.40392e+06	2.98956e+06	4.35726e+06
P61009	Signal peptidase complex subunit 3 OS=Homo sapiens OX=9606 GN=SPCS3 PE=1 SV=1	SPCS3	20.3		1.63303e+06			542278	305301		113248		237521					219740	536484	161451	183823	546748		432618	246026	139163	283161
O00161	Synaptosomal-associated protein 23 OS=Homo sapiens OX=9606 GN=SNAP23 PE=1 SV=1	SNAP23	23.3	1.16413e+07	6.35336e+06	1.93593e+07	1.9108e+06	1.5573e+07	2.00355e+07	5.37378e+06	2.47877e+07	6.02484e+06	6.3845e+06	6.51261e+07	8.09167e+06	1.26415e+07	4.79581e+07	7.58834e+06	3.44594e+07	3.30669e+07	1.11711e+07	9.92031e+06	7.132e+07	1.65479e+07	3.63194e+07	1.35238e+07	4.50638e+07	3.96829e+06
Q8WUH2	Transforming growth factor-beta receptor-associated protein 1 OS=Homo sapiens OX=9606 GN=TGFBRAP1 PE=1 SV=1	TGFBRAP1	97.1	656917	193754	1.55512e+06		540125	698741	407678	362653	601048					2.29129e+06	258773	1.3208e+06	696872		123355		323638				187522
Q9UPZ6	Thrombospondin type-1 domain-containing protein 7A OS=Homo sapiens OX=9606 GN=THSD7A PE=1 SV=4	THSD7A	185.2	103565	377040	533363		675655	589464	68338.6	248877	395242	272440			276400		75665	444296	698283	168369	189429		139223			334855
Q9NYL9	Tropomodulin-3 OS=Homo sapiens OX=9606 GN=TMOD3 PE=1 SV=1	TMOD3	39.6	274699	5.1867e+06	2.31979e+06	441271	4.66403e+06	554516	219596	3.9266e+06	715019	1.44466e+06	4.67228e+06	2.14082e+06	7649.79	4.89081e+06	907626	2.55319e+06	1.08666e+06	3.15341e+06	1.66093e+06	7.10787e+06	55642.2	7.19563e+06	1.10739e+06	2.74748e+06	1.10586e+06
Q8N392	Rho GTPase-activating protein 18 OS=Homo sapiens OX=9606 GN=ARHGAP18 PE=1 SV=3	ARHGAP18	74.9	3.10512e+06	2.71658e+06	3.17226e+07	2.12419e+06	3.22024e+06	9.59132e+06	3.90513e+06	5.73865e+06	2.76422e+06	843557	2.07692e+07	2.42695e+06	2.39255e+07	2.52375e+07	2.35005e+06	1.0151e+07	1.84713e+07	1.53101e+07	3.35688e+06	1.72738e+07	4.15673e+06	6.51855e+06	5.5367e+07	1.68294e+07	479469
P36578	60S ribosomal protein L4 OS=Homo sapiens OX=9606 GN=RPL4 PE=1 SV=5	RPL4	47.7	178381	1.4973e+06		247985	860598		268905	313107		406325		582988				945877		122495	641705				1.44993e+06
P05109	Protein S100-A8 OS=Homo sapiens OX=9606 GN=S100A8 PE=1 SV=1	S100A8	10.8	2.16139e+06	1.69883e+08	2.54629e+06	5.54882e+07	7.60556e+07	1.59375e+09	1.61898e+06	3.98012e+07	8.13522e+06	4.27631e+07	3.54705e+08	7.98161e+08	2.50187e+08	5.8282e+07	1.66538e+09	2.33452e+09	1.62502e+08	3.93183e+07	3.68015e+07	1.34839e+08	4.43841e+09	1.11555e+09	3.41457e+07	9.90527e+08	2.07555e+07
O95772	STARD3 N-terminal-like protein OS=Homo sapiens OX=9606 GN=STARD3NL PE=1 SV=1	STARD3NL	26.6		480367	1.48444e+06	182270	1.95183e+06	815145	857194	903432	534009	174791	3.10173e+06	549497	682787	4.58449e+06	469910	1.95095e+06	1.15417e+06	1.07486e+06	527938	5.20773e+06	1.30181e+06	3.81911e+06	1.35811e+06	2.53001e+06	937535
Q7Z404	Transmembrane channel-like protein 4 OS=Homo sapiens OX=9606 GN=TMC4 PE=1 SV=3	TMC4	79.2	6.21094e+06	1.39611e+06	1.14615e+07	692366	3.49296e+06	1.28838e+07	599191	7.25858e+06	5.23519e+06	837415	1.83759e+07	3.30476e+06	2.75342e+06	1.19247e+07	1.59979e+06	5.05814e+06	1.2383e+07	885855	2.17572e+06	8.6019e+07	1.54884e+07	3.12977e+07	8.85919e+06	1.75527e+07	871338
Q9NP84	Tumor necrosis factor receptor superfamily member 12A OS=Homo sapiens OX=9606 GN=TNFRSF12A PE=1 SV=1	TNFRSF12A	13.9			290182					2.17035e+06	185977		3.12884e+06	156763	66582.5		289048	529494	885925		1.63011e+06	273578	204224		7.38322e+06	1.33243e+06	8.47762e+06
P57088	Transmembrane protein 33 OS=Homo sapiens OX=9606 GN=TMEM33 PE=1 SV=2	TMEM33	28		275429														109563			153228
P20472	Parvalbumin alpha OS=Homo sapiens OX=9606 GN=PVALB PE=1 SV=2	PVALB	12.1	173305	2.10304e+06	2.21117e+06	61647.3	1.03787e+06	2.16455e+06	232687	2.67684e+06	1.18436e+06	715297	7.15956e+06	2.30171e+06	2.78711e+06	9.60008e+06	867615	345448	1.23005e+06	282056	714170	1.51431e+06	719180	2.58456e+06		7.37717e+06	332568
P26022	Pentraxin-related protein PTX3 OS=Homo sapiens OX=9606 GN=PTX3 PE=1 SV=3	PTX3	41.9		224105		115793	1.9743e+06		139317	224097		128805	802384	666722	6830.7	383398	383424	1.80132e+06	447830	249664	328502	2.33871e+06	108526	353217	4.53125e+06	4.56518e+06	617874
Q93091	Ribonuclease K6 OS=Homo sapiens OX=9606 GN=RNASE6 PE=1 SV=2	RNASE6	17.2	467532	536430	335320	1.95124e+07	1.81053e+06	1.96993e+06	1.58842e+06	1.63974e+06	104125	82610.8	319717	2.57047e+06	453208	862621		3.03201e+06	2.09129e+06	757690	425017	45044.1	1.09824e+06	612677	2.6521e+06	2.53356e+06	144284
Q96FL8	Multidrug and toxin extrusion protein 1 OS=Homo sapiens OX=9606 GN=SLC47A1 PE=1 SV=1	SLC47A1	61.9	1.45694e+07	1.37463e+06	1.8018e+07	221818	9.2279e+06	8.64364e+06	5.32011e+06	4.4304e+06	5.65065e+06	1.8719e+06	5.47398e+06	136452	554666	4.38297e+07	2.81725e+06	1.69888e+07	6.43932e+06	1.84212e+06	1.83602e+06	126754	4.06334e+06	2.97653e+06	2.40101e+06	5.99276e+06	1.98603e+06
Q99805	Transmembrane 9 superfamily member 2 OS=Homo sapiens OX=9606 GN=TM9SF2 PE=1 SV=1	TM9SF2	75.7		1.27795e+06	217141		681752	141877	165546	330792	60221.4	434771	318188	272058	69864.6	321842	81721	1.23936e+06	261499	46667.2	1.24212e+06		61120.1	1.1234e+06		522374	35911.8
Q15363	Transmembrane emp24 domain-containing protein 2 OS=Homo sapiens OX=9606 GN=TMED2 PE=1 SV=1	TMED2	22.7	534527	1.93113e+06	429752		707274	91630.9	11254.7	100871	120567	287776	84078.3				14775.2	129760			380577		536740	1.82976e+06	335002
Q92973	Transportin-1 OS=Homo sapiens OX=9606 GN=TNPO1 PE=1 SV=2	TNPO1	102.3	458345	945921	30714.5	107349	645897			364209	182787	160753	547750		102833			805050		78493.1	278253		639071	472995		383378
P06753	Tropomyosin alpha-3 chain OS=Homo sapiens OX=9606 GN=TPM3 PE=1 SV=2	TPM3	32.9	270052	5.87044e+06	1.09131e+06	835871	1.58066e+06	547373	1.98755e+06	1.02726e+06	479106	378246	1.6346e+07	2.92539e+06	1.82144e+06	7.26856e+06		2.94166e+06	544763	658250	853051	1.84732e+06	729229	1.45488e+06	1.22191e+06	1.9755e+06	951092
O43399	Tumor protein D54 OS=Homo sapiens OX=9606 GN=TPD52L2 PE=1 SV=2	TPD52L2	22.2		59163.5	400420		231598	434113	577260	166966	82462.7		1.73792e+06	618429	221432	690909		213442	266610	233042	181175	327870		1.90682e+06		297189
Q86Y39	NADH dehydrogenase [ubiquinone] 1 alpha subcomplex subunit 11 OS=Homo sapiens OX=9606 GN=NDUFA11 PE=1 SV=3	NDUFA11	14.8		298702		107602	506968	333377	154981	320647		172827	17171.6	500511	184056	212746	28831	503971	570365	489801	393696	17132.9	66019.3			577653
P58400	Neurexin-1-beta OS=Homo sapiens OX=9606 GN=NRXN1 PE=1 SV=3	NRXN1	50.4	1.75233e+06	355536	1.17377e+06	131069	806529	289226	364970	1.84407e+06	301216	830138	1.35529e+07		181379	1.59621e+06	362265	2.08799e+06	169113	438113	1.69729e+06	2.30577e+06	320576	613953	3.46737e+07	104835	5.04609e+06
O15258	Protein RER1 OS=Homo sapiens OX=9606 GN=RER1 PE=1 SV=1	RER1	22.9		175826			114659					41115.4						48559.1			108325
Q9UMY4	Sorting nexin-12 OS=Homo sapiens OX=9606 GN=SNX12 PE=1 SV=4	SNX12	18.9	141067	1.35409e+06	1.37799e+06		1.88551e+06	1.11993e+06	2.12392e+06	1.80531e+06	1.12781e+06	162141	4.08731e+06	1.73351e+06	1.58809e+06	4.17668e+06	147145	3.4402e+06	1.05221e+06	1.63767e+06	467313	958552	1.61388e+06	645829	405235	1.52315e+06	447866
P26640	Valine--tRNA ligase OS=Homo sapiens OX=9606 GN=VARS1 PE=1 SV=4	VARS1	140.4	314146	1.15068e+06	182615		524751	351648	382766	1.06942e+06	112135	348802	735236	1.00117e+06	15188.6	369230	525229	1.19132e+06	1.49183e+06	376775	1.71071e+06	135843	197594		941619	2.09471e+06	228583
P10599	Thioredoxin OS=Homo sapiens OX=9606 GN=TXN PE=1 SV=3	TXN	11.7	4.31754e+07	1.82564e+07	7.29427e+07	8.41068e+06	3.25432e+07	1.14391e+08	5.23541e+07	2.94617e+07	3.48111e+07	1.05745e+07	1.52429e+08	8.97352e+07	5.93705e+07	1.18384e+08	1.54698e+07	3.88374e+07	5.58222e+07	2.2699e+07	1.53573e+07	5.31495e+07	4.49716e+07	3.67283e+07	3.84602e+07	7.26637e+07	1.43596e+07
Q9NP72	Ras-related protein Rab-18 OS=Homo sapiens OX=9606 GN=RAB18 PE=1 SV=1	RAB18	23	1.67464e+06	3.00628e+06	2.26504e+06	201659	6.76414e+06	2.85765e+06	2.56267e+06	2.2856e+06	888217	1.8346e+06	1.21519e+07	7.02963e+06	6.65591e+06	9.42128e+06	1.37508e+06	4.68492e+06	1.94871e+06	2.67995e+06	4.25577e+06	3.63061e+06	1.06838e+06	907822	8.06002e+06	2.27923e+06	912822
P82980	Retinol-binding protein 5 OS=Homo sapiens OX=9606 GN=RBP5 PE=1 SV=3	RBP5	15.9	3.6565e+07	2.74117e+06	6.54191e+07	2.80934e+07	1.65216e+07	4.92153e+07	2.6307e+07	9.29607e+06	1.06605e+07	3.85751e+06	1.15607e+07	7.40936e+06	588601	7.04627e+07	1.93756e+06	2.00291e+07	1.42651e+07	8.12715e+06	4.26101e+06	3.64952e+06	4.93896e+06	2.76967e+06	2.78027e+06	1.57119e+07	3.11018e+06
P13489	Ribonuclease inhibitor OS=Homo sapiens OX=9606 GN=RNH1 PE=1 SV=2	RNH1	49.9	9.24724e+06	2.37066e+07	2.11862e+07	1.52378e+06	3.44676e+07	2.29658e+07	8.61567e+06	2.14309e+07	9.02787e+06	9.89881e+06	5.29753e+07	1.12244e+07	1.10426e+07	3.44764e+07	5.86997e+06	3.10275e+07	2.03634e+07	1.0284e+07	7.7559e+06	1.27206e+07	5.74458e+06	6.00693e+07	1.36578e+07	2.14591e+07	1.20806e+07
Q8NE00	Transmembrane protein 104 OS=Homo sapiens OX=9606 GN=TMEM104 PE=1 SV=2	TMEM104	55.6	554123	318910	473340		737340	1.39946e+06	488970	612765		177968	376420			1.81894e+06	364535	670099	476168		251565	227966	310785	375157	1.83328e+06	453907
P35590	Tyrosine-protein kinase receptor Tie-1 OS=Homo sapiens OX=9606 GN=TIE1 PE=1 SV=1	TIE1	125				667349				69739.5		36626.4							94432.1	52043.2						72605.8
O43657	Tetraspanin-6 OS=Homo sapiens OX=9606 GN=TSPAN6 PE=1 SV=1	TSPAN6	27.5	2.52525e+07	3.39743e+06	2.48856e+07	952697	1.51892e+07	4.7225e+07	4.13743e+06	8.39907e+06	1.95049e+07	3.35776e+06	1.57887e+07	3.25075e+06	96886.3	2.00989e+07	4.65672e+06	1.54289e+07	1.95083e+07	4.2704e+06	3.9702e+06	2.72861e+06	1.13311e+07	963700	2.28254e+06	3.048e+07	264976
P51606	N-acylglucosamine 2-epimerase OS=Homo sapiens OX=9606 GN=RENBP PE=1 SV=2	RENBP	48.8	1.24649e+06	2.30892e+06	2.28218e+06	338790	6.56951e+06	1.18141e+06	2.31937e+06	9.75128e+06	1.19227e+06	2.88639e+06	8.03739e+06	2.04244e+06	3.06741e+06	9.02722e+06	1.46203e+06	1.54543e+07	2.09708e+06	1.78396e+06	5.08157e+06	2.28868e+07	1.17991e+06	2.88353e+06	6.3933e+06	6.43937e+06	2.67549e+06
P18124	60S ribosomal protein L7 OS=Homo sapiens OX=9606 GN=RPL7 PE=1 SV=1	RPL7	29.2	97284.1	1.4298e+06	2.9549e+06	490137	803986	1.35136e+06	890484	1.03991e+06	1.36927e+06	881719	1.30441e+06	1.47323e+06	963658	848019		1.06174e+06	135519	1.84703e+06	1.86796e+06	5.81567e+06	1.32386e+06	1.67119e+06	1.28306e+07	1.18532e+06	21960.1
Q9C0K1	Metal cation symporter ZIP8 OS=Homo sapiens OX=9606 GN=SLC39A8 PE=1 SV=1	SLC39A8	49.6		441175	877614		789640	1.50606e+06	629008			396343	1.46326e+06	2.03997e+06		1.01398e+06		1.50736e+06	1.33716e+06			251939	297469			2.07096e+06
Q9P0V3	SH3 domain-binding protein 4 OS=Homo sapiens OX=9606 GN=SH3BP4 PE=1 SV=1	SH3BP4	107.4	7.26998e+07	2.34782e+07	6.00399e+07	2.73189e+07	9.89049e+07	9.80398e+07	4.01234e+07	5.94165e+07	5.27849e+07	2.23373e+07	1.62562e+08	1.8542e+07	9.52516e+06	1.44029e+08	2.53112e+07	6.27946e+07	6.62249e+07	4.60868e+07	2.1643e+07	4.95442e+07	3.06787e+07	2.45946e+07	1.22686e+08	5.92051e+07	3.15257e+07
A0A1B0GUA5	Small integral membrane protein 32 OS=Homo sapiens OX=9606 GN=SMIM32 PE=3 SV=1	SMIM32	10.9											1.40631e+06												2.73077e+06
Q9P2R7	Succinate--CoA ligase [ADP-forming] subunit beta, mitochondrial OS=Homo sapiens OX=9606 GN=SUCLA2 PE=1 SV=3	SUCLA2	50.3		1.12915e+06		382928	124109			41454.8			466108	3.48423e+07	1.83662e+07	321085		671337	1.8292e+06			262539	34174.8		119424	442944	342927
Q9ULZ2	Signal-transducing adaptor protein 1 OS=Homo sapiens OX=9606 GN=STAP1 PE=1 SV=1	STAP1	34.3																	1.15812e+06	64321.7		132154		371013		524312
Q9UGK3	Signal-transducing adaptor protein 2 OS=Homo sapiens OX=9606 GN=STAP2 PE=1 SV=2	STAP2	44.9			13940.9		523074		149958	679627	95850.6	6493.61		325691	1.22428e+06	439195	390803	762990	82898.7	101763	606738	3.27209e+06	94470.3	1.0536e+06		218860
P02766	Transthyretin OS=Homo sapiens OX=9606 GN=TTR PE=1 SV=1	TTR	15.9	1.46279e+07	1.89597e+07	2.25889e+07	2.20333e+08	1.22754e+08	1.76794e+07	2.12865e+07	3.8058e+07	6.17358e+06	3.48867e+07	1.42222e+07	6.57074e+07	1.45819e+08	2.4417e+07	1.9794e+06	4.76532e+07	2.76964e+07	1.04873e+08	3.24903e+07	7.94977e+06		1.40001e+07	1.0079e+08	1.44706e+07	2.09613e+07
P26639	Threonine--tRNA ligase 1, cytoplasmic OS=Homo sapiens OX=9606 GN=TARS1 PE=1 SV=3	TARS1	83.4	2.29339e+07	1.39881e+07	1.49663e+07	266065	2.04176e+06	2.15597e+06	3.88889e+06	1.21875e+07	914569	1.57799e+07	2.01691e+06		297860	911814	4.33543e+06	9.02192e+06	1.41865e+07	318708	1.32779e+06	1.064e+06	8.11009e+06	1.15213e+07	396917	709747	3.62836e+06
Q3YBM2	Transmembrane protein 176B OS=Homo sapiens OX=9606 GN=TMEM176B PE=1 SV=2	TMEM176B	29	1.74269e+07	708580	2.4783e+07	27487.3	7.74889e+06	2.26707e+07	1.06079e+06	6.98502e+06	4.57433e+06	990560	9.51709e+06	46528.7	94134.4	1.92541e+07	1.195e+06	1.23289e+07	9.01904e+06	470340	1.91194e+06	8.57058e+06	5.6648e+06	1.18569e+07	2.56808e+06	1.40563e+07	507635
P09110	3-ketoacyl-CoA thiolase, peroxisomal OS=Homo sapiens OX=9606 GN=ACAA1 PE=1 SV=2	ACAA1	44.3		876302			490760			32942.6		65970.3	222767					1.01331e+06						591223	505938		135274
O75674	TOM1-like protein 1 OS=Homo sapiens OX=9606 GN=TOM1L1 PE=1 SV=2	TOM1L1	53	2.96515e+06	1.41939e+06	8.57137e+06	783550	3.7246e+06	4.85312e+06	5.77033e+06	3.75302e+06	4.22112e+06	1.43285e+06	1.39929e+07	5.80675e+06	1.29691e+07	1.85287e+07	1.42254e+06	2.35224e+06	5.17275e+06	3.39957e+06	383325	1.34712e+07	783523	4.78161e+06	6.45547e+06	7.65177e+06	636483
Q9Y490	Talin-1 OS=Homo sapiens OX=9606 GN=TLN1 PE=1 SV=3	TLN1	269.6	250015	7.73824e+06	5.45182e+06	5.58784e+06	6.38926e+06	2.18542e+06	6.30582e+06	7.49879e+06	1.03689e+07	7.53271e+06	1.20923e+07	1.05964e+07	2.93159e+06	1.24483e+07	1.17965e+07	9.92701e+06	1.06182e+07	2.51544e+06	2.89105e+06	5.14177e+06	8.10295e+06	5.79921e+06	4.24224e+06	6.24674e+06	2.09299e+06
Q02818	Nucleobindin-1 OS=Homo sapiens OX=9606 GN=NUCB1 PE=1 SV=4	NUCB1	53.8	2.2104e+06	1.52125e+06	3.70941e+06	2.35376e+06	3.55265e+06	2.46064e+06	6.76053e+06	1.64816e+06	1.66171e+06	524744	9.16518e+06	6.44687e+06	3.34789e+07	3.31995e+06	171623	2.91429e+07	4.62472e+06	1.08941e+06	5.07287e+06	2.24835e+06	1.88893e+06	2.18512e+06	2.11989e+07	2.10798e+06	1.62191e+06
Q8N271	Prominin-2 OS=Homo sapiens OX=9606 GN=PROM2 PE=1 SV=1	PROM2	91.8	9.05841e+07	5.81081e+07	8.73667e+07	3.82365e+06	1.19975e+08	5.06308e+07	5.63813e+07	9.24316e+07	3.4058e+07	7.86128e+07	1.63615e+08	7.5567e+07	1.96501e+08	7.16846e+07	2.15987e+07	3.89884e+07	4.37568e+07	1.38567e+08	4.73691e+07	7.96696e+07	2.76368e+07	1.78185e+07	2.99615e+08	6.26931e+07	3.18919e+07
P20340	Ras-related protein Rab-6A OS=Homo sapiens OX=9606 GN=RAB6A PE=1 SV=3	RAB6A	23.6	1.88786e+06	2.9128e+06	2.34495e+06	78945.5	4.41039e+06	1.96637e+06	1.95761e+06	2.38673e+06	989424	1.35898e+06	8.57094e+06		4.73008e+06	5.25499e+06	209840	2.02396e+06	2.66384e+06	2.80887e+06	2.52473e+06	2.86442e+06	753997			3.28996e+06	364824
Q8NFJ5	Retinoic acid-induced protein 3 OS=Homo sapiens OX=9606 GN=GPRC5A PE=1 SV=2	GPRC5A	40.2	2.26324e+07	4.13828e+06	2.23152e+07	3.35579e+06	1.19273e+07	2.1414e+07	2.21022e+07	2.36678e+07	1.18908e+07	4.68306e+06	4.63082e+07	1.0541e+07	7.22749e+07	3.69332e+07	3.87856e+06	4.25104e+07	4.53767e+07	1.07511e+07	2.17782e+07	1.10743e+08	1.36189e+07	6.69994e+07	1.98146e+06	8.40324e+07	3.57492e+06
Q8IWW6	Rho GTPase-activating protein 12 OS=Homo sapiens OX=9606 GN=ARHGAP12 PE=1 SV=1	ARHGAP12	96.2			146095	102920	87856.9					30738.9	429334		224021			158538	40530.1			110628	110122	100475	2.33876e+06	313713	56418.3
Q9BXI6	TBC1 domain family member 10A OS=Homo sapiens OX=9606 GN=TBC1D10A PE=1 SV=1	TBC1D10A	57.1	8.99836e+06	4.63473e+06	6.29467e+06	1.73353e+06	5.38367e+06	7.29525e+06	2.58466e+06	9.05217e+06	3.68323e+06	1.09209e+06	1.2623e+07	3.9253e+06	4.40989e+06	1.24138e+07	1.02538e+06	1.55932e+07	6.78849e+06	2.6944e+06	3.66965e+06	1.90166e+07	4.34947e+06	8.81523e+06	8.25958e+06	9.12037e+06	1.04207e+06
P29401	Transketolase OS=Homo sapiens OX=9606 GN=TKT PE=1 SV=3	TKT	67.8	2.13916e+07	2.18933e+07	2.83003e+07	3.57155e+07	4.64765e+07	3.39027e+07	1.32154e+07	6.63961e+07	4.44922e+06	1.31228e+07	6.06409e+07	8.88783e+06	5.74065e+06	4.8821e+07	8.70841e+06	3.89069e+07	4.28365e+07	4.42546e+07	2.38113e+07	9.52575e+07	1.58201e+07	6.18423e+07	1.48274e+07	4.25036e+07	9.73816e+06
P60174	Triosephosphate isomerase OS=Homo sapiens OX=9606 GN=TPI1 PE=1 SV=4	TPI1	26.7	5.70164e+07	9.02109e+07	1.93056e+08	9.18645e+06	1.03609e+08	1.38213e+08	6.23477e+07	5.53436e+07	5.0006e+07	2.40943e+07	4.0147e+08	4.94829e+07	7.01792e+07	3.22213e+08	1.3436e+07	9.99799e+07	7.59427e+07	3.60721e+07	3.33677e+07	7.03492e+07	3.09611e+07	3.06074e+07	1.78655e+08	9.00263e+07	2.49823e+07
Q8NHX9	Two pore calcium channel protein 2 OS=Homo sapiens OX=9606 GN=TPCN2 PE=1 SV=2	TPCN2	85.2		141327		157211	1.12889e+06	126010		877225			756854			824732		189099	183048	106588	93404.5	164242	106340		410785
Q9BZW2	Solute carrier family 13 member 1 OS=Homo sapiens OX=9606 GN=SLC13A1 PE=1 SV=1	SLC13A1	66.1					170054	513968	35533.2	269199			363478	16651.4		1.07107e+06		485166					179585		881347
Q96DD7	Protein shisa-4 OS=Homo sapiens OX=9606 GN=SHISA4 PE=1 SV=3	SHISA4	21.5	1.48255e+06	402006	1.53449e+06		1.2594e+06	2.01778e+06	315197	1.04754e+06	370914	551021	3.68712e+06			1.97694e+06	499386	1.47043e+06	1.88576e+06	161888	607469	846656	932319	1.47563e+06	3.93087e+06	2.01534e+06	143641
Q96QD8	Sodium-coupled neutral amino acid transporter 2 OS=Homo sapiens OX=9606 GN=SLC38A2 PE=1 SV=2	SLC38A2	56	552475				368071				300259	139508	345864					311168								221240
Q9Y5W9	Sorting nexin-11 OS=Homo sapiens OX=9606 GN=SNX11 PE=1 SV=2	SNX11	30.4	283571	86278.9				336036		252561	197776	87388.6	545380			736738	68952.6	189343	277661		50896.5	241511	188488	192500		476020	63535.8
Q9Y5Y6	Suppressor of tumorigenicity 14 protein OS=Homo sapiens OX=9606 GN=ST14 PE=1 SV=2	ST14	94.7	375099	739460			1.27391e+06	357233	421132	389549	838614	954118		636072	1.60262e+06		645893	424710	252766	642126	1.07725e+06	539689	592689	6.32918e+06	1.43294e+06	99565	776455
Q8TCJ2	Dolichyl-diphosphooligosaccharide--protein glycosyltransferase subunit STT3B OS=Homo sapiens OX=9606 GN=STT3B PE=1 SV=1	STT3B	93.6		464805			156285	137559			632181														3.44128e+06
Q6ZWJ1	Syntaxin-binding protein 4 OS=Homo sapiens OX=9606 GN=STXBP4 PE=1 SV=2	STXBP4	61.6	3.46622e+06	1.17251e+06	3.5718e+07		5.9934e+06	7.13609e+06	5.82101e+06	8.69044e+06	1.0178e+07	3.76319e+06	1.86808e+07	1.30961e+07	7.75332e+06	3.71148e+07	1.89599e+06	8.77887e+06	6.31705e+06	2.6755e+06	6.68201e+06	6.6965e+06	1.30101e+07	6.35649e+06	4.44066e+08	1.7811e+07	3.02322e+07
Q9UEW8	STE20/SPS1-related proline-alanine-rich protein kinase OS=Homo sapiens OX=9606 GN=STK39 PE=1 SV=3	STK39	59.4	281499	1.65733e+06	495114		593457	1.01622e+06	254855	724512	226814	172797	3.82952e+06	669661	585265	1.39383e+06	165931	1.37352e+06	263536		586313	657183	331914	602124	568450	759311
Q9NSE4	Isoleucine--tRNA ligase, mitochondrial OS=Homo sapiens OX=9606 GN=IARS2 PE=1 SV=2	IARS2	113.7		2.48011e+06		299337	572548	127854		1.01808e+06		179652	410807	241963	516352		166107	2.17862e+06				489636		2.00787e+06	273744
Q99426	Tubulin-folding cofactor B OS=Homo sapiens OX=9606 GN=TBCB PE=1 SV=2	TBCB	27.3				1.71017e+06	390225	304564	330769	216570			3.03226e+06			486758	360544	1.11169e+06	1.3811e+06			458160		103708	201750	578859
Q9BRJ7	Tudor-interacting repair regulator protein OS=Homo sapiens OX=9606 GN=NUDT16L1 PE=1 SV=1	NUDT16L1	23.3		57927.2	197071		189466	217894	162655	178572	137708		366627		672813	383813		223398	236742	98411.5	106987	234963		238512		285424
Q9NQC3	Reticulon-4 OS=Homo sapiens OX=9606 GN=RTN4 PE=1 SV=2	RTN4	129.9	325494	4.89921e+06	1.03886e+06	1.06154e+06	5.07219e+06	1.89379e+06	1.33933e+06	5.52666e+06	567005	1.57104e+06	2.82912e+06	2.359e+06	1.03384e+06	958446	680701	5.4102e+06	6.21599e+06	1.91035e+06	5.84636e+06	3.41743e+06	2.90997e+06	8.24681e+06	7.30582e+06	5.77613e+06	853971
O43760	Synaptogyrin-2 OS=Homo sapiens OX=9606 GN=SYNGR2 PE=1 SV=1	SYNGR2	24.8	89345.9	820543			1.05467e+06		35291.4	1.17097e+06	196432	269962	1.89009e+06	338773	40993	1.30663e+06	345613	1.96061e+06	423131	92671	2.00993e+06	1.00036e+06	338359		1.71026e+06	1.30764e+06	143795
Q92734	Protein TFG OS=Homo sapiens OX=9606 GN=TFG PE=1 SV=2	TFG	43.4	9.24999e+06	7.82845e+06	1.01803e+07	3.84054e+06	1.42191e+07	1.15354e+07	7.81101e+06	8.50318e+06	6.22388e+06	2.34452e+06	5.13309e+07	2.52821e+06	1.92831e+06	3.26556e+07	1.38492e+06	8.07468e+06	7.66673e+06	7.24895e+06	3.04567e+06	1.25566e+07	4.0011e+06	9.0572e+06	1.90299e+07	1.38423e+07	1.30001e+06
P49788	Retinoic acid receptor responder protein 1 OS=Homo sapiens OX=9606 GN=RARRES1 PE=1 SV=2	RARRES1	33.3	821819	434064	575436	280255	1.96527e+06	377161	533003	1.90099e+06	112441	988261		1.31159e+06	1.59639e+06	600174		836671	2.71102e+06	659788	2.72647e+06	2.30447e+06	855878	971300		3.41781e+06
Q9BWD1	Acetyl-CoA acetyltransferase, cytosolic OS=Homo sapiens OX=9606 GN=ACAT2 PE=1 SV=2	ACAT2	41.3	1.7518e+06	2.27911e+06	1.56404e+06	751483	1.33098e+06	1.32145e+06	818624	755312	495378	579406	2.51527e+06	1.03206e+06	793042	1.87948e+06	58472	1.72383e+06	867410	877027	1.64466e+06	742955	348209	410666	1.44033e+06	2.58787e+06	102913
Q93008	Probable ubiquitin carboxyl-terminal hydrolase FAF-X OS=Homo sapiens OX=9606 GN=USP9X PE=1 SV=4	USP9X	290.3	6.24148e+06	1.93213e+06	1.86618e+06	64665.5	1.02736e+06	1.63953e+06	838658	9.0717e+06	704726	422111	1.88573e+06	701116	662499	2.95069e+06	128207	1.03368e+07	675163		427849	936784	95908.4	216437	828738	206335	13671.2
A4D1P6	WD repeat-containing protein 91 OS=Homo sapiens OX=9606 GN=WDR91 PE=1 SV=2	WDR91	83.3														676343
Q709C8	Vacuolar protein sorting-associated protein 13C OS=Homo sapiens OX=9606 GN=VPS13C PE=1 SV=1	VPS13C	422.1		115660	297059		278617	328270	278353	336793	1.65463e+06	75278.6	702427	114716	361461	883162	76427.2	657242	222485		350703	493080	119645	522797		538170	83307.5
Q96QK1	Vacuolar protein sorting-associated protein 35 OS=Homo sapiens OX=9606 GN=VPS35 PE=1 SV=2	VPS35	91.6	3.73008e+07	3.08072e+07	3.02091e+07	2.65084e+06	2.87184e+07	3.29676e+07	4.12025e+07	3.1478e+07	3.00379e+07	3.56229e+07	1.04048e+07	8.71781e+06	5.3026e+06	8.91738e+06	3.80386e+07	1.26007e+07	2.49583e+07	2.00873e+07	3.20037e+07	3.55258e+06	2.57133e+07	1.87795e+07	2.52419e+06	4.69464e+06	1.63814e+07
O15498	Synaptobrevin homolog YKT6 OS=Homo sapiens OX=9606 GN=YKT6 PE=1 SV=1	YKT6	22.4	2.21221e+06	2.49859e+06	3.00405e+06	906706	3.61978e+06	1.98383e+06	368473	2.39677e+06	618690	887838	5.60417e+06	1.61077e+06	2.38895e+06	6.0775e+06	944476	5.12698e+06	3.36112e+06	1.63088e+06	1.80662e+06	7.79165e+06	1.37898e+06	2.05311e+06	5.93629e+06	5.45471e+06	358527
Q16881	Thioredoxin reductase 1, cytoplasmic OS=Homo sapiens OX=9606 GN=TXNRD1 PE=1 SV=3	TXNRD1	70.9	701519		1.29924e+06		597172	383910	297976	837731	1.38055e+06	197859	2.26495e+06	530645	812475	2.05102e+06		1.18854e+06	197275	98012.6	116404	529810	155993		171130	380714	821342
P15374	Ubiquitin carboxyl-terminal hydrolase isozyme L3 OS=Homo sapiens OX=9606 GN=UCHL3 PE=1 SV=1	UCHL3	26.2	514048	1.13262e+06	1.39619e+06	366236	4.3327e+06	428219	704310	3.01464e+06		524362	7.11479e+06	1.62232e+06	32074.9	3.81516e+06	405051	6.18263e+06	941079	1.13322e+06	2.08755e+06	2.55808e+06		1.14014e+06	2.13904e+06	1.07723e+06	498478
P40818	Ubiquitin carboxyl-terminal hydrolase 8 OS=Homo sapiens OX=9606 GN=USP8 PE=1 SV=1	USP8	127.4		190458	668835		161893		177108	345720	398607	48914.4	712876	522603	334027		293269		147411	95684.3	327240	390957	90514.3		4.72502e+06	193848	180377
Q08AM6	Protein VAC14 homolog OS=Homo sapiens OX=9606 GN=VAC14 PE=1 SV=1	VAC14	87.9	600451	293216	1.18264e+06	489027	2.5389e+06	843412	383133	395497	1.30418e+07	113225	1.08033e+06	1.36552e+06	7.39643e+06	2.25333e+06	18447.9	1.86456e+06	1.7337e+06	64688.7	284466	2.94357e+06	269339	2.11668e+07	1.65952e+06	1.64555e+06	232982
O60701	UDP-glucose 6-dehydrogenase OS=Homo sapiens OX=9606 GN=UGDH PE=1 SV=1	UGDH	55	2.77558e+06	1.64998e+06	4.98404e+06	4.16538e+06	2.20241e+06	2.22545e+06	4.53554e+06	2.65298e+06	1.04644e+06	803373	3.11244e+06	1.30157e+06	1.24354e+06	8.89805e+06	8771.61	3.91578e+06	1.21888e+06	3.42362e+06	1.73912e+06	948053	221352	1.57206e+06	7.54324e+06	2.11737e+06	720988
Q9NYU2	UDP-glucose:glycoprotein glucosyltransferase 1 OS=Homo sapiens OX=9606 GN=UGGT1 PE=1 SV=3	UGGT1	177.1		338645		288911	160820			318109	182830				452149						246436	549835		4.24439e+06		322640
Q9Y6W5	Wiskott-Aldrich syndrome protein family member 2 OS=Homo sapiens OX=9606 GN=WASF2 PE=1 SV=3	WASF2	54.3	190224	700330	830197	303988	768286	1.18869e+06	248291	1.42762e+06	32256.6	42685	7.48699e+06	70472.4	57749.3	4.16005e+06	166628	2.00041e+06	1.69558e+06	1.71353e+06	50329.7	7.6988e+06	187662	447641	79763.5	3.21343e+06	648181
P04004	Vitronectin OS=Homo sapiens OX=9606 GN=VTN PE=1 SV=1	VTN	54.3	1.96219e+08	6.47761e+07	5.85507e+07	1.47909e+09	9.15086e+07	3.71084e+08	6.19273e+07	7.22921e+07	6.0158e+07	5.02339e+07	1.56307e+08	4.75751e+08	1.90587e+08	5.22904e+07	9.78197e+07	2.18983e+08	1.25522e+08	1.71035e+08	1.12194e+08	2.78296e+07	2.46605e+08	3.85507e+08	2.33944e+08	9.56392e+07	1.09939e+08
P32856	Syntaxin-2 OS=Homo sapiens OX=9606 GN=STX2 PE=1 SV=3	STX2	33.3	677467	367523	1.67081e+06	1.00569e+06	851984	916298	706624	1.21021e+06	212815	625476	4.45149e+06			4.87159e+06	359389	1.70624e+06	3.09128e+06	554112	544137	2.24842e+06	2.79056e+06	5.91601e+06	989259	4.91908e+06	540951
P63313	Thymosin beta-10 OS=Homo sapiens OX=9606 GN=TMSB10 PE=1 SV=2	TMSB10	5		604661	776937		272753	847496	1.24165e+06	715818			1.69686e+07	823221	625347	2.48345e+06		773897	1.07913e+06		617261	6.26644e+06	1.24996e+06	1.97034e+06	1.01291e+06	1.13359e+06	787263
O75558	Syntaxin-11 OS=Homo sapiens OX=9606 GN=STX11 PE=1 SV=1	STX11	33.2		307730			506117		33971.2	431670		226334	791408	12460.2	14709.4	713354	63662.6	451362		348684	396334	1.31244e+06		250114	361418	728379	56870.9
Q8WUN7	Ubiquitin domain-containing protein 2 OS=Homo sapiens OX=9606 GN=UBTD2 PE=1 SV=2	UBTD2	26.2	7.3481e+06	2.34322e+06	3.24254e+07	43548.3	9.01143e+06	7.63989e+06	3.01543e+06	1.23473e+07	2.01743e+06	2.19513e+06	1.19123e+07	7.75787e+06	7.66591e+06	3.01407e+07	1.65512e+06	6.16027e+06	8.86938e+06	7.10945e+06	1.26797e+06	8.42332e+06	1.0564e+07	6.53005e+07	1.82404e+08	3.35236e+07	2.8165e+07
Q9HAC8	Ubiquitin domain-containing protein 1 OS=Homo sapiens OX=9606 GN=UBTD1 PE=1 SV=1	UBTD1	25.9			587457	51499.4	522201	1.00121e+06	39132.5	447863	1.57539e+06	28249.5	2.49462e+06	593356	726968	1.64401e+06		434896	1.07657e+06	681271		921331		535378	1.65496e+07	1.12948e+06
P19224	UDP-glucuronosyltransferase 1-6 OS=Homo sapiens OX=9606 GN=UGT1A6 PE=1 SV=2	UGT1A6	60.7			198255		476208	211845		629949	185626	125852			322032			3.60781e+06	263625		498188	239849	115420	218322	4.79649e+06		54709.6
P02774	Vitamin D-binding protein OS=Homo sapiens OX=9606 GN=GC PE=1 SV=2	GC	52.9	1.51547e+07	5.46774e+06	3.56069e+07	1.88769e+08	1.28067e+07	2.98297e+07	3.26057e+07	2.03227e+07	2.42425e+07	3.91779e+06	4.07035e+07	1.88467e+09	6.93373e+08	3.44403e+07	1.73974e+06	2.46849e+07	1.79436e+07	3.34274e+07	1.57005e+07	1.91539e+07	2.03206e+07	4.066e+07	2.77276e+07	8.14153e+06	9.90845e+07
Q9H0M0	NEDD4-like E3 ubiquitin-protein ligase WWP1 OS=Homo sapiens OX=9606 GN=WWP1 PE=1 SV=1	WWP1	105.1		113598			156135					13977.9	604379		435713	175866	21522.3	292408	18451.7	153012		1.15089e+06	194597			219327	6465.39
Q86VR7	V-set and immunoglobulin domain-containing protein 10-like OS=Homo sapiens OX=9606 GN=VSIG10L PE=2 SV=2	VSIG10L	91.6		470675	856133		86533.5	465380	95042.9	363715		90615.6	1.80661e+06			659438	154480	355395	570986		280623	477859	828045	389900	1.04103e+06	956797	2.05422e+06
Q9C0B5	Palmitoyltransferase ZDHHC5 OS=Homo sapiens OX=9606 GN=ZDHHC5 PE=1 SV=2	ZDHHC5	77.5	196386	147169	286481		196815	397473	19420.5	216956		69485.5	529500				81237.2	409520	377914		51809.1	150734		260586
P01709	Immunoglobulin lambda variable 2-8 OS=Homo sapiens OX=9606 GN=IGLV2-8 PE=1 SV=2	IGLV2-8	12.4		5.04136e+06	358294	1.32361e+07	2.0791e+06	318217	157656	3.63708e+06	7.0912e+06	2.44033e+06	1.2786e+06	6.44473e+06	7.16644e+06	5.23791e+06	547962	515543	1.00089e+07	3.00608e+06	3.13706e+06	1.43984e+07	1.20712e+07	6.35382e+06	74236	1.16465e+07	4.68904e+06
Q8N130	Sodium-dependent phosphate transport protein 2C OS=Homo sapiens OX=9606 GN=SLC34A3 PE=1 SV=2	SLC34A3	63.5	2.99917e+06	145584	4.53817e+06		364929	1.32769e+06	1.93463e+06	338221	1.16557e+06		1.03519e+06	171901	273366	1.07042e+07	91128.2	73694.3	537965	96975.4	157720		368404		1.10544e+06	701839	99081.6
Q9Y5S8	NADPH oxidase 1 OS=Homo sapiens OX=9606 GN=NOX1 PE=1 SV=2	NOX1	64.8		416643	322553		172057	1.0688e+06		1.05646e+06			940523	871620			447418	6.28402e+06	3.1799e+06		451193	5.45062e+06		973660		1.06224e+06	96445.9
Q16401	26S proteasome non-ATPase regulatory subunit 5 OS=Homo sapiens OX=9606 GN=PSMD5 PE=1 SV=3	PSMD5	56.2	32968	1.84994e+06	404397		467788		245780	745298		354720	2.83057e+06	243599		1.20579e+06		1.69015e+06		122364	1.32483e+06	1.65478e+06	522728	785972	577588	1.07419e+06	369958
Q6GMV3	Putative peptidyl-tRNA hydrolase PTRHD1 OS=Homo sapiens OX=9606 GN=PTRHD1 PE=1 SV=1	PTRHD1	15.8	282945		1.05234e+06		416056	429792	542584	248522	189538		4.29353e+06			2.25059e+06		1.61042e+06	461469			1.16287e+06	285238			374042	208933
O43865	S-adenosylhomocysteine hydrolase-like protein 1 OS=Homo sapiens OX=9606 GN=AHCYL1 PE=1 SV=2	AHCYL1	58.9	3.21392e+06	5.29311e+06	5.47205e+06	2.46186e+06	7.11457e+06	6.73392e+06	5.28786e+06	7.55298e+06	3.1715e+06	2.08637e+06	3.91769e+07	6.26958e+06	5.49265e+06	2.09743e+07	1.19571e+06	1.16648e+07	5.47192e+06	4.00725e+06	4.77931e+06	1.40992e+07	943598	2.6544e+07	5.77654e+06	9.23955e+06	4.19514e+06
Q96QR1	Secretoglobin family 3A member 1 OS=Homo sapiens OX=9606 GN=SCGB3A1 PE=1 SV=2	SCGB3A1	10.1	356494	115812	334529	654374	143792	320695	2.34487e+06		131923	217111		1.03962e+07	4.73002e+06	54534.1	91562.7		254706	96007.4	94152.2					58866.5
Q9NQ36	Signal peptide, CUB and EGF-like domain-containing protein 2 OS=Homo sapiens OX=9606 GN=SCUBE2 PE=1 SV=3	SCUBE2	109.9	1.72466e+09	527731	4.85828e+08	2.10034e+06	1.04257e+06	4.08372e+08	4.01018e+06	3.68655e+06	1.61055e+09	2.31941e+06	5.66582e+07	2.90758e+07	8.20129e+08	4.3005e+06	1.73152e+08	3.94362e+08	6.41775e+06	3.40033e+06	5.26504e+06	3.80572e+06	7.59194e+06	1.83027e+06	1.2568e+09	2.80453e+06	3.26878e+06
Q969X1	Protein lifeguard 3 OS=Homo sapiens OX=9606 GN=TMBIM1 PE=1 SV=2	TMBIM1	34.6	1.53676e+07	2.1803e+06	1.30592e+07	48161.3	5.29891e+06	1.55861e+07	4.40676e+06	7.03216e+06	8.16436e+06	2.44702e+06	2.10447e+07	552137	888411	1.65961e+07	3.85938e+06	1.63901e+07	1.42668e+07	3.04159e+06	3.134e+06	1.27948e+07	5.3622e+06	9.61784e+06	4.03566e+06	1.90467e+07	1.16735e+06
Q9H008	Phospholysine phosphohistidine inorganic pyrophosphate phosphatase OS=Homo sapiens OX=9606 GN=LHPP PE=1 SV=2	LHPP	29.1	311133	754798	732315	25767234	940891	297284	392699	517961		1.02921e+06	1.72831e+06	251146		2.0353e+06		1.52064e+06	718896	9.82701e+06	474445	2.26668e+06			693089		163309
A0A087WSY6	Immunoglobulin kappa variable 3D-15 OS=Homo sapiens OX=9606 GN=IGKV3D-15 PE=3 SV=6	IGKV3D-15	12.5	3.00991e+06	5.18341e+06	5.56926e+06	1.64716e+07	3.25883e+06	4.68877e+06	2.07016e+07	1.06554e+07	1.19606e+07	5.49498e+06	4.73285e+06	9.70806e+06	1.18885e+07	1.5349e+07	1.10733e+06	2.69084e+06	8.48622e+06	1.11311e+07	1.31258e+07	3.58802e+07	1.58947e+07	1.39057e+07		1.11337e+07	3.20247e+06
P01700	Immunoglobulin lambda variable 1-47 OS=Homo sapiens OX=9606 GN=IGLV1-47 PE=1 SV=2	IGLV1-47	12.3		9.62489e+06	1.24375e+06	3.01061e+07	6.92406e+06	5.12501e+06	914665	1.39844e+07	1.99331e+07	4.65718e+06	1.23127e+07	3.63247e+07	5.06911e+07	2.64722e+07	653253	2.09467e+07	4.06083e+07	1.73433e+07	7.41889e+07	2.44612e+07	1.78674e+07	2.38033e+07	2.58008e+06	3.92803e+07	2.13485e+07
Q9UHA4	Ragulator complex protein LAMTOR3 OS=Homo sapiens OX=9606 GN=LAMTOR3 PE=1 SV=1	LAMTOR3	13.6	1.79594e+06	805562	1.97027e+06	257966	3.40724e+06	1.57313e+06	1.28424e+06	2.49082e+06	644137	489631	5.64207e+06	1.37749e+06	1.01542e+06	1.27652e+07	503886	6.63257e+06	1.88702e+06	2.28008e+06	1.24448e+06	1.44357e+06	957080	3.20793e+06	359897	3.20341e+06	837781
P33908	Mannosyl-oligosaccharide 1,2-alpha-mannosidase IA OS=Homo sapiens OX=9606 GN=MAN1A1 PE=1 SV=3	MAN1A1	72.9	4.55275e+06	6.38911e+07	5.66693e+06	4.25153e+07	1.44078e+08	5.19572e+06	4.22066e+07	7.99471e+07	3.67672e+06	7.61931e+07	5.18325e+06	3.05251e+07	2.38542e+08	7.70336e+06	5.06638e+06	1.34283e+08	2.86638e+07	6.17354e+07	6.74334e+07	5.95029e+06	3.51626e+06	1.73999e+07	7.28409e+06	3.18378e+07	7.16956e+06
Q9UKM7	Endoplasmic reticulum mannosyl-oligosaccharide 1,2-alpha-mannosidase OS=Homo sapiens OX=9606 GN=MAN1B1 PE=1 SV=2	MAN1B1	79.5	454637	562080	498263		879573			219002		579662			5.10766e+06			915742	711794	339748	500807	383040				330929
O43242	26S proteasome non-ATPase regulatory subunit 3 OS=Homo sapiens OX=9606 GN=PSMD3 PE=1 SV=2	PSMD3	60.9	1.36629e+07	3.39854e+06	2.34752e+06	225911	4.75818e+06	1.04854e+06	1.26713e+07	1.08086e+07	1.56588e+06	5.54477e+06	891363	4.22371e+06	723796		6.99435e+06	3.17837e+06	4.73447e+06	713327	1.48605e+07	2.59634e+06	1.80876e+06	91587.2	2.4127e+07	245911	171757
Q9H3S7	Tyrosine-protein phosphatase non-receptor type 23 OS=Homo sapiens OX=9606 GN=PTPN23 PE=1 SV=1	PTPN23	178.9	5.23597e+07	5.25509e+07	4.42157e+07	2.89212e+06	3.51974e+07	3.51769e+07	4.7456e+07	2.59916e+07	3.41062e+07	5.9824e+07	4.57095e+06	6.45525e+06	9.12592e+06	1.90035e+07	7.41661e+07	1.29461e+07	3.50634e+07	2.91129e+07	3.06544e+07	7.68417e+06	2.24731e+07	1.40303e+07	1.2641e+07	1.97088e+07	2.07343e+07
P10619	Lysosomal protective protein OS=Homo sapiens OX=9606 GN=CTSA PE=1 SV=2	CTSA	54.4	2.79884e+08	4.53644e+07	1.00983e+07	1.09698e+07	5.41234e+07	7.44955e+07	6.60478e+06	1.31853e+08	2.78475e+07	3.69584e+07	9.80276e+07	2.45981e+07	8.40727e+06	2.22595e+08	3.70403e+07	5.42732e+08	1.11893e+08	3.51761e+07	2.60381e+07	6.40837e+07	4.00779e+07	6.8645e+07	3.17366e+07	1.43753e+08	7.83793e+06
Q9UNM6	26S proteasome non-ATPase regulatory subunit 13 OS=Homo sapiens OX=9606 GN=PSMD13 PE=1 SV=2	PSMD13	42.9	1.34528e+06	2.97313e+06	1.09203e+06	191957	1.74864e+06	1.01081e+06	1.93047e+06	1.83956e+06	2.34776e+06	759848	2.91335e+06		631603	1.72133e+06	98348.4	4.66097e+06	1.07145e+06	1.0243e+06	1.60379e+06	1.38739e+06	319550	2.16334e+06	386701	1.38743e+06	388372
Q12923	Tyrosine-protein phosphatase non-receptor type 13 OS=Homo sapiens OX=9606 GN=PTPN13 PE=1 SV=2	PTPN13	276.7	1.51478e+07	1.87884e+07	3.23935e+07	3.06375e+06	5.84993e+07	7.1223e+07	1.30573e+07	4.53542e+07	2.2412e+07	8.1376e+06	2.6451e+08	6.06816e+07	2.47214e+07	1.33522e+08	8.38149e+06	1.35414e+08	7.93684e+07	1.4447e+07	2.53824e+07	1.14289e+08	2.98347e+07	1.95413e+08	2.18788e+07	1.02482e+08	1.94135e+07
P20337	Ras-related protein Rab-3B OS=Homo sapiens OX=9606 GN=RAB3B PE=1 SV=2	RAB3B	24.7	1.88028e+07	4233.51	9.30584e+06	152139		2.61725e+07	1.1842e+06	38689.9	4.58965e+06		765319	8.2336e+06			21964.3	35592.1	7.44161e+06	79083.8				560719		1.31624e+07	117569
Q13637	Ras-related protein Rab-32 OS=Homo sapiens OX=9606 GN=RAB32 PE=1 SV=3	RAB32	25	4.24459e+06	3.32265e+06	4.01275e+06	208543	6.90677e+06	2.85413e+06	2.32133e+06	1.08365e+07	1.398e+06	1.82704e+06	5.39156e+06	1.53148e+07	6.99841e+06	1.19338e+07	222361	9.53476e+06	5.46155e+06	3.79263e+06	3.06864e+06	5.38086e+06	1.78192e+06	1.235e+06	782443	4.0602e+06	1.30183e+06
Q8IUC4	Rhophilin-2 OS=Homo sapiens OX=9606 GN=RHPN2 PE=1 SV=1	RHPN2	76.9	5.60767e+06	1.13488e+06	5.21961e+06	1.83036e+06	2.12812e+06	1.40307e+06	3.32254e+06	2.14224e+06	1.45613e+06	4.19478e+06	7.94821e+06	3.03494e+06	3.60896e+06	1.04011e+07	3.2445e+06	4.50869e+06	3.09211e+06	3.42826e+06	3.74244e+06	1.43123e+07	2.94543e+06	2.06306e+07	1.09287e+07	3.04487e+06	251455
P48594	Serpin B4 OS=Homo sapiens OX=9606 GN=SERPINB4 PE=1 SV=2	SERPINB4	44.8	388815	1.43562e+07	780386	1.97859e+06	5.10355e+06	2.25196e+06	18466.8	1.00279e+06		3.55427e+06	6.44658e+06	3.6472e+06	7.51094e+06	705398	477154	1.90387e+07	3.92423e+06	7.94626e+06	1.1843e+06	1.76303e+06	215689	190158	836324	2.19242e+06
P09486	SPARC OS=Homo sapiens OX=9606 GN=SPARC PE=1 SV=1	SPARC	34.6	158252	332242	243283	373687	1.87643e+06	2.70513e+06		1.47363e+06		129771	8.16785e+06	2.96021e+07	1.73927e+07	1.13169e+06		3.83585e+06	1.16163e+06	521270	643040	2.5957e+06	2.51981e+06	1.94643e+06		2.52829e+06	365626
Q9Y6N5	Sulfide:quinone oxidoreductase, mitochondrial OS=Homo sapiens OX=9606 GN=SQOR PE=1 SV=1	SQOR	49.9	302420	1.24785e+06	1.44924e+06	241822	915578	500626	698767	121976	357961	336840	356869	229180	618360		153689	1.12837e+06	151351	922704	516428	222247	211617	871710	7.72593e+08	82639.1	256394
A0A0B4J1Y9	Immunoglobulin heavy variable 3-72 OS=Homo sapiens OX=9606 GN=IGHV3-72 PE=3 SV=1	IGHV3-72	13.2	393517	8.6258e+06	2.63141e+06	3.57533e+07	1.24946e+07	7.94403e+06	1.01982e+06	6.8211e+06	2.14205e+07	4.85764e+06	3.26504e+06	8.50185e+06	1.03274e+07	2.22232e+07	3.08078e+06	9.49631e+06	2.11689e+07	1.13524e+07	6.47259e+06	3.16286e+07	1.85291e+07	5.36615e+07	2.17766e+06	2.00517e+07	4.91564e+06
P22692	Insulin-like growth factor-binding protein 4 OS=Homo sapiens OX=9606 GN=IGFBP4 PE=1 SV=2	IGFBP4	27.9	648054	240604	2.21256e+06	2.69164e+07	353030	1.03676e+06	2.42287e+06	550436		13133.8	993015	2.38134e+06	2.59436e+06	172880	72268.9	6.61946e+06	502749	930720	1.16235e+06	387259	2.5274e+06	1.0527e+06	2.43474e+06	306027	291701
P05787	Keratin, type II cytoskeletal 8 OS=Homo sapiens OX=9606 GN=KRT8 PE=1 SV=7	KRT8	53.7	1.30417e+07	2.50865e+07	2.22936e+07	1.41751e+07	1.62573e+07	2.01937e+07	1.03221e+07	3.9636e+07	2.22772e+07	1.52703e+07	3.40291e+07	2.79735e+07	2.24566e+07	1.42915e+07	7.94737e+06	9.83436e+07	2.01053e+07	7.83221e+06	9.61873e+07	2.39678e+07	1.36449e+07	2.59907e+07	1.75354e+08	2.73711e+07	2.37817e+07
P60985	Keratinocyte differentiation-associated protein OS=Homo sapiens OX=9606 GN=KRTDAP PE=1 SV=1	KRTDAP	11				90242.3	133643					53659.2	113278			121095					52418.9	70674.1
Q9UKR3	Kallikrein-13 OS=Homo sapiens OX=9606 GN=KLK13 PE=2 SV=1	KLK13	30.6	596842	4.7726e+06	1.54907e+06	3.02458e+06	1.18263e+06	1.49535e+06		1.38363e+06	615456	494126	1.14224e+06	220365	772870		307761	8.19227e+06	805600	901119	1.06288e+06	1.73152e+06	572136	8.41925e+07	2.6621e+06	1.10179e+06	949907
O15031	Plexin-B2 OS=Homo sapiens OX=9606 GN=PLXNB2 PE=1 SV=3	PLXNB2	205	4.4997e+06	5.98148e+06	8.71788e+06	1.12504e+06	8.20926e+06	1.26612e+07	3.31267e+06	7.37447e+06	2.86957e+07	3.99951e+06	2.56703e+07	4.87881e+06	1.59983e+07	1.03423e+07	1.00081e+06	1.36071e+07	6.66109e+06	4.10223e+06	3.71777e+06	2.01179e+06	3.02723e+06	5.67542e+06	6.61737e+06	4.49912e+06	5.22286e+06
Q9Y263	Phospholipase A-2-activating protein OS=Homo sapiens OX=9606 GN=PLAA PE=1 SV=2	PLAA	87.1		602423	163247		584679	310751	4960.12	1.08893e+06			632666	16305.1	21739.3	256015	38989.4	827009	108779	12961.1	224122	105838	144070
P22891	Vitamin K-dependent protein Z OS=Homo sapiens OX=9606 GN=PROZ PE=1 SV=2	PROZ	44.7	651119	9.95346e+07	1.56482e+06	2.31432e+06	2.20266e+08	1.35339e+07	1.56015e+07	9.53144e+07	2.13662e+06	1.95326e+08	1.42665e+07	4.88618e+07	2.9258e+08	1.07233e+07	1.14435e+07	5.06326e+07	3.31631e+07	2.20109e+07	6.3379e+07	2.4038e+06	1.42388e+06	1.20317e+07	1.66063e+07	9.28943e+06	2.3963e+06
Q6IQ22	Ras-related protein Rab-12 OS=Homo sapiens OX=9606 GN=RAB12 PE=1 SV=3	RAB12	27.2	4.78042e+06	1.67975e+06	7.85302e+06		3.35719e+06	4.67712e+06	4.69493e+06	2.9754e+06	2.02361e+06	985654	9.56499e+06	1.85328e+06	1.2835e+06	1.6757e+07	309248	7.06812e+06	2.96032e+06	1.73658e+06	1.47082e+06	3.62153e+06	834955	3.03427e+06	1.80566e+06	3.13608e+06	96595.5
Q969S9	Ribosome-releasing factor 2, mitochondrial OS=Homo sapiens OX=9606 GN=GFM2 PE=1 SV=1	GFM2	86.5																						9.94337e+06
Q8N697	Solute carrier family 15 member 4 OS=Homo sapiens OX=9606 GN=SLC15A4 PE=1 SV=1	SLC15A4	62	254665				447195	335907		212913		107305	108264			1.25016e+06	34439.1	1.30386e+06	296731		148594	789392	130170	324608		261285
Q695T7	Sodium-dependent neutral amino acid transporter B(0)AT1 OS=Homo sapiens OX=9606 GN=SLC6A19 PE=1 SV=1	SLC6A19	71.1	2.83164e+07	5.57399e+06	5.05547e+07	1.55795e+06	2.36497e+07	3.28833e+07	4.48738e+07	2.44207e+07	2.12846e+07	7.21431e+06	1.01187e+08	7.03854e+07	2.9783e+07	1.06823e+08	5.1541e+06	2.24654e+07	8.04479e+06	7.74758e+06	1.93579e+07	6.72494e+06	8.31845e+06	1.73582e+07	2.73201e+07	9.42517e+06	4.38509e+07
Q9NPR2	Semaphorin-4B OS=Homo sapiens OX=9606 GN=SEMA4B PE=1 SV=4	SEMA4B	92.7		3.65794e+07	176302	4.62125e+06	3.33443e+07	505427	187178	1.88146e+07	2.28749e+06	1.4371e+07	708987	5.63044e+06	3.09752e+07	845836	385657	1.23971e+07	1.09242e+06	5.24533e+06	2.95634e+07	1.54887e+06	607407	188651	1.4479e+06	825888	1.77015e+06
Q6UWP8	Suprabasin OS=Homo sapiens OX=9606 GN=SBSN PE=1 SV=2	SBSN	60.5	840286	518818	701177	7.61844e+06	280730	1.69088e+06	679346	123435	1.67694e+06	472148	1.37975e+06	1.55132e+06	1.85978e+06	517805	157167	1.19761e+06	375920	8.14211e+06	3.7422e+06	426509	3.39105e+06	442615	8.0314e+06	1.10653e+06	2.74852e+06
Q9HD89	Resistin OS=Homo sapiens OX=9606 GN=RETN PE=1 SV=1	RETN	11.4	1.44957e+06	4.07058e+06	4.61576e+06	1.84109e+06	6.23291e+06	5.22267e+08	5.27587e+06	1.41232e+07	956749	1.6772e+07	1.20308e+07	4.74519e+06	2.16381e+06	6.65334e+06	1.41565e+06	4.67858e+07	5.26935e+07	2.48267e+06	6.63543e+06	9.7133e+06	3.06072e+07	2.44687e+07	1.38919e+07	3.4864e+07	2.0684e+06
Q6ZS17	Rho family-interacting cell polarization regulator 1 OS=Homo sapiens OX=9606 GN=RIPOR1 PE=1 SV=1	RIPOR1	132.2	2.28867e+06	8.92139e+06	2.36463e+06	1.41431e+06	1.27664e+07	4.08044e+06	1.07935e+06	8.98297e+06	1.40915e+07	9.62333e+06	1.29119e+07	4.58139e+06	2.01718e+07	9.84605e+06	6.13201e+06	1.78516e+07	7.65036e+06	2.77487e+06	6.29621e+06	1.45381e+07	844166	3.9966e+06	2.36235e+06	7.19423e+06	1.58355e+06
P30050	60S ribosomal protein L12 OS=Homo sapiens OX=9606 GN=RPL12 PE=1 SV=1	RPL12	17.8		334310	107504	492119	515404	376509		295877			1.23447e+06			623606		273292	360453	762302	470069	121836				512689
P50914	60S ribosomal protein L14 OS=Homo sapiens OX=9606 GN=RPL14 PE=1 SV=4	RPL14	23.4		4.7679e+06		788775	2.84124e+06			659872	202521	649998	1.71279e+06			525112		1.36852e+06		999787	1.79202e+06	60799.3	101641		1.54648e+06
Q5K651	Sterile alpha motif domain-containing protein 9 OS=Homo sapiens OX=9606 GN=SAMD9 PE=1 SV=1	SAMD9	184.2	405270	3.36913e+06	98754.4	252041	691722		129897	311729	166584	273146	1.11464e+06		86564.6	1.04982e+06	80127.9	258978	613313	332423	233439	166841	162034	2.28716e+06	1.12642e+06
Q7KZF4	Staphylococcal nuclease domain-containing protein 1 OS=Homo sapiens OX=9606 GN=SND1 PE=1 SV=1	SND1	101.9	556547	3.80721e+06	576508	542688	1.89366e+06	4.45588e+06	571678	3.19713e+06	110480	1.39445e+06	6.64519e+06	2.12102e+06	475211	1.10917e+06	2.50901e+06	1.9463e+06	6.23797e+06	1.57271e+06	1.69027e+06	1.33924e+07	1.61223e+06	1.01005e+07	552375	7.14414e+06	17344.3
Q92930	Ras-related protein Rab-8B OS=Homo sapiens OX=9606 GN=RAB8B PE=1 SV=2	RAB8B	23.6	8.73543e+06	2.02544e+06	1.00355e+07	1.30789e+06	3.87216e+06	1.22297e+07	3.99484e+06	5.73267e+06	4.41618e+06	1.76989e+06	1.49084e+07	948935	509997	2.20063e+07	2.89202e+06	5.88295e+06	1.134e+07	3.41191e+06	2.00439e+06	9.9915e+06	6.71338e+06	1.27164e+07		1.78421e+07	2.05627e+06
P35268	60S ribosomal protein L22 OS=Homo sapiens OX=9606 GN=RPL22 PE=1 SV=2	RPL22	14.8		3.2636e+06	183377		748357		268540			428323	522317	1.37027e+07	7.1828e+06										828577	325501
P15880	40S ribosomal protein S2 OS=Homo sapiens OX=9606 GN=RPS2 PE=1 SV=2	RPS2	31.3	402897	5.62883e+06	1.33309e+06	1.09631e+06	3.50317e+06	287611	4.8255e+06	1.59305e+06	208847	1.9961e+06	1.48205e+06	1.96629e+06	4.90029e+06	917948	289946	2.45329e+06	1.58522e+06	4.87166e+06	1.77231e+06	477351	429283	701419	9.349e+06	844706	667980
P31949	Protein S100-A11 OS=Homo sapiens OX=9606 GN=S100A11 PE=1 SV=2	S100A11	11.7	1.44517e+07	4.68666e+07	1.58483e+07	3.78895e+06	3.916e+07	2.29973e+07	380614	2.88007e+07	7.12768e+06	1.06597e+07	1.62657e+08	8.45421e+06	4.73262e+06	6.44923e+07	1.2824e+07	1.36088e+07	1.89746e+07	8.93045e+06	8.49625e+06	8.8791e+07	1.06427e+07	2.545e+07	7.4776e+06	6.45513e+07	6.30476e+06
Q9H2B4	Sulfate anion transporter 1 OS=Homo sapiens OX=9606 GN=SLC26A1 PE=1 SV=2	SLC26A1	75	191204	440511	1.86239e+06		236781	1.88258e+06	368646	2.3303e+06	655947		536555			1.19916e+06	875257	9.28677e+06	3.48829e+06		925634	152601	1.93035e+06	1.96979e+06		1.14114e+06	71237.4
Q8WTV0	Scavenger receptor class B member 1 OS=Homo sapiens OX=9606 GN=SCARB1 PE=1 SV=1	SCARB1	60.8			187948	217832			387510	287377			1.33178e+06	415421	1.79409e+06	2.08441e+06		2.05973e+06		319839		246051	8.14512e+06	385014		237399
O96011	Peroxisomal membrane protein 11B OS=Homo sapiens OX=9606 GN=PEX11B PE=1 SV=1	PEX11B	28.4	439518		893873			1.64624e+06	189632	773472	2.45823e+06	129169					1.60672e+06	1.47143e+06	2.67476e+06	1.28515e+06			1.0618e+06	1.39131e+07		2.23505e+06	1.52313e+06
O00194	Ras-related protein Rab-27B OS=Homo sapiens OX=9606 GN=RAB27B PE=1 SV=4	RAB27B	24.6	1.50831e+07	3.25452e+06	5.7665e+06	867285	1.27529e+06	1.37659e+07	1.11339e+06	4.88491e+06	5.03505e+06	1.23449e+06	9.15325e+06	1.20617e+07	1.14844e+06	7.61248e+06	7.37732e+06	4.79479e+06	6.05264e+06	4.11504e+06	5.53633e+06	2.96312e+07	4.94133e+06	8.35753e+06	3.37742e+06	2.80301e+07	5.09417e+06
Q9H477	Ribokinase OS=Homo sapiens OX=9606 GN=RBKS PE=1 SV=1	RBKS	34.1		181915	568231		603264	244908	237212	172992	91151.5		497581			868535		515235			204479	277333		640991		141605	76558.4
P43487	Ran-specific GTPase-activating protein OS=Homo sapiens OX=9606 GN=RANBP1 PE=1 SV=1	RANBP1	23.3		659402			652690	651188			307035			1.52201e+06		230270		5.13768e+06		2.00788e+06							172279
P61224	Ras-related protein Rap-1b OS=Homo sapiens OX=9606 GN=RAP1B PE=1 SV=1	RAP1B	20.8	7.91796e+06	4.14578e+06	1.44217e+07	1.67346e+06	6.28429e+06	1.08507e+07	1.21432e+07	7.67168e+06	6.60183e+06	2.56077e+06	2.45262e+07	8.06708e+06	8.93994e+06	2.95966e+07	3.40394e+06	4.81603e+06	1.4362e+07	7.99256e+06	2.5804e+06	2.34904e+07	7.54377e+06	1.03444e+07	758261	1.69328e+07	2.26443e+06
P29373	Cellular retinoic acid-binding protein 2 OS=Homo sapiens OX=9606 GN=CRABP2 PE=1 SV=2	CRABP2	15.7	7.26961e+06	6.24999e+07	6.7534e+06	2.40717e+06	1.52795e+07	1.4972e+07	4.68569e+06	6.3512e+06	2.72836e+06	1.15996e+07	3.92179e+07	7.2244e+06	4.48746e+06	1.69163e+07	5.90645e+06	7.39694e+06	2.1307e+07	1.50533e+07	4.81477e+06	7.51669e+07	3.69718e+07	4.86359e+07	1.89734e+07	4.76043e+07	1.3787e+06
Q9P2F6	Rho GTPase-activating protein 20 OS=Homo sapiens OX=9606 GN=ARHGAP20 PE=1 SV=2	ARHGAP20	132.5					389853	276172	1.06357e+07	350990			3.12188e+06	1.36279e+09	6.39428e+08			270885				1.36223e+06				241521
P46776	60S ribosomal protein L27a OS=Homo sapiens OX=9606 GN=RPL27A PE=1 SV=2	RPL27A	16.6		1.28353e+06	244307		827955	179728	304839	141793		199662	7.19726e+06		993633	353897		707105	176382	369262	229407			735140
P46783	40S ribosomal protein S10 OS=Homo sapiens OX=9606 GN=RPS10 PE=1 SV=1	RPS10	18.9	188333	846390			782401		815245	80319.5		142808	315738			234631		169792		2.41697e+06	570507	53878.3
Q9HB90	Ras-related GTP-binding protein C OS=Homo sapiens OX=9606 GN=RRAGC PE=1 SV=1	RRAGC	44.2	493115	599388	1.28623e+06		1.79122e+06	811657	1.90986e+06	1.43408e+06	248492	196598	2.02536e+06	2.39779e+07	9.42776e+06	3.21029e+06	192953	3.85824e+06	2.9765e+06	1.91938e+06	2.01489e+06	1.05906e+06	279324		4.19811e+06	1.06193e+06	743926
Q99584	Protein S100-A13 OS=Homo sapiens OX=9606 GN=S100A13 PE=1 SV=1	S100A13	11.5	2.18692e+06	1.12487e+07	9.4189e+06	1.63016e+06	9.58709e+06	7.6554e+06	9.37091e+06	1.17381e+07	1.60791e+07	1.90183e+07	1.53304e+07	5.14066e+06	7.98906e+06	1.24978e+07	2.07505e+07	4.74082e+06	1.84426e+07	1.25006e+07	1.30623e+07	2.79321e+07	1.2244e+07	3.18105e+06	745736	9.89188e+06	1.5505e+06
O43511	Pendrin OS=Homo sapiens OX=9606 GN=SLC26A4 PE=1 SV=1	SLC26A4	85.7	8.45582e+06	2.21453e+07	2.80284e+07	3.8418e+06	2.14912e+07	1.12794e+07	4.92215e+06	8.60578e+06	1.76417e+06	7.05091e+06	3.52336e+07	1.38133e+07	7.15613e+06	6.11359e+07	3.56194e+06	6.85357e+06	1.09996e+07	3.45696e+06	1.07296e+07	1.80078e+07	4.13771e+06	1.26843e+07	5.12486e+06	2.54804e+07	5.15324e+06
Q13530	Serine incorporator 3 OS=Homo sapiens OX=9606 GN=SERINC3 PE=2 SV=2	SERINC3	52.5	2.55712e+06	773087	2.67161e+06	32633.6	2.342e+06	3.23036e+06	1.80619e+06	1.23844e+06	1.24594e+06	470704	1.97673e+06	4.64763e+06	4.83132e+06	3.95558e+06	674798	3.37942e+06	1.55733e+06	482133	753496	278338	686258	3.29637e+06	964458	1.27204e+06
P18827	Syndecan-1 OS=Homo sapiens OX=9606 GN=SDC1 PE=1 SV=3	SDC1	32.4	2.30706e+06		816814			565115		323548	3.45528e+06		2.68282e+06	1.5636e+06	5.78592e+06	1.11216e+06		1.32895e+07			1.03167e+06				9.19469e+06		1.43304e+07
Q15019	Septin-2 OS=Homo sapiens OX=9606 GN=SEPTIN2 PE=1 SV=1	SEPTIN2	41.5	846162	2.98689e+06	1.41642e+06	274964	2.50939e+06	2.72534e+06	823726	2.86313e+06	1.8925e+06	807660	8.40693e+06	1.77373e+06	805760	5.1374e+06	558286	7.54803e+06	2.49679e+06	712570	1.32904e+06	3.05525e+06	2.53426e+06	2.97483e+06		4.37102e+06	972723
Q92599	Septin-8 OS=Homo sapiens OX=9606 GN=SEPTIN8 PE=1 SV=4	SEPTIN8	55.7	122195	2.03457e+06	690322	267947	1.19254e+06	257280	250002	1.52509e+06	793655	561490	1.53786e+06	1.73799e+06	410748	2.61093e+06	67007.3	2.09128e+06	1.11028e+06	906974	1.11352e+06	1.69489e+06	612406	600625		1.88563e+06	260507
Q15437	Protein transport protein Sec23B OS=Homo sapiens OX=9606 GN=SEC23B PE=1 SV=2	SEC23B	86.4		734206	681995		716525		756668	258521			1.21525e+06	1.65e+06		341109	178764	1.78843e+06		81109.9	712464	425610	158382			217469	98508.1
Q8TCT8	Signal peptide peptidase-like 2A OS=Homo sapiens OX=9606 GN=SPPL2A PE=1 SV=2	SPPL2A	58.1	9.47877e+06	2.6934e+06	9.64201e+06	1.04744e+06	1.322e+07	1.04785e+07	6.84362e+06	7.21253e+06	3.0301e+06	1.58873e+06	1.5207e+07	7.4394e+06	3.56397e+06	2.01029e+07	1.8851e+06	8.85046e+06	4.6461e+06	3.57569e+06	1.53088e+06	3.26115e+06	4.10454e+06	4.17931e+06	2.56003e+06	1.10339e+07	1.20779e+06
P62140	Serine/threonine-protein phosphatase PP1-beta catalytic subunit OS=Homo sapiens OX=9606 GN=PPP1CB PE=1 SV=3	PPP1CB	37.2	2.0707e+06	3.14248e+06	3.67322e+06	437559	2.76257e+06	1.87064e+06	1.06363e+06	2.97014e+06	1.31806e+06	468900	1.27291e+07	4.45315e+06	3.21137e+06	9.00195e+06	1.07642e+06	4.70597e+06	3.94426e+06	1.36329e+06	3.36896e+06	9.98815e+06	2.50688e+06	1.32311e+07	1.41432e+07	7.25111e+06	4.43881e+06
Q15907	Ras-related protein Rab-11B OS=Homo sapiens OX=9606 GN=RAB11B PE=1 SV=4	RAB11B	24.5	2.72811e+07	6.15737e+07	2.58252e+07	2.44057e+06	5.31258e+07	5.82128e+07	2.4186e+07	5.38037e+07	2.51698e+07	2.76577e+07	2.05288e+08	2.79434e+07	3.93528e+07	8.84145e+07	3.07535e+07	3.01733e+07	3.89279e+07	2.81064e+07	4.56112e+07	6.26944e+07	1.9734e+07	3.03419e+07	7.3946e+06	4.08528e+07	1.06788e+07
P11233	Ras-related protein Ral-A OS=Homo sapiens OX=9606 GN=RALA PE=1 SV=1	RALA	23.6	5.29101e+06	3.01732e+06	1.05015e+07	760014	5.68103e+06	7.94013e+06	2.53953e+06	5.80214e+06	3.33405e+06	2.66949e+06	2.38146e+07	443785	1.75671e+07	2.69355e+07	3.17471e+06	2.83311e+06	6.26469e+06	5.55217e+06	1.55581e+06	1.56604e+07	4.62666e+06	1.12544e+07		1.28117e+07	1.31393e+06
Q6WKZ4	Rab11 family-interacting protein 1 OS=Homo sapiens OX=9606 GN=RAB11FIP1 PE=1 SV=3	RAB11FIP1	137.1	1.00828e+06	1.7653e+06	1.02843e+06	205695	1.17829e+06	3.16645e+06	541401	3.13415e+06	1.09029e+06	557308	1.39785e+07	230695	273588	5.19747e+06	854942	1.35037e+06	2.32969e+06	1.56063e+06	591488	2.69311e+06	3.86733e+06	3.67267e+06	2.96785e+06	2.19822e+06	919601
Q15493	Regucalcin OS=Homo sapiens OX=9606 GN=RGN PE=1 SV=1	RGN	33.2	2.25661e+06		905624	2.65912e+06		238115	181714	301485			1.07502e+06	3.0501e+06	2.84507e+06	1.73427e+06	201068	132654	407139			746183	360503	1.18855e+06	161455
P13866	Sodium/glucose cotransporter 1 OS=Homo sapiens OX=9606 GN=SLC5A1 PE=1 SV=1	SLC5A1	73.4	3.22781e+06	1.51121e+06	5.6236e+06	6.23629e+06	2.55652e+06	5.94288e+06	1.45948e+06	1.75376e+06	4.91457e+06	95598.2	9.9214e+06	49356	2.29363e+06	2.80524e+07	3.50071e+06	4.32166e+07	4.78509e+06	2.52177e+06	3.27083e+06	1.71673e+06	1.21385e+06	6.71322e+06	1.48222e+07	5.64742e+06	6.33759e+06
Q1EHB4	Sodium-coupled monocarboxylate transporter 2 OS=Homo sapiens OX=9606 GN=SLC5A12 PE=2 SV=2	SLC5A12	67.6	1.3072e+07	1.46693e+06	2.45176e+07	148073	5.13667e+06	1.37756e+07	1.24729e+07	5.13104e+06	1.3196e+07	1.46866e+06	8.02474e+06	3.92827e+06	3.09663e+06	6.16831e+07	1.67179e+06	2.74037e+07	9.08638e+06	2.04888e+06	6.54874e+06	1.76687e+06	4.44777e+06	1.28219e+07	3.73258e+06	1.21797e+07	7.47385e+06
O43291	Kunitz-type protease inhibitor 2 OS=Homo sapiens OX=9606 GN=SPINT2 PE=1 SV=2	SPINT2	28.2	978791	1.08706e+06	2.51298e+06	82429.3	1.83901e+06	503798	136562	1.12164e+06	31881.9	1.41007e+06	1.71188e+06		141484	1.61195e+06	302302	2.16445e+06	1.83073e+06	813349	519897	914660	207687	9.28582e+06	745208	2.11104e+06	91263.5
P35270	Sepiapterin reductase OS=Homo sapiens OX=9606 GN=SPR PE=1 SV=1	SPR	28	318563	52071.2	408658	632485	910859	681387	2.31325e+06	279419	881020	208338	2.06278e+06	697504	101066	1.79863e+06	7498.27	513512	993519	306680	280803	422897	1.03323e+06	1.11989e+06		1.8499e+06	49543.3
Q86U17	Serpin A11 OS=Homo sapiens OX=9606 GN=SERPINA11 PE=2 SV=2	SERPINA11	47	392331			1.43543e+06	483304			145329		166086					283987		390099		382411	201188	452497			698888
Q8IUK5	Plexin domain-containing protein 1 OS=Homo sapiens OX=9606 GN=PLXDC1 PE=1 SV=2	PLXDC1	55.7		179354	71890.1		655884	10487.3	139140	72808.3		189674		396481	864363			65426.8		227713	86217.2			70961.3			21533.3
P27918	Properdin OS=Homo sapiens OX=9606 GN=CFP PE=1 SV=2	CFP	51.2		1.22308e+06	127662	8.71656e+06	1.00185e+06	1.62398e+07	34826.4	188162	522131	366506	1.00037e+06	508116	426287	57791.1	1.64025e+06	425638	1.36962e+06	92203.5	121519	1.36307e+06	2.82568e+07	5.47453e+06	374862	1.22979e+06
Q96BW5	Phosphotriesterase-related protein OS=Homo sapiens OX=9606 GN=PTER PE=1 SV=1	PTER	39	1.95405e+06	3.52958e+06	7.29275e+06	1.78429e+06	1.06101e+07	6.73981e+06	5.57396e+06	1.37697e+07	5.24146e+06	2.56813e+06	1.4862e+07	266812	1.88686e+06	2.6326e+07	432122	2.31687e+07	1.11162e+07	5.83253e+06	4.00206e+06	1.65871e+06	583386	1.00258e+06	4.01364e+06	9.4599e+06	1.7346e+06
P62081	40S ribosomal protein S7 OS=Homo sapiens OX=9606 GN=RPS7 PE=1 SV=1	RPS7	22.1		365733			251727			268314			81391.9							509882	141864	15688.1			2.07472e+06	962938
Q8TE82	SH3 domain and tetratricopeptide repeat-containing protein 1 OS=Homo sapiens OX=9606 GN=SH3TC1 PE=1 SV=3	SH3TC1	146.9		953102	374324	1411043	1.39318e+06	485226	240268	1.73863e+06	788394	517473	2.06477e+06			2.27989e+06	67881.9	1.03888e+06	1.06073e+06	440043	2.60829e+06	2.50647e+06	608251	1.38609e+06		1.57592e+06	701744
Q99962	Endophilin-A1 OS=Homo sapiens OX=9606 GN=SH3GL2 PE=1 SV=1	SH3GL2	39.9		854727	1.66162e+06	105496048	662369	706721	150970	556753	262926	260644	2.74216e+06	490949		4.04419e+06	287367	1.28854e+06		2.62705e+07	189463	172401	76557.4		1.34801e+06	262481	437479
Q96GA7	Serine dehydratase-like OS=Homo sapiens OX=9606 GN=SDSL PE=1 SV=1	SDSL	34.7	1.6992e+06	451661	928069	1.10729e+06	991129	6.60892e+06	864351	1.19335e+06	969865	419971	3.53929e+06	1.57052e+06	1.01186e+06	6.89999e+06	608907	3.34322e+06	3.28501e+06	1.0822e+06	1.15239e+06	394877	1.75089e+07	1.82479e+06		1.06108e+06	368047
P55735	Protein SEC13 homolog OS=Homo sapiens OX=9606 GN=SEC13 PE=1 SV=3	SEC13	35.5	969840	1.48359e+06	615778		1.05049e+06	3.35823e+06	1.25965e+06	458096	620184	590280	3.31518e+06	997510	789800	1.61158e+06	75014.9	3.04885e+06		630662	1.27807e+06	337589	849066	848553	2.74476e+06	1.37549e+06	1.93954e+06
Q96HL8	SH3 domain-containing YSC84-like protein 1 OS=Homo sapiens OX=9606 GN=SH3YL1 PE=1 SV=1	SH3YL1	37.1	671385	204727	1.86407e+06		419495	1.0606e+06	682372	575418	313358	103759	1.71259e+06	2.55829e+06	350997	2.48099e+06	112959	436174	970475	335099	123127	3.34185e+06	460298		4.67383e+06	1.79006e+06
Q13435	Splicing factor 3B subunit 2 OS=Homo sapiens OX=9606 GN=SF3B2 PE=1 SV=2	SF3B2	100.2				121112		791004		270691			528792	114008			1.10895e+06	1.32052e+06			284586		2.06105e+06	1.14291e+06	1.68675e+06	1.35011e+06	2.12251e+06
Q8N114	Protein shisa-5 OS=Homo sapiens OX=9606 GN=SHISA5 PE=1 SV=1	SHISA5	25.6	8.53183e+06	6.54694e+06	1.34009e+07	2000714	1.13007e+07	7.47108e+06	6.8299e+06	3.35898e+07	993672	1.11066e+07	1.48888e+08	2.61042e+07	9.37665e+06	2.81214e+07	1.07782e+07	2.45172e+07	9.13297e+06	2.76855e+06	1.80124e+07	3.79039e+07	3.5238e+06	1.25111e+07	2.08078e+08	7.13132e+06	7.14756e+07
Q06124	Tyrosine-protein phosphatase non-receptor type 11 OS=Homo sapiens OX=9606 GN=PTPN11 PE=1 SV=3	PTPN11	68	4.94456e+06	1.38982e+07	6.98352e+06	7.9641e+06	3.91914e+06	8.01586e+06	4.73816e+06	4.24012e+06	2.96385e+06	3.04501e+06	1.99689e+07	182627	1.03185e+06	1.30126e+07	4.57507e+06	7.37391e+06	5.92125e+06	2.05346e+07	2.61118e+06	6.44112e+06	2.19722e+06	6.52827e+06	676607	1.21128e+07	1.94708e+06
P61018	Ras-related protein Rab-4B OS=Homo sapiens OX=9606 GN=RAB4B PE=1 SV=1	RAB4B	23.6		6422.77	318560		418591		317591	269328	216572		648925			143494		204465	299742	347473	242073	132720	647198		123091	211859
Q53S08	Ras-related protein Rab-6D OS=Homo sapiens OX=9606 GN=RAB6D PE=2 SV=1	RAB6D	28.2	2.65064e+07	2.0758e+06	2.36501e+07	460463	6.87839e+06	3.67071e+07	1.71227e+06	1.03361e+07	1.34379e+07	2.23396e+06	1.8583e+07	1.62697e+06	918478	2.48299e+07	7.3538e+06	1.25416e+07	2.23364e+07	1.36668e+06	2.8634e+06	1.56896e+07	3.5191e+07	7.95477e+06		2.30895e+07	2.45556e+06
Q9HB40	Retinoid-inducible serine carboxypeptidase OS=Homo sapiens OX=9606 GN=SCPEP1 PE=1 SV=1	SCPEP1	50.8	3.7218e+06	9.7613e+06	3.9215e+06	5.31946e+06	2.2143e+07	2.26941e+06	8.89367e+06	1.27644e+07	1.56357e+06	1.44187e+07	1.08237e+07	4.23485e+06	2.9399e+06	5.05198e+06	434294	3.3261e+07	6.73043e+06	2.30234e+07	5.55669e+06	1.91387e+06		4.72225e+06	5.80747e+06	4.86306e+06	1.91644e+06
P32969	60S ribosomal protein L9 OS=Homo sapiens OX=9606 GN=RPL9 PE=1 SV=1	RPL9	21.9		969206		20685.3	78181		39514.8			191712					55216.1		249977	60831.2	32577.9	82452.2				57772.4
Q8WZ75	Roundabout homolog 4 OS=Homo sapiens OX=9606 GN=ROBO4 PE=1 SV=1	ROBO4	107.4	720473	1.20554e+07	1.43974e+06	1.84012e+06	4.27102e+07	1.53839e+06	1.26132e+07	4.19198e+06	405956	1.41343e+07	3.66532e+06	1.71748e+07	9.02873e+07	1.16051e+06	1.61525e+06	1.00918e+07	3.76777e+06	4.94081e+06	7.91239e+06	747198	265772	9.07166e+06	3.92742e+06	3.12805e+06	17498.1
Q99729	Heterogeneous nuclear ribonucleoprotein A/B OS=Homo sapiens OX=9606 GN=HNRNPAB PE=1 SV=2	HNRNPAB	36.2	758875	1.16014e+06		886587				2.03401e+06			562270					1.90084e+06			2.37399e+06		333332	2.07228e+06		1.35119e+06
P10301	Ras-related protein R-Ras OS=Homo sapiens OX=9606 GN=RRAS PE=1 SV=1	RRAS	23.5	2.08108e+07	1.68376e+07	2.85434e+07	1.52176e+06	3.12124e+07	2.64034e+07	2.04264e+07	3.42446e+07	1.75138e+07	1.51056e+07	6.29633e+07	1.99823e+07	2.61081e+07	6.91887e+07	1.0416e+07	4.25608e+07	4.31689e+07	2.07097e+07	1.75737e+07	8.11043e+07	1.58959e+07	2.76974e+07	1.00352e+07	6.09851e+07	1.25648e+07
P60903	Protein S100-A10 OS=Homo sapiens OX=9606 GN=S100A10 PE=1 SV=2	S100A10	11.2	2.16949e+06	1.89841e+07	2.30415e+06	5.53273e+06	2.24129e+07	1.46767e+07	2.1447e+06	7.84376e+06	3.29759e+06	2.94684e+06	6.49339e+07	1.18901e+07	7.22991e+06	1.69135e+07	4.84533e+06	1.57857e+07	8.88222e+06	9.9207e+06	3.55564e+06	1.56788e+07	4.5437e+06	9.47982e+06	917826	1.27488e+07	2.34966e+06
Q9BZV2	Thiamine transporter 2 OS=Homo sapiens OX=9606 GN=SLC19A3 PE=1 SV=1	SLC19A3	55.6			718187		492511		814196				3.29012e+06			6.21071e+06										453158
P25815	Protein S100-P OS=Homo sapiens OX=9606 GN=S100P PE=1 SV=2	S100P	10.4	5.76621e+06	1.82199e+07	9.54204e+06	4.1749e+06	1.55778e+07	1.05143e+07	876493	5.32055e+07	5.00636e+06	9.26577e+06	4.85074e+07	1.55009e+07	1.0087e+07	2.8151e+07	1.41158e+07	1.9139e+07	1.73498e+07	6.92177e+06	5.18072e+07	1.31542e+08	2.54536e+07	6.05031e+07	1.44477e+06	2.80607e+07	1.15701e+07
Q9UPX8	SH3 and multiple ankyrin repeat domains protein 2 OS=Homo sapiens OX=9606 GN=SHANK2 PE=1 SV=3	SHANK2	158.7	465044	821002	1.65221e+06	83298.2	1.32191e+06	1.39549e+06	1.0123e+06	2.60224e+06	445243	512602	6.96616e+06	1.43076e+06	1.55531e+06	4.38767e+06	401944	9.61467e+06	2.46251e+06	970525	906927	4.37246e+06	738740	2.62037e+06	5.52602e+06	3.72719e+06	839537
P31040	Succinate dehydrogenase [ubiquinone] flavoprotein subunit, mitochondrial OS=Homo sapiens OX=9606 GN=SDHA PE=1 SV=2	SDHA	72.6		1.21447e+06	418082	549762	1.92423e+06	570082	20857.3	692392	227297	207867	2.41562e+06			1.195e+06		2.05277e+06	1.0067e+06	211077	896628	1.11265e+06	324023	3.04647e+06		1.08743e+06
Q07157	Tight junction protein ZO-1 OS=Homo sapiens OX=9606 GN=TJP1 PE=1 SV=3	TJP1	195.3	8.09985e+06	2.44584e+06	1.70194e+06	451373	585301	2.70752e+06	189091	805921	3.03396e+06	866942	1.83001e+06	64459.6		1.49088e+06	2.77273e+06	500235	299983	375067	474299	1.36439e+06	2.44837e+06	1.34319e+06	7.12408e+06	1.17376e+06	21215.3
Q15942	Zyxin OS=Homo sapiens OX=9606 GN=ZYX PE=1 SV=1	ZYX	61.2		114903		279035	100426	187154	44765.9	185444	61444.8		737778		273490		27567.3	152802	202585	201969	84030.2	797854	399166	5.22756e+06	166829	1.19094e+06
Q9UDY2	Tight junction protein ZO-2 OS=Homo sapiens OX=9606 GN=TJP2 PE=1 SV=2	TJP2	133.9	3.37068e+06	3.29025e+06	5.14974e+06	604450	5.81035e+06	4.05429e+06	2.24859e+06	3.88088e+06	2.29722e+06	2.10362e+06	3.21954e+07	4.00308e+06	2.78724e+06	8.2147e+06	1.47818e+06	7.51706e+06	7.06378e+06	5.3984e+06	1.70377e+06	6.61922e+06	3.48573e+06	2.94719e+06	2.71466e+07	5.20919e+06	2.08418e+06
Q7Z2W4	Zinc finger CCCH-type antiviral protein 1 OS=Homo sapiens OX=9606 GN=ZC3HAV1 PE=1 SV=3	ZC3HAV1	101.4	997111	1.02283e+06	1.95233e+06	4.89885e+06	1.70448e+06	1.7e+06	785929	3.76598e+06	3.64154e+06	849004	4.55304e+06	2.2887e+06	2.67537e+06	5.33612e+06	70873.8	2.845e+06	9.17613e+06	3.13632e+06	1.60267e+06	8.38209e+06	3.86008e+06	4.86891e+06	5.83161e+06	1.17828e+07	3.33694e+06
P50552	Vasodilator-stimulated phosphoprotein OS=Homo sapiens OX=9606 GN=VASP PE=1 SV=3	VASP	39.8	93544.4	326576	1.16e+06	909176	1.1803e+06	1.28144e+06	735316	2.11892e+06	1.5308e+06	107009	962310	1.89983e+06	5755.06	3.48323e+06	357293	306767	6.02936e+06	3.39137e+06	603697	5.3757e+06	3.65392e+06	7.52959e+06		1.46175e+07	383827
Q8WV99	AN1-type zinc finger protein 2B OS=Homo sapiens OX=9606 GN=ZFAND2B PE=1 SV=1	ZFAND2B	28	975669	228575	1.34358e+06		313714	468038	845742	402210	563222	127268	981255	688551	613860	1.6409e+06	158005	570289	688576	210461	117604	609095	207760	277496	222784	1.15332e+06	244013
P30153	Serine/threonine-protein phosphatase 2A 65 kDa regulatory subunit A alpha isoform OS=Homo sapiens OX=9606 GN=PPP2R1A PE=1 SV=4	PPP2R1A	65.3	5.43589e+06	2.19162e+07	1.41874e+07	1.15988e+06	1.81876e+07	1.12824e+07	1.91526e+07	1.13587e+07	4.94781e+06	6.8722e+06	2.09516e+07	9.04992e+06	9.46438e+06	2.18707e+07	3.01385e+06	1.87046e+07	6.84052e+06	5.9271e+06	6.51859e+06	5.66861e+06	9.73079e+06	2.17396e+07	5.85993e+06	1.52668e+07	3.87777e+06
P02768	Albumin OS=Homo sapiens OX=9606 GN=ALB PE=1 SV=2	ALB	69.3	1.20757e+09	1.14292e+09	2.7131e+09	3.45152e+10	1.65315e+09	2.55328e+10	1.46763e+09	1.09675e+10	3.98645e+10	1.8787e+09	5.70675e+10	5.15195e+10	3.32062e+10	2.68154e+10	1.16385e+09	7.22743e+09	5.4986e+09	1.01351e+10	4.78379e+09	4.69882e+09	3.96332e+09	1.91374e+10	1.43983e+10	7.30777e+09	9.21943e+10
P23634	Plasma membrane calcium-transporting ATPase 4 OS=Homo sapiens OX=9606 GN=ATP2B4 PE=1 SV=2	ATP2B4	137.8		126869	94678.8	137224	116912	245622	80146.1	134363	207724	85926.8		161792	161273	168140		114437	389515	160024	32573.9		77500.1	107716		351784	58623.3
Q08623	Pseudouridine-5'-phosphatase OS=Homo sapiens OX=9606 GN=PUDP PE=1 SV=3	PUDP	25.2	136277	534716	864452	1.43131e+08	1.82529e+06	1.50346e+06	202693	1.815e+06	2.28539e+06	622673	2.10011e+06	220713	439579	3.36243e+06	234094	619244	1.20694e+06	4.84118e+06	5.12041e+06	1.08356e+06	1.76781e+06	1.64859e+06		3.15441e+06	38670.9
P69891	Hemoglobin subunit gamma-1 OS=Homo sapiens OX=9606 GN=HBG1 PE=1 SV=2	HBG1	16.1	134060	1.78317e+06		4.25675e+06		372425	357917		1.6545e+06	1.30524e+06		1.35395e+06	419015	1.26338e+06		89287.1		4.36764e+06	1.8024e+06			4.92437e+06	680142		47860
P01780	Immunoglobulin heavy variable 3-7 OS=Homo sapiens OX=9606 GN=IGHV3-7 PE=1 SV=2	IGHV3-7	12.9	1.90049e+06	3.07736e+07	7.65608e+06	7.21657e+07	1.87379e+07	1.81885e+07	4.96399e+06	2.95443e+07	8.26617e+07	1.88612e+07	2.35718e+07	7.10255e+07	1.62665e+08	9.49727e+07	4.76001e+06	4.73366e+07	7.61801e+07	4.27471e+07	6.1184e+07	1.17251e+08	9.12472e+07	9.41406e+07	9.23027e+06	9.53481e+07	3.35841e+07
P0DP03	Immunoglobulin heavy variable 3-30-5 OS=Homo sapiens OX=9606 GN=IGHV3-30-5 PE=3 SV=1	IGHV3-30-5	12.9	2.15937e+06	2.03587e+07	7.58233e+06	8.03459e+07	2.15345e+07	3.06174e+07	4.24094e+06	3.07774e+07	7.13256e+07	1.45026e+07	1.66223e+07	1.37426e+07	2.31645e+07	1.0433e+08	7.53702e+06	2.77151e+07	1.12179e+08	3.64757e+07	2.2267e+07	1.80356e+08	4.99596e+07	2.58798e+08	1.27774e+06	8.78875e+07	2.98148e+07
Q8NDA2	Hemicentin-2 OS=Homo sapiens OX=9606 GN=HMCN2 PE=2 SV=3	HMCN2	541.6	207471		134705					58488.8		33650.2	1.06851e+06	253915	115244	191554	207555	166305			365074		105725		3.34102e+06		751657
P26583	High mobility group protein B2 OS=Homo sapiens OX=9606 GN=HMGB2 PE=1 SV=2	HMGB2	24	96212.3	76700.9		431888	116357	783410	36960.8	237084		16863.5	4.32182e+06	221966	20831.2		148349	180036	245355	122121	210271	2.50296e+06	1.20481e+06	3.62928e+06		449425
Q969P0	Immunoglobulin superfamily member 8 OS=Homo sapiens OX=9606 GN=IGSF8 PE=1 SV=1	IGSF8	65	5.12307e+06	1.31962e+07	6.59993e+06	4.67606e+06	2.00746e+07	2.94965e+06	7.47038e+06	1.06099e+07	4.81603e+06	1.58316e+07	2.3751e+06	7.35129e+06	1.02152e+07	5.01727e+06	1.55448e+06	8.18144e+06	1.17835e+07	1.01017e+07	9.90133e+06	1.87605e+06	2.97257e+06	3.52548e+06	1.41906e+06	9.42941e+06	2.15717e+06
Q15067	Peroxisomal acyl-coenzyme A oxidase 1 OS=Homo sapiens OX=9606 GN=ACOX1 PE=1 SV=3	ACOX1	74.4		2.49286e+06			746893	868077		490107		427485		113282	48068	1.32007e+06	50274.5	3.69074e+06	598872	547916	167971		1.59293e+06	1.66021e+06		393238
P62258	14-3-3 protein epsilon OS=Homo sapiens OX=9606 GN=YWHAE PE=1 SV=1	YWHAE	29.2	8.02772e+07	2.04173e+08	1.61649e+08	2.25287e+07	2.11131e+08	1.20795e+08	4.96206e+07	1.54496e+08	5.58284e+07	6.74072e+07	4.48117e+08	1.32871e+08	1.82864e+08	3.70115e+08	3.4615e+07	2.4832e+08	1.2652e+08	9.84617e+07	7.44687e+07	2.35918e+08	3.54166e+07	1.13688e+08	4.41126e+07	2.39268e+08	5.52932e+07
P49748	Very long-chain specific acyl-CoA dehydrogenase, mitochondrial OS=Homo sapiens OX=9606 GN=ACADVL PE=1 SV=1	ACADVL	70.3		3.96041e+06	243444		1.27547e+06			363954		567142						876389			1.32753e+06				1.12423e+06		95192.9
Q96BJ3	Axin interactor, dorsalization-associated protein OS=Homo sapiens OX=9606 GN=AIDA PE=1 SV=1	AIDA	35		515851			952257	852378		2.35803e+06		237742	4.01286e+06	2.70707e+06	8.1581e+06	617481	1.10891e+06	5.64514e+06	8.32815e+06	1.7107e+06	821752	5.19411e+06	1.65057e+06	1.99282e+06	431987	2.69368e+06	346530
Q16853	Membrane primary amine oxidase OS=Homo sapiens OX=9606 GN=AOC3 PE=1 SV=3	AOC3	84.6	219458		193270	269859	192498		242480	126672	153016	258579		417889	363479	344661		131138	101161	272573	96181.6		170218			156613
Q7KYR7	Butyrophilin subfamily 2 member A1 OS=Homo sapiens OX=9606 GN=BTN2A1 PE=1 SV=3	BTN2A1	59.6	3.03296e+07	1.3781e+07	4.93808e+07	6.02765e+08	3.49268e+07	4.97993e+08	3.21434e+06	1.982e+08	1.15239e+09	3.02704e+07	9.05697e+08	2.09928e+07	1.23263e+07	3.39353e+08	1.99171e+07	9.77753e+07	9.38226e+07	4.51256e+07	6.05873e+07	8.36885e+07	1.13967e+08	2.54973e+08	3.55816e+08	1.02891e+08	1.80822e+09
P47755	F-actin-capping protein subunit alpha-2 OS=Homo sapiens OX=9606 GN=CAPZA2 PE=1 SV=3	CAPZA2	32.9	1.0063e+07	7.07369e+06	1.3328e+07	1.39004e+06	1.69994e+07	1.17158e+07	2.32687e+07	1.50365e+07	6.72535e+06	5.29257e+06	8.53797e+07	5.14304e+07	4.9187e+07	4.70745e+07	1.53591e+06	1.89603e+07	1.17858e+07	9.1021e+06	8.28199e+06	2.67052e+07	4.39669e+06	5.23099e+06	3.22387e+06	1.7267e+07	2.93983e+06
Q9H159	Cadherin-19 OS=Homo sapiens OX=9606 GN=CDH19 PE=2 SV=1	CDH19	86.9													1.02878e+06										781961
P07858	Cathepsin B OS=Homo sapiens OX=9606 GN=CTSB PE=1 SV=3	CTSB	37.8	5.69856e+07	2.73939e+07	1.36316e+07	4.9768e+06	5.34131e+07	3.50207e+07	4.55595e+07	4.77668e+07	3.51608e+06	2.46652e+07	1.10074e+08	2.51343e+07	6.73697e+06	4.11743e+07	9.91747e+06	1.07168e+08	5.16105e+07	1.63154e+07	2.37874e+07	2.91997e+07	5.49794e+06	5.9151e+07	6.1486e+07	3.1719e+07	3.07723e+07
Q96C86	m7GpppX diphosphatase OS=Homo sapiens OX=9606 GN=DCPS PE=1 SV=2	DCPS	38.6		134782		51131.3	194286		56389.5	215732			43511.3					77531.7	184543		331763	135079	83077.7	182029
Q9Y2E4	Disco-interacting protein 2 homolog C OS=Homo sapiens OX=9606 GN=DIP2C PE=1 SV=2	DIP2C	170.7	3.53967e+06	1.99735e+06	4.48529e+06	990376	1.51703e+06	1.43682e+06	771765	1.81392e+06	657907	818763	4.73485e+06	30852.1	48952.7	7.58392e+06	147015	1.27801e+06	991376	1.95479e+06	121644	2.29052e+06	1.79245e+06	9.29951e+06	1.35604e+07	3.02832e+06
Q9BPW9	Dehydrogenase/reductase SDR family member 9 OS=Homo sapiens OX=9606 GN=DHRS9 PE=1 SV=1	DHRS9	35.2		831509															54824.7	15967.3
Q96BJ8	Engulfment and cell motility protein 3 OS=Homo sapiens OX=9606 GN=ELMO3 PE=1 SV=3	ELMO3	81.4								167838			162714					363691			166752	677797				188532
P55263	Adenosine kinase OS=Homo sapiens OX=9606 GN=ADK PE=1 SV=2	ADK	40.5	256982	491828	423595		672006	428519	313656	563861	203171	222970	1.56071e+06		502969	1.08278e+06	223759	762831	424160	291538	483462	846796			347342	668603	122062
P06276	Cholinesterase OS=Homo sapiens OX=9606 GN=BCHE PE=1 SV=1	BCHE	68.4	58338.5	44669.5	503700	110866	129774	50247.3	1.38712e+06	162105	2.64169e+06	381257	1.0836e+06	1.06369e+08	3.90901e+07	985535		147794	136084	676706	100777			338276	457111	152434
P12107	Collagen alpha-1(XI) chain OS=Homo sapiens OX=9606 GN=COL11A1 PE=1 SV=4	COL11A1	181		224416		201282		235062	138751	359768	323761		2.14421e+06	2.96409e+06	1.15792e+06		435440	464992	1.3812e+06	250013	156384	2.08747e+06	211230	1.11418e+06		908483
P0C0L4	Complement C4-A OS=Homo sapiens OX=9606 GN=C4A PE=1 SV=2	C4A	192.7	6.35966e+07	9.85487e+07	5.07852e+07	4.06675e+09	1.46386e+08	7.23737e+07	8.35762e+07	2.37131e+08	1.21938e+08	1.02391e+08	1.55819e+08	1.40605e+08	1.56188e+08	8.58659e+07	2.83956e+07	3.41885e+08	1.36319e+08	8.13207e+08	1.47011e+08	8.3385e+07	1.01916e+08	7.84647e+07	6.63423e+08	1.43934e+08	1.48243e+08
P00403	Cytochrome c oxidase subunit 2 OS=Homo sapiens OX=9606 GN=MT-CO2 PE=1 SV=1	MT-CO2	25.5	717471	3.74269e+06	1.27223e+06		1.06484e+06	697664	56985.3	99565.3	48733	631866	220861		420977	76994.4	121133	1.04267e+06		319053	1.76738e+06	41585.6	1.09417e+06		4.30969e+06	265341	163765
Q9Y678	Coatomer subunit gamma-1 OS=Homo sapiens OX=9606 GN=COPG1 PE=1 SV=1	COPG1	97.7	1.05197e+06	7.8003e+06	2.17677e+06	187224	5.74215e+06	2.82904e+06	3.26148e+06	2.7474e+06	536053	1.52364e+06	4.25794e+06		492634	1.6214e+06	562775	4.45006e+06	1.37943e+06	1.04947e+06	2.6053e+06	1.71495e+06	834249	6.87212e+06	3.82756e+06	1.27096e+06	111670
P61923	Coatomer subunit zeta-1 OS=Homo sapiens OX=9606 GN=COPZ1 PE=1 SV=1	COPZ1	20.2		1.35452e+06	631018		852448			270563	240327	185238	1.41303e+06			412537	157424	974358	470526	951251	923285	604838	276199	374087		695155
Q2UY09	Collagen alpha-1(XXVIII) chain OS=Homo sapiens OX=9606 GN=COL28A1 PE=2 SV=2	COL28A1	116.6			135568					345103			3.06333e+06	410258	108517	129786					142029	213125			2.40499e+06		466091
P23528	Cofilin-1 OS=Homo sapiens OX=9606 GN=CFL1 PE=1 SV=3	CFL1	18.5	3.9622e+07	3.14469e+07	6.64871e+07	1.29122e+07	5.24178e+07	6.88191e+07	2.39445e+07	5.31307e+07	4.82251e+07	1.30366e+07	2.4503e+08	3.1633e+07	2.89922e+07	1.54302e+08	1.38135e+07	8.84079e+07	6.77848e+07	2.88175e+07	2.19896e+07	1.01946e+08	3.24903e+07	4.91308e+07	2.2238e+07	7.20237e+07	3.71083e+07
Q9BU40	Chordin-like protein 1 OS=Homo sapiens OX=9606 GN=CHRDL1 PE=1 SV=2	CHRDL1	52	341402		794886	763988		201739			104605					283415		472572	137024		181741	144610	404598	240583	1.39819e+06	262710
Q9GZN8	UPF0687 protein C20orf27 OS=Homo sapiens OX=9606 GN=C20orf27 PE=1 SV=3	C20orf27	19.3			57188.3	17709			24082.6				104937	19740.2						73714.2			57122.8		47323.1
Q16531	DNA damage-binding protein 1 OS=Homo sapiens OX=9606 GN=DDB1 PE=1 SV=1	DDB1	126.9	1.22445e+06	1.53196e+06	526254	243489	2.48831e+06	711816	745864	1.69553e+06	355186	1.08212e+06	3.41838e+06	8.67543e+06	7.12722e+06	1.70999e+06	485457	2.67199e+06	2.66048e+06	2.56968e+06	1.90783e+06	1.22128e+06		2.87606e+06	544665	2.29298e+06	380596
P08174	Complement decay-accelerating factor OS=Homo sapiens OX=9606 GN=CD55 PE=1 SV=4	CD55	41.4	4.70955e+07	3.66144e+07	7.45397e+07	1.67855e+07	5.17259e+07	1.08948e+08	3.20443e+07	1.74636e+08	5.55764e+07	2.59714e+07	3.40475e+08	5.85058e+07	5.23237e+07	1.51486e+08	4.97436e+07	2.09618e+08	1.4631e+08	5.63351e+07	6.05451e+07	3.64558e+08	3.39775e+08	2.01608e+08	7.02261e+07	1.37223e+08	7.47737e+07
P31689	DnaJ homolog subfamily A member 1 OS=Homo sapiens OX=9606 GN=DNAJA1 PE=1 SV=2	DNAJA1	44.8	4.2015e+06	1.30576e+06	5.32352e+06	396888	4.90745e+06	6.14071e+06	4.45532e+06	4.02866e+06	3.12679e+06	1.35381e+06	8.62237e+06	1.65042e+06	3.81952e+06	1.18653e+07	1.49901e+06	4.90057e+06	5.74834e+06	3.72388e+06	1.53809e+06	5.77228e+06	2.44771e+06	5.2612e+06	4.75709e+06	5.78979e+06	512819
Q96SL1	Solute carrier family 49 member 4 OS=Homo sapiens OX=9606 GN=SLC49A4 PE=1 SV=1	SLC49A4	52.1	227920		672069		237670		506560	416647				3.17249e+06		632161		508272				203789	466071
Q9NY33	Dipeptidyl peptidase 3 OS=Homo sapiens OX=9606 GN=DPP3 PE=1 SV=2	DPP3	82.5	1.25503e+07	3.65075e+06	2.2366e+07	1.91003e+06	1.51519e+07	1.17642e+07	8.9462e+06	9.95687e+06	1.55223e+07	7.01758e+06	2.5311e+07	2.417e+08	1.42884e+08	2.07865e+07	5.18613e+06	1.52212e+07	6.21731e+06	9.06617e+06	1.26053e+07	1.42349e+07	1.02758e+07	5.52663e+06	1.60178e+08	1.09631e+07	3.86334e+06
P29692	Elongation factor 1-delta OS=Homo sapiens OX=9606 GN=EEF1D PE=1 SV=5	EEF1D	31.1		2.2804e+06		381252	803468		48991.2	205894		105322	612138	205756	48806.2	1.29389e+06		683501	706468	429550	285876	6.05293e+06	519993		425878	1.95562e+06	235926
Q9NP58	ATP-binding cassette sub-family B member 6, mitochondrial OS=Homo sapiens OX=9606 GN=ABCB6 PE=1 SV=1	ABCB6	93.8	3.21164e+06	210209	1.88394e+06	279767	1.47703e+06	991905	1.28553e+06	1.25186e+06	266827	280828	3.61679e+06			8.60962e+06	166676	3.48045e+06	698367	584352	863518		133046	5.22395e+06	1.55098e+06	2.10631e+06	230781
P00488	Coagulation factor XIII A chain OS=Homo sapiens OX=9606 GN=F13A1 PE=1 SV=4	F13A1	83.2		137079	2.54845e+07	1.7237e+06		500465	611783	1.17287e+06		21478.8	596015	2.28886e+07	1.09523e+07	327504		123987	418901	163281	63422.5	522018		1.33731e+06	3.36595e+06	1.99472e+06	1.10641e+06
Q14C86	GTPase-activating protein and VPS9 domain-containing protein 1 OS=Homo sapiens OX=9606 GN=GAPVD1 PE=1 SV=2	GAPVD1	164.9	1.37941e+06	1.10352e+06	2.24797e+06	393573	3.92608e+06	1.34836e+06	1.10716e+06	200872	808530	647335	1.19572e+06	429951	1.97056e+06	1.68625e+06	93246.9	448490	606848	430677	617455	496916	95238.7	1.31697e+07	8.11278e+06		1.52286e+06
Q96PP9	Guanylate-binding protein 4 OS=Homo sapiens OX=9606 GN=GBP4 PE=2 SV=2	GBP4	73.1		161582							294096		247279				61937.9
P50440	Glycine amidinotransferase, mitochondrial OS=Homo sapiens OX=9606 GN=GATM PE=1 SV=1	GATM	48.4	1.14518e+06	5.65105e+06	3.88747e+06	6.23874e+06	2.52649e+07	1.37079e+06	3.15781e+06	9.87512e+06	4.20876e+06	6.0608e+06	1.93474e+06	2.46219e+07	1.98527e+07	2.10886e+06	905613	1.86662e+07	3.88169e+06	2.83826e+06	1.81462e+06	844177	314020	877310	207458	1.4094e+06	616388
Q92820	Gamma-glutamyl hydrolase OS=Homo sapiens OX=9606 GN=GGH PE=1 SV=2	GGH	35.9	4.26975e+07	3.20992e+07	2.91125e+07	1.45294e+07	5.54787e+07	5.10363e+07	4.79168e+07	6.07909e+07	6.86883e+06	2.67107e+07	1.31031e+08	1.15745e+08	2.35884e+07	7.34666e+07	1.56156e+07	1.87789e+08	2.2939e+07	2.98604e+07	1.60733e+07	1.05787e+07	7.95566e+06	5.6379e+07	1.55435e+08	5.55083e+07	1.49142e+07
P07359	Platelet glycoprotein Ib alpha chain OS=Homo sapiens OX=9606 GN=GP1BA PE=1 SV=2	GP1BA	71.5		455019		440466	212219			145529		202323	373086	1.2542e+06	7.32137e+06	216109		2.05683e+06	227720		231699						459718
P08238	Heat shock protein HSP 90-beta OS=Homo sapiens OX=9606 GN=HSP90AB1 PE=1 SV=4	HSP90AB1	83.2	1.09428e+07	5.10613e+07	1.2815e+07	8.56133e+06	2.662e+07	1.8573e+07	1.52107e+07	1.32008e+07	5.63222e+06	1.16529e+07	5.69268e+07	1.35615e+07	2.01548e+07	4.41388e+07	2.80487e+06	5.43028e+07	1.48278e+07	9.98432e+06	2.27544e+07	1.11252e+07	2.38523e+06	1.20428e+07	3.49684e+07	2.17793e+07	5.77659e+06
O43301	Heat shock 70 kDa protein 12A OS=Homo sapiens OX=9606 GN=HSPA12A PE=1 SV=2	HSPA12A	74.9	2.71448e+06	1.61542e+06	5.20848e+06	1.23305e+06	2.70946e+06	3.92507e+06	2.97646e+06	3.44253e+06	8.26061e+06	1.81568e+06	1.23753e+07	3.45301e+06	4.39554e+06	1.12167e+07	102148	9.44881e+06	5.64481e+06	1.53972e+06	1.1757e+06	838194	350342	1.16119e+07	287931	5.78573e+06	3.26729e+06
Q8IY31	Intraflagellar transport protein 20 homolog OS=Homo sapiens OX=9606 GN=IFT20 PE=1 SV=1	IFT20	15.3	316867	40916.7	389324		110716	373183	316147	44718.3	262635	24794.8	986880	255298	340866	408901	28043.3	187872	139252	38292.3	50794	92954.9	115610	78442.6		268585	41139.1
O15131	Importin subunit alpha-6 OS=Homo sapiens OX=9606 GN=KPNA5 PE=1 SV=2	KPNA5	60.3		516343	288572		478741				168013	166288	673576			417310		512539			293149	127019		1.71719e+06			105416
P30740	Leukocyte elastase inhibitor OS=Homo sapiens OX=9606 GN=SERPINB1 PE=1 SV=1	SERPINB1	42.7	2.86159e+06	1.14876e+08	5.32507e+06	2.29967e+09	1.59056e+08	1.76742e+07	5.5489e+06	2.00148e+08	1.60894e+07	8.78852e+07	1.39734e+08	8.14014e+07	1.65094e+08	5.93584e+07	1.19222e+07	1.77497e+08	4.07219e+07	1.09127e+09	1.25297e+08	3.99536e+07	2.70871e+07	3.07897e+07	8.87527e+06	6.29353e+07	1.87072e+08
P01876	Immunoglobulin heavy constant alpha 1 OS=Homo sapiens OX=9606 GN=IGHA1 PE=1 SV=2	IGHA1	37.6	2.71186e+08	3.53132e+09	1.58411e+09	2.40975e+09	3.79281e+09	2.84646e+09	1.09444e+09	5.77515e+09	3.56015e+09	1.93849e+09	1.56226e+09	1.14332e+09	1.54955e+09	9.61301e+09	1.42744e+09	3.38732e+09	1.3345e+10	4.15247e+09	3.9058e+09	1.89719e+10	9.94329e+09	1.35523e+10	2.43911e+08	1.30496e+10	6.07218e+08
A0M8Q6	Immunoglobulin lambda constant 7 OS=Homo sapiens OX=9606 GN=IGLC7 PE=1 SV=3	IGLC7	11.2		1.02344e+06	3222.22	850635	431097				120014		247288	108795	150282	484700		17274.8	440798	392903	280391				345718	187468	618601
Q9NPH3	Interleukin-1 receptor accessory protein OS=Homo sapiens OX=9606 GN=IL1RAP PE=1 SV=2	IL1RAP	65.4		360437	151428	155855	742332	389241		355227	102296	530790	186535	3.38786e+06	6.20852e+06	426418		996499	641221	639199	469990	240848	119423	2.53301e+06	1.63725e+06	281531
Q14116	Interleukin-18 OS=Homo sapiens OX=9606 GN=IL18 PE=1 SV=1	IL18	22.3	1.39741e+06	3.36211e+06	113735	240879	1.40499e+06	972084	223653	282602	84328.7	810083	1.47927e+06	486159	548413	236928	398035	492072	738844	554037	89704.9	360888	345317	475534	195719
Q13418	Integrin-linked protein kinase OS=Homo sapiens OX=9606 GN=ILK PE=1 SV=2	ILK	51.4	206243	533090	807282	21094.2	632045	278260	44066.4	995306	289889	333922	314354		214975	1.17805e+06	139380	556133	233921	63496.8	250785	1.17027e+06	428630	294454	77198	1.99259e+06	131063
P41567	Eukaryotic translation initiation factor 1 OS=Homo sapiens OX=9606 GN=EIF1 PE=1 SV=1	EIF1	12.7	1.12508e+06	745710	2.37171e+06		942206	2.07664e+06	895882	588944	700771	402603	4.58946e+06	3.21233e+06	3.20221e+06	4.27826e+06	218983	1.42168e+06	2.19953e+06	743064	240247	1.38453e+06	426474	2.16747e+06		2.71697e+06
Q9NV70	Exocyst complex component 1 OS=Homo sapiens OX=9606 GN=EXOC1 PE=1 SV=4	EXOC1	101.9		414666	818651	88399.7	414729	130829	36904.3	518391	106130	24922.7	1.50842e+06		18677.4	1.19105e+06	178688	815821	368395		191448	90325.5	43094.3	5.74699e+06		795044
P21333	Filamin-A OS=Homo sapiens OX=9606 GN=FLNA PE=1 SV=4	FLNA	280.6	2.38207e+06	5.93399e+06	4.36053e+06	7.98156e+06	8.24172e+06	4.40683e+06	2.09092e+06	1.22065e+07	2.52115e+06	1.62577e+06	2.72033e+07	1.3264e+07	8.97659e+06	8.81458e+06	3.10338e+06	1.18068e+07	5.15456e+06	2.77886e+06	5.87961e+06	1.31647e+07	7.83666e+06	1.47332e+07	6.29283e+07	8.49726e+06	5.75427e+06
Q14376	UDP-glucose 4-epimerase OS=Homo sapiens OX=9606 GN=GALE PE=1 SV=2	GALE	38.3	1.40046e+06	7.90922e+06	5.80265e+06	1.44198e+06	7.32692e+06	3.46706e+06	3.40732e+06	5.78965e+06	1.1134e+06	2.18006e+06	9.6503e+06	2.0597e+06	1.62866e+06	9.79019e+06	919118	1.16927e+07	2.95427e+06	4.0654e+06	5.47142e+06	2.89999e+06	1.32647e+07	1.72784e+06	534548	3.64233e+06	951454
Q6ZN66	Guanylate-binding protein 6 OS=Homo sapiens OX=9606 GN=GBP6 PE=2 SV=1	GBP6	72.4	2.43809e+06	4.39363e+07	1.82464e+07	9.91072e+06	2.15507e+07	4.4869e+06	1.24969e+07	3.21956e+06	1.08784e+07	5.54986e+06	4.54531e+06	8.65727e+06	2.06242e+07	1.35223e+07	660094	8.38315e+06	4.53013e+06	2.08061e+06	1.72318e+06	2.99111e+06	8.38475e+06	8.50765e+06	7.9856e+06	6.96185e+06	4.41827e+06
P01344	Insulin-like growth factor II OS=Homo sapiens OX=9606 GN=IGF2 PE=1 SV=1	IGF2	20.1		169093	225667	22445856	1.2671e+06	1.37453e+06	3.13515e+06	1.97153e+06	129039	641548	1.70381e+07	9.85426e+06	5.97007e+06	1.86009e+06	748026	4.75975e+06	262323	524426	1.57643e+06	2.07615e+06			1.18638e+07	323427	2.19348e+06
O00629	Importin subunit alpha-3 OS=Homo sapiens OX=9606 GN=KPNA4 PE=1 SV=1	KPNA4	57.9	527517	1.4098e+06	309041		884878	271124	305180	378956	164464	350672	1.40677e+06		82787	1.55295e+06	69821.4	1.19957e+06	471126	450867	466136	253687	109392	187604		725480	69318.3
P78344	Eukaryotic translation initiation factor 4 gamma 2 OS=Homo sapiens OX=9606 GN=EIF4G2 PE=1 SV=1	EIF4G2	102.3		1.41875e+06		281753	177964	70169.3				56782.5	421995			90672.1		498719	141782	58311.6	52248.1	221283		244401		204762
P18065	Insulin-like growth factor-binding protein 2 OS=Homo sapiens OX=9606 GN=IGFBP2 PE=1 SV=2	IGFBP2	34.8	5.28125e+06	2.90209e+06	6.49194e+06	5.9287e+08	5.94175e+06	6.07742e+06	2.45362e+07	2.97427e+06	1.97161e+06	1.97468e+06	1.48249e+07	2.31051e+07	2.32856e+07	1.12308e+06	1.19852e+06	5.06375e+07	8.32895e+06	2.28046e+07	1.95188e+07	5.11461e+06	1.77986e+06	4.53512e+06	9.04912e+06	1.4915e+07	1.131e+06
P34913	Bifunctional epoxide hydrolase 2 OS=Homo sapiens OX=9606 GN=EPHX2 PE=1 SV=2	EPHX2	62.6	9.97627e+06	7.64424e+06	1.45476e+07	2.81407e+06	2.16775e+07	1.14947e+07	1.0393e+07	2.29616e+07	4.69303e+06	3.80216e+06	1.79658e+07	4.46193e+06	3.32671e+06	2.98631e+07	688101	3.75805e+07	1.29423e+07	1.05947e+07	4.77723e+06	1.88008e+06	1.10011e+06	9.12045e+06	1.00056e+07	1.53536e+07	1.09365e+06
P08727	Keratin, type I cytoskeletal 19 OS=Homo sapiens OX=9606 GN=KRT19 PE=1 SV=4	KRT19	44.1	2.99291e+06	1.74325e+08	4.65951e+06	1.7719e+07	1.01354e+08	5.38158e+06	2.89648e+06	1.40608e+07	1.05685e+07	3.45787e+07	1.27866e+07	8.07079e+06	1.66774e+07	5.96708e+06	5.3213e+06	4.49694e+07	5.21511e+06	1.0973e+07	8.413e+07	1.1947e+07	1.14699e+07	1.50685e+07	7.86438e+07	1.18191e+07	1.69427e+07
P31941	DNA dC->dU-editing enzyme APOBEC-3A OS=Homo sapiens OX=9606 GN=APOBEC3A PE=1 SV=3	APOBEC3A	23		2.02239e+06		241570							6.3048e+06			2.11257e+06		1.55267e+06	1.22728e+06	380726	1.67469e+06	2.9104e+06	514452	5.01257e+06		423156
O60488	Long-chain-fatty-acid--CoA ligase 4 OS=Homo sapiens OX=9606 GN=ACSL4 PE=1 SV=2	ACSL4	79.1	4.07521e+06	6.92114e+06	4.17435e+06	500406	1.01766e+07	4.81085e+06	2.30445e+06	9.54671e+06	4.22582e+06	2.31974e+06	3.39025e+07	1.96744e+06	8.63582e+06	1.99346e+07	1.19743e+06	1.58008e+07	9.01243e+06	2.14542e+06	6.43632e+06	2.15828e+07	2.91855e+06	1.15259e+07	5.79729e+07	1.3287e+07	1.46868e+07
Q96HU8	GTP-binding protein Di-Ras2 OS=Homo sapiens OX=9606 GN=DIRAS2 PE=1 SV=1	DIRAS2	22.5	528351			221258							268172	509245		104847						1.3749e+06	1.90738e+06	4.68032e+07			2.30808e+06
Q8TF09	Dynein light chain roadblock-type 2 OS=Homo sapiens OX=9606 GN=DYNLRB2 PE=1 SV=1	DYNLRB2	10.8	456477	147744	2.38703e+08		1.17203e+06	659290	2.16662e+08	200999			2.87664e+06	609593	2.98323e+06	1.84585e+06	129646	1.52816e+06	378242	220070		729189	1.15308e+06		6.23285e+06	495928
P35637	RNA-binding protein FUS OS=Homo sapiens OX=9606 GN=FUS PE=1 SV=1	FUS	53.4	3.83158e+06	119669		231851		290947			238884	58566.8	395467	1.58132e+07	2.73342e+06	477588		275132	440684	2.44762e+06	578700			2.2229e+06		541534	460192
Q6UX65	DNA damage-regulated autophagy modulator protein 2 OS=Homo sapiens OX=9606 GN=DRAM2 PE=1 SV=1	DRAM2	29.7	475397				1.0915e+06			793184	660729					3.20651e+06		1.52311e+06						1.04209e+07
Q9Y5L3	Ectonucleoside triphosphate diphosphohydrolase 2 OS=Homo sapiens OX=9606 GN=ENTPD2 PE=1 SV=1	ENTPD2	53.6		965295	819508		965268	731700	587310	1.16363e+06	2.4482e+06	1.16571e+06	1.37419e+06	1.74205e+06	934927	2.43351e+06	213030	3.89617e+06	2.9172e+06	832265	1.05353e+06		229980			2.52595e+06
Q9UBQ5	Eukaryotic translation initiation factor 3 subunit K OS=Homo sapiens OX=9606 GN=EIF3K PE=1 SV=1	EIF3K	25	1.18773e+06	736930	566893		598830	978997	433658	371702	287836	202681	1.43277e+06	592361	562055	666273	96863.9	760604	643776	437784	312628	193296	253577	661072	817522	1.92542e+06
Q14393	Growth arrest-specific protein 6 OS=Homo sapiens OX=9606 GN=GAS6 PE=1 SV=3	GAS6	74.9	1.3742e+07	3.14816e+07	9.20347e+06	3.73725e+07	7.32945e+07	2.77924e+07	1.9394e+07	1.99028e+07	4.44634e+06	3.40166e+07	9.6363e+06	2.79756e+07	6.6353e+07	1.04473e+07	5.72314e+06	4.49783e+07	1.762e+07	1.65448e+07	1.80485e+07	4.28499e+06	7.94129e+06	2.69482e+07	4.76691e+06	1.14366e+07	5.94347e+06
P15328	Folate receptor alpha OS=Homo sapiens OX=9606 GN=FOLR1 PE=1 SV=3	FOLR1	29.8	5.05565e+07	1.93337e+07	3.54043e+07	3.43809e+06	3.52568e+07	5.26908e+07	2.86337e+07	3.00871e+07	1.56797e+07	2.20515e+07	9.32756e+07	1.14377e+07	2.81775e+07	1.30675e+08	5.16611e+07	5.99636e+07	7.98171e+07	1.32613e+07	2.21163e+07	9.07809e+07	1.54529e+07	3.29567e+07	1.45725e+08	7.44154e+07	1.58606e+07
Q86V85	Integral membrane protein GPR180 OS=Homo sapiens OX=9606 GN=GPR180 PE=2 SV=1	GPR180	49.4	158183	585038			767612			1.15925e+06		349937	342984		116891			621099		306419	398679	122181				129322	149625
P28676	Grancalcin OS=Homo sapiens OX=9606 GN=GCA PE=1 SV=2	GCA	24	4.02531e+06	5.0409e+06	2.83552e+06	579168	8.21329e+06	1.23006e+07	3.26075e+06	1.5999e+07	1.85617e+06	3.16578e+06	5.66912e+07	1.08196e+07	9.05746e+06	1.04237e+07	1.90215e+06	4.60019e+06	3.96591e+06	5.79241e+06	7.81135e+06	5.5858e+07	6.10594e+06	1.4474e+07	1.05296e+07	9.26855e+06	683249
Q9NQE9	Histidine triad nucleotide-binding protein 3 OS=Homo sapiens OX=9606 GN=HINT3 PE=1 SV=1	HINT3	20.3	3.15801e+06	3.37447e+06	5.33611e+06	403928	5.68047e+06	5.60294e+06	3.04568e+06	4.2119e+06	2.10813e+06	1.04611e+06	9.54848e+06	7.31617e+06	1.08346e+07	1.50431e+07	545052	6.84174e+06	6.99156e+06	3.05488e+06	2.63953e+06	9.11544e+06	2.33942e+06	4.75864e+06	2.46749e+06	1.05705e+07	823687
P01817	Immunoglobulin heavy variable 2-5 OS=Homo sapiens OX=9606 GN=IGHV2-5 PE=1 SV=2	IGHV2-5	13.2	597440			1.67105e+06	71107.5	179391	355862	273596		86330.5		2.68399e+06	999768	4.37081e+06		1.85418e+06	69236.1	353526	274829	1.46154e+06		1.5923e+06	702665	592714	521244
P00505	Aspartate aminotransferase, mitochondrial OS=Homo sapiens OX=9606 GN=GOT2 PE=1 SV=3	GOT2	47.5	1.35601e+06	8.96652e+06	1.60803e+06	2.47301e+06	6.41927e+06	95324.6		5.52521e+06	1.18145e+06	2.44952e+06	3.09327e+06		1.22776e+06	2.97039e+06	142634	1.24785e+07	1.62269e+06	4.29562e+06	6.38262e+06	3.4707e+06	464371	2.72122e+06	852405	3.51449e+06	312141
Q15758	Neutral amino acid transporter B(0) OS=Homo sapiens OX=9606 GN=SLC1A5 PE=1 SV=2	SLC1A5	56.6	1.29703e+06	714742	4.01459e+06	182270	2.14374e+06	3.14167e+06	1.14035e+06	2.57997e+06	2.1159e+06	855471	5.45018e+06	2.73195e+06	705685	6.26395e+06	1.40591e+06	4.19474e+06	2.85905e+06	1.55554e+06	1.13636e+06	5.54376e+06	1.58367e+06	3.64845e+06	2.01875e+06	4.22548e+06	672667
P35611	Alpha-adducin OS=Homo sapiens OX=9606 GN=ADD1 PE=1 SV=2	ADD1	80.9			294333	481352		218973		856801			1.66961e+06		982019	1.24614e+06		954868	333261	841841		1.29456e+06	638611	601950	471554	604568	524554
Q9UHK6	Alpha-methylacyl-CoA racemase OS=Homo sapiens OX=9606 GN=AMACR PE=1 SV=2	AMACR	42.4										68217.3						686069
Q8N8V4	Ankyrin repeat and SAM domain-containing protein 4B OS=Homo sapiens OX=9606 GN=ANKS4B PE=1 SV=2	ANKS4B	46.6				114754			124776				124362	267561		561684		1.31781e+06								269984
Q9H4A4	Aminopeptidase B OS=Homo sapiens OX=9606 GN=RNPEP PE=1 SV=2	RNPEP	72.5	2.88229e+06	7.96355e+06	2.76115e+06	1.66603e+06	1.41524e+07	5.04427e+06	2.39843e+06	1.81462e+07	1.40079e+06	2.14208e+06	1.99825e+07	7.37722e+06	5.88247e+06	2.56471e+07	2.61316e+06	3.03611e+07	6.95032e+06	1.92313e+06	7.37961e+06	5.62339e+06	2.39123e+06	1.04302e+07	5.27924e+06	7.85968e+06	850274
P55196	Afadin OS=Homo sapiens OX=9606 GN=AFDN PE=1 SV=3	AFDN	206.7	325175	2.94619e+06	628581	418597	1.75094e+06	1.49095e+06	554312	1.14693e+06	800834	601575	7.12271e+06		9.57566e+06	2.21607e+06	175752	3.04649e+06	2.52291e+06	727864	496257	3.37513e+06	1.25941e+06	3.22746e+06		3.88052e+06	99260.2
P55056	Apolipoprotein C-IV OS=Homo sapiens OX=9606 GN=APOC4 PE=1 SV=1	APOC4	14.5				2.58253e+06														154348				2.08983e+06
Q15369	Elongin-C OS=Homo sapiens OX=9606 GN=ELOC PE=1 SV=1	ELOC	12.5	296851	1.38366e+06	532761	374752	974460	488432	321688	501183	226768	252047	1.7201e+06	456129	333096	1.55665e+06	50706.4	986439	457319	236684	201645	626547		383977	483092	987946	170748
O95834	Echinoderm microtubule-associated protein-like 2 OS=Homo sapiens OX=9606 GN=EML2 PE=1 SV=1	EML2	70.6	3.19857e+06	1.76215e+07	5.48426e+06	892792	9.93824e+06	6.7968e+06	2.77562e+06	7.12778e+06	1.6502e+06	6.49783e+06	1.64102e+07	4.60318e+06	1.54348e+07	9.66997e+06	1.07886e+06	8.24315e+06	5.67275e+06	4.37383e+06	5.62596e+06	7.66506e+06	2.93122e+06	4.33237e+07	8.29681e+06	7.80106e+06	1.47192e+06
Q6UWV6	Ectonucleotide pyrophosphatase/phosphodiesterase family member 7 OS=Homo sapiens OX=9606 GN=ENPP7 PE=1 SV=3	ENPP7	51.5	81453.8	2.34893e+06		1144109	6.45539e+06	3.14167e+06	485198	1.3724e+06	21821.3	984184	491166	9.60042e+06	1.20041e+06	726287	4.15396e+06	5.6203e+06	1.81279e+06	3.2057e+06	815642	325112	9.2341e+06	1.02544e+07	328632	2.17437e+06	219008
Q99075	Proheparin-binding EGF-like growth factor OS=Homo sapiens OX=9606 GN=HBEGF PE=1 SV=1	HBEGF	23.1											2.39181e+06											954387	2.56871e+06
P11142	Heat shock cognate 71 kDa protein OS=Homo sapiens OX=9606 GN=HSPA8 PE=1 SV=1	HSPA8	70.9	1.58161e+08	1.22639e+08	2.11447e+08	2.67574e+07	2.19344e+08	1.62552e+08	1.03782e+08	1.67233e+08	1.1864e+08	6.82376e+07	5.47851e+08	1.54554e+08	1.99803e+08	5.78373e+08	5.17711e+07	2.45284e+08	1.61392e+08	1.00564e+08	8.30093e+07	2.095e+08	9.98785e+07	1.56638e+08	1.38784e+08	2.6993e+08	4.27035e+07
P01742	Immunoglobulin heavy variable 1-69 OS=Homo sapiens OX=9606 GN=IGHV1-69 PE=1 SV=2	IGHV1-69	12.7		107627		197339	332464	439928						484088	604251		238432	704384	59925.7			1.15728e+06	1.41646e+06	702107
Q9Y366	Intraflagellar transport protein 52 homolog OS=Homo sapiens OX=9606 GN=IFT52 PE=1 SV=3	IFT52	49.7	532568	23577.8	721408	31598.1	47030.9	414675	513861		690916		1.71037e+06	737371	1.24803e+06	708234		136785	321250	49400.8	70098.2	62283.6		366321	111107	175368
Q12905	Interleukin enhancer-binding factor 2 OS=Homo sapiens OX=9606 GN=ILF2 PE=1 SV=2	ILF2	43		397365	97022.2	331721	203901	332903		232366	143712	117489		387638				371150	557871	618569	437594	422538	87134.5		1.52984e+06	915281
Q9UG01	Intraflagellar transport protein 172 homolog OS=Homo sapiens OX=9606 GN=IFT172 PE=1 SV=2	IFT172	197.5	785581	453561	1.06184e+06	75858.6	266308	899515	413981	308379	308049		2.36911e+06	345574	201845	1.06912e+06	51424.7	1.29728e+06	224374	58796.2	259399	1.65716e+06	378789	919251	217186	590153
P55010	Eukaryotic translation initiation factor 5 OS=Homo sapiens OX=9606 GN=EIF5 PE=1 SV=2	EIF5	49.2		531614					139454	188674		102997	2.13257e+06			438171		885172			88130.5			882084
P13646	Keratin, type I cytoskeletal 13 OS=Homo sapiens OX=9606 GN=KRT13 PE=1 SV=4	KRT13	49.6	3.34033e+08	1.81317e+10	2.21358e+08	3.84129e+08	1.02065e+10	3.16471e+08	5.88012e+07	2.1108e+08	2.16053e+08	3.17517e+09	2.27472e+08	1.75533e+08	1.94513e+08	1.10338e+08	2.98857e+08	1.64719e+08	1.80048e+08	4.72845e+08	4.40101e+08	1.41123e+08	1.43268e+08	2.1526e+08	1.99686e+09	2.27242e+08	2.11671e+08
P40121	Macrophage-capping protein OS=Homo sapiens OX=9606 GN=CAPG PE=1 SV=2	CAPG	38.5	1.45727e+07	2.192e+07	1.97523e+07	2.21218e+06	2.75669e+07	1.25328e+07	1.10717e+07	3.08893e+07	6.14896e+06	8.77806e+06	1.16716e+08	1.3668e+07	1.8633e+07	6.61773e+07	9.76779e+06	2.94455e+07	2.5867e+07	1.37107e+07	1.85258e+07	4.04983e+07	1.66012e+07	3.03321e+07	6.01027e+06	5.41416e+07	8.2648e+06
Q5T0F9	Coiled-coil and C2 domain-containing protein 1B OS=Homo sapiens OX=9606 GN=CC2D1B PE=1 SV=1	CC2D1B	94.2	3.53796e+06	735255	9.3277e+06	986465	1.57674e+06	5.04976e+06	3.04444e+06	1.67382e+06	2.16711e+06	524511	3.45992e+06	672142	581810	1.08143e+07	254055	2.05615e+06	3.34844e+06	784088	708110	4.84151e+06	830836	1.39135e+06	150732	3.00848e+06	527689
P16070	CD44 antigen OS=Homo sapiens OX=9606 GN=CD44 PE=1 SV=3	CD44	81.5	6.69165e+07	3.17623e+07	1.04695e+08	4606908	3.5631e+07	6.47418e+07	6.9406e+07	7.6282e+07	3.59806e+07	4.30422e+07	7.70664e+08	2.69431e+08	1.66105e+08	1.46808e+08	3.94995e+07	7.31404e+07	4.10637e+07	4.11048e+07	6.49658e+07	6.18221e+07	4.4539e+07	3.92374e+07	1.24536e+09	4.0994e+07	9.31355e+07
P12111	Collagen alpha-3(VI) chain OS=Homo sapiens OX=9606 GN=COL6A3 PE=1 SV=5	COL6A3	343.5	2.07376e+06	2.0825e+07	2.30406e+06	8.21833e+07	4.2654e+07	3.83664e+06	3.6813e+06	2.4108e+07	1.93156e+06	2.27503e+07	7.58118e+06	9.53357e+06	2.86608e+07	5.40607e+06	1.57462e+06	2.39617e+07	2.8301e+07	3.32823e+07	1.34973e+07	5.47672e+06	2.40125e+06	1.11811e+07	5.01495e+07	1.77433e+07	1.07916e+07
O15247	Chloride intracellular channel protein 2 OS=Homo sapiens OX=9606 GN=CLIC2 PE=1 SV=3	CLIC2	28.3		57032.1		3.19207e+06							34942.7								117399	930975		1.22755e+07
P35606	Coatomer subunit beta' OS=Homo sapiens OX=9606 GN=COPB2 PE=1 SV=2	COPB2	102.4		7.23882e+06	518641	2.63014e+06	7.65376e+06	1.02038e+06	890483	8.79456e+06	216720	3.83983e+06	1.09768e+06	1.87743e+07	2.41232e+07	891433	174155	1.35178e+07	5.6876e+06	3.24192e+06	8.30305e+06	403170	665586	5.24319e+06	8.74029e+06	767418	752868
Q9NRD9	Dual oxidase 1 OS=Homo sapiens OX=9606 GN=DUOX1 PE=1 SV=1	DUOX1	177.1	178343	242035				462264				122070	859508								114944					338275
Q14126	Desmoglein-2 OS=Homo sapiens OX=9606 GN=DSG2 PE=1 SV=2	DSG2	122.2		665188	41316.7	1.08024e+06	554848	82024.9	98000.2	67988	135249	97876.5	570204	766002	4.52871e+06	71734.4		746798	34306.5	99726.1	90159.7	674342	25315.5	248104	456113	1.4415e+06	31708.2
Q15075	Early endosome antigen 1 OS=Homo sapiens OX=9606 GN=EEA1 PE=1 SV=2	EEA1	162.4	684167	3.19275e+06	5.21884e+06	739587	261230	371309		2.66774e+06	1.21743e+06	1.22648e+06	3.29862e+06	97737.5	36382.6	1.6457e+06	849956	5.90225e+06			4.11656e+06	236020	3.02886e+06	1.21844e+07	1.11057e+08	3.10468e+06	6.67712e+06
Q6ZRV2	Protein FAM83H OS=Homo sapiens OX=9606 GN=FAM83H PE=1 SV=3	FAM83H	127	739663	2.01532e+06		44733.6	458690			107157	594101	70543.8	798762	144922		176898	74950.7	52109.8		203021		1.11737e+06		119807	563023
Q96IJ6	Mannose-1-phosphate guanyltransferase alpha OS=Homo sapiens OX=9606 GN=GMPPA PE=1 SV=1	GMPPA	46.3	3.97917e+06	957505	4.77688e+06	578371	1.05919e+06	2.08388e+06	1.69198e+06	2.18669e+06	3.36261e+06	1.0035e+06	1.76296e+06		2.89236e+06	6.79487e+06	1.06593e+06	2.51517e+06	442750	920684	2.15193e+06	2.04027e+06	1.52893e+06	2.36554e+06		2.7357e+06	1.3849e+06
P49841	Glycogen synthase kinase-3 beta OS=Homo sapiens OX=9606 GN=GSK3B PE=1 SV=2	GSK3B	46.7	611731										1.17766e+06			1.01876e+06
O95998	Interleukin-18-binding protein OS=Homo sapiens OX=9606 GN=IL18BP PE=1 SV=2	IL18BP	21.1		4.36584e+06	1.87846e+06	16125	8.48147e+06	1.25728e+06	558936	2.24091e+06		3.12243e+06	9.80898e+06	1.11623e+06	1.11244e+06	4.05902e+06	613517	7.95011e+06	939357	855004	7.63316e+06	7.03304e+06	1.87841e+06	1.34591e+06	2.24079e+06	3.58221e+06	592851
Q9Y624	Junctional adhesion molecule A OS=Homo sapiens OX=9606 GN=F11R PE=1 SV=1	F11R	32.6	1.69362e+06	2.4739e+06	5.08478e+06	107784	4.8445e+06	3.49799e+06	1.15704e+06	5.25515e+06	1.3124e+06	1.82949e+06	5.87502e+06	4.25997e+06	2.3223e+06	4.62718e+06	1.02207e+06	2.70792e+06	2.03584e+06	965715	2.21767e+06	1.07072e+06	877767	1.68723e+06	352064	3.84125e+06	1.68953e+06
O95373	Importin-7 OS=Homo sapiens OX=9606 GN=IPO7 PE=1 SV=1	IPO7	119.4	380681	613088	801944	135597	924928	1.04451e+06	227787	667214	145059	169642	1.43807e+06	114338		1.04962e+06	105426	1.41518e+06	634028	103939	669896	153442	116026	302006		152064	343454
P28288	ATP-binding cassette sub-family D member 3 OS=Homo sapiens OX=9606 GN=ABCD3 PE=1 SV=1	ABCD3	75.4	141506	1.60206e+06	163390	1.69718e+06	322054		70865.7		37160.7	104687		146365	43120.9			457884	144033					551398			99036.6
O60218	Aldo-keto reductase family 1 member B10 OS=Homo sapiens OX=9606 GN=AKR1B10 PE=1 SV=2	AKR1B10	36	849689	2.40156e+07	121786	1.46276e+06	1.13001e+07	342921	134675	1.65631e+06	78079.8	3.52492e+06	4.23035e+06	3.91088e+06	6.65876e+06	740386	472142	1.38789e+07	1.07251e+06	4.73595e+06	1.59963e+06	1.13792e+06	212531	929633	1.46033e+06	1.39365e+06	542659
O75891	Cytosolic 10-formyltetrahydrofolate dehydrogenase OS=Homo sapiens OX=9606 GN=ALDH1L1 PE=1 SV=2	ALDH1L1	98.8	3.60395e+07	1.88028e+07	1.27439e+08	1.92523e+07	3.95199e+07	4.3734e+07	4.74803e+07	6.80131e+07	4.38924e+07	2.01017e+07	4.04523e+07	4.47104e+06	1.59625e+07	1.4882e+08	1.766e+06	6.93516e+07	2.88004e+07	3.03041e+07	2.04244e+07	2.28327e+07	7.68806e+07	3.45977e+07	3.54736e+07	1.00815e+08	1.8227e+07
Q96HD9	N-acyl-aromatic-L-amino acid amidohydrolase (carboxylate-forming) OS=Homo sapiens OX=9606 GN=ACY3 PE=1 SV=1	ACY3	35.2	2.85852e+06	163121	4.07741e+06		3.91127e+06	2.66978e+06	2.10532e+06	1.20818e+06	1.78935e+06		7.42863e+06	1.11649e+06	115417	7.79836e+06	59295.6	2.78035e+06	521528	616228	266935		192080	818401	3.23917e+06	835197	57975.5
O95433	Activator of 90 kDa heat shock protein ATPase homolog 1 OS=Homo sapiens OX=9606 GN=AHSA1 PE=1 SV=1	AHSA1	38.3		271399	1.52842e+06	127411	687501					138641	212007			986390	19983.4	487593	178065	309482	216929		486913
P03950	Angiogenin OS=Homo sapiens OX=9606 GN=ANG PE=1 SV=1	ANG	16.5	1.09269e+07	399761	2.21816e+07	1.42827e+07	814436	1.48747e+07	6.42321e+06	1.18681e+06	1.30835e+06	356351	631707	1.44274e+06	1.0016e+06	2.08676e+06	209993	1.57096e+07	1.93159e+06	423599	1.682e+06	1.13052e+06	527289	2.18087e+07	7.56813e+06	2.48021e+06	261891
O14744	Protein arginine N-methyltransferase 5 OS=Homo sapiens OX=9606 GN=PRMT5 PE=1 SV=4	PRMT5	72.6		606695	347466	256954	652085	241891	535317	710518	128991	346287	399691	6.62363e+06	3.23272e+06	501694	131556	1.25136e+06		512612	433058	152940				152854
P00742	Coagulation factor X OS=Homo sapiens OX=9606 GN=F10 PE=1 SV=2	F10	54.7		129563		3.47921e+06		265445	71206.4				683130	3.58745e+06	1.91227e+06			4.09188e+06				288872		5.46056e+06	197537	154640
Q14254	Flotillin-2 OS=Homo sapiens OX=9606 GN=FLOT2 PE=1 SV=2	FLOT2	47	1.6547e+07	1.07465e+07	1.82345e+07	6.82822e+06	5.1512e+07	1.63812e+07	9.76791e+06	4.10594e+07	9.80533e+06	1.41679e+07	6.53105e+07	4.17352e+07	3.54312e+07	7.96404e+07	6.7506e+06	5.84308e+07	2.62757e+07	2.81423e+07	7.33148e+06	5.94375e+07	1.49641e+07	2.30486e+07	823890	3.85034e+07	5.38197e+06
P20930	Filaggrin OS=Homo sapiens OX=9606 GN=FLG PE=1 SV=3	FLG	434.9	670880	6.04222e+06	774982	2.0818e+07	1.65947e+07	1.74921e+06	490881	890394	319729	2.05976e+06		491878	143679	941327	155114	2.442e+06	8.15458e+06	1.57192e+06	3.35851e+06	2.34359e+06	552762	1.00456e+07	9.23362e+06	5.12023e+06	2.10524e+06
Q6ZVX7	F-box only protein 50 OS=Homo sapiens OX=9606 GN=NCCRP1 PE=1 SV=1	NCCRP1	30.8	639059	1.36828e+07	2.16885e+06	2.44103e+06	6.96631e+06	1.75753e+06	1.40664e+06	1.42494e+06	553221	4.02137e+06	1.33466e+07	2.31895e+06	3.94432e+06	1.95663e+06	680848	1.90036e+07	2.90442e+06	1.42071e+07	6.40297e+06	1.66985e+06	215433	2.26361e+06	1.64944e+07	4.23952e+06	1.19389e+06
P51610	Host cell factor 1 OS=Homo sapiens OX=9606 GN=HCFC1 PE=1 SV=2	HCFC1	208.6																						8.01202e+06
Q96AC1	Fermitin family homolog 2 OS=Homo sapiens OX=9606 GN=FERMT2 PE=1 SV=1	FERMT2	77.8	2.12718e+07	8.36013e+06	2.37202e+07	54615.8	2.2682e+07	1.49082e+07	1.61062e+06	1.24448e+07	6.44376e+06	1.53785e+07	1.79852e+07	5.39001e+06	6.2305e+06	3.63432e+07	2.30037e+06	1.74676e+07	1.07207e+07	2.40656e+06	2.51933e+07	7.5334e+06	7.83005e+06	8.10063e+06	3.72809e+06	2.02467e+07	1.66232e+06
Q03591	Complement factor H-related protein 1 OS=Homo sapiens OX=9606 GN=CFHR1 PE=1 SV=2	CFHR1	37.6	2.99731e+06	1.04195e+06	3.26324e+06	2.33286e+08	872778	3.16883e+06	7.07876e+06	2.08794e+06	1.3944e+06	1.12628e+06	2.57038e+06	1.69615e+06	638675	6.67961e+06	566769	1.74085e+07	2.48761e+06	4.65325e+06	3.5758e+06	2.24825e+06	5.0403e+06	1.89453e+06	1.55998e+07	4.50382e+06	4.30881e+06
P02792	Ferritin light chain OS=Homo sapiens OX=9606 GN=FTL PE=1 SV=2	FTL	20	3.19867e+07	2.84856e+07	5.46546e+07	1.23881e+07	6.00239e+07	2.45528e+07	3.78147e+07	5.12842e+07	4.8991e+07	2.18827e+07	5.06545e+07	3.97531e+07	2.96361e+07	2.05182e+08	1.56815e+07	2.65662e+08	2.16889e+07	3.17231e+07	3.23015e+07	1.42776e+07	1.88657e+07	2.68761e+07	8.65623e+07	3.48712e+07	2.59478e+07
Q96LB3	Intraflagellar transport protein 74 homolog OS=Homo sapiens OX=9606 GN=IFT74 PE=1 SV=1	IFT74	69.2	162578		244076				64144.2				1.34331e+06					329733							944021		47963.6
O43432	Eukaryotic translation initiation factor 4 gamma 3 OS=Homo sapiens OX=9606 GN=EIF4G3 PE=1 SV=2	EIF4G3	176.5	91554.7		160437					202937	460038		309145			224247		309253			92297.2	654384	632705	1.62484e+06	942077	316350	3.42218e+06
P05091	Aldehyde dehydrogenase, mitochondrial OS=Homo sapiens OX=9606 GN=ALDH2 PE=1 SV=2	ALDH2	56.3	3.31299e+06	5.84823e+06	6.45771e+06	6.54459e+06	1.7381e+07	3.95661e+06	4.74323e+06	1.32332e+07	3.2868e+06	4.63022e+06	1.45847e+07	981872	1.70168e+06	1.67791e+07		2.77853e+07	9.81949e+06	5.93979e+06	1.13291e+07	280025		682001			1.76181e+06
P14550	Aldo-keto reductase family 1 member A1 OS=Homo sapiens OX=9606 GN=AKR1A1 PE=1 SV=3	AKR1A1	36.6	1.43181e+07	1.67575e+07	3.80854e+07	8.13005e+06	2.72184e+07	1.852e+07	2.56127e+07	3.47123e+07	1.02195e+07	9.54602e+06	3.61352e+07	1.0178e+07	1.21825e+07	7.64783e+07	4.07297e+06	8.21419e+07	1.50388e+07	2.23714e+07	1.80165e+07	1.06886e+07	3.10704e+06	6.74453e+06	1.7744e+07	1.41061e+07	1.24476e+07
Q9UEY8	Gamma-adducin OS=Homo sapiens OX=9606 GN=ADD3 PE=1 SV=1	ADD3	79.1			291129			236727	104105	200338	330856		953795			507157	380781	558441	326445	180217	154812	204759				442285
O76027	Annexin A9 OS=Homo sapiens OX=9606 GN=ANXA9 PE=1 SV=3	ANXA9	38.3	9.35191e+06	4.89352e+07	8.62174e+06	6.11516e+06	9.00537e+07	1.34709e+08	1.0776e+07	4.77863e+07	1.18091e+07	3.04959e+07	1.94627e+08	1.16576e+08	2.20589e+08	3.21459e+07	6.50017e+07	1.11262e+08	7.94659e+07	2.2115e+07	3.51051e+07	5.47501e+07	1.89281e+07	6.46441e+07	5.77723e+06	3.47351e+07	6.34831e+06
O00115	Deoxyribonuclease-2-alpha OS=Homo sapiens OX=9606 GN=DNASE2 PE=1 SV=2	DNASE2	39.6	867509	6.17404e+06		1.85139e+06	7.18943e+06	739063	561597	3.46033e+06	489553	5.48626e+06	1.04944e+06	2.3147e+06	2.52653e+06	760460	423658	1.15592e+07	6.70185e+06	2.51791e+06	3.02307e+06	515933		5.56645e+06	6.63555e+06	1.50802e+06	1.01808e+06
Q9UHL4	Dipeptidyl peptidase 2 OS=Homo sapiens OX=9606 GN=DPP7 PE=1 SV=3	DPP7	54.3	3.82781e+06	2.25136e+07	2.7555e+06	1.15207e+07	3.70026e+07	2.59568e+06	2.01632e+06	3.76924e+07	3.26048e+06	1.87585e+07	4.72827e+06	5.5767e+06	5.19501e+06	6.86072e+06	919119	4.66178e+07	1.32745e+07	2.07525e+07	8.93132e+06	8.12374e+06	1.15994e+06	9.53134e+06	2.37619e+07	1.34908e+07	1.07626e+06
Q8NEU8	DCC-interacting protein 13-beta OS=Homo sapiens OX=9606 GN=APPL2 PE=1 SV=3	APPL2	74.4	7.51333e+06	5.28174e+06	1.10346e+07	2.37946e+06	1.3658e+07	5.13458e+06	6.69501e+06	5.08911e+06	2.09616e+06	3.30945e+06	1.45415e+07	2.17695e+06	8.10174e+06	6.60919e+06	940412	4.36652e+06	1.60718e+06	2.75482e+06	2.4443e+06	3.86275e+06	1.16971e+06	5.33259e+06	1.85487e+06	3.64374e+06	532501
P35754	Glutaredoxin-1 OS=Homo sapiens OX=9606 GN=GLRX PE=1 SV=2	GLRX	11.8	7.8323e+06	2.33667e+06	9.76325e+06		5.79739e+06	1.1582e+07	4.89227e+06	9.91145e+06	5.29455e+06	4.57054e+06	1.74714e+07	8.75817e+06	4.55683e+06	1.89851e+07	846677	4.98112e+06	8.99607e+06	1.06039e+06	2.79283e+06	1.97447e+06	4.22635e+06	7.01083e+06	349437	6.52161e+06	1.37549e+06
P78417	Glutathione S-transferase omega-1 OS=Homo sapiens OX=9606 GN=GSTO1 PE=1 SV=2	GSTO1	27.5	7.76616e+06	9.01233e+06	1.58291e+07	310495	1.98636e+07	1.45496e+07	8.45095e+06	9.66399e+06	3.61496e+06	3.34019e+06	4.1571e+07	8.19207e+06	1.1685e+07	3.34704e+07	2.82541e+06	9.10205e+06	7.8748e+06	5.56078e+06	1.07944e+07	2.78951e+07	4.84972e+06	7.63507e+06	988058	1.91725e+07	1.8137e+06
P00390	Glutathione reductase, mitochondrial OS=Homo sapiens OX=9606 GN=GSR PE=1 SV=2	GSR	56.2	3.16917e+06	2.46104e+06	5.66913e+06	2.0279e+06	4.97179e+06	4.38895e+06	3.52562e+06	4.31362e+06	2.83418e+06	942418	1.09578e+07	6.44177e+06	9.42152e+06	1.25373e+07	712486	7.46541e+06	4.45956e+06	2.12262e+06	3.90592e+06	6.05404e+06	2.12551e+06	1.71744e+06	1.7157e+06	4.487e+06	792622
P48637	Glutathione synthetase OS=Homo sapiens OX=9606 GN=GSS PE=1 SV=1	GSS	52.4	1.98363e+06	981248	3.17657e+06		4.21808e+06	2.81913e+06	1.44539e+06	2.06109e+06	2.16139e+06	995813	1.06083e+07	3.2897e+06	1.82328e+06	7.85034e+06	526399	2.31199e+06	1.8194e+06	1.62184e+06	1.94676e+06	2.63651e+06	453283	2.78154e+06	593680	3.40927e+06	1.57629e+06
P05981	Serine protease hepsin OS=Homo sapiens OX=9606 GN=HPN PE=1 SV=1	HPN	45	2.36924e+07	5.89365e+06	1.52451e+07	1.17613e+07	1.79655e+07	1.41702e+07	6.50285e+06	1.32774e+07	6.70625e+06	7.57819e+06	3.86454e+07	1.31802e+07	2.34719e+07	1.70843e+07	4.74979e+06	5.79132e+06	1.17474e+07	9.51902e+06	9.64107e+06	6.18553e+06	3.52081e+06	5.9082e+06	5.228e+06	1.20999e+07	2.99151e+06
A0A0C4DH34	Immunoglobulin heavy variable 4-28 OS=Homo sapiens OX=9606 GN=IGHV4-28 PE=3 SV=1	IGHV4-28	13.1	3.356e+06	6.55623e+06	2.70611e+06	3.1869e+07	1.01151e+07	4.27163e+06	354105	1.50819e+07	5.7254e+06	4.62967e+06	1.86425e+06	649682	622317	1.90146e+07	2.01419e+06	4.69585e+06	1.51662e+07	1.22936e+07	5.01199e+06	2.64004e+07	3.69139e+07	3.13799e+07	2.39732e+06	1.92516e+07	6.82198e+06
Q9Y2E5	Epididymis-specific alpha-mannosidase OS=Homo sapiens OX=9606 GN=MAN2B2 PE=1 SV=4	MAN2B2	113.9	7.89836e+06	1.65322e+07	5.1987e+07	8.20761e+06	3.88587e+07	3.07835e+07	5.73809e+06	3.55209e+07	1.58444e+07	1.651e+07	4.50613e+07	2.64937e+07	1.30501e+07	7.3839e+07	3.32625e+06	3.6673e+07	2.71162e+07	1.98629e+07	2.03258e+07	1.8504e+07	2.30462e+07	3.22948e+07	2.48606e+08	4.85461e+07	2.43323e+07
Q641Q3	Meteorin-like protein OS=Homo sapiens OX=9606 GN=METRNL PE=2 SV=1	METRNL	34.4	175773	405001	976678	946876	206371		157140	532964		337094			425345	330729		891375		343065	103816		111385	2.86172e+06	141997		68814.4
O15374	Monocarboxylate transporter 5 OS=Homo sapiens OX=9606 GN=SLC16A4 PE=1 SV=1	SLC16A4	54			1.08079e+06		1.31859e+06	785828	505991	1.2985e+06	345437	612985	392842		606255	1.51508e+06		803033	716270		163586	258392	226303		790313	316050
O15439	Multidrug resistance-associated protein 4 OS=Homo sapiens OX=9606 GN=ABCC4 PE=1 SV=3	ABCC4	149.4	1.27748e+06	117957	1.06441e+06	4.27485e+06	1.12233e+06	1.50289e+06	1.12129e+06	2.99684e+06	317552	110089	4.75911e+06	5.35548e+06	2.93849e+06	2.93379e+06	1.56441e+06	5.89612e+06	2.26024e+06	1.14638e+06	2.07254e+06	5.45414e+06	2.58232e+06	2.93578e+06	658807	3.42477e+06	1.95487e+06
Q6W4X9	Mucin-6 OS=Homo sapiens OX=9606 GN=MUC6 PE=1 SV=3	MUC6	256.9	1.16212e+06	2.40572e+06	9.98185e+06	618398	1.63173e+06	8.29928e+06	8.41582e+06	3.94908e+06	3.68466e+06	6.45953e+06	1.74025e+07	692516	3.14213e+06	4.6875e+06	1.15227e+06	4.71502e+06	4.06732e+06	4.57955e+06	3.74322e+06	2.26188e+06	874379	4.41664e+06	5.41133e+06	6.38846e+06	561726
Q96CV9	Optineurin OS=Homo sapiens OX=9606 GN=OPTN PE=1 SV=3	OPTN	65.9		1.12273e+06			1.53085e+06					619987	3.11918e+06	166306							803473				9.12203e+06		1.4536e+06
Q969R2	Oxysterol-binding protein 2 OS=Homo sapiens OX=9606 GN=OSBP2 PE=1 SV=2	OSBP2	101.2			444834			477900	290201				1.16043e+06			554449		472216	413030			330517		1.0952e+06		350237
Q8IYS5	Osteoclast-associated immunoglobulin-like receptor OS=Homo sapiens OX=9606 GN=OSCAR PE=1 SV=3	OSCAR	30.5	2.17656e+06	1.68901e+06	1.23061e+06		2.61915e+06	541566	299908	1.37558e+06	181428	1.86803e+06	329031		4.58607e+06			1.4374e+06	1.64501e+06	322539	1.8869e+06	4.78463e+06	1.34522e+06	823369			453152
O00151	PDZ and LIM domain protein 1 OS=Homo sapiens OX=9606 GN=PDLIM1 PE=1 SV=4	PDLIM1	36	1.33013e+07	1.09401e+07	3.99055e+06	2.16384e+06	9.71808e+06	1.07638e+07	1.38686e+07	1.34331e+07	7.69309e+06	1.30102e+07	1.38687e+07	4.02861e+06	2.74365e+06	8.43147e+06	1.30122e+07	9.1103e+06	869340	1.0132e+07	1.05396e+07	3.72121e+06	5.79537e+06	3.38209e+06	1.34641e+07	1.11101e+07	5.29584e+06
Q9UKK3	Protein mono-ADP-ribosyltransferase PARP4 OS=Homo sapiens OX=9606 GN=PARP4 PE=1 SV=3	PARP4	192.5		300972	390163	194718	283967	161920	854386	167641		91487	773386	610925		223980		1.45697e+06	1.00022e+06	141504	420375	134451	174046	799367	1.61325e+06	528350
Q14767	Latent-transforming growth factor beta-binding protein 2 OS=Homo sapiens OX=9606 GN=LTBP2 PE=1 SV=3	LTBP2	194.9	1.62694e+07	1.33925e+07	3.04306e+07	3.5191e+06	2.09163e+07	2.54911e+07	1.26571e+07	2.35349e+07	1.18945e+07	7.8101e+06	1.58892e+08	1.31606e+06	5.99122e+06	4.70198e+07	6.14909e+06	1.23051e+07	3.60395e+07	1.16464e+07	1.25789e+07	4.68243e+07	9.03532e+06	1.8767e+07	6.60511e+07	4.4609e+07	4.65763e+07
P09237	Matrilysin OS=Homo sapiens OX=9606 GN=MMP7 PE=1 SV=1	MMP7	29.7		217853	670115	6.36231e+06	2.56596e+06	806519	563078	3.17554e+06	2.07743e+06	211026	315289	343405	322492	246974	46877.5	4.61142e+06	4.05231e+06	893460	2.68789e+06	2.53754e+06	1.88521e+06	372265		1.10956e+06	1.515e+06
P21741	Midkine OS=Homo sapiens OX=9606 GN=MDK PE=1 SV=1	MDK	15.6		104924	361397		76284.4	408728	34356.4	214702	134796	168530					85785.9	817288	378196		227411						83482.9
Q96S97	Myeloid-associated differentiation marker OS=Homo sapiens OX=9606 GN=MYADM PE=1 SV=2	MYADM	35.3			282283	408017	238081	303883	133514	361903	97202.6		1.013e+06	2.66913e+06	765835	286225		822439							1.26466e+06		205887
Q96GW7	Brevican core protein OS=Homo sapiens OX=9606 GN=BCAN PE=1 SV=2	BCAN	99.1	571489	559627			1.48154e+06		102210	1.32336e+06		893283	1.67229e+07				93205		264000	153219	7.01056e+06	6.42361e+06		746949	1.7614e+06		3.0214e+06
Q8WZA1	Protein O-linked-mannose beta-1,2-N-acetylglucosaminyltransferase 1 OS=Homo sapiens OX=9606 GN=POMGNT1 PE=1 SV=2	POMGNT1	75.2		1.09265e+06		5.90176e+06	1.4186e+06		35128.7	2.6056e+06		1.01668e+06	338890		4.16389e+06	58132		1.76886e+06	770136	758353	321671			172789		122294	99100.9
P01762	Immunoglobulin heavy variable 3-11 OS=Homo sapiens OX=9606 GN=IGHV3-11 PE=1 SV=2	IGHV3-11	12.9	49733.1	159080	131753	1309930	389661	531005		128053	721003	59150.9	12352.7	200740	368322	717389		98727.1	1.74974e+06	316756	116949		241465	1.02646e+06		1.95144e+06	317615
O75144	ICOS ligand OS=Homo sapiens OX=9606 GN=ICOSLG PE=1 SV=2	ICOSLG	33.3	451360	598344	346336	404477	889227	181742	1.75235e+06	1.06609e+06		786838	1.25053e+07	1.09594e+07	2.63232e+07	1.25338e+06	213884	1.05202e+06	582388	1.17769e+06	1.07636e+06	685871	458730	362508	6.6493e+06	966443	1.34288e+06
Q9NSB4	Keratin, type II cuticular Hb2 OS=Homo sapiens OX=9606 GN=KRT82 PE=1 SV=3	KRT82	56.6		121651	553825				327782	80658.4	407783	4.26796e+08	453318	3.34167e+06	2.09899e+06		166175	310334		255979			316494	3.09007e+06		192454
Q15418	Ribosomal protein S6 kinase alpha-1 OS=Homo sapiens OX=9606 GN=RPS6KA1 PE=1 SV=2	RPS6KA1	82.7	295115	115547	347417		153777	301270	80297.8	205584	138513	48641.5	654228	53444.5	13220.1	709814	31161.9	362394	180035	129678	103144	192287	54584.9		221171	405535	91373.6
A0A075B6I9	Immunoglobulin lambda variable 7-46 OS=Homo sapiens OX=9606 GN=IGLV7-46 PE=3 SV=4	IGLV7-46	12.5	2.31686e+06	6.56162e+07	8.71976e+06	4.51765e+07	5.0077e+07	1.59123e+07	1.93566e+07	5.55694e+07	3.25183e+07	3.98763e+07	2.49708e+07	3.95832e+07	6.03487e+07	4.08202e+07	8.03266e+06	2.94201e+07	8.45912e+07	4.11105e+07	3.87654e+07	8.56295e+07	5.40658e+07	4.83778e+07	8.16215e+06	7.64348e+07	4.22062e+07
Q8NDC0	MAPK-interacting and spindle-stabilizing protein-like OS=Homo sapiens OX=9606 GN=MAPK1IP1L PE=1 SV=4	MAPK1IP1L	24.3	1.23966e+06	614853	2.22024e+06		889590	2.59367e+06	1.09543e+06	1.31313e+06	1.42685e+06	705921	6.696e+06	1.97559e+06	1.36828e+06	4.86816e+06		722072	1.82988e+06	1.36161e+06		5.60797e+06	1.06655e+06	1.63573e+06	725495	1.74035e+06
Q13421	Mesothelin OS=Homo sapiens OX=9606 GN=MSLN PE=1 SV=2	MSLN	68.9										855621			2.16191e+06							228701
Q16822	Phosphoenolpyruvate carboxykinase [GTP], mitochondrial OS=Homo sapiens OX=9606 GN=PCK2 PE=1 SV=4	PCK2	70.7		526494		418828	1.10403e+06	307783	292052	559878	191973	577166	525012	965481		497063	225400	3.91263e+06	319736		726585	653358		2.7036e+06	4.17619e+06	693590	464324
A0A0J9YXX1	Immunoglobulin heavy variable 5-10-1 OS=Homo sapiens OX=9606 GN=IGHV5-10-1 PE=3 SV=1	IGHV5-10-1	12.8		78982		914645		974417		2.69415e+06	300273	804307	70374.8	4.6515e+06	640936	6.94924e+06	469705	74804.2	2.74063e+06		2.93185e+06	70000.5	1.67659e+06	4.10068e+06		2.60144e+06	8.47897e+06
P48668	Keratin, type II cytoskeletal 6C OS=Homo sapiens OX=9606 GN=KRT6C PE=1 SV=3	KRT6C	60	531372	6.7733e+06	798644		4.68198e+06	1.46435e+06	828007		1.09752e+06	2.08785e+06	7.92061e+06	4.41083e+06	2.90194e+06	2.54209e+06	982713	259270	264892	1.81776e+06	791035	893074	1.28507e+06	2.12013e+06	6.359e+07		5.82849e+06
Q9BYR9	Keratin-associated protein 2-4 OS=Homo sapiens OX=9606 GN=KRTAP2-4 PE=1 SV=1	KRTAP2-4	13.5		1.12318e+06	51044.5				8774.99			3.22693e+08	1.69722e+06	11859.7	14807.4		441922	132519		1277.54	750990		1.13018e+06		1.56102e+06		75639.5
P13591	Neural cell adhesion molecule 1 OS=Homo sapiens OX=9606 GN=NCAM1 PE=1 SV=3	NCAM1	94.5		487815		1.89775e+06	1.12405e+06	1.48936e+06	1.04535e+06	1.43712e+06	4.57337e+06	594860	9.44536e+06	2.16793e+07	1.42683e+07	993263	100038	2.72703e+06	907128	179337	953406	1.51693e+06		2.65539e+06	5.12054e+06	1.51034e+06	3.7239e+06
Q13508	Ecto-ADP-ribosyltransferase 3 OS=Homo sapiens OX=9606 GN=ART3 PE=1 SV=2	ART3	43.9	2.46269e+06	2.80459e+06	513320	6.30954e+06	4.49025e+06	3.7318e+06	177220	2.45454e+06		509399	1.53255e+07	5.42075e+06	7.3364e+06	408127	1.19697e+06	5.84263e+06	5.50731e+06	706225	468866		1.79198e+06	1.80339e+06	8.40983e+06	977480	1.35902e+06
Q99972	Myocilin OS=Homo sapiens OX=9606 GN=MYOC PE=1 SV=2	MYOC	56.9	2.14471e+06	1.56347e+06	4.33404e+06	1.5151e+07	2.47753e+06	2.83168e+06	2.64375e+06	3.88027e+06	942313	2.35697e+06	1.5886e+06	520879	1.73324e+06	4.55445e+06	441892	7.00024e+06	5.49479e+06	6.32201e+06	2.29701e+06	743910		1.00231e+07	2.07608e+06	3.7711e+06	234303
Q8IW45	ATP-dependent (S)-NAD(P)H-hydrate dehydratase OS=Homo sapiens OX=9606 GN=NAXD PE=1 SV=1	NAXD	36.6		112550	634124	317759	1.01696e+06	132095	226979	582126	567449	92363.5	1.6365e+06	163143	559596	1.16731e+06	50618.4	1.00355e+06	502809	308280	694489	402712		103565	810665	693834	224948
P34059	N-acetylgalactosamine-6-sulfatase OS=Homo sapiens OX=9606 GN=GALNS PE=1 SV=1	GALNS	58	4.3186e+07	4.53834e+06	2.60711e+07	7.70825e+06	2.76698e+07	3.00554e+07	3.22234e+06	8.79021e+06	8.84021e+06	6.66299e+06	1.55175e+07	6.65831e+06	2.90416e+06	3.77422e+07	1.05468e+06	3.68675e+07	2.792e+07	1.65232e+07	3.66187e+06	1.18312e+06	5.51409e+06	5.00625e+06	2.14595e+07	1.87164e+07	1.10195e+06
P14314	Glucosidase 2 subunit beta OS=Homo sapiens OX=9606 GN=PRKCSH PE=1 SV=2	PRKCSH	59.4	1.0159e+06	4.34914e+06	1.20714e+06	83597.2	1.44501e+06	48036.2	699571	913331	35834	208645	1.13676e+06	1.68593e+06	489065	1.66051e+06		887779	262324	722538	553826	8.22764e+06	532562	983419	471167	609604	127596
P09471	Guanine nucleotide-binding protein G(o) subunit alpha OS=Homo sapiens OX=9606 GN=GNAO1 PE=1 SV=4	GNAO1	40	894742	339990	427983	442486	227805	981902	212272	647054	209482	585846	312249	327536	36964.5	726370	719039	959306	871683	72100	74275.8	40027.2	2.50516e+06	739712		948769
P15586	N-acetylglucosamine-6-sulfatase OS=Homo sapiens OX=9606 GN=GNS PE=1 SV=3	GNS	62	1.90883e+07	1.18239e+07	1.00623e+07	1.56658e+07	3.13466e+07	1.75596e+07	1.70933e+07	1.88181e+07	1.40114e+07	1.25427e+07	8.17615e+07	4.51463e+07	1.5774e+07	2.7276e+07	3.66021e+06	5.87592e+07	4.7441e+07	2.70176e+07	1.60716e+07	8.70909e+06	1.34651e+07	1.21042e+07	7.28873e+07	5.60423e+07	5.90546e+07
P34896	Serine hydroxymethyltransferase, cytosolic OS=Homo sapiens OX=9606 GN=SHMT1 PE=1 SV=1	SHMT1	53	1.63812e+07	1.98558e+07	3.54321e+07	8.45156e+06	7.03023e+07	1.63387e+07	3.43348e+07	6.90268e+07	1.19565e+07	2.04453e+07	3.17887e+07	2.40261e+07	1.54961e+07	5.42093e+07	2.6946e+06	9.17415e+07	2.57312e+07	2.95984e+07	1.57388e+07	5.16361e+06	2.10792e+06	2.1857e+06	1.78722e+07	2.10566e+07	1.07936e+07
Q06033	Inter-alpha-trypsin inhibitor heavy chain H3 OS=Homo sapiens OX=9606 GN=ITIH3 PE=1 SV=2	ITIH3	99.8	1.22396e+06	5.15912e+06		5.27613e+06	3.65316e+06	2.27229e+06	513695	372715	2.7595e+06	987205	658767	3.80658e+07	1.71819e+07	696071	917045	394975	1.79486e+06	1.40598e+06	1.31467e+06	3.26961e+06	474458	1.47064e+06	3.80664e+06	2.84524e+06	401317
Q9GZZ8	Extracellular glycoprotein lacritin OS=Homo sapiens OX=9606 GN=LACRT PE=1 SV=1	LACRT	14.2							4.87135e+06					533855				473335				235495			1.06176e+06
P01619	Immunoglobulin kappa variable 3-20 OS=Homo sapiens OX=9606 GN=IGKV3-20 PE=1 SV=2	IGKV3-20	12.5	345983	7.76018e+07	1.04227e+07	6.83105e+07	4.46215e+07	5.83323e+06	1.73984e+07	5.73122e+07	4.20786e+07	2.83546e+07	7.98136e+06	2.99756e+07	2.00213e+08	5.14023e+07	3.35804e+06	2.78585e+07	9.14982e+07	5.4048e+07	6.14956e+07	1.62616e+08	1.02224e+08	3.14417e+07	8.83036e+06	7.54174e+07	4.97935e+07
P01703	Immunoglobulin lambda variable 1-40 OS=Homo sapiens OX=9606 GN=IGLV1-40 PE=1 SV=2	IGLV1-40	12.3		3.14803e+06	603805	6.97411e+06	1.8744e+06	1.77169e+06	535743	3.27869e+06	2.46151e+06	1.89034e+06	563070	5.55615e+06	7.00607e+06	4.25182e+06		3.36042e+06	1.09023e+07	5.17673e+06	2.96209e+06	1.71899e+07	3.78902e+06	1.24515e+07	2.69805e+07	8.67711e+06	7.93553e+06
Q92542	Nicastrin OS=Homo sapiens OX=9606 GN=NCSTN PE=1 SV=2	NCSTN	78.4	2.33752e+07	2.32577e+06	6.71628e+06	2.12904e+06	1.31663e+07	1.77359e+07	7.11958e+06	5.49899e+06	5.7112e+06	3.12905e+06	9.29995e+06	1.23355e+07	8.31407e+06	1.38196e+07	1.11522e+07	1.84648e+07	3.88206e+06	4.87599e+06	3.29975e+06	4.29425e+06	1.84226e+06	4.49418e+06	2.82668e+07	3.18782e+06	859990
P80303	Nucleobindin-2 OS=Homo sapiens OX=9606 GN=NUCB2 PE=1 SV=3	NUCB2	50.2		584717		103615	59026.7	500059				80619.2			895170			339017	96204.1			309498					45659.8
Q15365	Poly(rC)-binding protein 1 OS=Homo sapiens OX=9606 GN=PCBP1 PE=1 SV=2	PCBP1	37.5	5.13102e+06	1.89343e+07	7.73501e+06	1.60063e+06	1.5081e+07	7.07715e+06	3.94124e+06	1.17511e+07	2.20984e+06	5.25666e+06	3.57167e+07	3.13828e+06	7.15729e+06	1.60154e+07	1.79063e+06	2.0577e+07	7.62048e+06	6.50739e+06	8.88116e+06	1.37524e+07	2.52694e+06	8.08701e+06	1.116e+06	1.43339e+07	2.33332e+06
Q5SRE7	Phytanoyl-CoA dioxygenase domain-containing protein 1 OS=Homo sapiens OX=9606 GN=PHYHD1 PE=1 SV=2	PHYHD1	32.4	99702.2	423833	199183		420091	264855	364242	1.26683e+06	224709	266969	837198	239476	348622	1.20965e+06	191086	1.22674e+06	3.46492e+06	569042	773080	1.1007e+06	555868	697412		482904	108016
P08237	ATP-dependent 6-phosphofructokinase, muscle type OS=Homo sapiens OX=9606 GN=PFKM PE=1 SV=2	PFKM	85.1	635523	3.33394e+07	1.27963e+06	6.72707e+08	5.28339e+07	1.16656e+06	2.67042e+06	3.34871e+07	4.9504e+06	2.65641e+07	3.91432e+06	2.84167e+06	3.76953e+07	8.3934e+06	318161	1.37297e+07	2.07942e+06	2.09188e+08	4.1692e+07	2.71875e+06	161303	339788	180178	3.48099e+06	6.39016e+07
Q9UBV8	Peflin OS=Homo sapiens OX=9606 GN=PEF1 PE=1 SV=1	PEF1	30.4	1.42454e+07	2.37526e+07	2.4335e+07	6.22784e+06	3.49223e+07	7.7737e+06	3.43538e+06	4.30221e+07	1.50282e+07	1.73522e+07	7.50767e+07	1.92304e+07	2.24523e+07	7.22641e+07	7.48637e+06	2.12486e+07	1.34433e+07	1.85623e+07	2.14771e+07	1.23211e+08	3.27066e+07	3.51789e+07	2.18978e+07	2.30186e+07	4.43686e+06
A0A075B6R2	Immunoglobulin heavy variable 4-4 OS=Homo sapiens OX=9606 GN=IGHV4-4 PE=3 SV=2	IGHV4-4	12.8		105684		1.44585e+06	83373.6		1.21482e+06			48409.9		116996		57789.1	390766		241656	2.4809e+06	33323.4	238763		671290		224310
Q14624	Inter-alpha-trypsin inhibitor heavy chain H4 OS=Homo sapiens OX=9606 GN=ITIH4 PE=1 SV=4	ITIH4	103.3	6.2108e+06	4.99858e+08	5.23866e+06	2.20697e+09	4.19343e+08	1.69937e+07	4.8031e+07	6.82645e+08	1.10634e+07	5.64692e+08	2.24289e+07	3.3877e+08	1.51245e+09	2.66983e+07	2.16469e+07	2.91987e+08	3.39071e+08	8.47847e+08	4.80281e+08	4.23656e+07	1.5218e+07	1.69191e+08	1.90504e+07	2.74794e+08	5.63387e+07
Q13683	Integrin alpha-7 OS=Homo sapiens OX=9606 GN=ITGA7 PE=1 SV=3	ITGA7	128.9	2.4891e+06	815433	3.04163e+06	47559.8	942298	2.54572e+06	356063	4.43229e+06	397950	982891	2.80868e+07	69543.2		3.57085e+06	1.77902e+06	1.09294e+06	1.31555e+06	234320	2.0353e+06	1.65828e+06	82454	1.19994e+06	6.07646e+07	1.88167e+06	8.07622e+06
Q7Z4S6	Kinesin-like protein KIF21A OS=Homo sapiens OX=9606 GN=KIF21A PE=1 SV=2	KIF21A	187.1											537918			457013
P06870	Kallikrein-1 OS=Homo sapiens OX=9606 GN=KLK1 PE=1 SV=2	KLK1	28.9	439389	8.59704e+06	8.07314e+06		1.36948e+07	3.9968e+06	2.50725e+06	1.71841e+06	264518	1.17484e+07	2.64856e+07	5.9658e+06	8.30625e+06	1.00321e+07	239425	5.82029e+06	1.99883e+06	2.45514e+06	5.55112e+06	2.90756e+06	1.00668e+06	1.86304e+06	4.59322e+07	2.55642e+06	482177
P30613	Pyruvate kinase PKLR OS=Homo sapiens OX=9606 GN=PKLR PE=1 SV=2	PKLR	61.8	2.38784e+06	1.32174e+06	5.88848e+06	1.73886e+08	7.18899e+06	4.38289e+06	8.38543e+06	7.37622e+06	7.18329e+06	3.30771e+06	2.58645e+06	735982	748640	1.53833e+07	580400	1.02842e+07	3.57798e+06	2.01113e+07	2.68974e+06	1.92321e+06	2.11762e+06	3.2068e+06	401460	2.41338e+06	3.77124e+06
Q93052	Lipoma-preferred partner OS=Homo sapiens OX=9606 GN=LPP PE=1 SV=1	LPP	65.7	213653	69997.8	232000	26814.1	95117.7	432103	98153.7	190687	124018	46120.7	440910		7037.05	475945	47885.6	306123	314486	110267	73405.1	319886	244308	391548	1.3723e+06	458926
P53582	Methionine aminopeptidase 1 OS=Homo sapiens OX=9606 GN=METAP1 PE=1 SV=2	METAP1	43.2		1.04209e+06		1.03466e+06	177540	1.64282e+06			335184	73632.6	1.8969e+06		671114	1.55868e+06		1.46664e+06	537848	392686		808195		53663.9	572317	573318	42560
Q68D91	Metallo-beta-lactamase domain-containing protein 2 OS=Homo sapiens OX=9606 GN=MBLAC2 PE=1 SV=3	MBLAC2	31.4	819303	152046	116139	35590.4	138399	90567.1	187146	206377			460605	548656	340315	148440	26155.8	349038	40504.6		61924.8			1.13733e+06		156271
Q7Z304	MAM domain-containing protein 2 OS=Homo sapiens OX=9606 GN=MAMDC2 PE=1 SV=3	MAMDC2	77.5		113529	165583	73390.8	829421	737684	106535	191298	106534	270045	418159	181858	996675		1.24874e+06	425290	1.06687e+06		195086		157276	2.61123e+06
Q9Y316	Protein MEMO1 OS=Homo sapiens OX=9606 GN=MEMO1 PE=1 SV=1	MEMO1	33.7		340760		772652	510709	87978.7		157412		83579.3	211527			437290		546394	328208	510034	159207	257421		133964		555201
Q96AX9	E3 ubiquitin-protein ligase MIB2 OS=Homo sapiens OX=9606 GN=MIB2 PE=1 SV=3	MIB2	109.9	2.7534e+09	1.03816e+09	8.50669e+08	6.83089e+07	1.3343e+09	1.74037e+09	3.05613e+09	1.4572e+09	7.9795e+08	1.1933e+09	1.79873e+08	1.09788e+09	6.48248e+08	2.64372e+08	1.92811e+09	9.74728e+08	1.29349e+09	1.59049e+09	1.46354e+09	6.9311e+08	4.6159e+08	2.00984e+08	6.26846e+08	4.0283e+08	5.22436e+08
P34949	Mannose-6-phosphate isomerase OS=Homo sapiens OX=9606 GN=MPI PE=1 SV=2	MPI	46.6	196556	426441	749235	16716.8	514094	504679	389362	264026	458003	65807.8	2.22686e+06	496878	338224	4.78726e+06		47942.5	767990	1.3543e+06	15270.9	205555	327101	473447		774759	19081.5
P80297	Metallothionein-1X OS=Homo sapiens OX=9606 GN=MT1X PE=1 SV=1	MT1X	6.1			1.42865e+06					513462	341329					1.81347e+06				565909						1.00299e+06	251173
O14745	Na(+)/H(+) exchange regulatory cofactor NHE-RF1 OS=Homo sapiens OX=9606 GN=SLC9A3R1 PE=1 SV=4	SLC9A3R1	38.8	7.54672e+07	1.72029e+07	1.66271e+08	4.55006e+07	1.87223e+07	1.30194e+08	6.92206e+07	3.74886e+07	1.09353e+08	9.14166e+07	2.40592e+08	2.33476e+07	2.91861e+07	3.03653e+08	1.48348e+07	2.04135e+08	1.10233e+08	3.5949e+07	2.00025e+07	1.0936e+08	5.58022e+07	8.71289e+07	1.80962e+07	1.65152e+08	5.24177e+07
Q16795	NADH dehydrogenase [ubiquinone] 1 alpha subcomplex subunit 9, mitochondrial OS=Homo sapiens OX=9606 GN=NDUFA9 PE=1 SV=2	NDUFA9	42.5		307654			147409			50763.8		100310						75872.7		178946	68470.7					40590.5
Q96S99	Pleckstrin homology domain-containing family F member 1 OS=Homo sapiens OX=9606 GN=PLEKHF1 PE=1 SV=3	PLEKHF1	31.2		394631	603162		489903		448171	729613		245399	965553			1.0519e+06		1.17385e+06	358658	451388	410917	789761		365099	709529	624214	236932
P36896	Activin receptor type-1B OS=Homo sapiens OX=9606 GN=ACVR1B PE=1 SV=1	ACVR1B	56.8	129860	385617	651300		651499	1.0587e+06	1.94532e+06	328841		415862	4.39524e+06	3.22139e+06	3.82816e+06	700985	223578	1.09786e+06	341487	327986	1.15669e+06	1.49639e+06	186562	613218		492922	241630
O95994	Anterior gradient protein 2 homolog OS=Homo sapiens OX=9606 GN=AGR2 PE=1 SV=1	AGR2	20	55028.7	451439	716163	303115	273078		294453			20745.4									1.5743e+06	57025			903920		309788
O95671	Probable bifunctional dTTP/UTP pyrophosphatase/methyltransferase protein OS=Homo sapiens OX=9606 GN=ASMTL PE=1 SV=3	ASMTL	68.8	261654	206172	600411		302826	633346	303327	292441	208843	141214	913063	61267.8	8117.15	552465	67598.9	849229	431129	45661.5	143749	82455.1				499624	101119
Q9NVM1	Protein eva-1 homolog B OS=Homo sapiens OX=9606 GN=EVA1B PE=1 SV=1	EVA1B	18.4	298219	72296.6		78881.6	102647	342673	277040		473449	100797	542880		243802	392980			254078
Q8WXI7	Mucin-16 OS=Homo sapiens OX=9606 GN=MUC16 PE=1 SV=3	MUC16	1518.2	1.96117e+06	305675	3.44955e+06	248124	242555	911062	749506	279992	114498	168418	3.14008e+06	1.16012e+06	17610.2	1.62812e+06	158851	1.31728e+06	1.81819e+06	1.77187e+06	779688	120286	235898			538087	170181
P20929	Nebulin OS=Homo sapiens OX=9606 GN=NEB PE=1 SV=5	NEB	772.4				849856							2.32257e+06											1.31772e+06	6.77115e+06
Q6VY07	Phosphofurin acidic cluster sorting protein 1 OS=Homo sapiens OX=9606 GN=PACS1 PE=1 SV=2	PACS1	104.8		823760	1.10783e+06		485372	544679	500365	1.11844e+06	151266	78588.6	4.52447e+06	141754	1.27302e+06	2.94735e+06	287394	1.50859e+06	824067	1.84554e+06	575786	1.88655e+06	653293	1.21112e+06	349399	1.39085e+06	90670.5
Q9Y2J8	Protein-arginine deiminase type-2 OS=Homo sapiens OX=9606 GN=PADI2 PE=1 SV=2	PADI2	75.5	55780.6	425108	160157	618616	1.2462e+06	469672	220681	1.20536e+06	429593	211116	1.366e+06	2.30416e+06	1.2285e+06	409562	538628	981109	1.41613e+06	245949	850195	2.44952e+06	282584	1.93616e+06	4.77074e+06	1.3512e+06	13961.1
P48163	NADP-dependent malic enzyme OS=Homo sapiens OX=9606 GN=ME1 PE=1 SV=1	ME1	64.1	166364	2.07731e+06	201158		222277	186179		230033		492104				697461	117409	975394	556062	209298	70106.4			2.12386e+06		482967
Q9ULV0	Unconventional myosin-Vb OS=Homo sapiens OX=9606 GN=MYO5B PE=1 SV=3	MYO5B	213.5	6.77342e+07	8.94652e+06	6.78485e+07	984357	2.04043e+07	2.94582e+07	6.39803e+07	1.36132e+07	6.0902e+06	1.78863e+07	1.31724e+07	8.18808e+06	4.82851e+06	1.86612e+07	4.76799e+06	1.03675e+08	2.72997e+07	3.31146e+08	1.60848e+07	4.69784e+06	3.67015e+06	7.79069e+06	4.15366e+07	2.38286e+07	3.19168e+06
P40926	Malate dehydrogenase, mitochondrial OS=Homo sapiens OX=9606 GN=MDH2 PE=1 SV=3	MDH2	35.5		1.75616e+07	514134	1.7738e+06	1.20631e+07	422663	108355	1.21996e+06		3.94278e+06	723520	7.31813e+06	1.28183e+07	140613	436896	3.07947e+06	3.27155e+06	1.26687e+07	9.66492e+06	1.24806e+06	631185	6.60798e+07	1.43113e+07	3.62474e+06	184374
Q9UHC9	NPC1-like intracellular cholesterol transporter 1 OS=Homo sapiens OX=9606 GN=NPC1L1 PE=1 SV=2	NPC1L1	148.6	49002.4	1.19587e+06	61449.4	466155	175545	86322.8	339366	233812	241148	825111	322907	2.47908e+06	3.55766e+06	1.99597e+06	25926.8	86258.3	288321	157536	10392.2	205524	3.23305e+06	672215		446431	27101.7
P15559	NAD(P)H dehydrogenase [quinone] 1 OS=Homo sapiens OX=9606 GN=NQO1 PE=1 SV=1	NQO1	30.8	541389	1.76465e+06	1.04029e+06	171084	1.46726e+06	918672	1.24168e+06	1.78482e+06	1.95621e+06	962067	6.22838e+06	394559	3.36548e+06	6.23044e+06	352880	683327	523200	815336	1.5198e+06	679955	1.5466e+06	1.26395e+06		849800	2.16268e+06
Q96NY8	Nectin-4 OS=Homo sapiens OX=9606 GN=NECTIN4 PE=1 SV=1	NECTIN4	55.4	516832	5.74671e+06	627722	55423.5	1.51158e+07		349242	2.74021e+06		5.98961e+06	341272	1.00837e+07	2.16594e+07		58898.4	5.00407e+06	1.18664e+06	1.81828e+06	1.39044e+06	1.24716e+06	652876		6.36144e+06	249245	52449.3
P11177	Pyruvate dehydrogenase E1 component subunit beta, mitochondrial OS=Homo sapiens OX=9606 GN=PDHB PE=1 SV=3	PDHB	39.2		460551	214409		348115		187486	212040		134908	462025					450571	144021		203107	362280			1.51532e+06	125173	185037
Q9BUL8	Programmed cell death protein 10 OS=Homo sapiens OX=9606 GN=PDCD10 PE=1 SV=1	PDCD10	24.7	1.10243e+07	8.13822e+06	2.44934e+07	1.95453e+06	1.78792e+07	2.44782e+07	1.67566e+07	1.95145e+07	7.03226e+06	2.24908e+06	6.44188e+07	9.10537e+06	2.13519e+07	5.51268e+07	7.5616e+07	1.81743e+07	3.64529e+07	1.50637e+07	5.50001e+06	8.17635e+07	1.67369e+07	3.69091e+07	1.03142e+07	5.23182e+07	4.10513e+06
Q15102	Platelet-activating factor acetylhydrolase IB subunit alpha1 OS=Homo sapiens OX=9606 GN=PAFAH1B3 PE=1 SV=1	PAFAH1B3	25.7	186927	1.31894e+06	909354	60522.2	1.81192e+06	2.25329e+06	450456	948076	124572	405267	8.28409e+06	849865	1.69945e+06	3.07525e+06	912290	1.87092e+06	1.2364e+06	449609	1.49611e+06	1.10408e+06	148148	142473	7.21941e+06	1.12811e+06	90405.5
P17858	ATP-dependent 6-phosphofructokinase, liver type OS=Homo sapiens OX=9606 GN=PFKL PE=1 SV=6	PFKL	85	2.47452e+06	1.01997e+07	2.67998e+06	4.15421e+06	1.11611e+07	4.26841e+06	6.80664e+06	1.31868e+07	2.32861e+06	3.93381e+06	1.39713e+07	6.23148e+06	6.8844e+06	1.20141e+07	204305	2.16787e+07	3.85256e+06	9.14269e+06	6.27613e+06	3.90434e+06	1.3363e+07	1.04612e+07	3.44202e+06	4.29655e+06	2.38331e+06
P60900	Proteasome subunit alpha type-6 OS=Homo sapiens OX=9606 GN=PSMA6 PE=1 SV=1	PSMA6	27.4	957993	5.058e+06	6.66145e+06	407133	6.06092e+06	2.77048e+06	2.73798e+06	5.60783e+06	1.61496e+06	2.07746e+06	1.54126e+07	1.2508e+07	6.09559e+06	6.42198e+06	561066	7.62131e+06	5.65888e+06	6.57753e+06	7.5221e+06	3.13316e+06	1.52523e+07	4.83747e+06	7.58272e+06	7.78317e+06	916500
Q6P1M3	LLGL scribble cell polarity complex component 2 OS=Homo sapiens OX=9606 GN=LLGL2 PE=1 SV=2	LLGL2	113.4	465080	75961.1	568420				236755		293448		241899	365947	144195	640109	98160.9
P0DSN7	Probable non-functional immunoglobulinn kappa variable 1D-37 OS=Homo sapiens OX=9606 GN=IGKV1D-37 PE=1 SV=1	IGKV1D-37	12.7	704335	138548	472771	333603		141520	430083	1.80355e+06	506608	174145	669672	543970	1.09438e+06	1.08932e+06	1.23487e+06	272137	578081	225156	263925	67282.3	303105			649101	75436.3
P55268	Laminin subunit beta-2 OS=Homo sapiens OX=9606 GN=LAMB2 PE=1 SV=2	LAMB2	195.9		559950	131808	198338	920044	1.47829e+06	376776	593663	138423	683295		167544	22540.6		289779	387960	1.06257e+06	527813	299886	279235		2.1672e+06		929238	24488.9
Q9UNW1	Multiple inositol polyphosphate phosphatase 1 OS=Homo sapiens OX=9606 GN=MINPP1 PE=1 SV=1	MINPP1	55		1.48321e+06		2.11118e+06	5.66977e+06	506245	1.06885e+06	1.455e+06		2.41546e+06	1.2547e+06	1.56007e+08	8.58193e+07	566820	147318	1.75038e+06	2.67404e+06	1.70938e+06	1.47669e+06	588588	440472	366871	8.65385e+06	605994	675620
Q9Y4C4	Malignant fibrous histiocytoma-amplified sequence 1 OS=Homo sapiens OX=9606 GN=MFHAS1 PE=1 SV=2	MFHAS1	116.9	243989		1.1121e+06		627155	617471		247179						2.36954e+06	790452	1.70889e+06	475751	490552		384006	193785			1.57975e+06
Q7Z406	Myosin-14 OS=Homo sapiens OX=9606 GN=MYH14 PE=1 SV=2	MYH14	227.7	3.09086e+06	3.59719e+07	3.68589e+06	2.69639e+06	1.32679e+07	7.28059e+06	2.32729e+06	6.79708e+06	2.40819e+06	2.99297e+08	2.62223e+07	4.7459e+06	5.71595e+06	1.12061e+07	2.08406e+06	1.37464e+07	6.21538e+06	2.20049e+06	1.26134e+07	1.0595e+07	6.82637e+06	1.3981e+07	2.71622e+07	5.52678e+06	6.76604e+06
O00159	Unconventional myosin-Ic OS=Homo sapiens OX=9606 GN=MYO1C PE=1 SV=4	MYO1C	121.6	1.30992e+08	8.36956e+07	2.55593e+08	1.97248e+07	1.63009e+08	2.00718e+08	5.58518e+07	2.70331e+08	1.05528e+08	6.76863e+07	5.17433e+08	3.72709e+07	5.95802e+07	3.93337e+08	9.31506e+07	3.17338e+08	2.87767e+08	8.70995e+07	9.23667e+07	5.5006e+08	1.85556e+08	2.81275e+08	1.71794e+07	4.91551e+08	7.99713e+07
Q12965	Unconventional myosin-Ie OS=Homo sapiens OX=9606 GN=MYO1E PE=1 SV=2	MYO1E	127	2.72642e+06	3.39445e+06	2.34582e+06	3.54132e+06	1.69055e+06	1.32809e+06	3.67562e+06	3.09705e+06	5.41056e+06	1.95055e+06	1.06406e+07	1.22181e+08	7.43096e+07	9.3242e+06	722397	7.60457e+06	1.06792e+07	2.90496e+06	4.24251e+06	5.29311e+07	5.51757e+06	2.07963e+07	2.83194e+07	1.7173e+07	3.02308e+06
Q15843	NEDD8 OS=Homo sapiens OX=9606 GN=NEDD8 PE=1 SV=1	NEDD8	9.1	706763	1.14682e+06	1.32204e+06	212181	1.63239e+06	5.3509e+06	2.04545e+06	918375	1.06097e+07	589096	1.03556e+07	5.61201e+06	1.60908e+07	2.03345e+06	334785	3.59047e+06	1.71227e+06	500248	1.11375e+06	2.36664e+06		3.37625e+06	456364	1.48876e+06	3.32315e+06
P06748	Nucleophosmin OS=Homo sapiens OX=9606 GN=NPM1 PE=1 SV=2	NPM1	32.6		569742			436226	152413	91296.4		135152	218699							120849	136008	366007			212600	952507	188251
O75489	NADH dehydrogenase [ubiquinone] iron-sulfur protein 3, mitochondrial OS=Homo sapiens OX=9606 GN=NDUFS3 PE=1 SV=1	NDUFS3	30.2		607045			389405		353317									433027		362412	232311
O60313	Dynamin-like 120 kDa protein, mitochondrial OS=Homo sapiens OX=9606 GN=OPA1 PE=1 SV=3	OPA1	111.6		264880		33513.4			156938		37817.8			79968.7	99197	101097	77587.3	506927		47719.6			205798			66399.5
Q92882	Osteoclast-stimulating factor 1 OS=Homo sapiens OX=9606 GN=OSTF1 PE=1 SV=2	OSTF1	23.8	258803	1.53947e+06	559115	131500	2.02133e+06	1.94539e+06		183602	81393.1	146994	5.9316e+06		490102	2.73903e+06	99959	2.1043e+06	1.3481e+06	184063	239803	2.38103e+06	425014	2.41969e+06		2.28172e+06
Q9UIQ6	Leucyl-cystinyl aminopeptidase OS=Homo sapiens OX=9606 GN=LNPEP PE=1 SV=3	LNPEP	117.3	719449	987697	839840		1.56456e+06		118987	708234	133486	650573	333866			768861	510359	966133	514896	447081	491668	577730	241023			584929
Q9BS40	Latexin OS=Homo sapiens OX=9606 GN=LXN PE=1 SV=2	LXN	25.7	1.02153e+06	671721	1.67896e+06	716288	2.24306e+06	2.16905e+06	2.35519e+06	130882	412491	344534	1.35373e+07	2.13378e+06	2.14926e+06	4.54953e+06	307912	1.82655e+06	2.54375e+06	1.91399e+06	1.03382e+06	650947	85175.3	434385	330397	1.12761e+06
Q9Y2Q5	Ragulator complex protein LAMTOR2 OS=Homo sapiens OX=9606 GN=LAMTOR2 PE=1 SV=1	LAMTOR2	13.5	943648	565842	3.0994e+06	704017	1.93271e+06	2.37052e+06	1.96518e+06	2.27533e+06	633194	501987	438057			1.00197e+07	137623	2.53372e+06	3.14719e+06	2.38668e+06	531264	1.06458e+06	1.73493e+06	1.16984e+06	1.30798e+06	3.56783e+06
A0A075B6I4	Immunoglobulin lambda variable 10-54 OS=Homo sapiens OX=9606 GN=IGLV10-54 PE=3 SV=1	IGLV10-54	12.4		78676.1		169546	105540	229723			359301					1.5111e+06	41688.1			29057.9			112218	3.1232e+06		268171	205892
Q9UM54	Unconventional myosin-VI OS=Homo sapiens OX=9606 GN=MYO6 PE=1 SV=4	MYO6	149.6	2.05696e+07	1.75926e+07	1.90753e+07	3.71694e+06	2.41521e+07	1.87132e+07	2.90443e+07	1.58133e+07	8.21818e+06	9.56897e+06	6.80571e+07	1.63119e+07	1.33647e+07	3.704e+07	9.63238e+06	6.858e+07	1.56599e+07	1.44103e+07	1.52289e+07	1.92681e+07	5.47407e+06	1.10612e+07	1.32851e+07	1.28732e+07	1.28152e+07
P0CAP1	Myocardial zonula adherens protein OS=Homo sapiens OX=9606 GN=MYZAP PE=1 SV=1	MYZAP	54.2		618625			160374						266480										569172	997543		108608
P36021	Monocarboxylate transporter 8 OS=Homo sapiens OX=9606 GN=SLC16A2 PE=1 SV=2	SLC16A2	59.5	118304		1.4385e+06		77710.2	333593	302551		1.04411e+06	213236	870514			1.47397e+06	48805.9	117537	294344			212387		295351
Q9UN36	Protein NDRG2 OS=Homo sapiens OX=9606 GN=NDRG2 PE=1 SV=2	NDRG2	40.8	302416	1.4768e+06	83757.2	514606	1.69686e+06	1.2911e+06	36556.9	539828	1.43792e+06	477417	5.55288e+06	79783.7	1.34419e+06	2.75845e+06	101982	1.41209e+06	872421	1.9217e+06	2.04678e+06	1.19406e+06	160594		748955	1.40091e+06
Q9UKK9	ADP-sugar pyrophosphatase OS=Homo sapiens OX=9606 GN=NUDT5 PE=1 SV=1	NUDT5	24.3	1.24753e+06	957643	2.22045e+06	625975	899288	2.25775e+06	1.62863e+06	909770	958834	524858	5.68665e+06	487807	279708	4.93919e+06	344751	1.37524e+06	1.41146e+06	373499	500047	1.48889e+06	472846	1.67038e+06	900929	1.89683e+06	379757
O75781	Paralemmin-1 OS=Homo sapiens OX=9606 GN=PALM PE=1 SV=2	PALM	42.1	69033.5	48457.5	772216		57562.5		1.16523e+06	333683			1.96926e+06	585513	171221	1.84182e+06		1.78893e+06			15939.5					189213	138682
Q9BTU6	Phosphatidylinositol 4-kinase type 2-alpha OS=Homo sapiens OX=9606 GN=PI4K2A PE=1 SV=1	PI4K2A	54	571755	690057	208467		815111	783959	118995	543586	334467	250869	880191			1.76752e+06	83298	917141	937326	150178	214933	90538.9	182675	75825.6		1.64543e+06	30045.9
P01833	Polymeric immunoglobulin receptor OS=Homo sapiens OX=9606 GN=PIGR PE=1 SV=4	PIGR	83.2	1.29064e+08	1.00194e+09	6.38498e+08	2.8596e+08	1.20965e+09	7.2867e+08	5.62053e+08	1.51947e+09	7.94762e+08	6.7106e+08	4.02019e+08	2.69842e+08	3.44455e+08	3.03331e+09	3.62246e+08	1.18688e+09	4.65827e+09	1.32444e+09	1.19102e+09	6.46902e+09	2.80634e+09	4.73119e+09	2.1443e+08	4.69431e+09	9.97067e+07
P98160	Basement membrane-specific heparan sulfate proteoglycan core protein OS=Homo sapiens OX=9606 GN=HSPG2 PE=1 SV=4	HSPG2	468.5	1.58175e+07	2.63756e+08	6.72491e+07	9.54709e+07	3.26601e+08	4.29492e+07	1.13097e+08	2.32502e+08	2.15131e+07	2.141e+08	9.95948e+07	2.45574e+08	6.00018e+08	4.13134e+07	1.84118e+07	9.81106e+07	2.31149e+08	1.04725e+08	1.71873e+08	5.83296e+07	1.53847e+07	3.70035e+07	6.93196e+07	1.28522e+08	4.83792e+07
O60664	Perilipin-3 OS=Homo sapiens OX=9606 GN=PLIN3 PE=1 SV=3	PLIN3	47	325042	1.17278e+06	224272	148210	619941	1.41463e+06	278649	577172	369108	269639	2.62973e+06	1.11039e+06	1.31052e+06	1.82784e+06	111174	649802	624142	422118	332971	815302		3.36524e+06	1.17474e+06	1.52191e+06	33657
P12318	Low affinity immunoglobulin gamma Fc region receptor II-a OS=Homo sapiens OX=9606 GN=FCGR2A PE=1 SV=4	FCGR2A	35				77279.5					128136			249236			50585.6	122803	132646		88379.1	99441.2	580583	141568		607298
Q9BSH5	Haloacid dehalogenase-like hydrolase domain-containing protein 3 OS=Homo sapiens OX=9606 GN=HDHD3 PE=1 SV=1	HDHD3	28		1.27337e+06	2.46874e+07		1.9809e+06	936924	7.1607e+06	1.39487e+06		538916				3.09295e+06		1.45652e+06	2.41803e+06		720651	241688			70310.4	1.17183e+06
P34932	Heat shock 70 kDa protein 4 OS=Homo sapiens OX=9606 GN=HSPA4 PE=1 SV=4	HSPA4	94.3	3.34028e+06	8.60197e+06	9.94301e+06	4.99848e+06	5.12752e+06	3.39691e+06	3.86555e+06	3.54757e+06	2.38317e+06	1.97059e+06	1.0814e+07	6.85952e+06	7.58374e+06	1.47547e+07	729817	8.99765e+06	5.48242e+06	2.54224e+06	3.76658e+06	1.87078e+06	850546	3.68176e+06	1.04452e+07	4.87319e+06	860375
P60842	Eukaryotic initiation factor 4A-I OS=Homo sapiens OX=9606 GN=EIF4A1 PE=1 SV=1	EIF4A1	46.1	1.99908e+06	2.45787e+07	1.4369e+06	3.62924e+06	1.4994e+07	4.30727e+06	623677	1.04491e+07	682251	3.25719e+06	1.29162e+07	3.90571e+06	4.10819e+06	8.85253e+06	1.04949e+06	1.72226e+07	3.6414e+06	3.4655e+06	5.93431e+06	7.24515e+06	3.59098e+06	8.76393e+06	1.80048e+06	3.96249e+06	1.23408e+06
Q14642	Inositol polyphosphate-5-phosphatase A OS=Homo sapiens OX=9606 GN=INPP5A PE=1 SV=1	INPP5A	47.8	1.19222e+06	2.0104e+06	4.32021e+06	5.06543e+06	5.67575e+06	2.00724e+06	666867	5.40937e+06	1.13011e+06	1.51858e+06	6.99259e+06	1.91899e+06	2.29132e+06	1.02501e+07	451368	3.15378e+06	3.95294e+06	3.27382e+06	2.06339e+06	9.83792e+06	1.29994e+06	7.48183e+06	1.33954e+07	1.02628e+07	1.24713e+06
Q96J84	Kin of IRRE-like protein 1 OS=Homo sapiens OX=9606 GN=KIRREL1 PE=1 SV=2	KIRREL1	83.5	1.44451e+06	3.75641e+06	4.84675e+06	26680.6	5.94236e+06	5.65523e+06	2.58448e+06	5.42539e+06	1.33921e+06	2.97967e+06	3.42422e+06	6.47666e+06	5.19236e+06	5.6298e+06	465649	8.60791e+06	3.21521e+06	3.09787e+06	1.94136e+06	392761	726571	1.82872e+07	2.16652e+06	3.57942e+06	637515
Q5T749	Keratinocyte proline-rich protein OS=Homo sapiens OX=9606 GN=KPRP PE=1 SV=1	KPRP	64.1	5.52765e+06	4.83539e+06	5.90654e+06	878017	5.11099e+06	1.0104e+07	1.01553e+07	3.9954e+06	4.37022e+06	5.3608e+06	1.2109e+07	1.23079e+07	1.17402e+07	1.08221e+07	4.33803e+06	7.37369e+06	1.62536e+06	2.73519e+06	8.40792e+06	2.1765e+07	7.76559e+06	1.13013e+09	5.55601e+07	6.92343e+06	1.1127e+07
P48729	Casein kinase I isoform alpha OS=Homo sapiens OX=9606 GN=CSNK1A1 PE=1 SV=2	CSNK1A1	38.9	797540	5.95396e+06	2.05311e+06	467650	3.40244e+06	1.3657e+07	876995	8.97017e+06	7.34905e+06	1.64385e+06	7.71664e+06	2.40595e+06	3.01741e+06	3.93823e+06	937363	5.76241e+06	1.56725e+06	2.05102e+06	1.91884e+06	5.26495e+06	593048	3.85714e+06		2.94907e+06	472605
P16422	Epithelial cell adhesion molecule OS=Homo sapiens OX=9606 GN=EPCAM PE=1 SV=2	EPCAM	34.9	160136		1.53388e+06	344259	1.21667e+06		4.3114e+06	1.32432e+06	947252		4.72604e+06	1.88216e+08	9.99983e+07	1.56841e+06		1.89374e+06	1.21213e+06		648845		347446		1.4134e+07	1.49983e+06	1.46034e+06
O00602	Ficolin-1 OS=Homo sapiens OX=9606 GN=FCN1 PE=1 SV=2	FCN1	35.1	204378	950299	1.06301e+07	1.0037e+08	1.27194e+07	1.25106e+07	824683	1.86937e+07	9.58893e+06	3.32406e+06	1.52718e+06	1.37569e+06	701846	1.22292e+07	4.08563e+07	1.50552e+07	3.93039e+06	7.91466e+06	2.5962e+06	8.55611e+06	6.15164e+06	3.73776e+07	2.16635e+06	4.51459e+06	4.62785e+06
P05160	Coagulation factor XIII B chain OS=Homo sapiens OX=9606 GN=F13B PE=1 SV=3	F13B	75.5				537768							259830			94953.6			40679.1	47979.5	35059	44771.5	69243.3	233974	516657
Q14192	Four and a half LIM domains protein 2 OS=Homo sapiens OX=9606 GN=FHL2 PE=1 SV=3	FHL2	32.2	199928	215800			418863	275682		483862						360962	106726	262720	393970		195672	622047				478317
P62942	Peptidyl-prolyl cis-trans isomerase FKBP1A OS=Homo sapiens OX=9606 GN=FKBP1A PE=1 SV=2	FKBP1A	11.9	4.13957e+06	1.08265e+06	5.49158e+06	1.269e+06	2.01749e+06	5.91131e+06	1.44209e+06	2.49364e+06	2.55822e+06	1.1327e+06	1.35609e+07	2.09589e+06	2.63526e+06	1.50184e+07	1.32015e+06	1.49617e+06	7.22554e+06	1.95486e+06	485040	1.00348e+07	5.02503e+06	3.75959e+06	2.29617e+06	8.88098e+06	1.45405e+06
Q00688	Peptidyl-prolyl cis-trans isomerase FKBP3 OS=Homo sapiens OX=9606 GN=FKBP3 PE=1 SV=1	FKBP3	25.2	357127	271052	454339		230600	582856		175726	194202		810062			837278	85384.5	329971	345709	68106.1	85510.8	499786	304652	381207	684583	731496
Q06210	Glutamine--fructose-6-phosphate aminotransferase [isomerizing] 1 OS=Homo sapiens OX=9606 GN=GFPT1 PE=1 SV=3	GFPT1	78.8	756595	2.73426e+06	1.04646e+06	1.03374e+06	2.32029e+06	2.53565e+06	1.75289e+06	1.46869e+06	779800	1.19323e+06	3.29187e+06	3.83239e+06	1.05291e+06	2.26292e+06	669492	6.15114e+06	1.96395e+06	1.15155e+06	2.35139e+06	1.54687e+06	635937	1.44761e+06	355874	1.38127e+06	433361
O60547	GDP-mannose 4,6 dehydratase OS=Homo sapiens OX=9606 GN=GMDS PE=1 SV=1	GMDS	41.9	221758	1.11044e+06	966970	4.00145e+06	2.13781e+06	2.51727e+06	399403	3.8195e+06		1.31112e+06	2.85017e+06	4.66164e+06	1.40591e+06	3.21531e+06		4.25409e+06	5.88417e+06	4.55478e+06	3.50168e+06	5.96913e+06	3.87125e+06	3.1587e+06	1.72874e+06	3.38227e+06	346017
Q9NQ84	G-protein coupled receptor family C group 5 member C OS=Homo sapiens OX=9606 GN=GPRC5C PE=1 SV=2	GPRC5C	48.2	5.35103e+08	2.29337e+08	7.38374e+08	1.61756e+07	4.07433e+08	5.65592e+08	2.92365e+08	6.44898e+08	2.45617e+08	4.74691e+08	1.41786e+09	3.31808e+08	6.99253e+08	8.89199e+08	2.88925e+08	4.86211e+08	8.07878e+08	7.30416e+08	2.70702e+08	1.07139e+09	1.96438e+08	6.32987e+08	9.15648e+07	1.22096e+09	1.33353e+08
O75487	Glypican-4 OS=Homo sapiens OX=9606 GN=GPC4 PE=1 SV=4	GPC4	62.4	3.08581e+06	5.50849e+06	951978	1.70867e+06	1.50159e+07	1.14367e+06	4.83331e+06	5.19317e+06	810247	2.88733e+06	3.01486e+06	8.91175e+06	3.44077e+07	559550	433979	1.28506e+07	5.06212e+06	1.39627e+06	6.2942e+06	2.67185e+06	312044	1.14532e+06	1.94415e+06	597872	1.33948e+06
Q6P9A2	Polypeptide N-acetylgalactosaminyltransferase 18 OS=Homo sapiens OX=9606 GN=GALNT18 PE=2 SV=2	GALNT18	69.5		3.46654e+06	3.16589e+06	618265	9.64287e+06		597201	3.23193e+06	665146	3.92643e+06		1.29709e+06	1.46045e+07			5.24777e+06	639538	3.12038e+06	2.37856e+06		19012.6	1.12921e+06		162478	72887.3
A0A0C4DH25	Immunoglobulin kappa variable 3D-20 OS=Homo sapiens OX=9606 GN=IGKV3D-20 PE=3 SV=1	IGKV3D-20	12.5		3.63002e+06		1.22639e+07	2.37912e+06			7.1153e+06	8.27134e+06	1.93001e+06	3.32364e+06	6.6691e+06	1.23549e+07	8.90961e+06		2.65454e+06		4.3867e+06	5.26462e+06	2.88537e+07	3.68866e+06	4.61506e+06		3.1758e+06	6.68597e+06
P07942	Laminin subunit beta-1 OS=Homo sapiens OX=9606 GN=LAMB1 PE=1 SV=2	LAMB1	197.9	2.36882e+06	3.97964e+06	9.24209e+06	1.9264e+06	5.50638e+06	4.16574e+06	4.12175e+06	3.14826e+06	8.44422e+06	1.98001e+06	2.62356e+06	3.60662e+07	2.68095e+07	3.77272e+06	1.30045e+06	4.09755e+06	4.28413e+06	1.52088e+06	3.00339e+06	1.84765e+07	3.10784e+06	2.07866e+06	3.04527e+07	5.33975e+06	1.27879e+07
P02654	Apolipoprotein C-I OS=Homo sapiens OX=9606 GN=APOC1 PE=1 SV=1	APOC1	9.3	8.56749e+06	4.78602e+06	1.23517e+07	2.42462e+08	1.2025e+07	1.79632e+07	5.46536e+06	8.31787e+06	1.24569e+07	7.27544e+06	1.21758e+07	3.74309e+07	3.25781e+07	1.51098e+07	3.26903e+06	3.53626e+06	1.27665e+07	2.31561e+07	6.65166e+06	691847	1.39913e+07	6.3316e+06	3.99177e+06	2.40851e+07	3.44351e+06
Q7L2H7	Eukaryotic translation initiation factor 3 subunit M OS=Homo sapiens OX=9606 GN=EIF3M PE=1 SV=1	EIF3M	42.5		1.8223e+06		1.26644e+06	676896	433462	271253			202700	323901			321004	57886.3	1.01068e+06	45007.1	118517	123174			1.43082e+06		176929	24439.7
Q6UWR7	Glycerophosphocholine cholinephosphodiesterase ENPP6 OS=Homo sapiens OX=9606 GN=ENPP6 PE=1 SV=2	ENPP6	50.2	1.20676e+07	1.81187e+06	1.93665e+07	340200	6.82201e+06	1.25609e+07	1.56062e+07	2.94367e+06	6.48133e+06	1.9026e+06	1.17028e+07	9.17525e+06	1.73946e+06	1.74008e+07	4.24542e+06	1.23315e+07	4.19891e+06	786862	1.3597e+06	247014	2.06083e+06	1.72718e+06	276644	3.00562e+06	1.18417e+06
O15197	Ephrin type-B receptor 6 OS=Homo sapiens OX=9606 GN=EPHB6 PE=1 SV=4	EPHB6	110.6	315124	7.61744e+06	3.33579e+06	4.70246e+06	1.25887e+07	1.82322e+06	1.94228e+06	9.26157e+06	3.05533e+06	7.63253e+06	3.92284e+06	1.0991e+07	3.15787e+07	8.68837e+06	1.47864e+06	1.24187e+07	1.24425e+07	4.75944e+06	9.09607e+06	2.13395e+07	4.78713e+06	1.4228e+07	2.46451e+07	9.6021e+06	877744
Q9UBX5	Fibulin-5 OS=Homo sapiens OX=9606 GN=FBLN5 PE=1 SV=1	FBLN5	50.1	5.49733e+06	6.40618e+06	1.19729e+07	1.86694e+06	1.25227e+07	1.21569e+07	5.84438e+06	1.31686e+07	1.2428e+06	9.65622e+06	8.41852e+07	9.09934e+06	8.04987e+06	1.25337e+07	5.66097e+06	9.63016e+06	1.02468e+07	1.36693e+06	1.51527e+07	1.38214e+07	6.6142e+06	8.41689e+06	8.17898e+07	8.09597e+06	1.3167e+07
Q12805	EGF-containing fibulin-like extracellular matrix protein 1 OS=Homo sapiens OX=9606 GN=EFEMP1 PE=1 SV=2	EFEMP1	54.6	1.09731e+07	1.46838e+08	1.47944e+07	1.46754e+08	1.61117e+08	1.3907e+08	4.92065e+07	2.48186e+08	1.40033e+07	1.89036e+08	5.00196e+07	1.94737e+08	1.25946e+08	1.60748e+07	1.00675e+08	9.94392e+07	3.29882e+08	1.32966e+08	2.97924e+08	2.22492e+07	3.72814e+07	4.99731e+07	4.19728e+07	3.03627e+08	2.0457e+07
P30273	High affinity immunoglobulin epsilon receptor subunit gamma OS=Homo sapiens OX=9606 GN=FCER1G PE=1 SV=1	FCER1G	9.7		32765.6		232821	224883	2.14235e+06		392221	227858		3.02466e+06	36502.4		38298.2	472217	194503	597755	91769.9	160537	730148	2.28343e+06	1.67362e+06		1.56025e+06	75831.5
Q14314	Fibroleukin OS=Homo sapiens OX=9606 GN=FGL2 PE=1 SV=1	FGL2	50.2	1.33732e+07	2.31542e+07	2.4709e+07	1.49701e+07	4.59277e+07	1.84492e+07	1.58274e+07	2.79534e+07	3.48925e+06	1.75406e+07	1.74168e+07	1.11438e+07	2.91555e+07	7.47751e+06	2.06864e+06	8.49357e+07	6.40665e+07	4.41339e+06	3.34457e+07	5.40815e+06	2.48927e+06	2.17271e+07	7.12582e+06	3.26622e+07	6.17065e+06
A0A0B4J1V1	Immunoglobulin heavy variable 3-21 OS=Homo sapiens OX=9606 GN=IGHV3-21 PE=1 SV=1	IGHV3-21	12.8			110471	822188	46249.8	74494.9		113165						164551	16887.6		23604.9	820966	77011.8	42860.4	3.98995e+06	38933		216380
Q9NQT8	Kinesin-like protein KIF13B OS=Homo sapiens OX=9606 GN=KIF13B PE=1 SV=2	KIF13B	202.7	125396		112141	118717			66946.9				310883	20576.4	17683.3	567672	12685.6		48216	69280.7		61527				138805	44177
A6NCN2	Putative keratin-87 protein OS=Homo sapiens OX=9606 GN=KRT87P PE=5 SV=4	KRT87P	29.1					86883	134760		59670.6		3.37602e+06						25204	75850
A0A0C4DH69	Immunoglobulin kappa variable 1-9 OS=Homo sapiens OX=9606 GN=IGKV1-9 PE=3 SV=1	IGKV1-9	12.7		36492.4	131239	52460.1	42243.5			78335.3	120875	71568.1		226617	296600	671579		81598.9	327277		135916	457629	589271	3.02029e+06		810605
Q969L2	Protein MAL2 OS=Homo sapiens OX=9606 GN=MAL2 PE=1 SV=1	MAL2	19.1	9.7196e+06	4.01814e+06	7.59011e+06		1.14701e+07	1.63914e+07	1.96423e+06	1.39121e+07	4.8678e+06	4.60412e+06	5.02068e+07	2.33337e+07	2.563e+07	4.7863e+07	3.76022e+06	2.26464e+07	1.89128e+07	2.98738e+06	1.24618e+07	2.09341e+07	1.81967e+06	7.30242e+06	1.97497e+06	1.53928e+07	2.11344e+06
Q02505	Mucin-3A OS=Homo sapiens OX=9606 GN=MUC3A PE=1 SV=3	MUC3A	344.9								114699			511710			532998		842744	38459.3		163838	4.6961e+06	1.69334e+06	2.09518e+06	603767	261371	979667
Q9C0I1	Myotubularin-related protein 12 OS=Homo sapiens OX=9606 GN=MTMR12 PE=1 SV=2	MTMR12	86.1	69790.1	75551.2	282259	118255	131576	134680	138719	102275		30859.4	251029		404739	376188	15836.3	212758			50940.1	84233.4	29966		167457	634465	37257.1
P17050	Alpha-N-acetylgalactosaminidase OS=Homo sapiens OX=9606 GN=NAGA PE=1 SV=2	NAGA	46.5	1.50238e+06	4.42367e+06	700919	447713	9.64961e+06	253155	810639	6.62792e+06	677879	4.46297e+06	1.41631e+06	1.00509e+07	4.47333e+06	2.22491e+06	17108.4	1.20239e+07	7.4148e+06	1.16418e+07	2.07149e+06	700932	760977	380869	6.59381e+06	2.49974e+06	1.62269e+06
P54753	Ephrin type-B receptor 3 OS=Homo sapiens OX=9606 GN=EPHB3 PE=1 SV=2	EPHB3	110.3		726912		292153	3.24799e+06	986610	163931	477488		1.24702e+06	1.69635e+06	1.06332e+06	1.2386e+06	577138	263216	531700	1.48326e+06	95564	583686	427733	605842	94856.1		880698
P01764	Immunoglobulin heavy variable 3-23 OS=Homo sapiens OX=9606 GN=IGHV3-23 PE=1 SV=2	IGHV3-23	12.6						525991				96204.7							927157		141607	319070				1.03803e+06	119091
P50151	Guanine nucleotide-binding protein G(I)/G(S)/G(O) subunit gamma-10 OS=Homo sapiens OX=9606 GN=GNG10 PE=1 SV=1	GNG10	7.2			303925			372206								571620						624507		400729		730742
P50148	Guanine nucleotide-binding protein G(q) subunit alpha OS=Homo sapiens OX=9606 GN=GNAQ PE=1 SV=4	GNAQ	42.1	3.17508e+07	2.90259e+07	5.8896e+07	8.60996e+06	5.23435e+07	5.26655e+07	3.96448e+07	6.88952e+07	2.24671e+07	2.1164e+07	1.08291e+08	8.90834e+07	6.41105e+07	9.85102e+07	3.02292e+07	8.88236e+07	7.03523e+07	4.36367e+07	3.65933e+07	1.12002e+08	4.41648e+07	6.64872e+07	1.51053e+07	1.29757e+08	1.05874e+07
P40197	Platelet glycoprotein V OS=Homo sapiens OX=9606 GN=GP5 PE=1 SV=1	GP5	60.9	1.41595e+06	2.11948e+06	1.26476e+06	1.24843e+06	1.32847e+06		769707	2.56016e+06	192345	2.278e+06	5.89534e+06	3.88993e+06	1.07816e+07	3.43011e+06	343962	1.89468e+06	430053	1.1543e+06	1.22459e+06	861837	3.22148e+06	2.01569e+06	2.07e+06		7.12684e+06
A0A0A0MS14	Immunoglobulin heavy variable 1-45 OS=Homo sapiens OX=9606 GN=IGHV1-45 PE=3 SV=1	IGHV1-45	13.5				1.6683e+06				313244	1.79897e+06					1.63346e+06		276774	299218		274269	6.33172e+06	2.95494e+06	975081		1.3066e+06
O95678	Keratin, type II cytoskeletal 75 OS=Homo sapiens OX=9606 GN=KRT75 PE=1 SV=2	KRT75	59.5										7.85613e+07
P29622	Kallistatin OS=Homo sapiens OX=9606 GN=SERPINA4 PE=1 SV=3	SERPINA4	48.5	2.23902e+06	5.01815e+07	3.84433e+06	2.55253e+08	4.83909e+07	3.59327e+06	1.33219e+07	5.20129e+07	2.38881e+06	6.87763e+07	3.89782e+06	3.32251e+07	1.59329e+08	5.30678e+06	1.77551e+06	5.56501e+07	1.24629e+07	8.70709e+07	3.9729e+07	442149	979519	3.20935e+06	4.49395e+06	6.23847e+06	1.36595e+07
P41743	Protein kinase C iota type OS=Homo sapiens OX=9606 GN=PRKCI PE=1 SV=2	PRKCI	68.2	425225	774287	1.33685e+06	654783	1.39474e+06	1.1048e+06	861076	2.16221e+06	685185	389744	2.75954e+06		1.00602e+06	3.95105e+06	318735	1.89283e+06	1.64037e+06	581604	982733	3.08605e+06	1.53086e+06	2.17208e+06	3.37731e+06	3.08419e+06	90948.5
P24723	Protein kinase C eta type OS=Homo sapiens OX=9606 GN=PRKCH PE=1 SV=4	PRKCH	77.8	3.08574e+06	39049.5	1.86337e+06	49661	548672	3.9301e+06	294873	1.57519e+06	401377	270867	7.09394e+06	157877	179027	1.06247e+06	1.86267e+06	876645	1.4042e+06	302863	306199	2.40191e+06	4.57513e+06	1.74386e+06	1.16107e+07	3.08753e+06	494917
Q9UHI5	Large neutral amino acids transporter small subunit 2 OS=Homo sapiens OX=9606 GN=SLC7A8 PE=1 SV=1	SLC7A8	58.3	5.80383e+06	3.88926e+06	2.8034e+07	1.1024e+06	1.03685e+07	1.03118e+07	8.24968e+06	2.13558e+07	9.57436e+06	4.4676e+06	4.00228e+06	315001	191539	1.99325e+07	1.37715e+07	1.52743e+07	2.01354e+07	3.68101e+06	8.86981e+06	4.91888e+06	6.793e+06	5.92129e+06	1.18934e+06	2.46209e+07	1.81812e+06
A0A075B6K5	Immunoglobulin lambda variable 3-9 OS=Homo sapiens OX=9606 GN=IGLV3-9 PE=3 SV=1	IGLV3-9	12.3		3.85163e+07	1.98335e+06	1.2326e+07	4.53411e+07	1.64594e+07	264869	2.46776e+07	5.50648e+06	1.22825e+07	1.89612e+07	1.77115e+06	7.28051e+06	8.07737e+06	9.27808e+06	3.43106e+07	4.6632e+07	7.78764e+06	1.48868e+07	1.75279e+07	4.75328e+06	2.36522e+07	5.69624e+06	2.49432e+07	8.77921e+06
Q5T2W1	Na(+)/H(+) exchange regulatory cofactor NHE-RF3 OS=Homo sapiens OX=9606 GN=PDZK1 PE=1 SV=2	PDZK1	57.1	5.71691e+07	1.90411e+07	1.80443e+08	5.57134e+07	1.2309e+07	7.61337e+07	6.88549e+07	1.95692e+07	6.05212e+07	1.07736e+07	7.5701e+07	3.18684e+07	1.08805e+07	3.50331e+08	2.82488e+07	2.6283e+08	9.58184e+07	1.19323e+07	2.89611e+07	1.80217e+08	1.58813e+07	2.45151e+08	3.7247e+07	1.55957e+08	4.16357e+07
A0A0J9YVY3	Immunoglobulin heavy variable 7-4-1 OS=Homo sapiens OX=9606 GN=IGHV7-4-1 PE=3 SV=1	IGHV7-4-1	12.8		191401		946024							135697			355091		466411	1.86073e+06			2.71807e+06	1.77536e+06	2.31125e+06		2.04212e+06
P41091	Eukaryotic translation initiation factor 2 subunit 3 OS=Homo sapiens OX=9606 GN=EIF2S3 PE=1 SV=3	EIF2S3	51.1		3.46497e+06		501518	1.69753e+06	871900	847916	1.35138e+06	187487	247307	4.12118e+06	454221	316788	892869		1.95948e+06	714219	711724	1.82035e+06	943829		41669.2	248370	899007	121631
P0DOX7	Immunoglobulin kappa light chain OS=Homo sapiens OX=9606 PE=1 SV=1	--	23.4	1.15379e+08	7.23069e+08	3.1222e+08	4.40931e+09	8.65996e+08	1.40252e+09	1.75535e+08	1.71979e+09	2.09138e+09	7.21287e+08	5.2017e+08	1.10762e+09	1.11805e+09	2.44689e+09	2.57161e+08	1.03852e+09	4.0325e+09	1.81098e+09	1.38762e+09	2.87832e+09	2.11288e+09	2.51906e+09	1.32526e+08	3.29971e+09	1.36332e+09
Q9HCM3	UPF0606 protein KIAA1549 OS=Homo sapiens OX=9606 GN=KIAA1549 PE=1 SV=4	KIAA1549	210.6	305058	102851	270837		297731	421593	236934	223782	92238	198543	505142	416581	814002	348373	15485.1	85595.6	225095	303615	163325	155586	111303	308117		524280	42686.9
Q9BZL6	Serine/threonine-protein kinase D2 OS=Homo sapiens OX=9606 GN=PRKD2 PE=1 SV=3	PRKD2	96.7	461270		875692	3319056	638504		40136.7	652259	1.35125e+06	856841	245255			157535	137965	419422	139002	467476		1.9965e+06	1.37872e+06	2.1921e+06	376110	506136	39225.6
Q14703	Membrane-bound transcription factor site-1 protease OS=Homo sapiens OX=9606 GN=MBTPS1 PE=1 SV=1	MBTPS1	117.7	1.25979e+06	2.2878e+07	4.46672e+06	1.08128e+08	2.18706e+07	4.84611e+07	2.5613e+06	2.59164e+08	2.98684e+07	1.21911e+07	1.70357e+07	1.14104e+07	1.27304e+07	3.18604e+07	2.43471e+07	3.83011e+07	2.60688e+08	3.4014e+07	2.89501e+07	2.56323e+08	4.08732e+07	9.28159e+07	1.00881e+06	2.47625e+08	1.36398e+07
Q00325	Phosphate carrier protein, mitochondrial OS=Homo sapiens OX=9606 GN=SLC25A3 PE=1 SV=2	SLC25A3	40.1	4.38036e+06	1.21472e+09	1.30099e+07	1.24787e+07	7.4831e+08	9.25548e+06	1.15842e+07	5.21406e+06	5.62424e+06	5.97961e+08	2.08207e+07	6.40003e+06	2.64443e+06	8.94389e+06	1.06431e+07	3.26312e+07	338425	1.89804e+07	3.07553e+07		1.17889e+06	1.76042e+06	9.64424e+07	6.04699e+06	1.41056e+06
Q99102	Mucin-4 OS=Homo sapiens OX=9606 GN=MUC4 PE=1 SV=4	MUC4	231.4	2.47191e+07	2.73598e+07	1.62008e+07	3.98852e+06	9.30691e+06	7.58528e+07	1.11348e+07	2.155e+07	4.06501e+07	7.04819e+06	1.59159e+08	1.79796e+07	9.08265e+06	3.67395e+07	4.66789e+07	1.37212e+07	7.35921e+07	3.94728e+07	1.08967e+07	7.06424e+08	1.17586e+08	4.52282e+08	6.03512e+06	9.08034e+07	3.31876e+06
Q14764	Major vault protein OS=Homo sapiens OX=9606 GN=MVP PE=1 SV=4	MVP	99.3	1.23147e+07	9.39283e+06	1.72187e+07	1.00483e+07	1.20009e+07	3.27072e+06	2.24523e+07	1.13915e+07	1.29236e+07	6.20773e+06	9.72191e+06	8.73481e+06	3.42053e+06	9.73293e+06	888642	5.82985e+07	9.92127e+06	1.93286e+07	1.14719e+07	2.70715e+06	3.3476e+06	4.83297e+06	4.90163e+06	4.50616e+06	4.49523e+06
Q9UHY1	Nuclear receptor-binding protein OS=Homo sapiens OX=9606 GN=NRBP1 PE=1 SV=1	NRBP1	59.8	23271.4	575867	65178.6	72544	450807	43964.5	59142.6	75717	15958.3	136472	257830	299220	267117	402466		396802	83849.1	175065	244305	49836.2	19006.3	70254.2		99566	40377.6
P19404	NADH dehydrogenase [ubiquinone] flavoprotein 2, mitochondrial OS=Homo sapiens OX=9606 GN=NDUFV2 PE=1 SV=2	NDUFV2	27.4		212870				86468.8	305199			58748	42593.7	744556	345772				191584								482910
Q9P2B2	Prostaglandin F2 receptor negative regulator OS=Homo sapiens OX=9606 GN=PTGFRN PE=1 SV=2	PTGFRN	98.5	258672	198214	156598	144432	1.78905e+06	1.16838e+06	359122	473394	403637	628322		766421	935878	120945	189138	1.29787e+06	1.07992e+06	520541	319149		167902	707183		392259	16569.7
P32456	Guanylate-binding protein 2 OS=Homo sapiens OX=9606 GN=GBP2 PE=1 SV=3	GBP2	67.2		783855	60975.7	2.93098e+06	672179			503077	44455.3	222269	981162	788777	6842.85	578961	27898.5	181180	1.25327e+06	1.22765e+07	2.77308e+06	589014	56522.9	2.51068e+06		5.30571e+06	804445
P63218	Guanine nucleotide-binding protein G(I)/G(S)/G(O) subunit gamma-5 OS=Homo sapiens OX=9606 GN=GNG5 PE=1 SV=3	GNG5	7.3	5.40221e+06	821053	7.39685e+06	163825	2.43813e+06	3.58932e+06	255054	5.90705e+06	2.38296e+06	867156	1.30333e+07	41812.5	36794.8	1.2076e+07	1.06969e+06	1.65535e+06	4.27801e+06	364559	728266	1.54513e+07	6.04415e+06	4.38226e+06	1.67352e+06	1.32168e+07	1.73567e+06
A0A075B6Q5	Immunoglobulin heavy variable 3-64 OS=Homo sapiens OX=9606 GN=IGHV3-64 PE=3 SV=1	IGHV3-64	12.9	180085	3.15918e+06	122853	1.21922e+07	269066	344013	877833	191230	3.67287e+06	624147	548817	3.83215e+06	9.87686e+06	5.68099e+06	423811	400147	8.30647e+06	2.10154e+06	1.55839e+06	391762	7.06522e+06	2.0649e+07	1.19989e+06	7.38516e+06	4.91328e+06
Q9BUP3	Oxidoreductase HTATIP2 OS=Homo sapiens OX=9606 GN=HTATIP2 PE=1 SV=2	HTATIP2	27		390917						257361								524715	252082		192518	1.27494e+06				168927
Q6NVY1	3-hydroxyisobutyryl-CoA hydrolase, mitochondrial OS=Homo sapiens OX=9606 GN=HIBCH PE=1 SV=2	HIBCH	43.5	62171.3	1.10546e+06	2.50396e+06	202398	1.66243e+06		46197.9	171983		198493	69895.9	33966.4	1.09059e+06	491953	36576.8	2.25863e+06	278018	366970	414349			119480	943539	59402.2	82049.7
O60812	Heterogeneous nuclear ribonucleoprotein C-like 1 OS=Homo sapiens OX=9606 GN=HNRNPCL1 PE=1 SV=1	HNRNPCL1	32.1		803781			288728					81473.4									267627
P05362	Intercellular adhesion molecule 1 OS=Homo sapiens OX=9606 GN=ICAM1 PE=1 SV=2	ICAM1	57.8		331585			403183		302375	691349		295702	632759		2.36321e+06	1.60275e+06		747608	571784	881240	890213	677308		412009		913070	390155
P24593	Insulin-like growth factor-binding protein 5 OS=Homo sapiens OX=9606 GN=IGFBP5 PE=1 SV=1	IGFBP5	30.6				760084			459479					479460	296037		241446	127551					126949		1.67214e+06		79069.2
P11215	Integrin alpha-M OS=Homo sapiens OX=9606 GN=ITGAM PE=1 SV=2	ITGAM	127.1	385593	2.22373e+06	2.06882e+06	1.96619e+06	5.08831e+06	2.72708e+06	979220	5.11995e+06	311581	1.1201e+06	7.13142e+06	8.82114e+06	3.19933e+06	3.94685e+06	1.58402e+06	5.40671e+06	3.43391e+06	3.67538e+06	3.04297e+06	9.82498e+06	4.91776e+06	1.24103e+07	2.43686e+06	7.25783e+06	644471
Q8N370	Large neutral amino acids transporter small subunit 4 OS=Homo sapiens OX=9606 GN=SLC43A2 PE=1 SV=1	SLC43A2	62.7	286999	63053.1	545265		171722	369756	104364							220990	64363.5				53493.8
Q96KN1	Protein LRATD2 OS=Homo sapiens OX=9606 GN=LRATD2 PE=1 SV=1	LRATD2	34.5								621517			1.50687e+06			1.93285e+06			395812							276560
Q8N3F8	MICAL-like protein 1 OS=Homo sapiens OX=9606 GN=MICALL1 PE=1 SV=2	MICALL1	93.4	169675	71765.8	86299.3		405735			186773		31570.5	632710			706484	122363	625502	72420.7		163264	328265	106969	89797.4		271422
O14950	Myosin regulatory light chain 12B OS=Homo sapiens OX=9606 GN=MYL12B PE=1 SV=2	MYL12B	19.8	2.76183e+06	1.12232e+07	3.37189e+06	7.18755e+06	7.13273e+06	1.42187e+07	1.8384e+06	5.89265e+06	3.74147e+06	1.29866e+06	2.56594e+07	1.05477e+07	1.32439e+07	1.14638e+07	3.89522e+06	8.56775e+06	5.38312e+06	3.3288e+06	2.17661e+06	4.92958e+06	1.02877e+07	7.23936e+06	1.55885e+07	7.93694e+06	5.03106e+06
P26038	Moesin OS=Homo sapiens OX=9606 GN=MSN PE=1 SV=3	MSN	67.8	2.50289e+08	2.15871e+08	6.26095e+08	3.91493e+07	3.76756e+08	4.01833e+08	1.50936e+08	5.60155e+08	1.70787e+08	1.66408e+08	1.44598e+09	2.53734e+08	5.151e+08	1.21719e+09	1.594e+08	6.60455e+08	6.27078e+08	3.04898e+08	2.5106e+08	1.7723e+09	2.82501e+08	4.96205e+08	5.60505e+07	1.31374e+09	2.05978e+08
Q96AM1	Mas-related G-protein coupled receptor member F OS=Homo sapiens OX=9606 GN=MRGPRF PE=2 SV=1	MRGPRF	38.1		2.25901e+06	2.68741e+06	182005	3.304e+06	3.11644e+06	881891	3.36536e+06	3.5912e+06	1.78149e+06	4.92449e+06	4.19132e+06	6.55644e+06	3.23423e+06	790408	5.90581e+06	6.50193e+06	1.76387e+06	2.41919e+06	687506	969952	965622	195036	3.679e+06	1.12532e+06
Q9BV20	Methylthioribose-1-phosphate isomerase OS=Homo sapiens OX=9606 GN=MRI1 PE=1 SV=1	MRI1	39.1	179555	243345	665981	825254	903763	680844	608497	498359	178840	161234	1.41816e+06	69616.5	714917	2.48376e+06		1.14274e+06	676126	2.56159e+06	356921	98035.6	405398	1.8796e+06		750541	628174
P22732	Solute carrier family 2, facilitated glucose transporter member 5 OS=Homo sapiens OX=9606 GN=SLC2A5 PE=1 SV=1	SLC2A5	54.9	7.82941e+07	1.27295e+07	8.93887e+07	725134	4.30333e+07	3.86696e+07	1.63742e+07	4.70879e+07	1.62636e+07	1.84735e+07	7.13473e+07	5.18051e+07	1.54781e+07	1.15566e+08	1.13471e+07	1.299e+07	1.36105e+07	8.28796e+06	2.41702e+07	3.69628e+06	8.8038e+06	8.75283e+06	3.11479e+07	2.28504e+07	4.9452e+06
P00995	Serine protease inhibitor Kazal-type 1 OS=Homo sapiens OX=9606 GN=SPINK1 PE=1 SV=2	SPINK1	8.5	1.52436e+06	3.5074e+06	1.01468e+07	2.55842e+06	8.62844e+06	7.58973e+06	6.00151e+06	3.31807e+06	2.93301e+06	5.79862e+06	7.75934e+07	7.01256e+06	8.51481e+06	1.07866e+07	1.86198e+06	9.84631e+06	3.07223e+06	944239	6.61896e+06	3.52635e+07	7.25209e+06	8.70328e+06	1.6731e+07	5.79157e+06	7.61853e+06
Q86UX2	Inter-alpha-trypsin inhibitor heavy chain H5 OS=Homo sapiens OX=9606 GN=ITIH5 PE=2 SV=2	ITIH5	104.5		750051	2.03106e+06	132785	1.35041e+06	479528	2.01114e+06	1.3325e+06	497391	1.4616e+06	195148	8.53543e+06	4.57969e+06	2.42646e+06		2.35183e+06	23533.8	1.63637e+06	1.08284e+06	246902	1.14959e+06	1.97549e+06	2.23036e+06	1.28047e+06	1.6791e+06
Q9NQX7	Integral membrane protein 2C OS=Homo sapiens OX=9606 GN=ITM2C PE=1 SV=1	ITM2C	30.2	418173	1.59925e+06	904024	826440	1.40665e+06	246155	1.24211e+06	4.45345e+06	210164	971602	529918	5.01331e+06	5.03861e+06	1.54095e+06		2.87353e+06	2.05411e+06	1.61987e+06	894777	275387	609638				1.77084e+06
P19823	Inter-alpha-trypsin inhibitor heavy chain H2 OS=Homo sapiens OX=9606 GN=ITIH2 PE=1 SV=2	ITIH2	106.4	2.39625e+07	1.27982e+08	9.96215e+07	1.55274e+08	1.79293e+08	1.33449e+08	1.12564e+08	2.25142e+08	1.35666e+08	9.08771e+07	4.5745e+07	3.83957e+08	3.48625e+08	5.2989e+08	4.72444e+07	1.70211e+08	8.74117e+08	2.73025e+08	1.74531e+08	7.23884e+08	3.28903e+08	6.48137e+08	2.96835e+07	7.41641e+08	4.22271e+07
Q9NUN5	Lysosomal cobalamin transport escort protein LMBD1 OS=Homo sapiens OX=9606 GN=LMBRD1 PE=1 SV=1	LMBRD1	61.3	1.06e+07	2.3665e+06	9.05714e+06	744199	1.06821e+07	8.24362e+06	6.20481e+06	6.51193e+06	5.05462e+06	1.7952e+06	9.15361e+06		2.43056e+06	2.81048e+07	1.23563e+06	5.93039e+06	5.84124e+06	4.50691e+06	2.44756e+06	3.59328e+06	2.19944e+06	4.21718e+06	979079	5.12185e+06	47252.7
Q9NZL9	Methionine adenosyltransferase 2 subunit beta OS=Homo sapiens OX=9606 GN=MAT2B PE=1 SV=1	MAT2B	37.5		5.13652e+06	2.74638e+06	1.04924e+08	5.85956e+06	1.31879e+07	1.90072e+06	1.81534e+07	1.80342e+07	4.86067e+06	8.82379e+06	7.89221e+06	1.38635e+07	1.00735e+07	2.43654e+06	7.5537e+06	2.9269e+07	2.05025e+07	1.40992e+07	4.01343e+07	3.49433e+07	4.83229e+07	1.43929e+06	1.53017e+07	3.53971e+07
P02686	Myelin basic protein OS=Homo sapiens OX=9606 GN=MBP PE=1 SV=3	MBP	33.1	318319	259655	1.0628e+06	118603	247602	1.44971e+06	1.07825e+06	505723			3.18605e+06			1.6055e+06	253856		1.34007e+06	143858		2.48528e+06	1.34249e+06	1.38371e+06		1.65717e+06
Q96KG7	Multiple epidermal growth factor-like domains protein 10 OS=Homo sapiens OX=9606 GN=MEGF10 PE=1 SV=1	MEGF10	122.1			196260		141369	322468	475156	241626	664613	555470		679320	515502		602413	175169	210239		273095						80087
P53985	Monocarboxylate transporter 1 OS=Homo sapiens OX=9606 GN=SLC16A1 PE=1 SV=3	SLC16A1	53.9			1.21929e+06				790372			83347.2				1.2815e+06	142534	655302	482122	209343		473114		1.25719e+06		703972	1.11561e+06
P15941	Mucin-1 OS=Homo sapiens OX=9606 GN=MUC1 PE=1 SV=3	MUC1	122	8.13436e+08	2.72037e+08	1.19507e+09	3.02278e+07	6.63738e+08	1.11683e+09	1.05794e+09	8.37438e+08	3.92943e+08	4.00256e+08	1.76676e+09	8.23819e+08	2.56203e+09	1.35415e+09	2.60801e+08	9.09156e+08	1.05335e+09	9.42787e+08	3.95022e+08	2.40911e+09	6.62215e+08	7.96147e+08	2.11615e+08	1.85296e+09	1.8299e+08
P35579	Myosin-9 OS=Homo sapiens OX=9606 GN=MYH9 PE=1 SV=4	MYH9	226.4	3.34049e+07	1.42592e+08	6.35805e+07	7.86539e+07	1.10407e+08	1.42782e+08	3.63918e+07	1.28886e+08	6.52126e+07	3.99736e+07	1.96471e+08	1.02712e+08	7.99544e+07	1.23171e+08	3.67049e+07	2.59358e+08	1.10499e+08	5.90761e+07	8.39938e+07	4.60019e+07	1.5049e+08	1.50417e+08	2.07576e+08	1.20278e+08	3.98713e+07
Q9NQX5	Neural proliferation differentiation and control protein 1 OS=Homo sapiens OX=9606 GN=NPDC1 PE=1 SV=2	NPDC1	34.5
Q15599	Na(+)/H(+) exchange regulatory cofactor NHE-RF2 OS=Homo sapiens OX=9606 GN=SLC9A3R2 PE=1 SV=2	SLC9A3R2	37.4	2.0434e+07	4.85048e+06	2.2786e+07	242966	6.68887e+06	2.73423e+07	1.42174e+07	1.33956e+07	2.70187e+07	5.63112e+06	6.20865e+07	2.39869e+07	2.38467e+07	3.96354e+07	9.84444e+06	2.26743e+07	2.80894e+07	1.49072e+07	2.61191e+06	4.73474e+07	2.12101e+07	2.37761e+07	1.86863e+07	3.61842e+07	5.53371e+06
Q9BPW8	Protein NipSnap homolog 1 OS=Homo sapiens OX=9606 GN=NIPSNAP1 PE=1 SV=1	NIPSNAP1	33.3		222987		920228	1.05368e+06	68682.7		296466		822725	586034	1.8757e+06	181875		391057	1.99492e+06		1.12099e+06	811314	304869		822131
O43676	NADH dehydrogenase [ubiquinone] 1 beta subcomplex subunit 3 OS=Homo sapiens OX=9606 GN=NDUFB3 PE=1 SV=3	NDUFB3	11.4		401191			175483				124804	58543.4	248642			522108		369175			126993	137536		964875	303858
Q96AP7	Endothelial cell-selective adhesion molecule OS=Homo sapiens OX=9606 GN=ESAM PE=1 SV=1	ESAM	41.2	872776	2.48436e+08	1.09838e+06	2.78518e+06	2.62332e+08	3.17475e+06		1.0682e+06	944503	4.80437e+07	9.63683e+06	557634		1.41952e+06	878234	1.84795e+06	1.95231e+06	2.35334e+06	4.32203e+06	1.06492e+06	263781	1.66637e+06	6.29277e+06	5.81809e+06	1.31442e+06
Q92520	Protein FAM3C OS=Homo sapiens OX=9606 GN=FAM3C PE=1 SV=1	FAM3C	24.7	880101	2.92701e+06	362106	2.55535e+06	5.97602e+06	1.51629e+06	349481	1.81318e+06	134046	3.77738e+06	1.5045e+06	130721	588565	1.11367e+06	135283	2.9774e+06	172623	1.7159e+06	2.0064e+06	392058	913817	5.98618e+06	282746	1.16417e+06	1.74865e+06
P04406	Glyceraldehyde-3-phosphate dehydrogenase OS=Homo sapiens OX=9606 GN=GAPDH PE=1 SV=3	GAPDH	36	6.05929e+07	8.09005e+07	1.78209e+08	3.15377e+08	1.932e+08	7.56153e+07	1.59529e+08	1.48467e+08	8.78792e+07	6.63643e+07	4.32455e+08	8.68232e+07	1.17218e+08	5.26557e+08	1.60729e+07	2.56635e+08	2.25889e+08	1.76895e+08	1.03695e+08	1.58262e+08	2.35336e+07	4.51927e+08	1.58265e+08	1.28416e+08	6.27672e+07
Q04446	1,4-alpha-glucan-branching enzyme OS=Homo sapiens OX=9606 GN=GBE1 PE=1 SV=3	GBE1	80.4	3.01441e+06	5.59358e+06	3.35751e+06	1.47501e+06	1.02966e+07	2.65833e+06	3.0292e+06	5.21512e+06	1.68025e+06	2.64486e+06	1.51256e+07	584374	763784	1.40792e+07	1.13659e+06	6.18809e+06	2.60032e+06	2.47713e+06	4.09908e+06	1.05496e+06	2.29314e+06	1.35581e+06	514474	3.88205e+06	4.55109e+06
Q9H3P7	Golgi resident protein GCP60 OS=Homo sapiens OX=9606 GN=ACBD3 PE=1 SV=4	ACBD3	60.6	313219	966058	680028	785666	284312	110122	100691	269074	170468	127279	150485	419695	515292	274489	98912.4	159790	452598		403757	192447	187731	76151.8	5.44841e+06	176769	668269
P04062	Lysosomal acid glucosylceramidase OS=Homo sapiens OX=9606 GN=GBA PE=1 SV=3	GBA	59.7	559521	5.22106e+06		3292241	8.96282e+06	3.67601e+06	211289	5.77006e+06		3.62961e+06	3.77147e+06	1.6292e+06	7.08747e+06	563226	1.32741e+06	7.66646e+06	6.97093e+06	6.83975e+06	2.92378e+06	476143	1.97751e+06	4.72535e+06	2.05378e+06	6.46818e+06	161840
Q9NU53	Glycoprotein integral membrane protein 1 OS=Homo sapiens OX=9606 GN=GINM1 PE=1 SV=1	GINM1	36.8		542092		724095	1.87713e+06		172431	991986	2.42447e+06	1.42148e+06	152078	1.5981e+06	2.78247e+06			2.13573e+06	1.12178e+06	756447	489398	352276		2.91737e+06	3.21205e+06	451737
O14908	PDZ domain-containing protein GIPC1 OS=Homo sapiens OX=9606 GN=GIPC1 PE=1 SV=2	GIPC1	36	1.07139e+07	7.81978e+06	1.9131e+07	697015	1.30002e+07	2.00469e+07	5.21029e+06	1.08107e+07	5.90946e+06	3.13565e+06	4.59583e+07	4.17558e+06	3.79891e+06	2.64936e+07	2.61949e+06	2.27986e+07	2.00611e+07	8.72791e+06	5.5607e+06	3.86551e+07	1.66009e+07	1.85582e+07	4.73776e+06	3.0226e+07	2.28114e+06
P52565	Rho GDP-dissociation inhibitor 1 OS=Homo sapiens OX=9606 GN=ARHGDIA PE=1 SV=3	ARHGDIA	23.2	8.18864e+06	1.08062e+07	2.24152e+07	955514	1.09141e+07	2.7021e+07	1.77995e+07	1.16321e+07	1.06577e+07	4.24642e+06	6.83319e+07	4.1777e+07	2.83746e+07	3.83735e+07	4.63419e+06	1.76198e+07	1.72293e+07	7.43959e+06	4.15769e+06	2.64029e+07	1.17412e+07	1.65957e+07	3.60832e+06	2.55121e+07	5.67799e+06
O60262	Guanine nucleotide-binding protein G(I)/G(S)/G(O) subunit gamma-7 OS=Homo sapiens OX=9606 GN=GNG7 PE=1 SV=1	GNG7	7.5	4.22654e+06	2.22516e+06	6.80465e+06	148929	4.42128e+06	6.21252e+06	2.71516e+06	5.47059e+06	1.68028e+06	2.16693e+06	1.77591e+07	964277	898577	2.01476e+07	1.18211e+06	1.06236e+06	6.78556e+06	3.28998e+06	516319	6.57573e+06	1.67431e+06	1.96919e+06	7.13657e+06	8.51997e+06	1.02188e+06
A0A0B4J1U7	Immunoglobulin heavy variable 6-1 OS=Homo sapiens OX=9606 GN=IGHV6-1 PE=3 SV=1	IGHV6-1	13.5	1.04653e+06	8.2575e+06	3.59914e+06	2.61072e+07	1.0677e+07	1.43397e+07	2.12052e+06	4.89539e+07	4.49774e+07	1.01148e+07	1.53849e+07	2.15955e+07	2.10084e+07	6.35229e+07	8.60232e+06	1.03132e+07	5.88019e+07	2.17625e+07	5.31067e+07	2.40132e+07	5.69289e+07	3.71615e+07	5.5562e+06	4.27478e+07	3.0671e+07
O14713	Integrin beta-1-binding protein 1 OS=Homo sapiens OX=9606 GN=ITGB1BP1 PE=1 SV=1	ITGB1BP1	21.8		227131	1.09496e+06	491792	830078	298389	232112	956744		143621	3.239e+06	69969.5	136800	4.07162e+06	105148	958341	587204	363528		3.7707e+06	478616	219774		2.68992e+06	630892
Q04695	Keratin, type I cytoskeletal 17 OS=Homo sapiens OX=9606 GN=KRT17 PE=1 SV=2	KRT17	48.1	3.08569e+06	1.63991e+07	1.51195e+06	130237	5.73209e+06	2.25014e+06	1.99942e+06	2.08209e+06	3.48216e+06	4.52348e+06	5.24214e+06	3.24122e+06	5.61052e+06	5.3981e+06	9.13864e+06	2.84027e+06	4.02048e+06	2.1681e+06	5.11974e+06	2.13835e+06	1.35507e+06	1.03451e+07	4.8125e+07	4.75095e+06	7.8968e+06
P06744	Glucose-6-phosphate isomerase OS=Homo sapiens OX=9606 GN=GPI PE=1 SV=4	GPI	63.1	1.39632e+07	3.89984e+07	3.13745e+07	2.96035e+07	6.08473e+07	2.57111e+07	1.45985e+07	6.84318e+07	1.22111e+07	1.97569e+07	1.21467e+08	1.82286e+07	2.33176e+07	8.02558e+07	3.82004e+06	6.06144e+07	3.64038e+07	3.50826e+07	2.81357e+07	6.03979e+07	7.98742e+06	3.35678e+07	2.166e+07	7.65248e+07	1.23302e+07
P35573	Glycogen debranching enzyme OS=Homo sapiens OX=9606 GN=AGL PE=1 SV=3	AGL	174.7	341670	708211	136647	337144	633682	116420	31513.1	461837	194968	279064	572363	229246	223213	633770		1.09692e+06	436691	437306	557788	91799.6	17492.2	365279	177195	623122	244606
O95837	Guanine nucleotide-binding protein subunit alpha-14 OS=Homo sapiens OX=9606 GN=GNA14 PE=1 SV=1	GNA14	41.5	8.68112e+06	5.77151e+06	2.42133e+07	1.2092e+06	9.48708e+06	1.32332e+07	1.03931e+06	1.60185e+07	3.70544e+06	3.20159e+06	4.32893e+07	1.87714e+06	1.61932e+06	2.87939e+07	5.44374e+06	1.33399e+07	1.6383e+07	5.76525e+06	2.43292e+06	2.52927e+07	4.9646e+06	1.40976e+07	8.19287e+06	3.2181e+07	2.1304e+06
P30711	Glutathione S-transferase theta-1 OS=Homo sapiens OX=9606 GN=GSTT1 PE=1 SV=4	GSTT1	27.3		1.94019e+06		1.15574e+06	304556			78167.7		1.33408e+06	4.94117e+06	295967			221750	209413	5.79973e+06	4.24276e+06	5.12447e+06	643275	739676	1.2967e+06		8.48918e+06
Q9NYQ3	Hydroxyacid oxidase 2 OS=Homo sapiens OX=9606 GN=HAO2 PE=1 SV=1	HAO2	38.8				384590	315132				477367		363571	1.96211e+06	1.06993e+06			4.1832e+06									257697
P00738	Haptoglobin OS=Homo sapiens OX=9606 GN=HP PE=1 SV=1	HP	45.2	9.13811e+06	7.16219e+07	1.16476e+07	8.29187e+08	1.33488e+08	1.53239e+08	9.28503e+06	1.31618e+08	1.0604e+09	8.04834e+07	6.92643e+07	5.94468e+07	1.34748e+09	1.01587e+09	2.14861e+07	2.5612e+08	1.13943e+08	4.64166e+08	9.47308e+07	5.67582e+07	2.95739e+08	2.36522e+08	1.73978e+08	1.51732e+08	6.20168e+08
P52790	Hexokinase-3 OS=Homo sapiens OX=9606 GN=HK3 PE=1 SV=2	HK3	99		863553	110053		3.16442e+06	136301	7.13658e+06	3.59345e+06		699296	927714	394443	2.7601e+06		98078.8	1.20796e+06	1.36829e+06	2.80161e+06	1.46768e+06	773868		1.94464e+06	1.51884e+06	2.55161e+06
Q12906	Interleukin enhancer-binding factor 3 OS=Homo sapiens OX=9606 GN=ILF3 PE=1 SV=3	ILF3	95.3		1.26184e+06		732746	556321		17627.7	529048		347562	125229	440213	269172	34312	117037	343948	55906.4	227754	613649	157260		277946		69077.3	28184
P06730	Eukaryotic translation initiation factor 4E OS=Homo sapiens OX=9606 GN=EIF4E PE=1 SV=2	EIF4E	25.1	617870	1.88232e+06	1.17421e+06	48767.1	1.427e+06	954341	999917	486771	361633	314017	7.92819e+06	403496	463677	3.1173e+06	310338	554158	1.8111e+06	822532	567582	766084	1.03114e+06	470970	251857	4.36119e+06	368938
P01859	Immunoglobulin heavy constant gamma 2 OS=Homo sapiens OX=9606 GN=IGHG2 PE=1 SV=2	IGHG2	35.9	6.44815e+07	2.00252e+08	1.63922e+08	5.15319e+09	5.21523e+08	8.60025e+08	1.14227e+08	9.45927e+08	3.78533e+09	4.51141e+08	6.15255e+08	1.93136e+09	2.74924e+09	2.81628e+09	1.10999e+08	1.00756e+09	2.05138e+09	1.93806e+09	8.13253e+08	1.17228e+08	6.29122e+08	3.41556e+09	1.43905e+08	1.75549e+09	2.07928e+09
O14732	Inositol monophosphatase 2 OS=Homo sapiens OX=9606 GN=IMPA2 PE=1 SV=1	IMPA2	31.3	435173	740502	1.21224e+06	791632	3.62841e+06	1.14466e+06		946624	855577	1.81503e+06	3.82117e+06	997935		4.12144e+06	72398.9	2.75142e+06	1.6358e+06	2.44931e+06	1.02377e+06	502344	375402		2.15044e+06	1.61763e+06
Q9BY32	Inosine triphosphate pyrophosphatase OS=Homo sapiens OX=9606 GN=ITPA PE=1 SV=2	ITPA	21.4		154481			143401			244461		41765.3	1.3834e+06		419300		37365.7		105613	287397	282549		62673.1	206880		383873	57546.9
Q96CN7	Isochorismatase domain-containing protein 1 OS=Homo sapiens OX=9606 GN=ISOC1 PE=1 SV=3	ISOC1	32.2	92123	612168		178776	997241		139251	867057		131391	634551	342468	723772	325591	36306.8	1.28544e+06	95580.8	639017	418230	857465	87676.3	1.66815e+06		454869
A0A087WSZ0	Immunoglobulin kappa variable 1D-8 OS=Homo sapiens OX=9606 GN=IGKV1D-8 PE=3 SV=6	IGKV1D-8	12.8				637061	250578			284817		105973				387937		194986	260549	236412	136969	168630	130262	399027	546698		79434.5
Q9NR99	Matrix-remodeling-associated protein 5 OS=Homo sapiens OX=9606 GN=MXRA5 PE=1 SV=3	MXRA5	312	5.05427e+06	7.23013e+06	6.14991e+06	1.69582e+06	1.96616e+07	2.92218e+06	9.49731e+06	9.01401e+06	1.88858e+06	8.17026e+06	1.60956e+07	1.38593e+07	2.93867e+07	5.48137e+06	799140	2.17587e+07	8.68267e+06	6.54211e+06	1.34299e+07	3.42629e+06	2.25073e+06	1.31406e+07	2.90528e+08	5.3497e+06	1.65597e+06
Q13613	Myotubularin-related protein 1 OS=Homo sapiens OX=9606 GN=MTMR1 PE=1 SV=4	MTMR1	74.6		208349		1.09928e+06	230870		36604.3	185882		29360.5	261516	555239		125154	8903.16	217210	63855.6	273166	116746	332033					15887.9
P35580	Myosin-10 OS=Homo sapiens OX=9606 GN=MYH10 PE=1 SV=3	MYH10	228.9	1.6933e+06	263906	1.10359e+06	2.04199e+06	1.21089e+06	6.7851e+06	1.71462e+06	707939	2.93642e+06	105799	1.47604e+07	2.59651e+06	2.67033e+06	7.15506e+06	2.20006e+06	8.6254e+06	3.00643e+06	78367.9	1.5093e+06	3.60961e+06	1.58498e+06	2.76477e+07	2.466e+06	1.34426e+06	1.8601e+06
Q9NQS3	Nectin-3 OS=Homo sapiens OX=9606 GN=NECTIN3 PE=1 SV=1	NECTIN3	61		373663		1.26533e+06	663845		484710		524290	295513		1.14394e+06	1.49367e+06					260717		881577		231904
O14786	Neuropilin-1 OS=Homo sapiens OX=9606 GN=NRP1 PE=1 SV=3	NRP1	103.1	335908	414146	760740	704676	654192	407987	449645	614436	687412	383969	31360.4	855737	1.11875e+06	361450	128134	1.28867e+06	365756	180993	593181	594736	549574	128405		627516	528352
Q9Y520	Protein PRRC2C OS=Homo sapiens OX=9606 GN=PRRC2C PE=1 SV=4	PRRC2C	316.7	3.06762e+06	3.69782e+06	1.72766e+06	385930	7.0373e+06	2.38605e+06	1.36806e+06	5.60639e+06	436680	3.92368e+06	4.35444e+06	1.65158e+06	1.13947e+06	3.34474e+06	986754	6.45478e+06	6.07195e+06	4.42214e+06	2.30984e+06	192950	410762			4.29748e+06	2.06121e+06
P41217	OX-2 membrane glycoprotein OS=Homo sapiens OX=9606 GN=CD200 PE=1 SV=4	CD200	31.2	705985	259805	923115		1.56618e+06	238059	416724	1.13738e+06	490465	575142	1.78768e+06	110070	158631	2.22651e+06	19343.6	356885	601735	1.02861e+06	340721	433482	91957.9	235292	734909	853760	522428
Q3SY84	Keratin, type II cytoskeletal 71 OS=Homo sapiens OX=9606 GN=KRT71 PE=1 SV=3	KRT71	57.3		5.59266e+06		100087		126840	8814.66				221984		35857.4						60865.4						257994
P01599	Immunoglobulin kappa variable 1-17 OS=Homo sapiens OX=9606 GN=IGKV1-17 PE=1 SV=2	IGKV1-17	12.8	200613	2.09874e+06	971496	9.56778e+06	3.35941e+06	5.20996e+06	805113	3.72476e+06	2.36192e+07	5.24757e+06	3.76787e+06	6.22013e+06	3.92374e+06	1.38529e+07	1.53062e+06	5.25007e+06	6.31857e+06	6.7431e+06	4.3954e+07	4.70539e+06	1.1046e+07	7.83585e+06		6.49882e+06	2.12487e+06
Q8WUT4	Leucine-rich repeat neuronal protein 4 OS=Homo sapiens OX=9606 GN=LRRN4 PE=1 SV=3	LRRN4	78.8	415049	1.04253e+06		2.82469e+06	1.82366e+06				164103	533939		1.09574e+07	7.01528e+06				516220	1.56644e+06		248268		524348
Q9UBG0	C-type mannose receptor 2 OS=Homo sapiens OX=9606 GN=MRC2 PE=1 SV=2	MRC2	166.6		41005.2			72591.1	14273.2	12084.9	264771		88820.9	484012				39291.3			30693.5	106566	113704		120488	2.2966e+06	444497
P02795	Metallothionein-2 OS=Homo sapiens OX=9606 GN=MT2A PE=1 SV=1	MT2A	6	2.62046e+06	4.90621e+07	9.52735e+06	911.952	1.24582e+06	560280	31656.7	626481	583971	264928	3.73908e+06	33336.9	16350.5	1.57297e+07	83139.6	1.18709e+06	1.56722e+06	1.7095e+07	508522	107751	2.33569e+06	1.90282e+06	1.21584e+06	685747	1.44449e+06
O43795	Unconventional myosin-Ib OS=Homo sapiens OX=9606 GN=MYO1B PE=1 SV=3	MYO1B	131.9	2.26263e+07	2.43874e+07	2.61819e+07	78626153	4.91111e+07	3.01778e+07	1.79363e+07	3.65538e+07	2.22797e+07	2.18258e+07	1.16619e+08	4.13701e+07	4.80123e+07	7.47157e+07	9.42306e+06	1.17378e+08	3.69596e+07	7.17033e+07	2.96359e+07	1.08698e+08	3.94169e+07	4.0149e+07	1.72296e+08	6.89732e+07	2.71385e+07
O00533	Neural cell adhesion molecule L1-like protein OS=Homo sapiens OX=9606 GN=CHL1 PE=1 SV=4	CHL1	135	3.86115e+06	1.36639e+06	3.73721e+06	213923	4.39014e+06	790256	1.90252e+06	6.76116e+06	2.92375e+06	1.42596e+06	8.65479e+06	46049.5	7.58213e+06	7.32457e+06	1.78093e+06	3.8515e+06	1.54642e+06	9.91583e+06	2.68648e+06	1.96075e+06	1.26275e+06	1.5924e+06	1.562e+07	4.66641e+06	751879
P49821	NADH dehydrogenase [ubiquinone] flavoprotein 1, mitochondrial OS=Homo sapiens OX=9606 GN=NDUFV1 PE=1 SV=4	NDUFV1	50.8	567645	2.65774e+06		826916	778408			593526	1.06548e+06	490502	164522		42356.8	136279		955316	772919	483508	641147			385645		614107	1.63385e+06
Q01469	Fatty acid-binding protein 5 OS=Homo sapiens OX=9606 GN=FABP5 PE=1 SV=3	FABP5	15.2	3.48102e+06	5.92421e+06	4.81173e+06	3.68737e+06	1.43098e+07	1.91053e+07	2.66647e+06	4.20889e+06	2.7136e+06	6.79536e+06	9.15287e+07	4.08992e+07	2.85135e+07	7.35734e+06	3.27927e+06	1.28466e+07	8.93974e+06	2.07406e+07	3.23122e+06	9.50598e+06	5.24222e+06	7.95501e+06	3.74952e+07	1.0872e+07	2.43916e+06
P11413	Glucose-6-phosphate 1-dehydrogenase OS=Homo sapiens OX=9606 GN=G6PD PE=1 SV=4	G6PD	59.2	2.16571e+06	2.34508e+07	5.81733e+06	2.4151e+07	1.88491e+07	1.67766e+07	1.13686e+06	2.52228e+07	2.2233e+07	6.23936e+06	2.09161e+07	1.76084e+07	2.29574e+07	2.92315e+07	4.8496e+06	1.96291e+07	5.32477e+07	1.63539e+07	2.40611e+07	8.48939e+07	2.30809e+07	4.96385e+07	7.72157e+06	3.32274e+07	4.0692e+07
P51993	4-galactosyl-N-acetylglucosaminide 3-alpha-L-fucosyltransferase FUT6 OS=Homo sapiens OX=9606 GN=FUT6 PE=1 SV=1	FUT6	41.8	39290.4	522142	644295	797778	847253	689051	877572	349961	137407	445040	286267	1.2992e+06	1.39849e+06		219892	921158	2.45584e+06	79980.6	572599	141353	977442	1.76979e+06	660470		3.34914e+06
Q6UWE0	E3 ubiquitin-protein ligase LRSAM1 OS=Homo sapiens OX=9606 GN=LRSAM1 PE=1 SV=1	LRSAM1	83.5	416215	1.74257e+06	1.01169e+06	398417	2.69024e+06	904127	2.30977e+06	3.31836e+06	260112	1.5707e+06	2.94447e+06	467690	3.02187e+06	2.40692e+06	226751	4.28289e+06	1.66866e+06	2.96466e+06	799504	6.18254e+06	1.34565e+06	2.22119e+06		4.78835e+06	474332
P48449	Lanosterol synthase OS=Homo sapiens OX=9606 GN=LSS PE=1 SV=1	LSS	83.3	179174	78594.6			20527.2	247846	193518			37466.6	236738				30336.9	240685			24943.1			64297.6	166838		21975.6
P43490	Nicotinamide phosphoribosyltransferase OS=Homo sapiens OX=9606 GN=NAMPT PE=1 SV=1	NAMPT	55.5	1.88994e+06	2.54953e+07	1.13989e+06	5.78217e+06	1.27719e+07	7.54399e+06	1.47875e+06	1.39016e+07	1.30777e+06	4.19108e+06	2.49431e+07	9.39523e+06	2.31237e+06	5.1301e+06	1.41954e+06	8.32662e+06	8.19956e+06	8.46361e+06	1.56422e+07	7.64555e+06	4.9533e+06	1.24829e+07	2.632e+06	8.08812e+06	1.51954e+06
P08590	Myosin light chain 3 OS=Homo sapiens OX=9606 GN=MYL3 PE=1 SV=3	MYL3	21.9															54356.1				64868.4						616152
A8MVU1	Putative neutrophil cytosol factor 1C OS=Homo sapiens OX=9606 GN=NCF1C PE=5 SV=1	NCF1C	41.8		134037	47523.5	79578.7	486197		6604.16	3.04121e+06	62182.6	27804.5	1.60654e+06	332408	160031		73403.2	443072	572440	154462	146671	335640		3.13749e+06	302527	2.04461e+06	140080
P37198	Nuclear pore glycoprotein p62 OS=Homo sapiens OX=9606 GN=NUP62 PE=1 SV=3	NUP62	53.2		81726.4					75476.9						27735.9						30642.8
[truncated: 2,001 more rows]
