# Supplementary material for: The fusion of multi-omics profile and multimodal EEG data contributes to the personalized diagnostic strategy for neurocognitive disorders
Source: Microbiome. 2024 Jan 19;12:12. doi: 10.1186/s40168-023-01717-5 (PMC10797890; doi:10.1186/s40168-023-01717-5)
Supplement: Supplementary file 6 — Additional file 5: Supplementary Data 5. The metabolites quantification profiles in positive ion modes of seniors in normal aging and neurocognitive disorders group. [file 40168_2023_1717_MOESM5_ESM.xlsx]

## Sheet: Sheet1
Compound_ID	Name	Formula	Molecular Weight	Normal aging_1	Normal aging_2	Normal aging_3	Normal aging_4	Normal aging_5	Normal aging_6	Normal aging_7	Normal aging_8	Normal aging_9	Normal aging_10	Normal aging_11	Normal aging_12	Normal aging_13	Normal aging_14	Normal aging_15	Normal aging_16	Normal aging_17	Normal aging_18	Normal aging_19	Normal aging_20	Normal aging_21	NCD_1	NCD_2	NCD_3	NCD_4	NCD_5	NCD_6	NCD_7	NCD_8	NCD_9	NCD_10	NCD_11	NCD_12	NCD_13	NCD_14	NCD_15	NCD_16	NCD_17	NCD_18	NCD_19	NCD_20	NCD_21	NCD_22	NCD_23	NCD_24	NCD_25
Com_6760_pos	Coumarin	C9 H6 O2	146.037	4.99599e+06	5.92064e+07	2.05254e+07	1.52086e+07	2.89598e+07	5.53428e+07	4.52997e+06	2.16997e+07	3.47385e+07	2.02227e+07	9.19372e+06	9.76141e+06	2.94266e+07	2.36949e+07	4.09981e+07	2.19959e+07	9.00742e+06	3.24503e+07	4.40183e+07	1.14636e+07	1.93319e+07	7.07863e+06	1.66119e+07	4.1073e+07	2.48607e+07	1.3802e+07	2.09328e+07	2.49352e+07	6.62182e+07	5.77641e+07	4.91486e+07	1.14212e+07	2.55073e+08	2.34025e+07	2.08073e+07	6.94201e+07	2.28521e+07	5.66389e+07	1.97303e+07	1.4158e+07	3.74555e+07	4.19438e+07	8.62805e+06	4.69116e+07	9.64781e+06	2.44059e+07
Com_69359_pos	2,6-Xylidine	C8 H11 N	121.089	1.15362e+07	472070	431656	768200	534537	975959	965175	815707	719974	759594	4.21806e+06	634931	837518	714621	701954	1.95609e+06	1.30999e+06	1.18915e+06	1.17877e+06	577228	632271	585789	3.39158e+06	1.32493e+07	387478	471493	762104	869095	768684	691673	870637	282602	443035	419315	746762	3.76656e+06	1.18368e+06	1.68939e+06	1.25812e+06	457911	5.28259e+06	420969	3.44194e+06	335550	593433	460407
Com_44853_pos	DL-Carnitine	C7 H15 N O3	161.105	786064	744582	741388	929672	874963	3.22181e+06	1.04709e+06	1.30539e+06	759359	875571	3.02384e+06	1.10621e+06	1.1004e+06	554048	1.11479e+06	696639	1.26129e+06	1.52214e+06	865531	672394	919504	1.2355e+06	656183	1.44927e+06	1.26357e+06	708939	562553	835605	668864	990846	766774	1.01906e+06	6.78379e+06	1.28401e+06	5.11002e+06	735871	557269	4.03061e+06	1.23163e+06	1.9017e+07	1.18197e+06	2.0191e+06	975623	490038	535285	1.41348e+06
Com_17432_pos	1-Methylhistidine	C7 H11 N3 O2	169.084	3.78197e+06	7.92251e+06	7.59302e+06	4.25756e+06	6.65227e+06	1.65533e+07	2.24118e+07	1.63645e+07	1.42145e+07	3.41052e+07	4.44806e+06	4.25003e+07	4.17809e+07	9.74766e+06	8.86123e+06	1.32066e+07	4.00652e+07	6.02905e+06	1.49929e+07	1.01125e+07	8.06476e+06	4.18478e+06	2.20934e+07	9.55438e+06	1.70299e+07	5.29662e+06	3.36988e+07	8.91323e+06	8.76056e+06	2.93128e+07	5.43543e+06	1.65731e+07	9.84211e+06	6.4914e+06	7.11752e+06	5.59105e+06	2.07311e+07	1.8522e+07	1.29133e+07	9.0002e+06	6.50899e+07	1.12825e+07	1.87571e+06	1.15489e+07	5.36363e+06	1.08442e+07
Com_4781_pos	N,N-Dimethylaniline	C8 H11 N	121.089	189595	474506	611279	2.50024e+08	1.35454e+06	632138	7.97924e+07	5.52477e+06	1.05297e+06	550053	375632	639321	3.07496e+08	680278	2.02459e+07	2.24482e+06	6.23368e+08	6.41828e+07	1.5433e+06	9.53255e+07	3.99546e+08	5.64807e+07	4.7077e+07	681708	3.46358e+08	820154	180575	2.10838e+08	437133	852602	1.41774e+08	1.56006e+06	245547	2.75881e+07	539806	669922	2.11987e+06	380066	1.63129e+08	2.68613e+06	416806	331246	3.20205e+06	2.39943e+06	4.72606e+06	217612
Com_1459_pos	D-(+)-Pipecolinic acid	C6 H11 N O2	129.079	1.86922e+08	4.80698e+08	7.30873e+08	1.49033e+08	1.97573e+08	5.23453e+08	2.53859e+08	6.93687e+07	2.55014e+08	2.80314e+08	1.58842e+08	1.66558e+08	4.4249e+08	2.53811e+08	1.29156e+08	1.8664e+07	1.14297e+08	2.8459e+08	2.1176e+08	2.47093e+08	2.36511e+08	2.15227e+08	1.9558e+08	3.94492e+08	2.60603e+08	9.3443e+07	2.32951e+08	1.67511e+08	6.00975e+08	6.14246e+08	2.19935e+08	1.89739e+08	1.47076e+09	4.77764e+08	1.18149e+08	2.77844e+08	3.37467e+08	1.88836e+08	2.20205e+08	1.4282e+08	3.22988e+08	3.0325e+08	3.67135e+07	2.85676e+08	1.58356e+08	2.6759e+08
Com_19021_pos	2'-Deoxyguanosine	C10 H13 N5 O4	267.095	5.57707e+06	4.76583e+06	6.75837e+06	5.73875e+06	7.52525e+06	6.44612e+07	5.49069e+06	1.94217e+06	4.89079e+06	3.33847e+07	2.99492e+06	2.87021e+06	1.30494e+07	5.38378e+06	1.09894e+06	4.83573e+06	9.70406e+06	2.56208e+07	6.76668e+06	9.54058e+06	1.42396e+06	6.91617e+06	4.878e+06	1.18866e+07	1.31634e+06	512780	3.72715e+06	1.98717e+07	3.58626e+06	1.98018e+07	3.25068e+06	1.21263e+06	5.5489e+06	9.78059e+06	3.05533e+06	3.39266e+07	3.51039e+07	1.78572e+06	6.08055e+06	2.66969e+07	2.89197e+06	1.75373e+06	1.85666e+06	637727	2.77684e+06	3.04475e+06
Com_22274_pos	Pilocarpine	C11 H16 N2 O2	208.12	1.59972e+06	1.53613e+06	2.56966e+06	2.73712e+07	4.60813e+06	2.71849e+07	3.86185e+07	6.83936e+06	2.4832e+06	1.07876e+07	1.26453e+06	1.78534e+06	4.64283e+07	5.12361e+06	1.82741e+06	6.99358e+06	5.65175e+07	2.67186e+06	1.96388e+06	2.30763e+06	3.74532e+07	2.20951e+06	4.7443e+06	2.03349e+06	4.26997e+06	1.32651e+06	1.70362e+06	2.33271e+07	5.32335e+06	1.12348e+07	2.56256e+07	1.59944e+06	4.86502e+06	1.64105e+06	1.60994e+06	2.99503e+06	2.11351e+06	1.40897e+06	7.78352e+06	2.22104e+06	2.35817e+06	5.07362e+06	1.43648e+06	1.76474e+06	1.66366e+06	1.1377e+07
Com_1350_pos	1-Stearoylglycerol	C21 H42 O4	358.307	2.30585e+09	7.2733e+07	1.18511e+08	8.28382e+07	1.74617e+08	1.74911e+08	6.84605e+07	1.8735e+07	1.04754e+08	4.65268e+07	2.48658e+08	1.72972e+08	7.92402e+07	1.10346e+08	6.9422e+07	3.13739e+08	9.33344e+07	6.25594e+07	1.06028e+08	6.84248e+07	6.20058e+07	1.11456e+08	1.01474e+08	2.32553e+09	4.30039e+08	7.63235e+07	6.38454e+08	1.35995e+08	7.81821e+07	3.40113e+07	2.95372e+07	2.67787e+07	1.01492e+09	2.12286e+08	4.08413e+08	6.62929e+07	2.36134e+08	6.09467e+07	5.29955e+07	8.01094e+07	5.05555e+08	9.09141e+07	1.04877e+08	6.63522e+07	2.1898e+08	4.99525e+07
Com_1199_pos	L-(-)-Methionine	C5 H11 N O2 S	149.051	4.98202e+08	8.19641e+08	6.72805e+08	5.30789e+08	1.28714e+09	1133886388	6.71088e+08	6.51209e+08	5.66164e+08	1.12208e+09	1.76758e+08	5.20885e+08	7.00084e+08	3.25966e+08	1.16754e+09	5.85077e+08	1.60586e+08	1.09276e+09	1.16583e+09	2.14092e+08	6.43632e+08	5.76791e+08	4.59646e+08	3.17152e+08	4.98432e+08	2.13439e+08	6.79365e+08	9.40728e+08	1.82583e+09	6.35076e+08	6.9442e+08	2.61898e+08	1.77463e+09	7.13948e+08	2.73748e+08	1.00227e+09	2.43753e+08	4.12513e+08	6.78496e+08	2.31857e+08	9.15226e+08	7.43903e+08	2.95079e+08	7.23099e+08	2.249e+08	7.77717e+08
Com_7858_pos	Acetanilide	C8 H9 N O	135.068	8.25776e+07	1.00337e+08	4.88525e+07	2.24451e+07	6.05106e+07	1.04846e+08	1.10457e+08	4.33075e+07	6.16149e+07	4.79161e+07	4.05029e+07	7.00021e+07	2.57451e+07	6.42204e+07	1.08771e+08	5.30894e+07	7.26236e+06	6.3564e+07	5.03885e+07	3.68716e+07	1.17939e+07	9.72501e+07	5.03333e+07	4.57289e+07	1.68732e+07	3.08664e+07	6.28348e+07	2.21853e+07	3.56318e+07	2.04014e+08	3.11543e+07	1.28105e+08	1.70501e+06	1.10211e+08	6.89846e+07	9.84847e+07	3.47983e+07	7.65218e+07	1.34158e+07	9.2265e+07	1.50665e+07	9.49521e+07	1.6948e+08	3.87136e+07	1.92038e+08	1.06768e+08
Com_876_pos	8-Hydroxyquinoline	C9 H7 N O	145.052	7.48508e+07	5.3796e+07	2.99721e+07	1.5334e+08	1.28505e+08	5.54666e+07	2.95142e+09	8.73036e+07	2.59754e+08	1.33216e+08	5.01592e+07	1.75282e+08	1.25071e+08	4.02529e+07	1.45314e+09	3.39055e+07	6.4588e+08	2.38301e+08	9.66509e+07	5.44842e+08	1.25581e+08	4.72982e+07	6.59909e+08	8.26419e+07	7.24416e+08	4.75865e+08	2.76214e+07	1.13655e+08	8.4556e+06	3.88719e+07	3.74522e+08	3.85823e+07	5.94129e+06	3.88705e+08	4.94541e+07	4.23924e+07	7.19218e+07	1.59077e+07	9.90848e+07	2.93247e+07	3.12463e+06	1.41869e+08	7.32194e+07	8.81034e+06	3.87725e+08	4.41831e+07
Com_35843_pos	Cotinine	C10 H12 N2 O	176.094	297874	271449	270727	342067	365562	379651	271215	387230	322730	234659	152315	400533	286268	214627	2.72605e+07	217687	788234	283360	333330	310327	242637	196899	312184	399347	430154	248666	317377	258484	364593	432949	1.56681e+06	268275	5.69084e+06	276746	289681	272143	189382	295015	288091	290128	393090	2.83751e+06	514069	214288	259753	164353
Com_53695_pos	N-Ethylglycine	C4 H9 N O2	103.063	1.54882e+06	3.08943e+06	3.00366e+06	1.41898e+06	1.66111e+06	2.56672e+06	1.51112e+06	1.60194e+06	2.68038e+06	955520	1.81903e+06	1.87398e+06	1.16087e+06	2.3034e+06	3.29666e+06	2.06582e+06	4.39234e+06	2.1962e+06	4.54852e+06	1.23991e+06	1.60628e+06	1.83208e+06	4.19077e+06	4.32707e+06	1.13178e+06	3.47136e+06	1.00545e+06	1.40118e+06	1.20721e+07	1.5768e+06	1.86501e+06	1.44181e+06	989685	1.77119e+06	2.40177e+06	2.2128e+06	1.43715e+06	2.60628e+06	1.48724e+06	1.44644e+06	7.55399e+06	2.50557e+06	1.36807e+07	1.0058e+06	996549	2.60572e+06
Com_55987_pos	Trifolin	C21 H20 O11	448.099	658637	624524	431905	775871	640993	484898	1.10082e+06	1.05305e+06	775627	3.28906e+06	401492	914007	722101	632531	1.48669e+06	2.36375e+06	1.24744e+06	430567	439632	3.16998e+06	847500	779552	1.9319e+06	1.0385e+06	1.59348e+06	949593	597581	647808	1.06495e+06	1.97656e+06	755858	624489	1.32966e+07	514229	621494	615742	422225	2.26952e+06	1.47079e+06	867183	524465	781589	499517	387466	1.29429e+06	529907
Com_2457_pos	L(-)-Carnitine	C7 H15 N O3	161.105	5.62701e+07	8.8339e+07	4.62307e+07	2.76131e+08	2.90881e+08	8.43307e+07	6.97808e+07	6.20668e+07	4.90763e+07	5.62051e+07	1.9239e+08	4.58454e+07	1.09072e+08	8.14656e+07	2.14003e+08	1.03262e+08	3.74516e+08	1.43216e+08	1.13117e+08	5.17753e+07	1.35263e+08	3.50613e+07	3.68884e+08	8.37616e+07	5.89082e+07	6.52615e+07	9.92876e+07	3.86255e+07	8.80264e+07	7.48531e+07	1.82037e+08	1.60391e+08	8.41992e+08	7.06599e+07	7.44637e+07	8.28193e+07	6.20381e+07	3.59124e+08	2.02416e+08	5.66397e+07	1.34927e+08	1.14388e+08	7.05912e+07	4.14848e+07	2.95738e+07	4.81827e+07
Com_73059_pos	(3R)-8-hydroxy-3-(4-hydroxyphenyl)-3,4-dihydro-1H-2-benzopyran-1-one	C15 H12 O4	256.072	123283	171692	118632	443472	3.05451e+06	186170	1.07833e+06	757944	297390	1.36265e+06	253333	231936	615050	132862	256213	282095	3.65425e+06	224162	170608	208449	1.04878e+06	221209	722143	421505	588085	110259	165530	422873	609368	285455	706351	1.55459e+06	409943	146888	218248	154811	349119	166456	7.97709e+06	1.28988e+06	284804	366304	403406	171611	180138	152472
Com_52601_pos	2-Methoxybenzaldehyde	C8 H8 O2	136.052	1.50042e+06	1.65479e+06	1.60698e+07	3.01692e+06	2.54854e+06	1.5e+06	1.87031e+06	2.04524e+06	4.2382e+06	1.80245e+06	1.18307e+06	1.83869e+06	2.61112e+06	3.01006e+06	1.41929e+06	1.0808e+06	2.45694e+06	2.36542e+06	1.32601e+06	2.98909e+06	2.35896e+06	1.34595e+06	1.91765e+06	1.60589e+06	2.14868e+06	846935	1.99281e+06	1.73066e+06	1.32537e+06	2.56855e+06	2.31724e+06	1.18024e+06	1.35971e+06	1.80422e+06	1.90475e+06	977067	914955	1.94353e+06	4.23035e+06	3.0081e+06	812844	1.29076e+06	2.16872e+06	1.50119e+06	2.21767e+06	2.27632e+06
Com_38747_pos	Androstenedione	C19 H26 O2	286.192	2.04315e+06	1.20933e+07	2.58544e+07	3.02697e+07	6.26444e+06	5.08481e+06	6.84798e+06	8.59895e+06	6.7376e+06	1.34816e+07	2.74211e+06	3.60881e+06	4.2532e+06	1.00425e+07	6.46177e+06	2.60919e+06	4.8367e+06	7.05992e+06	5.40829e+06	7.89131e+06	1.01167e+07	754257	9.1651e+06	4.71005e+06	6.43182e+06	3.95627e+06	3.65235e+06	1.47632e+07	5.94668e+06	1.02238e+07	6.81661e+06	3.80699e+06	3.42102e+06	1.4908e+07	4.0867e+06	2.57064e+06	3.58e+06	4.22043e+06	2.14011e+07	8.71577e+06	1.4282e+06	8.13477e+06	1.59145e+07	4.54716e+06	1.33203e+07	1.93438e+07
Com_21749_pos	4-Coumaric acid	C9 H8 O3	164.047	1.46176e+07	4.12215e+06	7.47473e+06	7.5474e+06	6.24091e+06	3.34805e+06	4.46917e+06	2.41073e+07	2.02058e+06	2.02102e+07	9.02435e+06	5.71446e+06	3.50761e+06	3.76842e+06	4.1463e+06	1.77066e+07	7.07588e+06	3.62373e+06	1.26652e+07	4.92175e+06	2.56876e+06	2.14941e+06	3.72901e+06	4.68053e+07	2.99897e+06	4.3804e+06	3.68422e+07	2.16701e+06	3.8701e+06	5.19784e+06	3.14842e+06	4.08121e+06	2.89528e+06	3.15644e+06	8.05033e+06	4.00667e+06	4.97011e+07	2.24649e+06	6.05775e+06	3.03161e+07	2.17845e+06	2.4516e+06	2.43067e+06	2.66366e+06	2.55119e+06	4.91245e+06
Com_22643_pos	Nicotinamide adenine dinucleotide (NAD+)	C21 H27 N7 O14 P2	663.106	629362	483064	620070	659442	891000	1.09819e+06	1.02293e+06	1.05551e+06	2.72775e+06	972408	1.85118e+06	1.9071e+06	688314	2.34411e+06	888099	2.10233e+06	4.46997e+06	1.15986e+06	905278	1.29214e+06	1.63467e+06	740656	942848	1.40576e+06	1.15178e+06	4.66399e+07	1.02322e+06	744068	971975	902509	1.89797e+06	668548	728030	771008	635774	666270	1.46255e+06	779840	750494	669597	761175	2.54985e+06	508663	1.02358e+06	619309	2.65178e+06
Com_16204_pos	Ecgonine	C9 H15 N O3	185.105	655529	4.48991e+06	3.11861e+06	4.80189e+07	2.3316e+06	1.16678e+06	7.37003e+06	5.09456e+06	1.10454e+07	2.46987e+07	1.03678e+06	6.13891e+06	7.1136e+07	1.55797e+07	3.40911e+06	1.41135e+06	9.95633e+06	3.65427e+07	1.02222e+06	2.16713e+07	1.89762e+07	1.18557e+07	4.95302e+06	1.10512e+06	3.47811e+07	526091	1.3489e+06	5.10504e+07	3.07077e+06	2.80692e+06	2.85679e+06	2.35956e+07	1.01499e+06	1.83556e+07	980388	2.24157e+06	1.71318e+06	1.12056e+06	1.95059e+07	1.81616e+06	795483	2.26182e+06	1.83675e+06	1.24121e+06	4.93155e+06	1.90915e+06
Com_43915_pos	cis-Resveratrol	C14 H12 O3	228.078	2.61318e+06	842436	1.14836e+06	683683	5.08123e+06	889956	3.57126e+06	1.74804e+06	1.88339e+06	6.38051e+06	536478	1.57697e+06	726825	1.45912e+06	2.22696e+06	1.14455e+06	1.07665e+07	2.73668e+06	2.8215e+06	1.41579e+06	859947	583438	2.65292e+06	1.59627e+06	1.01612e+06	489158	658600	599594	1.27331e+06	967815	1.62587e+06	1.65904e+06	433859	3.04746e+06	1.37399e+06	474232	796859	1.36441e+06	1.44821e+06	1.96489e+07	1.70549e+06	785154	2.46095e+06	687627	985298	1.46731e+06
Com_639_pos	N-Benzylformamide	C8 H9 N O	135.068	2.38588e+08	4.42693e+08	3.59941e+08	2.88793e+08	1.55709e+08	1.75041e+08	1.08158e+08	1.33443e+09	3.68273e+09	9.74682e+08	1.11367e+08	2.78243e+08	2.62871e+08	7.97632e+08	1.589e+09	1.39028e+08	2.33375e+08	4.03615e+08	9.51105e+08	2.58128e+08	4.59694e+08	3.14628e+08	5.39253e+08	1.01284e+08	8.72246e+08	7.03746e+07	3.27204e+08	8.14746e+08	6.41167e+08	1.15534e+09	9.02246e+08	6.46305e+08	7.97791e+06	6.54957e+08	5.5299e+08	9.34558e+08	1.39552e+08	3.75523e+08	5.0917e+08	7.96945e+07	2.61914e+08	5.11044e+08	2.32128e+09	1.066e+09	1.10803e+09	2.19944e+08
Com_11035_pos	Isotretinoin	C20 H28 O2	300.208	6.3885e+07	2.7493e+07	8.1511e+07	3.77174e+07	6.13389e+07	7.34881e+07	5.20569e+07	5.90031e+07	9.41529e+07	5.40717e+07	9.0041e+07	5.24533e+07	2.41059e+07	9.25242e+07	1.02689e+08	7.11186e+07	7.72101e+07	6.9112e+07	7.81931e+07	5.91122e+07	5.63563e+07	7.08018e+07	8.75534e+07	1.267e+07	3.30281e+07	1.19066e+08	8.89369e+07	7.11184e+07	5.64323e+07	4.73158e+07	1.06596e+08	1.14447e+08	3.68508e+07	6.71295e+07	7.3055e+07	5.61163e+07	1.93913e+07	8.83272e+07	6.82267e+07	8.30183e+07	9.06515e+07	5.56757e+07	1.26192e+08	8.75711e+07	3.75433e+07	5.54369e+07
Com_8728_pos	α-Hydroxyhippuric acid	C9 H9 N O4	195.053	1.12338e+06	6.61649e+06	867681	821871	2.04882e+06	971127	2.44071e+06	1.04204e+06	949825	1.28435e+06	833301	1.70404e+06	875167	642210	1.58015e+06	641623	1.96147e+06	894249	780650	1.49187e+06	940008	840640	1.50226e+06	1.50547e+06	1.36578e+06	5.96165e+06	927458	690013	831742	1.10808e+06	914322	979968	1.33981e+06	1.03634e+06	721861	576845	857438	1.03028e+06	754996	1.1147e+06	1.10134e+06	1.55222e+06	746427	609526	1.01439e+06	743076
Com_64098_pos	α-Methyl-DL-histidine	C7 H11 N3 O2	169.085	1.07914e+06	1.18556e+06	991580	1.67345e+07	1.40643e+06	2.24508e+06	7.94049e+06	2.2367e+06	2.30308e+06	1.63748e+06	829913	1.53781e+06	4.80482e+06	1.38528e+06	2.91571e+06	1.50766e+06	7.0316e+06	1.73047e+06	1.92247e+06	1.89644e+06	9.50469e+06	1.8973e+06	1.83493e+06	1.29755e+06	4.57502e+06	949156	1.38818e+06	5.49874e+06	1.49044e+06	3.75765e+06	2.30155e+06	1.22579e+06	1.06304e+06	1.00918e+06	1.07492e+06	868729	1.15739e+06	1.49179e+06	3.13748e+06	2.83248e+06	1.35649e+06	1.26936e+06	1.58891e+06	1.25285e+06	1.63605e+06	1.27909e+06
Com_4608_pos	4-Hydroxybenzaldehyde	C7 H6 O2	122.037	2.69042e+07	6.15235e+07	9.74727e+07	2.11708e+07	3.67346e+07	7.51647e+07	2.61976e+07	2.75855e+07	4.00088e+07	2.66397e+07	1.40608e+07	1.62906e+07	3.46542e+07	2.84243e+07	4.99415e+07	2.81294e+07	1.42952e+07	3.72552e+07	7.17015e+07	1.2793e+07	2.71304e+07	3.98131e+07	2.43461e+07	4.94108e+07	3.24751e+07	2.18128e+07	3.27435e+07	3.52035e+07	1.18522e+08	9.80538e+07	6.28497e+07	2.14304e+07	4.01888e+08	3.04345e+07	2.2614e+07	8.2938e+07	3.06029e+07	7.82833e+07	2.63155e+07	2.1004e+07	5.30209e+07	7.46146e+07	4.34992e+07	3.87218e+07	1.80034e+07	3.70648e+07
Com_8869_pos	N3,N4-Dimethyl-L-arginine	C8 H18 N4 O2	202.142	2.10289e+07	6.77239e+06	5.98501e+06	8.87896e+06	3.00783e+06	4.3772e+07	2.38012e+06	9.72686e+06	2.46978e+06	5.0778e+06	3.435e+07	5.02573e+06	6.47103e+06	2.41691e+06	2.52795e+07	2.12235e+07	3.68261e+06	7.21272e+06	2.55379e+07	6.85123e+06	2.07595e+06	1.50651e+07	3.54675e+06	7.07913e+07	2.34218e+06	2.59493e+07	1.98038e+07	1.77143e+07	3.71574e+07	4.66613e+06	3.83389e+06	6.94744e+06	9.44003e+07	3.14796e+07	8.84479e+06	3.47933e+07	2.22124e+06	2.98669e+07	7.25354e+06	1.67268e+07	1.56732e+08	2.96185e+06	4.1765e+07	1.82401e+07	7.09828e+06	1.30042e+06
Com_48542_pos	(-)-Epigallocatechin	C15 H14 O7	306.073	245968	262844	264057	690253	1.24286e+06	382055	1.0996e+06	1.2678e+06	415781	799157	251210	324054	413825	277470	1.33641e+06	4.27629e+06	2.47227e+06	532829	546304	1.07371e+06	754619	539836	689105	499744	495169	4.19557e+06	548353	993228	735802	873530	1.13535e+06	348650	3.2859e+06	465190	1.13475e+07	785723	425550	574666	3.54648e+06	1.68341e+07	753136	587169	345423	430273	419197	373558
Com_17930_pos	5-morpholino-2,4(1H,3H)-pyrimidinedione	C8 H11 N3 O3	197.079	605080	813735	2.31677e+06	6.62785e+06	2.06208e+06	6.13167e+06	2.67092e+06	3.22865e+06	2.36853e+06	5.16086e+06	588842	2.16344e+06	2.39171e+06	1.05748e+06	3.05242e+06	842584	3.94456e+06	2.07973e+06	6.55378e+06	2.93625e+06	2.79183e+06	8.1095e+06	842206	2.51619e+06	2.40701e+06	2.84961e+06	1.23912e+07	9.13576e+06	1.31584e+06	4.24014e+06	1.78375e+06	962208	1.52399e+06	544625	1.11692e+06	721800	4.27897e+06	8.11239e+07	2.63924e+06	3.43792e+06	1.13905e+06	446871	866534	4.57624e+06	3.63038e+06	485182
Com_1299_pos	Urocanic acid	C6 H6 N2 O2	138.042	9.98849e+07	2.97557e+08	3.74029e+08	1.00477e+08	1.39017e+08	1.50984e+08	2.34471e+08	4.9701e+07	6.375e+07	1.02299e+08	1.29139e+07	4.53032e+07	2.44905e+08	3.04756e+07	8.27626e+07	1.76678e+07	2.99758e+07	1.73364e+08	1.5776e+08	5.18814e+07	8.05032e+07	1.15073e+08	6.64494e+07	1.20692e+08	1.92378e+08	1.91264e+07	5.4488e+07	1.08028e+08	3.9058e+08	2.64304e+08	1.55872e+08	1.89888e+08	1.66501e+09	1.12653e+08	4.02798e+07	2.34592e+08	6.07853e+07	7.13019e+07	1.19478e+08	6.91927e+07	9.12294e+07	3.22903e+07	3.0459e+07	1.14201e+08	4.75448e+07	2.60857e+07
Com_2227_pos	Biochanin A	C16 H12 O5	284.067	3.60971e+07	1.79658e+06	1.06052e+06	1.20962e+06	2.25872e+06	2.10435e+07	1.1229e+06	1.17153e+06	2.23844e+06	1.391e+06	825360	1.70648e+06	1.07098e+06	1.28685e+06	2.2771e+06	1.8721e+06	1.30999e+06	994179	1.38494e+06	774274	1.93703e+06	3.44635e+06	1.04086e+06	1.35989e+09	3.3308e+06	2.33146e+06	5.88906e+06	1.14369e+06	6.56913e+08	4.19911e+06	1.16105e+06	1.25847e+07	1.56518e+08	1.76604e+06	1.3568e+06	1.35946e+06	4.86052e+06	4.57354e+08	1.86062e+06	1.40896e+06	2.62393e+06	5.46601e+06	1.01528e+06	7.04531e+06	1.30758e+06	2.49686e+07
Com_710_pos	L-Pyroglutamic acid	C5 H7 N O3	129.042	3.94375e+08	8.69876e+08	1.1103e+09	9.13809e+08	5.84754e+08	1.27807e+09	1.44663e+09	6.72467e+08	5.55436e+08	9.85977e+08	1.93174e+08	6.85197e+08	9.49399e+08	5.37407e+08	6.04288e+08	3.23174e+08	9.31158e+08	6.92172e+08	9.02759e+08	6.63982e+08	7.03443e+08	5.03567e+08	4.87238e+08	4.24114e+08	6.0086e+08	9.59283e+07	4.53853e+08	1.13625e+09	4.67867e+08	3.37117e+08	8.98254e+08	3.22556e+08	3.0897e+09	3.52342e+08	3.84209e+08	7.54725e+08	4.17452e+08	1.20831e+09	8.87345e+08	3.83066e+08	1.78644e+08	6.58042e+08	2.80386e+08	3.09895e+08	3.81852e+08	6.60586e+08
Com_4832_pos	N8-Acetylspermidine	C9 H21 N3 O	187.168	7.46848e+07	9.80695e+06	1.87737e+07	2.05604e+08	2.58062e+07	2.38575e+08	6.97738e+06	6.08886e+07	5.12122e+06	3.11199e+07	3.83055e+08	1.45819e+08	2.10283e+07	1.11685e+07	1.84613e+07	1.49676e+08	1.00261e+08	4.05388e+07	2.94309e+08	3.19982e+08	6.32141e+06	2.31683e+08	1.23766e+08	1.90416e+08	4.04281e+06	6.6058e+07	1.29274e+08	4.40476e+07	2.08838e+08	2.21075e+07	2.17119e+06	4.54324e+06	1.01837e+07	2.82247e+07	8.16859e+07	1.5254e+08	1.22846e+07	1.12166e+08	1.2748e+08	2.66969e+07	7.66296e+07	6.52723e+06	1.95382e+08	1.24816e+07	3.43517e+07	2.10049e+06
Com_3025_pos	Thymine	C5 H6 N2 O2	126.043	9.78538e+07	2.98351e+08	3.96165e+07	9.81425e+07	4.24791e+07	2.08119e+08	4.14778e+07	6.64948e+06	8.95319e+07	3.10863e+08	2.0945e+07	6.51698e+07	2.53434e+08	6.57295e+07	5.24571e+06	2.39966e+07	5.80008e+07	1.69558e+08	1.10035e+08	9.51692e+07	7.4035e+06	4.74681e+07	5.2095e+07	6.06493e+07	9.8761e+06	2.67735e+06	3.28749e+07	1.14327e+08	1.15226e+07	3.54277e+08	4.37622e+07	2.70164e+07	2.11672e+08	5.13131e+07	3.4384e+07	1.28525e+08	1.36059e+08	1.30551e+07	4.27859e+07	1.28415e+08	1.02093e+07	2.42624e+07	6.9126e+07	5.88372e+07	1.05569e+08	2.90447e+08
Com_737_pos	D-(+)-Proline	C5 H9 N O2	115.063	2.39884e+08	7.30704e+08	8.2118e+08	2.24924e+08	2.79283e+08	1.94116e+09	3.72522e+08	1.47654e+08	3.42291e+07	2.72024e+08	2.3216e+08	1.01084e+08	6.30594e+08	2.98299e+07	2.63216e+08	4.5172e+07	1.89382e+07	2.9912e+08	2.69517e+08	1.00537e+08	1.50167e+08	3.80886e+08	1.50225e+08	2.18765e+08	2.89643e+08	2.72003e+08	5.63823e+07	3.6704e+08	6.98877e+08	5.51773e+08	3.79243e+08	2.7803e+08	2.0196e+09	2.11765e+08	1.8223e+08	6.30348e+08	2.40067e+08	2.34177e+08	2.08388e+08	1.85559e+08	2.38754e+09	9.1362e+07	6.9422e+07	1.78186e+08	3.82155e+08	1.09425e+08
Com_1348_pos	2-Amino-1,3-octadecanediol	C18 H39 N O2	301.297	5.45473e+07	7.85832e+08	4.73955e+07	7.23617e+07	1.25875e+08	3.02352e+07	7.43523e+07	1.62532e+08	1.17617e+08	9.9675e+07	5.25905e+07	4.68774e+08	3.56566e+07	1.2629e+09	7.18937e+07	3.7753e+07	9.3538e+07	1.63317e+08	3.81861e+08	1.54614e+08	6.55697e+07	5.89178e+07	1.52823e+09	2.08479e+08	3.0594e+07	2.5749e+06	2.49658e+08	1.06138e+08	1.60887e+07	1.61444e+08	2.41807e+08	8.20683e+06	2.59272e+07	1.0952e+08	4.90963e+08	2.81412e+06	1.07152e+09	7.88745e+06	6.78239e+08	5.38032e+08	3.28915e+08	1.88397e+08	5.88748e+06	4.06161e+06	7.19018e+07	4.76189e+07
Com_1140_pos	Piperine	C17 H19 N O3	285.135	4.4191e+06	8.46086e+06	4.71495e+06	4.55412e+07	8.1879e+07	2.4519e+08	3.1292e+06	9.81638e+08	4.80863e+08	3.0824e+07	4.84154e+07	1.01913e+07	1.65552e+06	2.77299e+07	1.9366e+09	1.5069e+08	6.69569e+07	9.22147e+06	6.00137e+06	3.20575e+07	5.41836e+06	3.8181e+06	4.25886e+06	7.89265e+06	1.73156e+07	8.44685e+06	1.19502e+08	2.32204e+06	1.88194e+07	1.65522e+07	1.6358e+07	7.36682e+07	1.43559e+06	2.26198e+06	6.54949e+08	1.32946e+07	1.51783e+09	6.11163e+07	3.69341e+06	1.4234e+07	9.64182e+06	3.69345e+07	3.43033e+06	5.08965e+07	4.72269e+07	4.24684e+06
Com_86906_pos	Vanillin	C8 H8 O3	152.047	2.28057e+06	1.31673e+06	1.25059e+06	1.92484e+06	1.83559e+06	1.82107e+06	2.94273e+06	2.1421e+06	1.75211e+06	1.86978e+06	1.26172e+06	2.00626e+06	1.50036e+06	4.10874e+06	1.83166e+06	1.99372e+06	3.39534e+06	2.05947e+06	1.28085e+06	2.39688e+06	1.782e+06	1.30381e+06	2.62447e+06	8.07583e+06	2.97846e+06	1.23345e+06	1.73602e+06	1.67453e+06	1.90352e+06	2.06541e+06	6.58986e+06	1.60943e+06	1.68703e+06	1.92298e+06	1.35579e+06	1.22337e+06	1.22574e+06	2.08828e+06	2.57089e+06	2.79867e+06	1.91185e+06	2.2771e+06	1.90407e+06	1.05231e+06	1.58064e+06	1.54523e+06
Com_12084_pos	Methionine sulfoxide	C5 H11 N O3 S	165.045	3.41632e+07	6.88353e+07	5.82522e+07	1.69964e+07	3.40402e+07	4.85163e+07	5.17354e+07	3.5748e+07	3.29271e+07	4.64592e+07	2.26792e+07	2.10602e+07	5.88976e+07	3.03152e+07	4.44107e+07	1.60611e+07	2.18716e+07	2.99971e+07	3.44297e+07	4.5547e+07	2.86912e+07	1.84357e+07	4.96216e+07	2.53886e+07	4.85179e+07	6.2636e+06	2.79201e+07	3.66398e+07	4.65185e+07	8.30708e+07	8.70796e+07	2.87855e+07	9.41022e+07	3.31031e+07	1.91041e+07	6.26478e+07	3.20678e+07	4.20574e+07	4.36698e+07	2.91625e+07	1.122e+07	3.89581e+07	1.99127e+07	1.724e+07	3.55376e+07	1.99175e+07
Com_26888_pos	4-Guanidinobutyric acid	C5 H11 N3 O2	145.085	3.89454e+06	1.5013e+07	6.80979e+06	2.54052e+06	2.18533e+07	1.0213e+07	1.31649e+07	7.25452e+06	6.5484e+06	4.22351e+06	4.44405e+06	1.80304e+07	9.52245e+06	5.57676e+06	9.68501e+06	5.04699e+06	1.48565e+07	6.7574e+06	2.86592e+06	3.05342e+06	5.07627e+06	3.04027e+06	1.014e+07	1.23942e+07	6.20508e+06	2.73225e+06	3.85021e+06	6.25093e+06	1.0834e+07	1.39729e+07	7.21477e+06	6.10494e+06	2.84074e+06	6.12851e+06	2.49538e+06	6.68536e+06	3.71045e+06	9.99055e+06	6.20548e+06	4.10587e+07	2.44301e+06	6.12133e+06	1.84505e+06	2.83644e+06	9.81339e+06	6.31442e+06
Com_18663_pos	3-(3-methylbut-2-en-1-yl)-3H-purin-6-amine	C10 H13 N5	203.117	5.13432e+06	8.73573e+06	5.54318e+06	7.73625e+07	3.83252e+06	3.00297e+06	1.58076e+07	5.92021e+06	9.51031e+06	6.21687e+06	2.4481e+06	7.39256e+06	5.89191e+07	4.82652e+06	5.78825e+06	2.39259e+06	2.08001e+07	4.96613e+06	1.50339e+07	2.82329e+06	1.44029e+07	4.88148e+06	3.122e+06	3.05235e+06	3.00071e+06	3.7146e+06	2.42999e+06	1.36682e+07	5.50104e+06	7.22373e+06	4.87411e+06	3.59563e+06	3.00652e+06	3.32337e+06	5.11797e+06	1.75419e+06	5.41711e+06	3.50503e+06	2.75756e+06	4.38685e+06	1.77523e+06	1.74426e+06	5.4806e+06	1.46259e+06	1.86997e+07	2.02958e+06
Com_1568_pos	(R)-Equol	C15 H14 O3	242.093	2.41399e+06	9.01632e+06	1.73062e+06	7.57664e+06	2.65271e+06	3.32081e+06	3.65791e+06	2.68564e+07	1.72446e+07	2.838e+06	1.64231e+06	6.83538e+06	4.96169e+07	2.00662e+06	4.94705e+06	1.92807e+07	3.75101e+07	2.73316e+07	2.3273e+07	6.86266e+06	6.26167e+07	1.88484e+06	6.92134e+06	1.50337e+06	2.46394e+07	7.1465e+06	1.75763e+06	1.85005e+07	2.86651e+06	5.41457e+06	3.22368e+07	1.07184e+07	1.78636e+06	7.36714e+06	2.264e+06	4.32305e+06	1.8161e+07	3.55204e+06	1.30954e+09	4.47311e+06	1.30451e+06	5.12207e+06	1.33041e+07	1.86814e+06	1.08202e+08	2.76101e+06
Com_1646_pos	2-Amino-1,3,4-octadecanetriol	C18 H39 N O3	317.291	5.9324e+07	5.56576e+08	4.53426e+07	3.87888e+07	2.88651e+08	1.48573e+08	2.18424e+07	1.90072e+08	1.44364e+08	2.85059e+07	2.11126e+07	8.23369e+07	1.65899e+07	1.00768e+09	5.20815e+07	4.93975e+08	4.90559e+07	2.31475e+08	8.04872e+08	1.82358e+08	1.65329e+07	3.44333e+07	1.3535e+09	8.51838e+07	2.40602e+07	1.22286e+07	3.99353e+08	4.59489e+07	8.37306e+07	1.98279e+07	5.57916e+07	1.88263e+07	5.4755e+07	1.46607e+08	5.68295e+08	3.53784e+06	9.10422e+08	1.66973e+07	1.33934e+08	5.10418e+08	4.69947e+08	2.58146e+07	5.15545e+07	5.46693e+06	8.95218e+07	2.07223e+07
Com_6460_pos	Caffeine	C8 H10 N4 O2	194.08	1.04439e+07	6.07029e+07	6.67984e+06	1.85621e+07	2.35817e+08	9.53423e+06	1.26496e+08	2.37597e+08	4.2452e+07	1.36132e+08	1.33997e+07	1.0963e+07	6.93413e+06	1.29084e+07	1.18446e+08	1.31201e+07	3.22423e+08	9.46762e+07	4.65216e+07	3.88225e+07	2.80151e+08	4.33896e+06	1.77222e+08	6.02126e+06	4.23929e+06	2.06823e+07	4.06399e+07	1.6209e+07	7.20597e+06	7.825e+06	2.52494e+08	8.25532e+06	1.09322e+08	3.96136e+06	1.25495e+08	4.96518e+06	4.31308e+07	4.80176e+06	1.26663e+08	5.06618e+06	6.75501e+06	4.42799e+06	3.54394e+06	1.83319e+07	4.76908e+06	6.00012e+06
Com_630_pos	Tryptamine	C10 H12 N2	160.1	8.35348e+07	2.51471e+08	2.71781e+07	5.02996e+07	3.10487e+07	3.81625e+07	4.99604e+07	2.24831e+08	1.4513e+07	5.97812e+07	1.50842e+08	2.77212e+07	4.39953e+07	3.32794e+08	1.44276e+08	3.07338e+09	2.2478e+07	1.07809e+08	1.79162e+08	3.20537e+07	4.68293e+07	1.15668e+08	4.93267e+07	2.15715e+07	3.84442e+07	1.61267e+08	5.06624e+07	1.91257e+08	6.20312e+07	1.35426e+07	3.43614e+08	2.58288e+07	1.55324e+09	7.40992e+07	3.65062e+08	2.65606e+08	1.77892e+07	4.70538e+08	3.2453e+07	5.50962e+07	8.05315e+08	3.3799e+08	1.54321e+09	3.29816e+08	2.52392e+08	9.20803e+07
Com_36573_pos	Carvone	C10 H14 O	150.104	2.62594e+06	4.79374e+06	1.06998e+07	1.92254e+07	3.44079e+06	1.41697e+06	1.26289e+07	5.9505e+06	2.81074e+07	3.6516e+06	1.61598e+06	1.9193e+07	1.41887e+07	2.7678e+06	1.60136e+07	2.40532e+06	5.50657e+06	1.42994e+07	1.44895e+06	1.09897e+07	1.87265e+07	6.236e+06	1.20965e+07	7.54329e+06	2.08697e+06	1.10656e+06	2.93755e+06	4.30529e+06	1.20485e+06	3.97948e+06	2.99538e+06	3.69876e+06	2.58114e+06	4.46108e+06	1.37028e+06	917427	4.64294e+06	1.04194e+06	5.04805e+06	7.50507e+06	800687	1.19419e+07	1.94649e+06	1.42949e+06	7.63098e+06	3.92272e+06
Com_117394_pos	Folinic acid	C20 H23 N7 O7	473.165	214697	104356	185956	229005	362568	395590	294405	385209	476181	423339	161942	205349	295461	395958	241958	2.47048e+06	868229	158289	206764	167327	235847	178521	163379	1.01517e+06	409128	114741	231833	191944	292510	228526	326853	437317	224362	157654	197629	183930	216694	204780	222784	326466	347883	469829	342088	127762	261650	132903
Com_18526_pos	DL-2-(acetylamino)-3-phenylpropanoic acid	C11 H13 N O3	207.089	5.36875e+06	8.7273e+06	3.93284e+06	4.93414e+06	6.7775e+06	9.0107e+06	6.24286e+06	9.27314e+06	1.44627e+07	6.82013e+06	3.10417e+06	6.10858e+06	5.20695e+06	8.15475e+06	1.87813e+07	1.43877e+07	9.94064e+06	4.58455e+06	4.13247e+06	3.54818e+06	5.60454e+06	8.27446e+06	4.95284e+06	1.35014e+07	3.68031e+06	1.85176e+07	1.97257e+07	5.03586e+06	4.16874e+06	1.07565e+07	7.8233e+06	3.69801e+06	8.17785e+06	4.24882e+06	1.11601e+07	1.56208e+07	3.49916e+06	1.67967e+07	3.22247e+06	3.87336e+06	4.25451e+07	7.13361e+06	6.59332e+07	3.06689e+06	4.51874e+06	5.26283e+06
Com_14423_pos	Maltitol	C12 H24 O11	344.13	8.45642e+06	9.41994e+06	2.08284e+07	9.12585e+06	2.15934e+07	2.86604e+07	1.95776e+07	1.37826e+07	1.34737e+07	1.76622e+07	9.52031e+06	2.75508e+07	1.59801e+07	1.00738e+07	9.88092e+06	1.12196e+07	2.10106e+07	1.82972e+07	2.30739e+07	1.46075e+07	1.65403e+07	1.22373e+07	2.3922e+07	1.02235e+07	1.88586e+07	1.6949e+07	1.11155e+07	1.0161e+07	2.46168e+07	1.2524e+07	1.41486e+07	1.17495e+07	4.8261e+07	2.06395e+07	1.17937e+07	1.3569e+07	7.52691e+06	2.44156e+07	1.32147e+07	1.40675e+07	3.05353e+07	9.98225e+06	2.98745e+06	5.4254e+07	6.51614e+06	1.08172e+08
Com_4005_pos	Cytosine	C4 H5 N3 O	111.043	1.24894e+07	9.96393e+06	6.11171e+06	1.95065e+07	1.56483e+07	4.14039e+07	1.17642e+07	1.39298e+07	5.23672e+06	5.13357e+06	9.99448e+06	7.59247e+06	1.24877e+07	6.37309e+06	1.41332e+07	9.44578e+06	1.16799e+07	1.20384e+07	8.62087e+06	1.28902e+07	1.34109e+07	8.65776e+06	7.01355e+06	8.92869e+06	1.01078e+07	1.3954e+07	5.76577e+06	1.50399e+07	4.75874e+06	4.09259e+06	1.03682e+07	3.73477e+06	3.29879e+07	9.67029e+06	5.54568e+06	1.19145e+07	5.63648e+06	7.61602e+06	1.03265e+07	8.7231e+06	1.4079e+07	5.74707e+06	2.20669e+06	2.83395e+06	1.20101e+07	4.27989e+06
Com_32869_pos	trans-4-Hydroxy-L-proline	C5 H9 N O3	131.058	424499	277917	257976	477957	2.18176e+06	988050	525310	936827	282807	270328	695148	319593	321328	481760	448347	660690	662744	640457	694496	365022	597378	921986	291643	3.07015e+06	186798	190551	2.76701e+07	1.9863e+06	412161	399851	399063	171550	955126	328477	7.60609e+06	191305	613930	851873	477240	225198	1.43322e+06	280652	310087	319723	533022	318422
Com_10971_pos	5-Hydroxylysine	C6 H14 N2 O3	162.1	9.89395e+06	1.13076e+07	2.07736e+06	1.26365e+06	1.63156e+07	1.05977e+07	3.09532e+06	2.97978e+07	5.91426e+07	1.4844e+06	1.36994e+08	1.41152e+06	1.38831e+07	4.6783e+07	5.86618e+07	1.69882e+07	1.66011e+06	1.59555e+07	3.39188e+06	1.28978e+06	624712	1.54655e+07	4.36697e+07	1.71093e+08	643682	5.38429e+06	5.18354e+07	1.30465e+07	617443	4.4959e+07	2.0925e+06	1.69175e+07	9.29374e+06	8.41604e+06	3.34185e+06	9.25335e+06	1.74317e+07	4.4031e+07	2.44589e+07	2.67879e+07	5.86122e+07	3.37784e+07	445993	5.48404e+06	3.78653e+07	7.26273e+07
Com_809_pos	DL-Glutamine	C5 H10 N2 O3	146.069	2.96899e+08	8.17759e+08	8.15751e+08	7.42177e+08	5.16258e+08	7.31361e+08	8.01877e+08	4.73942e+08	3.19322e+08	5.11687e+08	1.63991e+08	3.69899e+08	7.32962e+08	3.67593e+08	4.80616e+08	3.03439e+08	5.3639e+08	3.81551e+08	7.10371e+08	5.2237e+08	4.2571e+08	4.29297e+08	2.40947e+08	3.41292e+08	4.96148e+08	7.90819e+07	2.89703e+08	3.85326e+08	3.7647e+08	5.55889e+08	6.22464e+08	1.54812e+08	2.70295e+09	3.03974e+08	3.07138e+08	7.35852e+08	3.65606e+08	2.84e+08	4.9763e+08	3.17156e+08	1.04801e+08	6.50288e+08	2.1797e+08	2.2566e+08	2.72662e+08	5.44361e+08
Com_3557_pos	L-Threonine	C4 H9 N O3	119.058	6.09442e+07	1.71168e+08	1.78294e+08	1.05372e+08	8.38865e+07	1.67698e+08	1.34975e+08	8.45509e+07	1.64013e+08	1.20492e+08	3.14783e+07	7.75205e+07	1.32212e+08	9.48593e+07	1.6255e+08	5.42358e+07	6.31454e+07	8.05241e+07	1.23928e+08	7.6837e+07	6.55742e+07	1.0017e+08	1.44488e+08	8.82527e+07	1.28019e+08	4.06348e+07	5.18846e+07	6.19325e+07	9.02536e+07	2.0442e+08	2.27869e+08	9.49598e+07	5.48274e+08	4.97564e+07	4.45645e+07	1.8659e+08	6.74496e+07	6.14671e+07	6.59444e+07	4.35118e+07	5.75757e+07	1.47952e+08	4.02809e+07	5.61353e+07	3.6696e+07	9.82238e+07
Com_788_pos	L-(+)-Citrulline	C6 H13 N3 O3	175.095	3.57923e+08	1.35164e+09	1.67228e+09	7.02807e+08	8.89082e+08	1.51644e+09	6.84325e+08	5.42244e+08	6.59816e+08	7.49544e+08	1.24442e+08	2.93031e+08	1.03543e+09	3.64584e+08	7.96751e+08	2.69042e+08	3.69342e+08	6.86374e+08	1.02143e+09	5.85678e+08	4.48649e+08	9.72228e+08	1.58164e+08	3.44534e+08	4.40524e+08	1.27609e+08	6.68514e+08	3.7648e+08	2.96547e+08	1.17608e+09	8.75772e+08	3.72712e+08	2.76265e+09	5.04954e+08	2.63016e+08	1.44503e+09	7.08269e+08	6.58784e+08	7.61633e+08	3.61113e+08	1.25902e+09	5.74038e+08	3.98392e+08	3.72842e+08	3.11952e+08	3.88127e+08
Com_1838_pos	6-Methylnicotinamide	C7 H8 N2 O	136.063	2.75704e+06	1.77383e+07	7.35546e+06	1.12507e+07	4.44739e+06	2.65006e+07	5.88302e+06	1.73961e+08	1.17964e+07	2.38926e+08	3.50693e+06	1.11565e+07	7.32452e+06	5.71585e+06	4.37484e+06	6.00094e+08	6.75891e+06	2.49805e+07	1.75267e+08	1.47034e+07	6.85325e+06	3.44686e+07	1.21424e+07	1.21928e+08	4.06618e+06	1.47666e+08	8.1743e+06	1.06626e+07	1.19903e+08	1.14023e+07	2.41211e+06	1.39161e+07	5.66774e+06	4.49906e+07	9.81016e+08	1.14904e+07	1.91991e+07	1.71718e+07	1.73888e+07	1.87714e+07	5.6227e+08	4.31867e+06	2.6682e+08	1.82596e+07	4.33801e+07	1.18316e+07
Com_25975_pos	α-Methylhistamine	C6 H11 N3	125.095	161758	86746.4	756523	169838	217807	130151	199763	2.63634e+07	607689	2.01958e+06	120236	5.78794e+06	107201	278728	1.5246e+06	1.24488e+07	323185	321411	4.41241e+07	465786	129437	211381	89984.7	301256	140459	755327	319518	77135.6	201839	830597	218056	79738.7	755245	271683	5.50253e+06	154515	104687	234634	1.43528e+06	99272.3	8.28039e+06	74513.4	200344	717599	873246	252250
Com_3976_pos	Acetophenone	C8 H8 O	120.057	9.06498e+06	6.70441e+06	5.82965e+06	1.14362e+07	8.6611e+06	7.85119e+06	8.34594e+06	1.80294e+07	1.83226e+07	7.84454e+06	5.24134e+06	1.57343e+07	1.20749e+07	5.35561e+06	4.00942e+07	6.08283e+06	1.37982e+07	9.06019e+06	6.57335e+06	8.41307e+06	7.21e+06	1.39712e+07	1.4513e+07	8.50061e+06	7.00398e+06	1.42527e+07	6.02042e+06	4.49931e+07	6.28446e+06	7.86187e+06	1.31622e+07	5.23806e+06	6.73054e+06	6.58853e+06	7.46859e+06	8.70926e+06	9.44307e+06	7.45876e+06	1.03376e+07	7.63053e+06	8.55774e+06	8.83149e+06	4.5929e+08	5.56761e+06	8.09274e+06	8.53413e+06
Com_1858_pos	Apigenin	C15 H10 O5	270.052	2.19925e+07	2.3047e+06	4.17694e+06	4.6876e+06	4.94508e+06	1.13817e+07	2.6025e+06	1.94834e+06	1.48458e+06	2.72146e+06	4.74049e+06	3.57385e+06	1.45521e+06	1.1961e+06	1.35609e+06	1.24218e+08	3.92781e+06	1.33925e+06	1.79512e+06	5.54051e+06	1.37967e+06	8.34382e+07	1.97778e+06	1.63736e+09	3.24014e+06	3.82754e+06	2.19558e+06	1.46486e+06	7.07701e+06	4.59508e+06	1.40515e+06	1.11216e+06	5.03526e+07	2.2544e+06	2.1105e+06	1.88026e+06	1.08051e+06	1.5652e+07	4.06062e+06	2.79555e+06	5.42847e+06	3.61043e+06	8.44493e+06	2.38395e+06	1.92503e+06	1.08121e+07
Com_22814_pos	6-[2-(2H-1,3-benzodioxol-5-yl)ethyl]-4-methoxy-2H-pyran-2-one	C15 H14 O5	274.083	783030	4.9828e+06	4.42208e+06	2.26679e+06	8.59397e+06	1.40288e+06	1.57391e+06	4.05675e+06	1.68199e+06	2.13387e+06	5.2135e+07	7.23238e+06	1.41621e+06	1.11722e+06	1.04538e+06	3.21383e+06	2.59167e+06	962280	1.13933e+06	1.8054e+06	1.60652e+06	1.25298e+06	857371	4.55402e+07	2.63388e+06	2.41828e+06	564896	1.16818e+06	3.24435e+06	3.38149e+06	1.94084e+06	1.4427e+06	1.29937e+07	4.29984e+06	1.37534e+06	945790	1.23373e+07	925181	3.64316e+06	1.93439e+06	960936	4.54656e+06	906142	7.46452e+06	1.82015e+06	3.87154e+06
Com_28545_pos	S-Adenosylmethionine	C15 H22 N6 O5 S	398.136	1.0705e+06	1.86341e+06	3.73457e+06	2.97063e+06	2.50026e+06	1.71739e+07	2.25214e+06	3.58773e+06	1.45057e+06	1.25991e+06	1.36809e+07	2.05568e+06	2.23168e+06	1.6252e+06	1.64281e+06	2.40947e+06	2.66674e+06	1.62405e+06	9.3344e+06	1.81411e+06	661368	1.50501e+06	2.85631e+06	5.64364e+06	3.13014e+06	1.33245e+06	9.27734e+06	3.26018e+06	1.24122e+06	992196	1.11746e+06	270164	2.13867e+07	6.50194e+06	2.33941e+06	4.3098e+06	1.14604e+06	1.06477e+07	1.5455e+06	4.83149e+06	2.93018e+06	1.434e+06	3.90632e+06	407063	1.29046e+06	1.87382e+06
Com_41308_pos	Enrofloxacin	C19 H22 F N3 O3	359.163	143051	424263	608097	219673	3.51409e+06	378631	3.01217e+06	647787	218100	4.92093e+06	393069	624411	495541	169962	221778	412233	8.56112e+06	456703	240382	358489	629748	153012	2.8149e+06	260675	435320	90742.2	723808	1.62869e+07	1.78747e+06	414863	476415	312776	390871	222854	245755	127761	475921	1.12668e+06	1.61798e+06	378634	867035	243421	239320	123898	557786	215439
Com_5692_pos	Phenethylamine	C8 H11 N	121.089	1.65702e+06	200378	715775	383109	669228	296961	615807	464207	1.32475e+06	666148	1.19408e+06	227476	406578	1.22513e+07	667575	3.33829e+07	1.24374e+06	549394	1.6831e+06	285199	367711	306266	703643	2.48484e+07	599619	1.25877e+07	1.92326e+06	3.20355e+06	2.02998e+06	2.10164e+06	460084	2.05982e+06	412946	463330	3.29465e+07	4.27018e+07	664144	3.94375e+07	775631	594356	2.73698e+08	1.02034e+06	5.63312e+07	8.79125e+06	3.08435e+06	188896
Com_19171_pos	4-Methoxybenzaldehyde	C8 H8 O2	136.052	939963	651787	1.1969e+06	1.03304e+08	933476	1.12371e+06	1.73295e+06	1.6395e+06	668342	1.40661e+06	4.71497e+06	934657	913017	793543	553599	1.56914e+06	1.55506e+06	1.69987e+06	994825	782068	2.16462e+06	642790	3.02937e+06	853574	1.12375e+06	1.302e+06	2.43889e+07	3.27547e+07	643766	5.19656e+07	6.7353e+06	1.49882e+06	4.31821e+06	1.17314e+06	4.17918e+06	1.62314e+06	2.0486e+06	6.37463e+06	854127	1.54067e+06	1.56044e+06	685428	757166	470079	1.71476e+06	1.25734e+06
Com_15297_pos	4-Aminophenol	C6 H7 N O	109.053	2.46168e+06	1.10525e+06	1.70022e+06	2.31824e+06	2.14184e+06	2.02298e+06	1.61484e+06	1.1775e+06	1.21585e+06	1.50046e+06	1.4194e+06	1.68456e+06	1.52046e+06	1.0959e+06	1.3468e+06	1.00701e+06	3.35009e+06	1.63068e+06	1.45086e+06	1.65396e+06	1.66058e+06	1.34149e+06	1.3978e+06	1.80006e+06	1.30272e+06	1.09394e+06	8.04795e+07	1.08389e+06	1.18857e+06	1.22423e+06	1.46357e+06	1.26373e+06	1.29607e+06	1.21357e+06	1.17517e+06	1.38443e+06	1.30945e+06	1.50962e+06	1.2875e+06	1.84686e+06	1.27023e+06	1.12317e+06	1.24982e+06	1.1668e+06	1.29015e+06	1.58598e+06
Com_2939_pos	Vitexin	C21 H20 O10	432.104	1.55526e+07	5.82985e+06	1.14144e+06	755702	1.84912e+06	541814	1.18112e+06	2.08149e+06	674128	1.55293e+06	512080	1.73436e+06	1.02693e+06	731045	1.28687e+06	2.02623e+06	3.46106e+06	1.57483e+06	715745	1.88224e+06	840476	7.29388e+08	6.00984e+06	1.09449e+06	712955	3.49963e+06	1.25691e+06	559734	780105	2.37705e+06	923794	1.4375e+06	5.55198e+07	710184	3.4856e+06	534041	578466	773563	1.81842e+06	1.35012e+06	1.25081e+06	926887	403154	749431	1.07899e+06	457433
Com_4433_pos	4-Methyl-5-thiazoleethanol	C6 H9 N O S	143.04	9.27278e+06	2.15895e+07	6.25531e+06	4.38423e+06	8.29555e+06	1.14556e+07	2.32376e+07	6.99036e+07	3.81737e+07	1.11045e+07	5.97453e+06	4.90861e+08	4.27313e+07	7.48284e+07	1.10432e+07	1.2997e+07	1.3893e+07	3.15951e+07	1.53751e+07	5.22665e+06	3.96273e+08	1.48888e+07	9.44275e+06	2.02887e+07	1.93567e+08	2.77789e+06	2.15886e+07	1.26324e+07	2.68789e+08	3.23905e+08	1.89838e+07	1.53749e+07	6.8448e+06	1.50105e+08	2.91767e+07	4.51107e+06	4.42821e+07	1.45085e+07	1.8931e+07	4.19226e+07	6.05767e+06	1.16163e+08	5.03974e+07	8.21005e+06	2.54242e+07	1.56555e+08
Com_83614_pos	Esculetin	C9 H6 O4	178.026	442785	1.88092e+06	334588	806830	417696	258250	1.05461e+06	1.52046e+06	469021	576743	292935	432677	321873	521000	682769	711519	847535	253405	6.59855e+06	1.24978e+06	389881	255797	541957	542711	528822	273827	1.3265e+06	252521	373977	404079	896380	523138	283760	3.56038e+06	1.72753e+06	299379	300232	224001	432456	829809	240594	4.32209e+06	449445	284784	484342	284848
Com_26677_pos	Testosterone	C19 H28 O2	288.208	3.00395e+06	1.01411e+07	3.10188e+06	2.15617e+07	6.63197e+06	6.46311e+06	1.05054e+07	1.48802e+07	5.65917e+06	1.27544e+07	6.24405e+06	1.88921e+06	5.03265e+06	4.50119e+06	9.59748e+06	1.4551e+06	8.15072e+06	1.15699e+07	9.37515e+06	2.29589e+07	1.84772e+07	3.24254e+06	1.1052e+07	1.08903e+07	8.71181e+06	6.86482e+06	9.78849e+06	1.73781e+07	7.06683e+06	662250	3.17517e+07	1.01049e+07	1.61589e+06	6.58685e+06	9.43281e+06	4.81766e+06	4.72323e+06	5.83866e+06	3.95255e+07	8.8233e+06	2.48536e+06	1.39557e+07	6.63591e+06	7.28258e+06	6.36513e+06	1.56162e+07
Com_2347_pos	N6,N6,N6-Trimethyl-L-lysine	C9 H20 N2 O2	188.152	4.11316e+06	6.54277e+06	3.34615e+06	3.44363e+06	1.31408e+07	1.0405e+07	5.92957e+06	1.81727e+07	4.35111e+06	2.36721e+07	8.94244e+08	6.12257e+06	7.05708e+06	6.79714e+06	7.36028e+06	3.397e+08	2.8959e+07	8.95639e+06	8.95343e+06	1.53367e+07	7.15426e+06	2.47028e+07	8.60404e+06	2.78314e+06	5.04381e+06	2.6079e+07	2.30528e+07	8.20418e+06	4.07461e+06	7.69493e+06	1.51743e+06	3.19952e+06	7.62715e+08	3.87215e+06	1.92854e+07	2.93614e+06	5.25397e+06	6.97334e+06	7.10785e+07	1.35231e+07	3.25396e+07	2.00655e+06	4.14871e+06	5.2618e+06	7.59949e+06	4.8387e+06
Com_46740_pos	5-Methoxyindoleacetic acid	C11 H11 N O3	205.073	961117	1.05476e+07	777696	914194	821528	1.22358e+06	1.44439e+06	8.05367e+06	1.21396e+06	1.25004e+06	532431	2.00693e+06	816204	589228	1.10771e+06	1.35799e+06	3.10673e+06	867124	656651	1.06186e+06	867883	876450	1.00035e+06	2.56542e+07	1.50379e+06	819803	737036	1.07986e+06	1.57312e+06	2.46701e+06	7.01743e+06	765969	693293	3.64231e+06	559852	785639	694358	915433	551803	1.16096e+06	775596	9.16916e+06	973390	467301	1.61545e+06	812243
Com_55744_pos	Cytidine 5'-monophosphate (hydrate)	C9 H14 N3 O8 P	323.05	753984	578717	749379	790020	1.06743e+06	1.31564e+06	1.22548e+06	1.26451e+06	3.26788e+06	1.16496e+06	2.21773e+06	2.28473e+06	824610	2.80827e+06	1.06395e+06	2.51862e+06	5.35509e+06	1.38953e+06	1.17027e+06	1.548e+06	1.95836e+06	887316	1.12954e+06	1.46383e+06	1.37985e+06	2.04121e+06	1.22583e+06	891403	1.16444e+06	1.08122e+06	2.27379e+06	800930	872190	1.18543e+06	761666	798200	1.75216e+06	934258	899102	802187	911898	3.05476e+06	609385	1.22626e+06	741428	3.17687e+06
Com_28013_pos	3',4'-Dihydroxyphenylacetone	C9 H10 O3	166.063	1.36435e+06	7.83236e+06	9.23523e+06	5.66069e+06	2.22931e+06	1.66868e+06	4.21139e+06	2.59659e+07	1.76763e+06	4.02711e+07	1.58684e+06	5.52734e+06	2.59224e+06	880865	3.94812e+07	1.29569e+06	3.19767e+06	2.1488e+06	1.05398e+07	2.239e+06	1.5743e+06	1.11249e+06	3.69703e+06	3.33135e+07	3.72517e+06	979615	6.7957e+06	2.47003e+06	1.43924e+06	6.8271e+06	7.66858e+06	1.15598e+06	1.88048e+06	1.23043e+06	2.95546e+07	1.21945e+06	985707	1.52969e+06	3.00314e+06	1.51729e+07	868521	1.60811e+07	1.59778e+06	952020	3.36721e+06	1.05563e+06
Com_23896_pos	Nicotinuric acid	C8 H8 N2 O3	180.053	455646	892994	917838	618546	488373	639754	530010	1.17732e+06	552489	657742	379188	604329	526238	331204	649366	774011	873842	510793	456332	439256	496671	298964	1.2975e+06	685980	558324	512387	649390	514194	1.12024e+06	1.30725e+06	821428	369132	512414	306775	558516	353154	398853	591642	745107	329569	2.74574e+06	582692	457845	349815	388087	465067
Com_1448_pos	DL-Lysine	C6 H14 N2 O2	146.105	1.87414e+08	4.85606e+08	7.37379e+08	1.49382e+08	1.94863e+08	5.16671e+08	2.55698e+08	6.56351e+07	2.43112e+08	2.81799e+08	1.58881e+08	1.63638e+08	4.45971e+08	2.55913e+08	1.29213e+08	1.78761e+07	1.12787e+08	2.85502e+08	2.0913e+08	2.45318e+08	2.37731e+08	2.09494e+08	1.89144e+08	3.93413e+08	2.62748e+08	9.34038e+07	2.32354e+08	2.35313e+08	6.00571e+08	6.14724e+08	2.21542e+08	1.85288e+08	1.48312e+09	2.00895e+08	1.18093e+08	2.78288e+08	3.26324e+08	1.88039e+08	2.19958e+08	1.42446e+08	3.25451e+08	3.05333e+08	3.05131e+07	2.84732e+08	1.53836e+08	2.66617e+08
Com_18155_pos	3-Methoxybenzaldehyde	C8 H8 O2	136.052	1.60736e+06	1.05584e+06	1.44263e+06	7.31956e+07	2.27043e+06	1.11183e+06	1.73181e+06	1.93564e+06	1.77206e+06	1.93451e+06	1.28756e+06	2.02914e+06	1.64702e+06	1.34843e+06	1.33374e+06	2.44084e+06	2.63254e+06	1.75906e+06	1.63949e+06	1.33332e+06	2.37349e+06	1.27171e+06	4.81934e+06	1.12598e+06	1.65667e+06	743643	6.42685e+07	2.29948e+07	1.56846e+06	4.57744e+07	5.63511e+06	2.35317e+06	1.09166e+07	1.54216e+06	6.51044e+06	2.30369e+06	2.26223e+06	1.679e+07	1.48791e+06	1.14034e+07	5.7967e+06	1.24211e+06	1.85773e+06	2.95859e+06	1.28614e+06	1.43884e+06
Com_2998_pos	Betaine	C5 H11 N O2	117.079	9.54543e+06	6.13016e+06	4.89464e+06	1.6523e+07	3.34835e+06	6.49905e+06	7.06384e+06	6.52024e+08	3.84684e+06	4.96556e+06	3.4728e+06	2.47235e+08	2.44863e+06	4.25285e+06	2.24106e+06	7.62538e+06	5.85692e+07	3.81943e+06	2.87714e+08	6.40034e+06	3.52941e+08	5.20008e+07	3.51173e+08	2.35377e+08	5.92541e+06	1.52255e+08	3.32083e+06	9.11886e+06	3.36646e+07	2.4324e+08	5.38532e+06	2.85983e+07	1.19657e+08	3.85064e+06	3.76099e+07	2.80808e+06	2.22859e+07	1.39901e+07	1.24947e+07	2.83009e+06	1.90682e+07	5.47032e+06	1.07483e+06	1.65947e+06	4.79866e+08	2.62755e+06
Com_67272_pos	Levothyroxine	C15 H11 I4 N O4	776.684	379841	334362	469837	719591	1.6913e+06	965826	974953	1.02527e+06	2.58671e+06	949738	1.23218e+06	1.02761e+06	621961	710273	1.19465e+06	1.03112e+06	639496	746949	992138	673650	389457	717842	712498	924844	711590	558727	972311	366830	1.0518e+06	776153	1.63771e+06	1.15047e+06	500054	2.15182e+06	952151	547811	500145	721354	1.00334e+06	747217	1.52172e+06	9.56865e+06	2.72805e+06	431133	500255	831099
Com_1629_pos	Choline	C5 H13 N O	103.099	4.21013e+08	8.01141e+08	3.12402e+08	1.63612e+08	5.24236e+08	5.58794e+08	1.74905e+08	9.37836e+08	6.11289e+07	7.38246e+07	3.52403e+08	4.85843e+08	2.68778e+08	1.26414e+08	3.4606e+08	1.33767e+08	2.07179e+08	2.77708e+08	1.62653e+08	1.92958e+08	1.92238e+08	2.57084e+08	1.78061e+08	8.04714e+08	1.3685e+08	8.43475e+08	1.92627e+08	7.55176e+07	7.46861e+07	2.2353e+08	9.28133e+08	4.655e+07	8.13414e+08	1.78983e+08	2.07395e+08	2.27602e+08	1.27057e+08	1.93198e+08	1.18251e+08	1.86269e+08	1.18039e+08	1.06394e+09	3.43179e+07	9.7719e+07	9.88861e+07	1.05076e+08
Com_30100_pos	Icariin	C33 H40 O15	676.234	562024	526721	480966	1.92987e+06	675076	696488	1.10152e+06	1.05678e+06	1.19983e+06	940005	643947	1.50831e+06	1.47795e+06	539118	930540	774776	1.24794e+06	911632	488392	983435	1.55857e+06	1.20594e+06	526306	450409	2.20686e+06	614812	492056	1.23756e+06	845498	543505	695910	996328	5.24171e+06	591873	342806	498563	422611	468378	3.32121e+07	579971	824135	584455	542316	324445	517877	873955
Com_27158_pos	Paraxanthine	C7 H8 N4 O2	180.064	1.03976e+07	9.1822e+06	2.10976e+06	5.32559e+06	3.15452e+07	1.68745e+07	3.60975e+07	2.01791e+07	3.31694e+07	4.28526e+07	6.95805e+06	2.47261e+07	4.5396e+06	1.80727e+07	3.39501e+07	9.92766e+06	3.97179e+07	8.13196e+06	9.01894e+06	8.54499e+06	1.40791e+07	5.18537e+06	1.53873e+07	1.31547e+07	1.74231e+07	3.68084e+06	1.03178e+07	3.90241e+06	2.61954e+07	3.66685e+06	9.40999e+06	2.4691e+06	6.89873e+06	1.05179e+07	1.94285e+07	1.39259e+07	7.61451e+06	9.54478e+06	9.19887e+06	5.18581e+06	4.0086e+06	2.35483e+06	2.08456e+07	7.10538e+06	3.13967e+06	9.96428e+06
Com_4172_pos	Galangin	C15 H10 O5	270.052	1.5038e+07	3.51381e+06	6.48045e+07	1.63489e+06	4.36195e+06	1.26294e+07	1.07646e+07	1.39215e+06	3.72162e+06	1.69518e+06	1.657e+06	1.33531e+07	743957	1.31838e+06	2.69697e+06	5.63108e+06	3.8771e+06	5.82445e+07	2.02077e+06	7.31469e+06	1.30274e+07	1.67166e+06	7.65079e+07	6.24636e+07	1.18372e+06	4.81317e+06	3.39615e+06	2.65907e+06	1.38066e+06	2.56541e+06	851669	1.75168e+06	5.65522e+06	1.58866e+06	2.59819e+06	793624	901357	3.13755e+06	5.66573e+06	4.5471e+08	5.53861e+06	8.42425e+06	819976	1.04223e+07	1.62626e+06	8.65736e+06
Com_73426_pos	2-(1H-indol-3-yl)acetic acid	C10 H9 N O2	175.063	2.83275e+06	7.07145e+06	1.11306e+06	1.69863e+06	1.04894e+06	3.10691e+06	1.3632e+06	3.54907e+06	1.52198e+06	2.70143e+06	811092	5.53421e+06	1.85039e+06	2.375e+06	1.16708e+06	4.72331e+06	3.49227e+06	973340	869881	1.02093e+06	1.89259e+06	1.07412e+06	1.52907e+06	8.85408e+06	1.7506e+06	2.08744e+06	1.10823e+06	998033	1.47875e+06	934426	1.07777e+06	1.49055e+06	7.34262e+06	2.33703e+06	597554	1.20797e+06	1.02973e+06	1.06785e+06	868592	1.71525e+06	1.21298e+06	1.03831e+06	1.00079e+06	989574	1.97637e+06	931583
Com_28103_pos	Sorbic acid	C6 H8 O2	112.052	1.68977e+06	900159	654199	2.42153e+06	1.32237e+06	593285	775357	1.39763e+06	642120	1.90667e+06	1.00385e+06	2.02433e+06	3.3384e+07	695047	528202	1.65923e+06	1.09782e+06	669628	565855	581722	587827	932534	657922	739481	1.24302e+06	469383	366465	410406	820870	1.6493e+06	653793	2.79745e+06	1.83548e+06	368423	450633	702127	608274	949682	417760	1.1519e+06	1.6307e+06	1.88676e+06	1.94659e+06	1.12878e+06	782059	910316
Com_843_pos	Nicotinic acid	C6 H5 N O2	123.032	1.44631e+09	1.08244e+09	1.47471e+09	3.29746e+09	1.84856e+09	2.15046e+09	1.44752e+09	1.8949e+09	4.8042e+08	7.69574e+08	1.44417e+09	1.74309e+09	1.51293e+09	1.28858e+09	2.01454e+09	1.3047e+09	1.64317e+09	1.89728e+09	2.56515e+09	3.04322e+09	1.1503e+09	1.91638e+09	5.15473e+08	9.63554e+08	4.2179e+08	5.71104e+08	2.06133e+09	1.44768e+09	3.02885e+08	5.31473e+08	5.20378e+08	7.66735e+07	4.25426e+07	2.13218e+09	1.26095e+09	1.48827e+09	1.04855e+09	1.19714e+09	2.16827e+09	2.46286e+09	4.14408e+08	6.32963e+08	8.96815e+08	8.58921e+08	1335559168	1.06031e+09
Com_4141_pos	Methyl indole-3-acetate	C11 H11 N O2	189.078	3.33113e+08	3.94767e+07	7.27847e+07	4.84591e+08	2.95581e+07	4.26483e+08	1.93938e+07	2.13255e+07	1.35875e+07	1.64838e+07	9.04985e+07	1.59997e+07	8.17767e+06	6.8948e+06	8.57551e+07	4.06273e+08	1.79502e+07	7.20851e+07	3.66334e+07	5.54733e+07	9.91918e+06	5.17855e+07	8.38159e+06	4.53933e+08	6.14213e+06	4.16915e+06	2.97805e+07	1.84323e+07	9.18101e+06	1.87035e+07	1.45726e+07	6.00661e+06	1.49986e+06	1.17641e+08	9.47398e+06	1.80895e+07	3.57823e+07	2.05361e+07	2.51835e+07	2.39832e+08	2.77389e+06	6.07861e+06	1.47008e+08	3.58474e+07	1.72134e+07	1.87405e+07
Com_613_pos	L-Glutamic acid	C5 H9 N O4	147.053	8.27706e+08	2.8855e+09	2.32729e+09	2.94022e+09	1.83749e+09	2.30853e+09	3.33335e+09	1.66758e+09	1.20797e+09	1.70899e+09	6.36323e+08	1.73038e+09	2.86521e+09	1.45796e+09	1.67157e+09	9.40048e+08	2.21358e+09	1.36345e+09	2.26249e+09	2.27244e+09	1.85156e+09	1.64534e+09	1.15291e+09	8.51452e+08	1.78368e+09	2.44419e+08	9.72285e+08	1.35285e+09	3.4613e+08	1.43746e+09	2.27686e+09	5.24932e+08	3.51499e+09	1.13928e+09	1.11687e+09	1.89739e+09	1.33864e+09	9.85526e+08	1.93871e+09	1.40264e+09	4.53002e+08	2.19762e+09	8.79399e+08	8.3431e+08	1.13688e+09	2.43764e+09
Com_1366_pos	Pantothenic acid	C9 H17 N O5	219.11	2.58835e+08	3.58613e+08	4.91488e+08	7.14681e+08	4.22907e+08	8.02298e+08	3.9452e+08	2.9155e+08	1.51255e+08	1.05015e+08	2.8743e+08	3.58674e+08	3.52666e+08	1.72096e+08	4.28423e+08	3.0865e+08	1.43022e+08	4.26853e+08	3.99808e+08	4.14107e+08	3.45434e+08	3.69845e+08	7.55266e+07	5.88774e+08	8.13188e+07	1.93857e+08	1.6908e+08	1.89573e+08	1.60199e+09	1.85148e+08	1.20726e+08	2.70004e+07	3.22338e+07	2.754e+08	1.8142e+08	1.38282e+08	1.38867e+08	1.92668e+08	5.17547e+08	3.74906e+08	9.50583e+08	1.91481e+08	2.17454e+08	1.59754e+08	1.9183e+08	3.24318e+08
Com_662_pos	2-Hydroxycinnamic acid	C9 H8 O3	164.047	3.37232e+08	6.3955e+08	1.31564e+09	2.50579e+08	4.56437e+08	1.03601e+09	5.18484e+08	3.90975e+08	5.91336e+08	3.62287e+08	1.83958e+08	2.20706e+08	5.28869e+08	3.76343e+08	6.18921e+08	3.80988e+08	1.74229e+08	4.94853e+08	7.09001e+08	2.12972e+08	3.5052e+08	6.52829e+08	3.3794e+08	5.46485e+08	3.90344e+08	2.6648e+08	3.41853e+08	4.27438e+08	8.58634e+08	1.0975e+09	7.71638e+08	2.97896e+08	3.31541e+09	4.15242e+08	3.50867e+08	1.10039e+09	3.78055e+08	9.18299e+08	3.48248e+08	2.68835e+08	6.13735e+08	6.60313e+08	6.10302e+08	4.2308e+08	2.39854e+08	5.51537e+08
Com_643_pos	L-Tyrosine	C9 H11 N O3	181.073	3.60835e+08	6.88251e+08	1.27153e+09	2.45255e+08	4.43637e+08	9.99493e+08	5.10997e+08	3.84126e+08	5.75901e+08	3.56681e+08	1.78339e+08	2.15153e+08	5.1753e+08	3.68456e+08	6.05313e+08	3.70867e+08	1.9523e+08	4.81781e+08	7.27394e+08	2.46252e+08	3.57939e+08	6.37091e+08	3.46861e+08	5.31788e+08	3.79793e+08	2.59021e+08	3.33022e+08	4.19855e+08	8.35203e+08	1.06287e+09	7.45444e+08	2.90314e+08	3.37167e+09	4.03725e+08	3.41901e+08	1.11666e+09	3.68162e+08	1.09429e+09	3.40063e+08	2.62107e+08	5.95563e+08	1.0683e+09	7.22227e+08	4.32633e+08	2.0876e+08	5.36122e+08
Com_620_pos	Pipecolic acid	C6 H11 N O2	129.079	6.78276e+07	2.40695e+08	1.27044e+08	1.64016e+08	2.45615e+08	2.37638e+08	1.17022e+09	5.90801e+08	6.76435e+07	5.44628e+08	1.27051e+07	1.02095e+08	5.22229e+07	1.66786e+07	3.55056e+08	1.37141e+07	3.49985e+07	3.44724e+08	1.73858e+08	9.43751e+07	1.40681e+07	3.46472e+08	1.24434e+09	3.05659e+08	3.47098e+08	9.76716e+06	3.06208e+07	1.10048e+08	1.7301e+08	3.44597e+09	4.76885e+07	6.97387e+08	2.56068e+07	4.37907e+08	1.79502e+08	6.32854e+07	4.48416e+07	2.24322e+08	3.87145e+08	1.83574e+08	5.56611e+07	1.87307e+07	1.39209e+08	1.02077e+07	9.0197e+08	1.95709e+07
Com_91678_pos	Myricetin	C15 H10 O8	318.036	939073	2.98692e+06	612343	509857	490445	336745	632907	839658	628676	803964	321354	3.42529e+06	1.02002e+06	769508	1.96943e+06	489342	927392	387296	332236	372195	910365	475362	930249	818745	448181	310058	378925	299116	526253	573192	521878	704825	465471	438067	330324	492658	282639	377426	414274	536359	445263	464823	5.06195e+06	501575	612561	1.55498e+06
Com_1571_pos	Indole-3-lactic acid	C11 H11 N O3	205.073	1.30088e+07	1.04757e+07	5.67529e+06	7.86489e+06	4.23673e+06	1.52175e+07	4.44624e+06	4.64188e+06	3.22221e+06	4.65017e+06	4.26166e+06	1.04555e+07	6.49431e+06	5.93191e+06	3.82934e+06	3.46441e+08	6.49991e+06	1.3855e+07	1.26865e+07	3.49554e+06	4.44149e+06	8.34872e+06	4.11715e+06	2.56975e+08	5.87353e+06	4.45626e+08	2.49382e+06	6.52334e+06	6.19982e+06	5.35695e+06	6.5499e+06	2.3746e+06	5.8189e+06	5.89125e+06	2.70675e+06	3.36934e+06	3.30053e+06	3.71951e+07	4.45966e+06	6.68318e+06	2.11646e+07	4.18468e+06	8.19267e+06	1.85858e+06	3.70245e+06	8.59609e+06
Com_1046_pos	4-Pyridoxic acid	C8 H9 N O4	183.053	1.06295e+07	1.37668e+07	1.45997e+07	3.38755e+07	1.11526e+07	1.09594e+07	3.39522e+07	2.04937e+07	2.30033e+07	1.96333e+07	2.37163e+07	9.36795e+08	3.29843e+07	2.83635e+07	5.71941e+07	1.37518e+07	4.26522e+07	2.31819e+08	1.50642e+07	2.33384e+07	4.68364e+08	2.73911e+07	1.68824e+07	1.40538e+07	1.51073e+07	6.05841e+06	1.23223e+07	4.27385e+07	1.45002e+09	5.11595e+08	1.46278e+07	1.04672e+07	7.82727e+06	2.31843e+07	9.54213e+06	4.21565e+07	1.89619e+08	3.437e+07	2.43176e+07	6.75353e+08	1.08323e+07	5.45288e+08	1.76253e+07	9.32639e+06	1.23613e+07	2.37107e+09
Com_3644_pos	Indole-3-acetic acid	C10 H9 N O2	175.063	5.35259e+07	2.37405e+07	7.22147e+07	1.21774e+08	1.52404e+08	1.8054e+07	7.35781e+06	8.05454e+07	7.16004e+07	2.14971e+07	4.27519e+07	1.26125e+07	1.06104e+07	9.77299e+07	5.30522e+07	1.67859e+08	1.43764e+07	1.5164e+08	3.77584e+07	7.51214e+06	1.71046e+07	5.67113e+07	1.41432e+07	7.71081e+08	1.50397e+07	1.97656e+07	1.05831e+07	1.8362e+07	5.82178e+07	8.7495e+06	1.35196e+07	2.26148e+07	2.96675e+06	7.84402e+07	1.17017e+07	6.36616e+07	7.88059e+07	1.27198e+07	1.83879e+07	6.37183e+06	4.46628e+07	2.88947e+07	4.23152e+07	2.44067e+07	4.69144e+07	1.98997e+07
Com_2099_pos	4-Phenylbutyric acid	C10 H12 O2	164.083	4.75216e+07	3.32727e+06	4.76435e+07	1.48171e+08	2.67862e+07	2.09791e+07	5.04255e+06	6.88731e+06	2.38667e+07	3.45348e+07	9.15323e+06	1.59329e+07	1.07097e+07	2.27778e+07	6.83089e+06	6.00109e+06	2.65384e+07	2.77748e+07	3.08315e+07	1.51884e+07	1.53184e+07	3.46956e+07	5.02189e+07	1.2988e+08	4.59407e+06	9.48184e+06	6.02719e+06	7.30202e+07	3.60694e+07	9.88502e+08	4.09834e+06	5.77964e+07	3.9832e+06	8.46975e+06	3.89818e+07	5.48096e+06	1.64815e+07	3.82453e+07	9.70539e+07	6.92928e+07	3.66994e+06	8.72714e+06	2.20124e+08	2.21011e+07	6.25946e+07	2.84487e+07
Com_204_pos	Thiamine	C12 H16 N4 O S	264.103	2.11308e+07	3.0625e+07	3.19224e+07	2.13945e+07	1.90628e+07	9.24971e+07	8.42152e+07	3.67698e+07	4.62989e+07	1.07395e+08	6.4854e+06	1.14058e+10	8.58112e+07	1.04517e+08	1.98589e+07	1.50822e+08	1.25431e+08	1.76848e+09	1.10381e+08	3.10007e+07	3.80761e+09	8.30436e+07	1.90536e+07	3.09484e+07	7.92123e+07	1.37438e+06	1.25367e+07	1.66902e+07	1.08382e+10	7.43593e+09	6.27654e+07	4.64349e+07	4.4397e+06	2.48742e+08	3.12465e+07	2.1791e+07	2.01446e+09	3.16428e+08	7.66965e+07	5.90385e+09	3.17978e+07	3.39509e+09	4.56131e+07	1.73637e+07	6.7618e+07	4.43088e+09
Com_3428_pos	1,7-Dimethyluric acid	C7 H8 N4 O3	196.059	355444	1.33215e+08	1.06083e+06	2.13197e+08	3.56489e+08	1.66964e+07	6.12852e+08	2.52819e+08	1.05948e+08	6.10314e+08	2.47927e+07	733527	3.43266e+06	9.46037e+07	6.24518e+07	5.171e+06	3.28766e+08	1.63439e+08	7.58282e+07	9.91143e+07	2.34958e+06	399191	7.36717e+07	693702	439376	3.18069e+06	2.65435e+07	2.04895e+06	5.98704e+07	8.74663e+06	7.28995e+06	1.38717e+06	3.39067e+07	376425	1.86206e+08	515670	1.17504e+08	975817	8.06997e+06	803274	856603	932183	342469	5.12147e+07	3.00124e+06	690627
Com_7746_pos	2-(acetylamino)-3-(1H-indol-3-yl)propanoic acid	C13 H14 N2 O3	246.099	5.10469e+06	6.54155e+06	2.25622e+06	3.33304e+06	4.7536e+06	1.48443e+07	5.08539e+06	4.31621e+06	5.84949e+06	6.23043e+06	1.74404e+06	6.88806e+06	4.93433e+06	4.80192e+06	2.97554e+06	1.92679e+08	8.10298e+06	4.09781e+06	3.42457e+06	2.51047e+06	2.26618e+06	4.00912e+06	3.68445e+06	3.37226e+06	3.62882e+06	3.18212e+07	4.7619e+06	2.72799e+06	4.20248e+06	3.2319e+06	2.99517e+06	2.45623e+06	4.78677e+06	2.68016e+06	5.14509e+06	5.9403e+06	2.86339e+06	5.84899e+06	2.0183e+06	2.68209e+06	2.41213e+07	3.09857e+06	1.48211e+07	3.77333e+06	2.51329e+06	2.24074e+06
Com_3082_pos	Pyridoxine	C8 H11 N O3	169.073	4.34952e+07	5.78234e+07	6.98746e+07	4.84668e+07	5.48363e+07	6.43823e+07	3.98471e+07	6.77556e+07	6.49296e+07	3.01438e+07	6.29124e+07	1.53625e+08	2.51524e+07	2.60833e+07	1.60411e+08	2.99952e+07	2.23457e+07	1.07277e+08	1.17465e+08	3.356e+07	3.38341e+07	8.69321e+07	2.23636e+07	6.82734e+07	4.0177e+07	2.76833e+07	4.64092e+07	6.08887e+07	5.91763e+08	2.22318e+08	2.71314e+07	1.49813e+07	2.70222e+07	3.61113e+07	1.9285e+07	2.59293e+07	6.00635e+07	5.76615e+07	5.97592e+07	3.53361e+08	2.54356e+07	9.95103e+07	2.73537e+07	4.67042e+07	3.44257e+07	7.31076e+08
Com_663_pos	Enalaprilat	C18 H24 N2 O5	348.167	4.04284e+06	1.65749e+07	7.17489e+06	1.68802e+07	1.07668e+09	9.44431e+06	1.04289e+07	1.33257e+07	1.75796e+07	1.332e+07	6.51096e+06	6.25269e+06	8.8984e+06	7.8662e+06	9.02259e+06	3.89174e+06	2.63997e+07	4.82473e+06	4.57192e+06	9.06813e+06	7.25676e+06	4.27536e+06	2.30405e+07	3.36224e+06	1.51782e+07	1.31431e+07	6.57455e+06	8.37397e+06	7.95737e+06	5.90658e+06	6.56379e+06	2.51981e+08	8.71406e+06	4.32213e+06	3.50618e+06	4.15799e+06	4.15871e+06	1.49549e+07	7.4413e+06	4.40629e+06	8.92686e+06	3.87235e+06	3.63675e+06	6.72456e+06	2.90937e+09	7.00714e+06
Com_6830_pos	Uracil	C4 H4 N2 O2	112.027	2.00685e+08	1.962e+08	1.31035e+08	2.73899e+08	1.41091e+08	1.92816e+08	1.1495e+08	1.10815e+08	9.67643e+07	9.86306e+07	6.09014e+07	1.28817e+08	1.76694e+08	1.11178e+08	2.43768e+07	2.24813e+08	7.79822e+07	2.28004e+08	2.19871e+08	1.74383e+08	1.27613e+08	2.20087e+08	1.08476e+08	6.66831e+07	9.01798e+07	6.32469e+07	4.22827e+07	1.64932e+08	1.9296e+07	1.11778e+08	8.46115e+07	1.76177e+07	2.47949e+07	1.05459e+08	8.27521e+07	9.15508e+07	1.91435e+08	8.10772e+07	7.15578e+07	1.70283e+08	5.13948e+07	9.78251e+07	9.5515e+07	3.17044e+07	1.04294e+08	1.36568e+08
Com_63058_pos	1-Methyladenosine	C11 H15 N5 O4	281.111	662744	1.74009e+06	1.32178e+06	6.28491e+06	2.84695e+06	4.13529e+06	1.43128e+06	2.45365e+06	797089	887856	1.58907e+06	3.74375e+06	1.59679e+06	843062	1.38256e+06	334287	3.64054e+06	3.91155e+06	1.2243e+06	2.74085e+06	2.83225e+06	2.1644e+06	616289	1.55787e+06	1.57968e+06	56188.2	1.85235e+06	4.78782e+06	980792	1.72684e+06	1.3054e+06	442507	265555	570456	1.25708e+06	614531	354916	1.08792e+06	1.04656e+06	1.09573e+07	424631	648541	647483	706917	2.06892e+06	496979
Com_2770_pos	Paracetamol	C8 H9 N O2	151.063	1.68054e+07	7.53825e+06	4.08879e+06	1.37214e+07	2.60028e+06	1.93e+06	6.63445e+06	7.49849e+06	4.4561e+06	3.46912e+06	4.7108e+06	1.40633e+07	5.95733e+06	5.4535e+06	1.10088e+07	1.61029e+06	9.71206e+06	3.61623e+06	6.47396e+06	6.40319e+06	2.82717e+06	2.75311e+06	9.61711e+06	3.05976e+06	8.43778e+06	1.20578e+06	6.63258e+08	7.69234e+06	2.40208e+06	9.12889e+06	9.57604e+06	4.54251e+06	7.05453e+06	1.04499e+07	4.78648e+06	4.23971e+06	2.08626e+06	2.29487e+06	2.84855e+06	3.48431e+06	1.8733e+06	8.85596e+06	2.86458e+07	5.76049e+06	4.67747e+06	2.63503e+06
Com_105827_pos	Pyridoxal	C8 H9 N O3	167.058	740789	753692	531454	1.30286e+06	618525	730903	843280	708972	981957	666408	425962	1.00248e+06	1.18818e+06	622434	1.07766e+06	397566	1.30496e+06	781363	509850	764361	698964	681345	773214	980874	646223	377773	386622	677613	628247	825917	954145	777815	619929	680670	463906	415839	781777	714310	850552	725053	431641	3.69726e+06	657892	405907	565106	795322
Com_1236_pos	N-Phenylacetylglutamine	C13 H16 N2 O4	264.11	1.24408e+07	1.97577e+07	2.07367e+07	3.82268e+07	2.40052e+07	1.2708e+07	3.05138e+07	4.55621e+07	2.82645e+07	5.43407e+07	8.65962e+06	4.44417e+07	3.72178e+07	1.69654e+07	2.74951e+07	5.91639e+07	6.12782e+07	3.96479e+07	3.42208e+07	3.0455e+07	4.22617e+07	2.4661e+07	8.02558e+07	5.07146e+07	3.05359e+06	1.02764e+08	1.47661e+07	4.08964e+07	2.62085e+07	9.20224e+07	1.71619e+06	2.74005e+07	7.22041e+07	1.43335e+07	2.36143e+07	7.71978e+06	1.68095e+07	6.24464e+07	5.42626e+07	4.13275e+07	1.52709e+09	1.7523e+07	7.6276e+07	6.29754e+06	3.08765e+07	1.8203e+07
Com_41494_pos	Mesalamine	C7 H7 N O3	153.042	2.35049e+06	6.6612e+06	2.19263e+06	9.04957e+06	5.29887e+06	3.59406e+06	5.92325e+06	6.67335e+06	4.19124e+06	6.10504e+06	2.49422e+06	5.91561e+06	5.84809e+06	1.81728e+06	8.49958e+06	6.85283e+06	1.05926e+07	4.7787e+06	4.18346e+06	6.08952e+06	7.85714e+06	7.68243e+06	8.69406e+06	8.44507e+06	2.45887e+07	1.80058e+06	2.76654e+06	2.81806e+06	4.88628e+06	7.46103e+06	2.43154e+06	3.33468e+06	4.50829e+06	5.11078e+06	3.86054e+06	5.89415e+06	4.34139e+06	3.58478e+06	7.54168e+06	5.39776e+06	2.52837e+06	2.37063e+06	2.03026e+06	1.93448e+06	5.96476e+06	2.93251e+06
Com_50094_pos	Serotonin	C10 H12 N2 O	176.094	328476	212125	241162	240400	364569	281148	376951	368919	308992	356076	487209	242257	234029	612316	322439	1.41893e+07	515155	299988	478748	217747	161297	267871	221103	317344	233024	249702	244613	644325	347960	202491	269533	246532	271310	192284	539022	902784	269772	2.06884e+06	276222	292827	486910	270939	1.73713e+06	276491	538765	185218
Com_7186_pos	Isoferulic acid	C10 H10 O4	194.057	1.34888e+08	1.85522e+08	1.87992e+07	9.01632e+06	2.96726e+07	3.4648e+07	9.34658e+06	5.05601e+07	8.91814e+06	8.76303e+06	5.65243e+07	1.95892e+08	9.89322e+06	1.24701e+07	6.68898e+07	6.55402e+07	1.0979e+07	2.08312e+07	2.86358e+07	2.59562e+08	1.06434e+07	5.63726e+07	3.63263e+07	6.76956e+07	2.35818e+07	9.00072e+06	1.51583e+07	2.83267e+07	7.43061e+06	2.10503e+07	1.75184e+08	7.23157e+06	1.93537e+08	3.66104e+07	1.7859e+07	6.44896e+07	1.24268e+07	5.50936e+07	1.09766e+07	5.98026e+07	3.10345e+07	2.35302e+08	2.20458e+07	3.73135e+07	1.4268e+07	3.62084e+06
Com_5536_pos	Glycyl-L-leucine	C8 H16 N2 O3	188.116	1.43794e+07	3.59097e+07	1.91404e+08	7.22826e+07	1.37953e+08	7.59587e+07	1.39291e+07	6.55531e+07	1.73257e+08	2.76971e+07	1.04555e+08	6.56056e+07	1.72444e+07	1.14289e+08	2.17748e+08	1.05236e+08	2.3047e+07	3.28177e+07	1.6292e+08	4.29233e+07	1.99834e+07	6.92058e+07	5.61878e+07	1.89607e+08	4.68085e+07	1.45729e+07	6.78489e+07	1.00984e+08	1.3245e+08	3.20345e+08	1.15513e+08	6.68937e+07	3.11482e+07	2.57963e+07	4.1401e+07	8.51456e+07	9.92906e+07	1.54814e+08	7.95128e+07	2.66058e+07	2.58007e+08	9.81824e+07	6.37066e+07	9.30108e+07	9.18426e+07	2.84631e+06
Com_2807_pos	Adenine	C5 H5 N5	135.054	5.60311e+06	2.19059e+07	2.67413e+07	5.44121e+06	9.08084e+06	1.06083e+07	1.50212e+07	7.49968e+06	9.041e+06	6.878e+06	4.96799e+06	1.07238e+07	2.05868e+07	6.29087e+06	1.16625e+07	6.28508e+06	1.46777e+07	5.91066e+06	1.09134e+07	5.52849e+06	1.00208e+07	6.57306e+06	1.16907e+07	1.02061e+07	1.16162e+07	1.96236e+07	9.89965e+06	3.65089e+06	2.20851e+07	5.94801e+06	7.60349e+06	3.21217e+06	3.25443e+06	4.65774e+07	7.62588e+06	4.44094e+06	5.82994e+06	1.08613e+07	7.4491e+06	8.02144e+07	9.81934e+06	9.5701e+06	4.81554e+06	8.05975e+06	6.91598e+06	7.0613e+06
Com_30613_pos	N-Acetyl-L-leucine	C8 H15 N O3	173.105	8.16529e+06	7.81616e+06	5.0766e+06	1.2792e+07	4.35141e+06	1.73819e+07	7.70251e+06	7.92663e+06	1.02608e+07	1.09549e+07	2.26246e+06	4.36212e+06	1.37058e+07	6.48097e+06	1.75817e+07	3.76614e+06	7.96782e+06	8.18046e+06	9.51349e+06	6.01318e+06	1.1302e+07	8.88953e+06	4.74683e+06	5.04107e+06	1.05128e+07	1.77701e+07	2.79635e+06	1.38422e+07	5.90486e+06	6.76682e+06	1.2823e+07	7.14101e+06	4.56095e+06	6.42378e+06	6.36501e+06	8.47938e+06	3.27746e+06	1.01167e+07	6.72487e+06	2.49508e+06	1.51564e+07	4.25749e+06	2.53999e+07	2.42202e+06	4.56716e+06	7.01266e+06
Com_8025_pos	Glycerophospho-N-palmitoyl ethanolamine	C21 H44 N O7 P	453.284	1.02335e+08	3.35627e+07	1.06496e+08	2.60924e+07	9.29248e+07	8.23482e+07	1.45704e+07	1.32139e+07	6.50162e+06	2.67656e+07	4.33201e+07	3.16306e+07	4.72615e+07	1.57546e+07	2.2142e+07	4.14601e+07	2.91875e+07	8.65564e+07	4.72367e+07	4.82694e+07	1.40692e+07	6.87043e+07	2.05029e+07	9.32923e+07	2.45074e+07	2.33527e+07	4.48166e+07	4.46454e+07	3.35074e+07	2.93024e+07	1.11115e+07	1.51784e+07	5.24301e+06	5.94652e+07	5.87096e+07	3.10052e+07	7.79174e+07	2.23573e+07	2.83562e+07	1.43378e+08	1.79241e+08	2.96439e+07	1.24377e+06	6.15221e+06	2.45329e+07	6.45973e+07
Com_10285_pos	Naringenin	C15 H12 O5	272.068	1.70025e+07	3.37736e+06	2.2657e+06	980752	8.18317e+06	1.00408e+07	934867	1.27168e+06	1.47592e+06	1.4741e+06	5.47827e+06	1.54346e+06	1.04612e+06	1.04655e+06	568725	3.37658e+07	2.52336e+06	1.82651e+06	4.73791e+06	1.84579e+06	544884	1.86185e+06	1.91705e+06	2.11878e+08	1.17551e+06	6.73869e+06	775371	401822	923535	2.35035e+06	821754	2.54212e+06	1.48701e+07	1.06744e+06	733744	947292	9.57018e+06	4.23574e+07	1.02949e+06	6.19247e+06	4.81219e+06	773382	1.23867e+06	1.02732e+06	1.15874e+06	828120
Com_12086_pos	Kynurenic acid	C10 H7 N O3	189.042	3.48384e+07	3.83071e+07	3.73218e+06	5.88045e+07	7.30324e+07	3.41555e+07	6.95795e+07	5.6456e+07	5.70172e+06	4.62912e+06	1.97223e+07	2.30299e+07	5.38602e+06	7.32981e+07	9.27276e+07	2.70774e+06	3.86517e+07	4.85328e+07	3.62017e+06	3.32917e+07	8.35668e+06	8.38457e+06	1.17219e+08	5.30766e+07	8.33788e+06	1.01701e+07	3.19181e+07	3.43671e+06	8.22817e+07	6.42525e+06	3.11102e+06	3.08971e+07	1.50922e+07	1.22465e+07	3.60332e+06	7.08291e+06	9.76284e+06	1.08405e+07	1.14668e+08	9.06443e+06	1.91956e+07	8.64849e+06	7.23062e+07	3.10359e+06	2.66174e+06	6.31686e+07
Com_28122_pos	Caffeic acid	C9 H8 O4	180.042	3.62237e+06	7.43723e+06	2.2396e+06	2.59217e+06	2.42571e+07	2.51247e+06	4.49784e+07	2.62477e+07	1.81908e+06	8.16696e+06	2.51029e+06	5.35105e+06	1.55221e+06	1.73514e+06	6.80101e+06	2.41907e+06	6.01769e+07	3.35442e+06	1.983e+06	3.16072e+06	2.58749e+06	2.09746e+06	7.10638e+06	8.36104e+06	2.07648e+06	1.68771e+06	2.15222e+06	1.46295e+06	2.18714e+06	1.88992e+06	2.40591e+07	1.77345e+06	7.20281e+06	2.34916e+06	3.67419e+06	1.508e+06	1.64394e+06	1.89865e+06	2.88756e+06	9.04092e+06	2.47888e+06	1.20186e+07	1.94762e+06	1.44307e+06	1.73377e+06	2.36752e+06
Com_4485_pos	N-Acetylhistamine	C7 H11 N3 O	153.09	5.22323e+06	6.23417e+06	8.42092e+06	1.08658e+07	1.28553e+07	1.05827e+07	1.25151e+06	7.8412e+07	3.92896e+06	9.08372e+07	2.44882e+06	1.70983e+07	1.82412e+06	6.55549e+06	3.82021e+06	3.4381e+08	4.26894e+06	1.36342e+07	9.27016e+07	2.50936e+06	2.40546e+06	7.66721e+06	4.47637e+06	6.4284e+07	1.25905e+06	9.22159e+07	4.424e+06	1.2312e+06	4.38188e+07	5.69781e+06	2.0492e+06	3.93006e+06	2.8188e+06	1.98554e+07	3.55753e+08	5.36916e+06	9.22581e+06	4.64566e+06	3.10787e+07	4.2567e+06	1.75859e+08	1.25327e+07	5.65967e+07	7.57103e+06	1.71989e+07	8.27766e+06
Com_32079_pos	Rutin	C27 H30 O16	610.151	207797	783620	340937	368504	429497	332442	491789	545361	527274	496628	264242	552128	454050	1.0525e+06	464386	585814	680341	277065	343697	369077	378202	351907	1.3063e+06	501146	464365	275089	421368	320106	514623	605719	455276	307398	3.15323e+07	414483	327111	509647	265758	482520	485740	509146	1.3751e+06	335183	331543	468530	513565	245647
Com_6373_pos	Kaempferol	C15 H10 O6	286.047	1.55125e+07	1.60492e+06	1.83362e+06	926344	1.29672e+06	2.45316e+06	910686	2.81335e+06	4.18974e+06	1.93245e+06	8.48885e+06	1.71832e+06	1.95294e+06	1.48473e+07	2.05346e+06	7.13769e+07	3.78407e+06	1.94471e+06	2.00467e+06	2.64124e+06	1.49427e+06	5.72766e+06	2.23245e+06	3.67864e+07	2.73184e+06	5.37661e+06	1.36619e+06	1.11358e+06	946835	1.60857e+06	1.68488e+06	2.6148e+06	3.03239e+07	2.68039e+06	4.50267e+06	1.51185e+06	2.09172e+06	3.08812e+08	4.65401e+06	1.52002e+07	8.11486e+06	1.41231e+06	1.31065e+06	1.92177e+06	2.61153e+06	1.15814e+06
Com_12244_pos	Formononetin	C16 H12 O4	268.072	2.42215e+07	1.25089e+06	1.06215e+07	956955	1.29091e+06	1.81203e+06	961438	2.90274e+06	2.67762e+06	1.4096e+06	698016	6.61307e+06	1.7227e+06	1.51969e+06	7.92099e+06	2.70109e+07	2.02328e+06	1.76997e+07	1.12251e+06	1.73715e+06	1.05962e+06	1.64188e+06	4.67628e+06	1.93583e+07	809629	2.77592e+07	6.11906e+07	658635	817916	898024	790478	402809	2.25415e+06	2.07086e+06	2.12579e+06	672961	1.13382e+06	3.07657e+06	1.65365e+06	1.18496e+08	1.07522e+06	421321	644154	1.1329e+06	1.80264e+06	438130
Com_1476_pos	Histamine	C5 H9 N3	111.079	2.16694e+06	1.57781e+07	1.7627e+07	4.06427e+06	2.10488e+06	2.06076e+06	2.02205e+06	3.93959e+08	2.60956e+07	1.02179e+09	1.38646e+07	1.3068e+08	6.00409e+06	2.24944e+06	1.13419e+07	1.29496e+09	3.46766e+06	2.28626e+07	1.48144e+08	6.09513e+06	9.56853e+06	6.8991e+06	2.34028e+07	4.43065e+06	829202	1.13931e+08	2.75366e+06	2.5914e+06	2.56816e+06	4.30986e+07	1.99608e+06	1.96789e+07	5.14493e+07	3.01526e+07	4.17808e+08	1.40499e+06	3.12575e+06	3.32597e+06	1.35901e+08	1.31116e+06	8.93961e+08	1.24119e+07	3.52645e+06	1.44784e+06	7.86784e+07	7.38905e+06
Com_207_pos	Taurocholic acid	C26 H45 N O7 S	515.29	4.15038e+06	2.12704e+07	1.41723e+07	1.83059e+07	2.75344e+07	1.7606e+07	1.99376e+07	9.07996e+07	1.91829e+07	8.93196e+06	1.76865e+07	1.12075e+07	1.7752e+07	2.09116e+07	1.94387e+08	9.01851e+07	2.1274e+07	1.32548e+07	1.0933e+07	8.5855e+06	2.28279e+07	2.78783e+08	1.04977e+07	2.23814e+07	5.76441e+07	3.64459e+07	1.62713e+07	5.5497e+06	2.05114e+07	8.47236e+06	1.67583e+07	6.42704e+06	1.06238e+10	1.34322e+07	2.01862e+07	6.54419e+06	7.31716e+06	3.5528e+07	6.90652e+06	1.09503e+07	5.02978e+06	1.79171e+07	9.25612e+06	4.78276e+06	1.29158e+07	1.92074e+07
Com_779_pos	Creatinine	C4 H7 N3 O	113.059	2.62918e+07	1.26018e+07	4.01481e+07	1.17009e+07	9.56476e+06	1.47473e+08	1.84495e+07	1.85314e+07	1.32073e+07	2.45237e+07	3.151e+08	1.58805e+07	9.84501e+06	1.42666e+07	1.42336e+07	1.2105e+08	3.04639e+07	2.33872e+07	4.3625e+07	2.18366e+07	1.88404e+08	1.13442e+07	1.19053e+08	1.73291e+08	9.34118e+06	1.77586e+07	4.45786e+07	1.32857e+07	1.29576e+07	6.57912e+07	5.57197e+07	3.15398e+07	1.13814e+09	1.71112e+07	1.00067e+08	2.17089e+07	1.01301e+07	4.81832e+08	3.34525e+07	8.26434e+06	1.61205e+09	7.03119e+06	6.31079e+06	4.45088e+07	1.69144e+07	5.98271e+06
Com_11536_pos	Glycitein	C16 H12 O5	284.067	5.39596e+06	1.88042e+06	1.21397e+07	1.08801e+06	918421	3.23834e+06	1.22066e+06	2.56648e+06	3.28705e+06	1.23318e+06	2.02477e+07	1.5264e+06	1.58226e+06	2.40456e+06	550181	1.13623e+08	2.2173e+06	4.48685e+06	1.14859e+07	1.53849e+06	6.28379e+06	2.67967e+06	2.8298e+06	2.25489e+06	7.87985e+06	1.43624e+07	366925	1.22182e+06	1.29453e+06	733640	1.61823e+06	856864	1.40082e+07	2.29065e+06	5.62224e+06	1.06715e+06	1.93738e+06	1.99336e+07	1.70114e+06	1.38442e+07	7.26538e+06	3.92974e+06	1.00206e+06	5.36692e+06	2.88052e+06	559520
Com_12138_pos	α-Aspartylphenylalanine	C13 H16 N2 O5	280.105	6.12965e+06	3.081e+06	9.45916e+07	4.51535e+06	9.82634e+06	3.7774e+07	2.02622e+06	2.49981e+06	2.37136e+06	2.15124e+06	2.67665e+07	1.93954e+06	2.37664e+06	856197	1.27898e+07	2.94894e+06	4.1979e+06	6.19176e+06	6.02292e+06	2.22006e+06	3.44336e+06	2.0388e+06	1.39785e+06	3.8101e+07	1.11433e+07	2.68071e+06	5.63015e+06	2.47887e+06	3.92947e+07	8.11254e+06	1.15359e+06	1.58675e+06	7.22998e+07	6.12049e+06	2.95474e+06	5.51204e+06	2.29131e+06	2.14895e+07	2.4369e+06	4.61575e+06	9.19665e+06	2.18802e+06	4.45431e+06	1.36455e+07	1.93825e+06	555572
Com_43660_pos	Flavin mononucleotide (FMN)	C17 H21 N4 O9 P	456.103	400277	1.15179e+06	1.13176e+06	3.92178e+06	1.202e+06	370609	7.96592e+06	1.36988e+06	322355	706803	2.18359e+06	1.99535e+06	1.67343e+06	414096	4.54012e+06	336179	4.63999e+06	402057	267372	4.72212e+06	4.71273e+06	903249	583922	416262	4.79647e+06	2.54069e+06	818791	1.70212e+06	409785	634325	1.02228e+06	816181	493417	2.16753e+06	356129	229561	428599	869169	944765	1.0605e+06	1.72383e+07	210182	546594	229268	1.05745e+06	326959
Com_1824_pos	Salsolinol	C10 H13 N O2	179.094	2.52117e+06	1.4832e+06	1.83816e+06	3.07046e+06	3.18802e+06	2.73831e+06	4.50672e+06	3.50421e+06	2.01973e+06	3.80914e+06	1.68563e+06	2.06816e+06	1.74239e+06	1.36952e+06	1.80727e+06	1.70049e+06	8.18649e+06	2.05592e+06	1.81467e+06	2.00956e+06	2.09396e+06	1.96658e+06	2.77287e+06	2.39576e+06	1.9654e+06	1.52637e+06	1.47963e+06	1.45352e+06	2.37279e+06	5.68115e+06	2.23866e+06	1.11487e+07	1.65246e+06	1.87705e+06	1.54079e+06	1.43437e+06	2.82938e+06	3.40709e+06	1.74576e+06	1.8788e+06	1.00931e+09	1.81846e+06	2.0053e+06	1.22302e+06	1.76452e+06	1.93855e+06
Com_4225_pos	Guanine	C5 H5 N5 O	151.049	2.17782e+07	1.82525e+07	3.38427e+07	2.16103e+07	3.48289e+07	2.43993e+08	1.54464e+07	3.74147e+07	1.3277e+07	1.17478e+08	1.59421e+07	1.05136e+07	4.6824e+07	1.83768e+07	3.06732e+06	1.81422e+07	3.32716e+07	1.2201e+08	3.2132e+07	3.9935e+07	6.27221e+06	3.15533e+07	1.97886e+07	5.89847e+07	3.56598e+06	914982	1.63433e+07	8.36121e+07	1.06109e+07	9.07161e+07	2.25789e+07	5.098e+06	2.03301e+07	5.99087e+07	1.53573e+07	1.76778e+08	2.25307e+08	5.24716e+06	2.66014e+07	1.288e+08	2.50928e+07	7.39946e+06	5.1013e+06	2.59102e+08	7.37959e+07	6.95766e+07
Com_78_pos	DL-Tryptophan	C11 H12 N2 O2	204.089	9.3668e+08	2.01751e+09	2.92592e+09	5.60801e+08	9.11673e+08	2.45799e+09	5.87794e+08	1.58826e+09	8.25263e+08	6.93601e+08	4.07034e+08	1.11484e+09	5.35992e+08	7.02825e+08	1.30791e+09	19525817518	3.09796e+08	1.17088e+09	1.93341e+09	4.05657e+08	5.82654e+08	1.26317e+09	6.08302e+08	1.74802e+09	5.74943e+08	2.7294e+09	5.5582e+08	8.10927e+08	2.15761e+09	2.83887e+09	2.64759e+09	7.03865e+08	1.72783e+10	8.6563e+08	7.11386e+08	2.7582e+09	7.39288e+08	1.18013e+09	6.14884e+08	6.31605e+08	1.65223e+09	2.65386e+09	7.46366e+08	1.08227e+09	4.25031e+08	1.04089e+09
Com_108249_pos	Cyclic ADP-ribose	C15 H21 N5 O13 P2	541.06	474955	583515	504425	557744	533063	759708	714017	713200	610868	588208	385649	905972	461658	430769	565685	534097	1.24094e+06	528500	696941	799558	505629	566578	589865	780248	633300	3.14853e+06	494846	484153	1.25457e+06	773479	554413	493983	602180	503743	406198	439244	452257	1.24701e+06	570270	574545	414192	479910	636294	465207	672337	576400
Com_56918_pos	2-Hydroxyphenylalanine	C9 H11 N O3	181.073	2.2728e+06	3.19535e+06	2.4236e+06	6.67123e+06	2.55362e+06	3.71997e+06	8.08228e+06	4.56572e+06	3.91283e+06	4.20762e+06	1.11915e+06	3.23491e+06	7.6651e+06	4.01059e+06	3.30606e+06	2.8469e+06	1.37385e+07	6.32282e+06	1.99615e+06	4.01295e+06	5.96941e+06	3.9424e+06	3.71777e+06	2.11917e+06	6.59811e+06	1.04979e+06	2.2237e+06	6.01203e+06	4.3734e+06	5.93182e+06	1.4423e+07	4.99362e+06	1.50317e+06	5.3317e+06	1.88296e+06	3.95844e+06	2.26828e+06	2.30166e+06	3.52126e+06	2.21601e+06	1.52226e+06	3.91982e+06	8.38229e+06	1.55952e+06	3.58801e+06	6.79552e+06
Com_950_pos	Hypoxanthine	C5 H4 N4 O	136.038	1.4143e+09	1.20338e+09	9.06355e+08	1.63562e+09	1.73171e+09	1.11302e+09	2.92562e+08	9.1147e+08	6.90929e+08	1.59139e+09	1.27843e+09	1.11821e+09	6.92487e+08	3.53434e+08	1.43821e+09	8.36831e+08	7.7961e+08	1.18643e+09	2.23864e+09	1.06047e+09	9.44975e+08	6.22024e+08	4.35071e+08	1.077e+09	7.96429e+08	5.21926e+08	1.79973e+09	8.32019e+08	5.96104e+07	1.48658e+09	2.33083e+08	2.17451e+08	1.12584e+09	1.22228e+09	1.05984e+09	1.08975e+09	5.88078e+08	1.60937e+09	1.04429e+09	2.33105e+09	7.58389e+08	7.30466e+08	4.13431e+08	3.64878e+08	7.07091e+08	1.33626e+09
Com_3738_pos	Corticosterone	C21 H30 O4	346.213	4.775e+07	1.14909e+07	1.39752e+07	1.66887e+07	2.7961e+07	3.27421e+07	1.4673e+07	2.44584e+07	1.58711e+07	1.03168e+07	2.10672e+07	8.9377e+06	8.72304e+06	1.42088e+07	1.90434e+07	1.18428e+07	1.27592e+07	2.1336e+07	2.8904e+07	1.40981e+07	1.04779e+07	1.26108e+07	6.51418e+06	2.07199e+07	1.17041e+07	7.89295e+06	6.35604e+06	9.45339e+06	1.57274e+07	5.13442e+08	1.01519e+07	2.74846e+07	3.34156e+06	8.55881e+07	8.78389e+06	1.15538e+07	6.97251e+06	4.66471e+07	1.4239e+07	1.36049e+07	4.53718e+06	9.76588e+06	5.42001e+06	1.32159e+07	1.31491e+07	1.80733e+07
Com_138_pos	L-Phenylalanine	C9 H11 N O2	165.078	1.81286e+09	3.94588e+09	6.56947e+09	1.26353e+09	2.38016e+09	5.47788e+09	1.81601e+09	1.66986e+09	4.04358e+09	2.06809e+09	8.23853e+08	1.31906e+09	2.67721e+09	3.07547e+09	3.15326e+09	1.54451e+09	5.93339e+08	3.43982e+09	3.33622e+09	8.31835e+08	1.75516e+09	3.34844e+09	1.54917e+09	2.99356e+09	2.00316e+09	3.24818e+09	6.05583e+09	2.39614e+09	5.37257e+09	5.7837e+09	4.59896e+09	1.73174e+09	1.46154e+10	2.05229e+09	3.4399e+09	1.00715e+10	2.07195e+09	4.97777e+09	1.59218e+09	1.04054e+09	9.26152e+09	4.08327e+09	3.35223e+09	2.73311e+09	1.52156e+09	2.26477e+09
Com_8372_pos	Adenosine	C10 H13 N5 O4	267.096	6.47577e+06	3.02795e+07	1.48844e+07	3.48006e+07	2.80049e+07	2.0177e+07	1.36487e+07	2.2157e+07	1.87909e+07	1.66157e+07	1.96379e+07	1.77306e+07	3.28067e+07	8.26115e+06	1.25842e+07	6.55411e+06	1.22744e+07	1.71648e+07	1.91849e+07	8.18317e+06	1.87465e+07	1.43452e+07	1.68537e+07	5.28946e+07	1.02578e+07	5.43456e+07	1.31293e+07	2.32634e+07	4.97591e+06	1.91607e+07	2.4579e+07	1.9571e+06	4.74824e+06	2.35231e+07	1.42164e+07	2.09879e+07	1.0549e+08	1.38182e+07	1.11489e+07	2.96784e+07	7.79562e+06	1.23942e+07	5.60874e+06	1.02269e+07	7.76815e+06	5.2651e+06
Com_39181_pos	Theophylline	C7 H8 N4 O2	180.064	2.07763e+06	3.91618e+06	1.34146e+06	5.12373e+06	1.67447e+07	2.28406e+06	1.19071e+07	1.81082e+07	5.59109e+06	1.53473e+07	2.70685e+06	2.48678e+06	1.52311e+06	4.05218e+06	6.53491e+06	2.16789e+06	2.40689e+07	7.98468e+06	6.53243e+06	4.39787e+06	1.82302e+07	1.13163e+06	7.24019e+06	1.82752e+06	1.21253e+06	3.59665e+06	3.664e+06	2.6265e+06	1.99669e+06	1.58754e+06	1.22828e+07	955493	5.37855e+06	1.19218e+06	1.99379e+07	932656	3.74715e+06	1.51981e+06	8.83596e+06	1.09758e+06	1.30059e+06	1.19574e+06	1.06032e+06	2.52517e+06	1.02132e+06	1.39532e+06
Com_1510_pos	Daidzein	C15 H10 O4	254.057	2.45313e+07	6.24527e+06	1.5518e+09	1.31361e+07	8.2914e+07	1.26339e+08	4.92411e+06	6.02374e+06	5.57054e+07	6.79068e+06	2.19136e+08	3.64583e+07	1.45522e+07	2.27555e+07	4.96862e+07	1.60996e+08	2.15336e+07	2.62428e+07	1.3548e+07	1.04713e+07	4.60044e+08	1.02439e+07	1.99779e+07	1.16878e+08	4.55886e+06	1.02422e+08	1.56686e+07	8.40579e+06	1.10379e+07	4.99946e+06	7.6571e+06	1.00592e+07	1.02409e+08	1.00282e+07	1.68021e+08	6.1634e+06	2.23524e+06	2.97938e+07	7.16298e+08	1.61496e+07	2.14979e+08	6.88226e+06	6.62846e+06	1.87871e+08	1.43499e+07	4.32175e+06
Com_4919_pos	Riboflavin	C17 H20 N4 O6	376.137	6.15432e+07	2.11303e+08	1.17867e+08	1.20591e+08	9.52179e+07	1.12611e+08	6.77947e+07	6.60874e+07	5.09645e+07	4.698e+07	7.47797e+07	6.60032e+07	1.2204e+08	2.51604e+08	8.52618e+07	9.95395e+07	2.67282e+07	9.38649e+07	4.30536e+07	4.11747e+07	4.62793e+07	5.78519e+07	2.17156e+08	1.01969e+08	3.93405e+07	7.49844e+07	3.79717e+07	4.41814e+07	1.07688e+08	1.28779e+08	6.93098e+07	3.52399e+07	6.16863e+06	7.87477e+07	5.16146e+07	9.02515e+07	1.01945e+08	1.08366e+08	8.84313e+07	5.11309e+07	5.28992e+07	8.32607e+07	3.40324e+08	5.9714e+07	116925080	1.14208e+08
Com_1471_pos	Stearoyl ethanolamide	C20 H41 N O2	327.313	8.67104e+07	3.73683e+07	4.17016e+08	2.46355e+07	1.98127e+08	2.97865e+07	1.38041e+07	1.67429e+07	7.78039e+07	1.52085e+07	2.2592e+07	6.50042e+08	1.5345e+07	1.14049e+09	2.23368e+07	2.15024e+08	3.07318e+07	6.09699e+07	5.88362e+08	3.65434e+08	1.05984e+07	1.11769e+08	7.50759e+08	3.54211e+07	1.36824e+07	4.43726e+06	4.5802e+08	6.81497e+07	3.4138e+07	7.90736e+06	1.53492e+07	8.83315e+07	6.2506e+07	2.41944e+07	6.6392e+08	2.21468e+07	3.05479e+07	4.69498e+06	4.52624e+07	4.37281e+07	3.8234e+08	2.50203e+08	1.90133e+06	2.22398e+07	1.99242e+08	5.18176e+08
Com_10191_pos	ACar 10:2	C17 H30 N O4	155.604	371760	697065	295152	290059	499908	274005	450482	539106	561704	502428	1.44704e+07	601687	411890	306328	359857	1.08587e+08	1.48903e+06	313982	278582	474155	378805	569346	348514	3.07677e+06	566491	5.20991e+07	274777	336229	2.72097e+06	822752	511551	1.55479e+06	8.31952e+07	2.21005e+06	351089	3.76763e+07	308104	4.29871e+07	629754	405141	1.29854e+08	372656	389496	1.6443e+07	775788	2.50605e+06
Com_76080_pos	Menaquinone	C31 H40 O2	444.304	2.67798e+06	944577	1.11532e+06	4.44851e+06	1.9607e+06	1.48844e+06	2.23313e+06	2.15092e+06	5.29577e+06	2.44535e+06	3.46044e+06	815725	1.93994e+06	1.61142e+06	2.1437e+06	5.83099e+06	1.56908e+06	2.23243e+06	1.62506e+06	1.37869e+06	1.89158e+06	3.11884e+06	1.76742e+06	2.76734e+06	3.07273e+06	3.78074e+06	5.57142e+06	1.75987e+06	1.28938e+06	1.82088e+06	2.15115e+06	2.25598e+06	1.49983e+06	1.54304e+06	1.26302e+06	6.36485e+06	697859	2.29827e+06	2.16443e+06	1.37831e+06	1.94832e+06	1.47025e+06	455251	2.04767e+06	1.41813e+06	326751
Com_136951_pos	cis-gondoic acid	C20 H38 O2	310.286	159242	99006.6	160690	164763	151894	113698	104450	116885	138473	109721	78128.6	161444	1.24825e+06	110616	682228	116199	136876	79414.2	76356.9	174602	165749	82749.8	101728	141277	80511.7	56086.3	156496	81196.5	80544.2	71529.6	108359	62954	82528.2	58619.9	77027.7	58466.5	141564	98296.2	94424.1	80948.3	76502.7	145668	135385	170021	78014	164519
Com_22759_pos	2-deoxyglucose-6-phosphate	C6 H13 O8 P	244.036	291134	3.66556e+06	442310	424993	501342	292536	608740	1.09215e+06	484653	938700	326677	2.13045e+06	605893	346579	734454	383237	1.42968e+06	3.2078e+06	257222	375547	600385	633595	903390	388829	413443	663525	351853	466247	682358	514958	420574	904689	423664	451165	688346	373723	442853	370142	432003	5.21301e+07	593466	582786	239105	430043	638774	292829
Com_106866_pos	N-(2-hydroxy-2-phenylethyl)-N'-(2-thienyl)urea	C13 H14 N2 O2 S	262.08	137939	374703	586366	834380	190012	135467	182215	229395	202581	191777	176129	375356	589657	564068	213852	248359	355363	291009	235307	146590	817975	762619	235487	251360	851476	87499.5	167109	2.20233e+06	251511	400038	199136	241817	230311	626251	3.12365e+06	137986	115918	167665	582735	365103	130218	385622	171474	119470	508509	346597
Com_65596_pos	p-Mentha-1,3,8-triene	C10 H14	134.109	2.63753e+06	1.03447e+06	1.50275e+06	1.50074e+06	1.77492e+06	6.71826e+06	1.46309e+06	1.24752e+06	1.58731e+06	1.14033e+06	1.2076e+06	1.36316e+06	1.95901e+06	2.18397e+06	1.87515e+06	1.42857e+06	1.8474e+06	1.3084e+06	1.3304e+06	2.17148e+06	1.4242e+06	1.64035e+06	1.34906e+06	1.7504e+06	1.5289e+06	1.35676e+06	1.17155e+06	1.0043e+06	1.70897e+06	1.04593e+06	1.66494e+06	1.56318e+06	1.15813e+06	1.42533e+06	1.38621e+06	1.43336e+06	1.37805e+06	1.23746e+06	1.5025e+06	1.44432e+06	1.27871e+06	1.83253e+06	3.86891e+06	1.16749e+06	1.15732e+06	1.50794e+06
Com_50488_pos	IPH	C17 H27 N5 O4	365.205	209400	153801	1.71586e+07	2.13715e+06	387669	426034	263801	385155	746187	656240	464000	1.59923e+06	414356	1.27448e+06	430578	163703	1.47204e+06	234447	488369	1.42619e+06	615920	256428	608043	556738	678296	272445	228320	2.40757e+06	833446	712247	457676	1.26914e+06	1.17176e+06	172449	190301	416907	334708	520643	307415	298210	259556	148291	273102	162107	993411	390365
Com_56914_pos	Isradipine	C19 H21 N3 O5	409.097	89104.3	1.10823e+07	137714	222935	233596	192957	253512	232707	258071	234730	152325	3.561e+06	260670	145187	3.26413e+06	367058	417972	151479	191442	141552	204011	130358	148162	4.58397e+06	170630	95186.5	167060	300168	186036	173729	352975	100218	147526	121895	218015	139702	141653	189046	367095	168332	211818	4.80544e+06	199679	145339	185628	144393
Com_34038_pos	3-hydroxy-6-methoxy-2-phenyl-4H-chromen-4-one	C16 H12 O4	250.062	7.67146e+06	4.1739e+06	580553	519812	570868	576512	706504	1.24361e+06	551865	1.06888e+06	371981	1.65275e+06	689918	463960	849068	446167	1.62795e+06	1.69096e+06	558342	427628	683646	750868	1.66379e+06	442752	501580	887004	466537	530907	527213	627020	522755	1.03015e+06	482418	508458	783806	571908	914519	468700	491914	2.89778e+07	1.02278e+06	663607	644261	2.16056e+06	748488	3.05218e+06
Com_147402_pos	7,8-Dihydrofolate	C19 H21 N7 O6	443.157	53948.5	105049	68916.1	122731	124034	109037	820975	107674	111191	637807	71009.1	95437.5	87739.8	57256.2	75023.5	67697	340204	97838.9	83328.6	76176.1	84569.1	68125.3	72963.7	693417	95325.1	58254.9	315512	68956.8	201279	91083.7	246008	109085	93610.9	80278	72361	80996.4	105290	76876.4	107321	91831.1	216256	120829	66638.2	62059.9	89922	117876
Com_53343_pos	LDGTS 16:0	C26 H51 N O6	473.371	2.59507e+06	491788	727040	835977	1.23096e+06	1.93976e+06	718744	468614	514948	593948	2.70433e+06	631832	1.20043e+06	757262	1.47071e+07	730732	835228	623356	1.80311e+06	832407	520626	4.34172e+06	668996	1.46302e+06	490233	9.92733e+06	1.01803e+07	478268	3.51361e+06	489564	665864	538049	5.57021e+06	444138	787529	748405	459877	653501	6.70082e+06	631534	2.46599e+06	731314	910867	255891	485629	610616
Com_42633_pos	2-phenylthiomorpholin-3-one	C10 H11 N O S	193.055	395391	6.44859e+06	473618	518931	807529	466312	1.18681e+06	1.03358e+06	708731	1.16355e+06	501611	1.13318e+06	557095	719024	492086	594040	1.44586e+06	467472	485274	433206	529227	679012	974348	692109	776433	428416	558078	349732	782336	866581	561434	1.06409e+06	751475	503252	464770	539081	411439	486354	642705	750020	1.78639e+07	822614	434431	1.26439e+06	1.04342e+06	414502
Com_48998_pos	3-Amino-4-methylpentanoic acid	C6 H13 N O2	131.094	7.71142e+06	4.61144e+06	8.14296e+06	5.57817e+06	4.97042e+06	1.28102e+07	6.03148e+06	6.14422e+06	6.61266e+06	6.87885e+06	3.78151e+06	4.39864e+06	4.14945e+06	4.73554e+06	8.63463e+06	5.3334e+06	5.48862e+06	5.36188e+06	6.33814e+06	4.03034e+06	6.31584e+06	6.64265e+06	5.99958e+06	7.81375e+06	4.68572e+06	9.83488e+06	4.60498e+06	4.23531e+06	5.39094e+06	6.50372e+06	7.36174e+06	4.69681e+06	8.01096e+06	6.44398e+06	6.42017e+06	7.68226e+06	5.35139e+06	9.35635e+06	5.04442e+06	4.9739e+06	9.94972e+06	6.68219e+06	1.41075e+07	4.76479e+06	4.72648e+06	6.33579e+06
Com_97391_pos	Phe-Pro	C14 H18 N2 O3	262.131	621275	1.20117e+06	579709	1.06961e+06	826131	3.87456e+06	2.33878e+06	1.61454e+06	399573	4.89732e+06	299994	1.9402e+06	1.67081e+06	571152	573263	1.41188e+06	3.36345e+06	652050	647816	802903	757113	542245	757557	759432	592173	433238	624710	631523	1.06211e+06	754534	2.36539e+06	698018	811132	407580	302022	304087	570829	383449	583626	489073	536606	1.46099e+06	465529	361678	554538	449800
Com_77115_pos	2-acetamido-3-(4-methoxyphenyl)propanoic acid	C12 H15 N O4	219.092	146636	430026	456259	1.55289e+06	1.50577e+06	828995	1.31456e+06	548345	187312	579591	491053	1.12359e+06	656233	359524	1.17787e+06	862693	1.29168e+06	595844	723049	570221	628264	505936	1.9418e+06	1.11859e+06	921165	173714	648880	429270	753929	3.1058e+06	1.9163e+06	908820	690554	936108	219602	445376	1.11697e+06	144375	274472	141414	1.01913e+06	266934	116230	125879	745269	198034
Com_82611_pos	Norcodeine	C17 H19 N O3	285.135	418317	896930	459857	408250	1.50235e+06	937228	1.49448e+06	1.38758e+06	825307	1.20001e+06	239254	574434	669524	623525	6.7273e+06	354274	3.40951e+06	1.1137e+06	658730	792798	423937	452656	575288	5.63445e+06	442141	101582	1.14678e+06	474550	801244	597862	1.01493e+06	260477	746480	1.04294e+06	662157	251107	331118	958010	701688	1.8674e+06	119794	558962	518805	306809	241160	351162
Com_10181_pos	L-Homocitrulline	C7 H15 N3 O3	189.11	2.52287e+07	4.6263e+07	6.45045e+07	3.5865e+07	4.77892e+07	4.37259e+07	2.17104e+07	6.56819e+07	2.84915e+07	5.23527e+07	1.16254e+07	2.43309e+07	9.41349e+07	4.14282e+07	6.26896e+07	7.63485e+06	4.21462e+07	2.65862e+07	1.08261e+08	1.31043e+07	2.74089e+07	4.20484e+07	1.54702e+07	1.13451e+07	6.78357e+07	3.51761e+06	2.99488e+07	4.36839e+07	1.50179e+08	1.01029e+08	1.50442e+07	6.44912e+07	5.14452e+07	2.64622e+07	2.92239e+07	4.5876e+07	4.01311e+07	3.6856e+07	3.59709e+07	4.51886e+07	3.41492e+07	1.34229e+07	3.87489e+07	2.78418e+07	4.88622e+07	1.77429e+07
Com_78683_pos	TMH	C15 H25 N5 O5 S	818.285	105378	107608	114445	189406	348580	152925	267915	211158	234511	744118	170158	319913	2.77956e+06	103327	183244	159417	1.31918e+06	816601	164789	314076	191641	237065	144331	258715	191529	115972	213774	227810	225584	180066	206368	2.3532e+06	188424	163313	137127	144520	6.52233e+06	171449	2.21527e+06	168962	225598	128322	123234	94045.1	211393	218917
Com_120236_pos	Sarpogrelate	C24 H31 N O6	429.214	84274.6	906135	252499	127889	363020	684484	143937	823333	479512	596972	138635	178662	143844	199712	1.55765e+06	390590	293344	295983	429065	153014	121213	124228	152376	3.69265e+06	157295	67574.8	563323	99471.7	160095	237205	176122	185280	717904	145186	330313	106877	241264	567143	577492	152983	209562	194574	320369	79399.6	397959	116796
Com_67318_pos	IPK	C17 H32 N4 O4	178.12	307730	1.20528e+06	914161	1.9777e+06	1.95226e+06	2.77811e+06	622649	1.38138e+06	2.46113e+06	1.93717e+06	1.04349e+06	1.81309e+06	1.66198e+06	1.81175e+06	1.33404e+06	348185	1.05797e+06	823948	480618	652482	389679	348775	540088	575208	1.79694e+06	246207	610240	3.63857e+06	571208	488544	765727	479034	561842	601631	446295	289434	748992	837005	1.38516e+06	2.21811e+06	647929	287915	519321	264478	1.16305e+06	246790
Com_1684_pos	Isopropyl myristate	C17 H34 O2	287.281	4.1957e+07	8.13285e+08	3.75401e+07	1.23994e+08	1.70853e+08	9.6252e+07	7.69597e+07	1.23964e+08	5.34325e+07	1.73145e+08	1.64553e+08	4.8784e+08	3.02877e+07	8.42078e+08	7.86498e+07	6.0361e+07	1.69838e+08	1.96655e+08	2.72924e+08	2.23564e+08	8.4323e+07	9.96452e+07	1.31621e+09	5.22648e+08	3.23853e+07	5.02466e+06	1.53982e+08	9.54301e+07	9.2286e+06	2.47867e+08	2.23723e+08	9.92066e+06	6.45054e+06	5.95299e+07	6.47433e+08	6.53216e+06	7.62253e+08	2.86917e+07	5.65016e+08	4.81163e+08	3.90023e+08	3.88672e+08	3.82887e+06	3.41865e+06	3.30113e+07	1.365e+08
Com_142660_pos	2-Hydroxyisocaproic Acid	C6 H12 O3	132.078	246441	870282	251030	270163	355069	239005	387666	417351	338183	502326	198510	585208	313687	193763	220804	272249	638315	199528	215412	304253	411782	318133	216759	264702	585365	125404	217666	281233	570580	419639	357374	357150	304019	243396	179066	311683	222778	286109	333634	345749	751736	316662	216154	195147	963480	260870
Com_146813_pos	(2R,3S,4S,5R,6R)-2-(hydroxymethyl)-6-(propan-2-yloxy)oxane-3,4,5-triol	C9 H18 O6	244.091	47024.5	20193.1	24320	41104.4	70722.9	54453.5	124270	43936.4	40980	32130.3	26787.5	276261	58278.4	21642.8	50251.5	41059	1.22077e+06	70097.7	43176.6	26966.6	43035.9	28314.7	30047.1	35260.2	42989.9	18634.3	33078.2	33577.1	38187.1	52262.6	83638.9	24245.6	27072	26722.8	32323.8	25754.3	28755.2	34032.2	54412.6	36076.1	25890.5	26883	30482.4	20350.2	32652	22864.1
Com_95381_pos	1,3,5-trimethyl-N-[4-(2-thienyl)benzyl]-1H-pyrazole-4-sulfonamide	C17 H19 N3 O2 S2	361.09	298681	4.12882e+06	258074	347961	369001	211656	435343	469558	405113	388120	234075	483410	441388	267161	274537	2.14241e+06	2.09109e+06	356895	234273	460585	316040	343791	317981	631766	558599	176525	245447	336282	512768	425210	430846	715111	298170	1.42692e+06	287295	2.39674e+06	283641	563968	518713	432753	850105	317712	306541	197221	639484	243656
Com_64235_pos	(6E,10E)-3,7,11,15-tetramethylhexadeca-1,6,10,14-tetraene-3,5,9-triol	C20 H34 O3	339.276	1.47847e+06	1.80855e+06	1.94787e+06	1.16343e+07	3.58379e+06	1.92409e+06	3.15135e+06	3.54187e+06	3.97587e+06	3.06978e+06	3.1193e+06	4.85406e+06	7.70459e+06	2.16293e+06	3.17766e+06	8.12959e+06	4.00833e+06	3.73381e+06	7.94784e+06	4.176e+06	3.84101e+06	3.84492e+06	2.28714e+06	2.06867e+06	8.18705e+06	1.77556e+06	2.12383e+06	5.01357e+06	2.45079e+06	2.34437e+06	2.69807e+06	2.77824e+06	1.05273e+07	2.11551e+06	2.53675e+06	6.44622e+06	1.65463e+06	1.31557e+06	7.92019e+06	1.33419e+06	3.88368e+06	2.00199e+06	3.91113e+06	1.00152e+06	2.43442e+06	1.55307e+06
Com_95328_pos	PC (16:0/17:2)	C41 H78 N O8 P	743.543	461797	546715	658395	6.07936e+06	1.20427e+06	404322	1.6496e+06	1.41263e+06	519954	359998	161545	334212	509217	3.78475e+06	499450	425810	750519	501895	548327	418455	737718	734281	571137	663695	232341	264679	259595	141025	278603	564231	405131	307190	228152	244169	340026	168209	221910	211038	314299	247455	928129	857119	1.13247e+06	186465	195644	1.16854e+06
Com_71867_pos	Norfentanyl	C14 H20 N2 O	232.16	113999	503868	146594	206180	197185	162348	202256	355389	258626	224473	109367	256656	233958	120862	225625	181657	399392	140125	136885	190056	160048	191671	874558	1.24051e+07	212488	68813.6	148177	147316	250448	254163	186079	1.42719e+06	103149	157651	149319	182886	146614	288847	274141	192959	146365	203891	188438	168895	341846	159598
Com_1532_pos	Styrene	C8 H8	104.062	7.96774e+06	1.60527e+06	3.72374e+06	1.26962e+06	2.98944e+06	2.25045e+06	1.19795e+06	1.99754e+06	3.81733e+06	1.51125e+06	8.74214e+06	972005	1.60115e+06	7.49349e+07	3.02141e+06	1.65731e+08	2.72071e+06	1.65193e+06	7.6371e+06	1.16451e+06	1.23271e+06	984880	3.15182e+06	1.23357e+08	1.87949e+06	7.02993e+07	1.15031e+07	1.7695e+07	8.78519e+06	8.61347e+06	1.89474e+06	1.29782e+07	1.58274e+06	1.29328e+06	1.79054e+08	2.08593e+08	2.70444e+06	1.96685e+08	2.94248e+06	2.64431e+06	1.22078e+09	4.55757e+06	2.71895e+08	5.53274e+07	1.60695e+07	775305
Com_18934_pos	LPE 19:1	C24 H48 N O7 P	493.315	6.3604e+06	2.58831e+06	9.82704e+06	7.97282e+06	4.49321e+06	3.68126e+06	2.9783e+06	7.61709e+06	1.79602e+06	5.91018e+06	5.62398e+06	2.03086e+07	3.95085e+06	1.17171e+07	4.7984e+07	1.06564e+07	2.04751e+07	6.13931e+06	2.28733e+07	1.50017e+07	3.7517e+06	5.8984e+07	8.28172e+06	1.09728e+07	7.03931e+06	3.25249e+07	4.34922e+06	1.07466e+07	3.12378e+06	5.43045e+06	5.04364e+06	1.8492e+06	3.13496e+06	4.90943e+06	1.52387e+07	4.26938e+06	1.00733e+07	1.90224e+06	5.28177e+06	7.60127e+06	5.80866e+07	1.24989e+07	2.05607e+06	932502	2.4283e+06	1.06774e+07
Com_17079_pos	Dehydroaripiprazole	C23 H25 Cl2 N3 O2	445.129	125765	337883	162046	123629	267372	125074	413066	219457	227154	548135	133019	191857	135035	131615	276642	331046	563509	114000	239054	168346	119845	97246.9	148783	242028	216819	115636	151336	106348	181122	179463	271836	6.49914e+07	137429	160079	195001	138550	159901	287942	163140	156358	116523	148773	108227	85028.3	234574	113679
Com_118575_pos	YNK	C19 H29 N5 O6	423.206	69205.7	189133	118648	169914	176106	159429	193219	377687	270063	189480	127658	220312	191843	110657	205270	237616	301768	92125.7	149980	120901	157594	98370.6	81675.5	3.87364e+06	129480	72547.9	139415	187453	156143	135333	299457	122397	114937	89440.1	166164	107047	103406	140254	263036	102496	161440	129831	144977	113997	136299	68162.5
Com_67180_pos	Obacunoic acid	C26 H32 O8	472.216	280450	193130	228516	351993	302701	720111	292315	312333	296291	262432	223718	318542	263019	181729	6.97183e+06	204869	488785	263377	252544	274118	301754	253770	290114	376482	329569	199337	256912	7.36583e+06	326267	336635	269743	221942	258841	282165	220983	213077	235661	291506	276653	292753	378056	270077	291089	196266	308664	516429
Com_43845_pos	ACar 20:6	C27 H42 N O4	443.307	1.98572e+06	1.41388e+06	1.58695e+06	1.49726e+06	2.35293e+06	2.03623e+06	1.65694e+06	2.45944e+06	1.83716e+06	1.44595e+06	1.97679e+07	2.70364e+06	1.65547e+06	1.55598e+06	2.37659e+06	2.03374e+06	2.54805e+06	1.83526e+06	2.06083e+06	5.38771e+06	1.7637e+06	2.78162e+06	1.63776e+06	1.86274e+06	1.93248e+06	3.84292e+06	1.77726e+06	1.48619e+06	1.91363e+06	1.77805e+06	2.236e+06	1.51688e+06	1.82199e+06	1.39726e+06	1.39787e+06	1.88365e+06	1.11377e+06	1.59035e+06	4.2879e+06	1.7444e+06	1.6326e+06	1.89687e+06	2.34462e+06	4.07692e+06	1.67502e+06	3.78618e+06
Com_117049_pos	SM (d15:1/22:2)	C42 H81 N2 O6 P	740.582	260581	707433	165730	230087	215262	282025	198469	173443	139617	176724	86670.8	213001	132795	97703.4	174302	123437	237010	113932	141178	144698	161615	124155	169045	173796	128220	63537.4	2.54702e+06	66942.7	126396	178239	229741	78519.7	124695	967646	92024.4	65717.4	85596.1	131109	189763	145615	187114	216740	200231	120933	102631	253775
Com_3015_pos	2,3-dihydroxypropyl 12-methyltridecanoate	C17 H34 O4	284.234	9.76777e+06	4.57689e+06	5.97687e+06	1.68568e+07	1.0552e+07	1.8465e+07	3.83637e+06	5.57567e+06	5.66902e+06	5.6582e+06	1.39784e+07	2.50488e+06	1.06688e+07	5.20212e+06	7.01766e+06	3.16787e+07	1.09015e+07	1.02859e+07	7.17631e+06	9.20131e+06	7.01811e+06	3.33677e+07	5.87206e+06	7.26716e+06	3.10898e+06	8.21664e+06	1.53839e+07	8.66582e+07	1.73581e+07	3.47551e+06	5.4662e+06	4.35457e+06	1.72365e+07	6.09052e+06	4.93734e+06	5.47954e+08	6.3733e+07	4.91317e+08	2.14222e+06	7.51056e+06	2.73453e+07	3.47074e+06	1.91708e+06	5.45066e+06	2.38301e+06	4.20687e+06
Com_41744_pos	TLK	C16 H32 N4 O5	180.118	607424	1.35231e+06	6.28125e+06	1.74821e+06	9.7673e+06	1.31331e+07	552734	5.9276e+06	1.33745e+06	1.75274e+06	4.0335e+06	670670	1.72762e+06	1.54141e+06	5.83257e+06	1.69335e+06	1.58832e+06	716484	1.2268e+07	1.46978e+06	505939	8.51973e+06	436780	5.27725e+06	593684	1.19763e+06	1.92475e+07	4.84398e+06	3.82661e+06	1.65474e+06	369346	400817	509912	3.59575e+06	1.798e+06	2.71327e+06	630888	6.10394e+06	6.04076e+06	474106	6.46573e+06	329543	465878	1.9317e+06	1.54979e+06	491811
Com_62219_pos	Cotinine N-oxide	C10 H12 N2 O2	192.089	259096	190041	216985	344262	291200	220961	314665	297529	229146	177281	180021	359370	383979	184733	242401	294483	482837	192165	204832	152098	1.54676e+06	308518	257741	590263	945878	122555	249377	148398	173592	389200	256076	409948	133333	135109	129172	317403	247288	240269	203942	350377	9.75254e+06	170184	325199	184182	255983	185440
Com_1284_pos	9,10-Dihome	C18 H34 O4	314.244	1.08412e+09	1.96594e+08	3.61161e+08	2.1649e+08	4.92208e+07	9.13805e+07	1.01955e+08	1.18157e+08	1.18363e+08	4.6582e+07	3.34109e+08	5.02054e+07	1.19017e+08	2.50461e+08	4.4595e+07	6.28877e+07	7.85644e+07	1.64257e+08	3.56556e+08	3.37762e+07	6.17806e+07	1.15124e+08	6.01067e+07	1.68213e+08	6.21587e+08	2.19394e+08	1.40866e+08	1.27812e+09	1.88522e+08	9.01942e+07	2.50488e+07	8.70403e+07	1.44026e+08	1.51265e+08	5.18175e+07	2.26558e+08	4.14651e+08	2.34456e+08	4.72463e+07	1.33672e+08	3.15606e+08	2.88246e+07	2.00901e+08	7.62815e+07	1.4448e+09	1.40784e+08
Com_23402_pos	Trenbolone acetate	C20 H24 O3	312.171	9.81814e+06	3.9737e+06	5.45136e+07	2.46943e+06	3.53088e+06	1.15984e+07	3.6462e+06	2.95721e+06	2.95809e+06	2.34887e+06	4.88274e+06	6.35836e+06	2.59913e+06	2.02419e+06	3.02451e+06	4.57759e+06	2.57074e+06	5.90727e+06	3.50661e+06	2.00478e+06	1.92847e+06	2.14755e+06	2.53497e+06	2.71308e+06	2.71873e+06	2.63208e+06	5.5074e+06	1.79857e+06	2.89225e+06	3.15235e+06	2.01132e+06	2.2382e+06	625356	1.73692e+06	4.23771e+06	3.34419e+06	2.7738e+06	1.7051e+07	4.38359e+06	9.60141e+06	1.17864e+06	1.80751e+06	2.15186e+06	3.72573e+06	5.38527e+06	1.74467e+06
Com_122028_pos	4,5-diphenyl-1,3-oxazole-2-thiol	C15 H11 N O S	253.057	400800	560589	974454	441070	476250	788261	633598	510387	707243	453324	255196	2.82671e+06	593077	565788	618897	450451	1.38782e+06	568367	682957	609221	552086	1.04715e+06	586364	671891	532477	631046	1.20647e+06	510826	1.13849e+06	1.02619e+06	858772	409131	2.419e+06	446394	664193	1.41109e+06	492069	873394	457138	556008	1.19362e+06	638913	466370	437647	631348	485435
Com_1165_pos	ACar 22:7	C29 H44 N O4	469.318	8.77762e+06	1.59553e+09	1.5362e+07	2.55134e+06	1.1175e+07	1.62833e+08	2.32974e+06	1.12475e+07	1.6278e+06	1.07031e+07	6.55328e+07	9.92246e+06	1.68492e+06	3.66184e+06	6.84141e+06	7.91846e+06	7.34938e+06	5.27799e+08	4.96507e+06	2.41648e+06	3.30705e+06	2.30108e+08	6.4477e+06	1.02717e+07	2.89779e+06	2.57823e+06	815210	404144	1.34916e+07	1.31675e+06	1.62122e+06	8.46408e+07	1.50518e+07	4.1542e+07	1.82417e+06	2.94603e+07	9.26133e+06	1.05322e+08	1.2038e+08	1.04309e+09	6.94315e+06	7.97606e+08	2.02833e+06	1.006e+07	532853	1.42156e+08
Com_109650_pos	8-Aminooctanoic acid	C8 H17 N O2	159.126	540676	2.91368e+06	797157	2.05048e+06	651854	870900	554824	889438	942453	882896	1.13008e+06	848418	789826	639090	941464	700304	1.69428e+06	962151	874005	498206	507652	660929	1.07183e+06	715231	584337	1.27423e+06	1.11322e+06	522732	437406	1.11242e+06	494500	851973	672093	749313	1.54077e+06	1.09852e+06	1.38967e+06	825426	1.22787e+06	1.92024e+06	1.75139e+06	784467	587752	1.16847e+06	507749	836338
Com_92399_pos	1-ethyl 4-(2-oxo-1,2-diphenylethyl) succinate	C20 H20 O5	362.109	107184	324798	151528	215652	185534	173604	209791	229903	241375	197967	109513	3.03047e+06	240855	107593	163447	660980	443781	146145	446894	182376	165596	173495	170292	174385	227469	66510.9	146843	143821	259334	230074	182147	1.52781e+06	5.17486e+06	247974	152588	170144	294055	193343	170445	159314	150439	2.10577e+06	183394	246148	248708	157935
Com_13670_pos	6β-Oxycodol N-oxide	C18 H23 N O5	333.156	1.7957e+07	2.82099e+07	3.07709e+07	4.36794e+07	1.11212e+07	1.13631e+06	5.04909e+06	3.41888e+07	1.10893e+06	1.22637e+07	1.32548e+06	5.41262e+07	756435	2.17256e+07	2.20077e+06	957831	4.28159e+07	2.82187e+07	3.48157e+06	6.9165e+07	4.75863e+06	639644	6.06796e+07	3.39972e+06	1.41398e+07	1.82092e+06	865673	1.24518e+07	1.36431e+06	1.0193e+08	3.4762e+07	9.99561e+06	521100	1.94363e+07	1.59481e+07	1.35565e+06	4.62363e+06	741602	5.20167e+07	3.89132e+06	724934	1.9364e+07	7.65513e+06	2.13872e+07	1.74127e+07	1.35457e+06
Com_27574_pos	Indirubin	C16 H10 N2 O2	262.073	601163	903502	656786	2.4532e+06	882514	704095	1.24373e+06	1.37719e+06	1.24292e+06	1.66815e+06	560894	1.54771e+06	1.05656e+06	864878	1.50277e+06	868447	1.37289e+06	860644	1.03614e+06	1.10629e+06	720899	1.6159e+06	1.04606e+06	1.41731e+06	835136	3.51903e+07	626774	610405	1.32271e+06	2.33174e+06	829758	734124	566729	1.34718e+06	1.42801e+06	1.0989e+06	1.50098e+06	1.62036e+06	978217	936695	535081	599042	1.41527e+06	568120	1.13441e+06	1.26275e+06
Com_11322_pos	4-(4-methoxyphenyl)-2-(2-thienyl)pyrimidine	C15 H12 N2 O S	268.065	83220.4	104613	111373	142986	372925	161191	180223	171094	188887	467190	158076	176689	171118	115907	132214	126494	391307	408126	129576	539463	145475	131655	163685	188041	168717	103157	178348	115888	267298	539921	164174	1.10696e+08	144776	131131	110548	125236	162089	142755	174911	123500	122576	91542.6	95319.9	70061.6	156219	156655
Com_119563_pos	DRH	C16 H26 N8 O6	213.099	963210	2.23321e+06	573794	1.18286e+06	900403	629628	1.92916e+06	1.31198e+06	1.07957e+06	1.67014e+06	392167	1.82461e+06	1.04221e+06	1.4463e+06	1.31055e+06	935371	2.32774e+06	1.06223e+06	683228	891112	1.26042e+06	1.04269e+06	1.10801e+06	1.91998e+06	815979	266192	622491	777761	1.2088e+06	1.23652e+06	1.18813e+06	845933	348104	706224	654753	839015	691944	818180	650607	972895	797425	833660	909910	278163	971874	721631
Com_5182_pos	Astaxanthin	C40 H52 O4	596.384	3.77277e+06	8.13393e+06	3.04486e+06	4.96e+06	1.20125e+07	7.41443e+06	5.14691e+06	1.66215e+07	1.69419e+06	3.04253e+06	6.97918e+06	6.87144e+06	7.15098e+06	2.1567e+07	3.59207e+08	3.6591e+06	2.24532e+07	2.21843e+06	1.24337e+07	7.92206e+06	1.00032e+07	1.1789e+07	3.30464e+06	2.98321e+06	3.15002e+06	936411	6.31406e+06	5.1616e+06	1.56602e+06	1.02913e+07	4.83453e+06	1.20305e+06	3.08515e+06	1.7151e+06	3.136e+06	1.28014e+06	2.28925e+06	1.8092e+06	1.07456e+07	1.02938e+07	4.75574e+06	5.50783e+06	1.68219e+06	1.012e+06	2.16441e+06	3.26833e+06
Com_34671_pos	1-(2-pyridin-2-yldiazenyl)-2-naphthol	C15 H11 N3 O	249.085	2.12799e+06	5.74578e+06	3.65416e+06	9.26159e+06	4.98e+06	4.78176e+06	3.67413e+06	1.07975e+07	2.06231e+07	1.60624e+07	2.92857e+06	1.11467e+07	3.5219e+06	7.12646e+06	4.30815e+06	2.83911e+06	7.37473e+06	6.43433e+06	5.04925e+06	8.49045e+06	4.31948e+06	1.40576e+06	1.7174e+07	3.96884e+06	2.87638e+06	1.18205e+06	5.15083e+06	1.38401e+06	1.26303e+07	2.77301e+07	4.32496e+06	5.92032e+06	1.51044e+06	5.82796e+06	4.886e+06	2.94286e+06	8.79841e+06	5.4359e+06	1.06356e+07	6.3913e+06	2.98749e+06	7.16581e+06	4.26205e+06	3.76611e+06	9.643e+06	3.19817e+06
Com_71390_pos	D-3-Phenyllactic acid	C9 H10 O3	166.062	1.06526e+06	704942	835690	1.10492e+06	1.10165e+06	892935	998957	3.12764e+06	4.44388e+06	2.1884e+06	629962	1.84195e+06	1.82287e+06	1.45638e+06	5.287e+06	1.08014e+06	3.74702e+06	1.87998e+06	680925	2.0304e+06	1.41581e+06	4.44794e+06	3.23927e+06	1.95725e+06	1.81717e+06	1.97317e+06	1.0726e+06	801932	3.73862e+06	1.66985e+06	1.16768e+06	1.35826e+06	837327	2.80203e+06	3.19107e+06	940498	3.33469e+06	931819	1.47772e+06	1.8686e+06	4.80561e+06	1.13641e+06	1.18272e+06	886918	2.39647e+06	819798
Com_41417_pos	7-(3,4-dihydroxyphenyl)-5-hydroxy-1-(4-hydroxyphenyl)heptan-3-one	C19 H22 O5	312.135	2.14225e+06	2.6652e+06	1.70821e+06	5.60163e+06	4.678e+06	695731	2.12788e+06	936717	2.80806e+06	1.6009e+06	1.10823e+06	5.53188e+06	5.8512e+06	4.50586e+06	2.11428e+06	313230	2.32584e+06	776850	2.69528e+06	1.16869e+06	1.18473e+06	8.4012e+06	1.9586e+06	8.57363e+06	1.78268e+06	239486	2.76811e+06	1.5661e+06	968641	2.1163e+07	1.58472e+06	7.18113e+06	959168	2.60205e+06	2.38657e+06	723341	269004	458398	6.93806e+06	1.73417e+06	1.02439e+06	4.63457e+06	430774	992891	1.18151e+07	613825
Com_5515_pos	ethyl 2-{[(hexylamino)carbonyl]amino}-3-phenylpropanoate	C18 H28 N2 O3	320.209	230427	2.77021e+06	308875	359092	4.28787e+06	221082	2.69034e+06	658022	401178	8.0859e+06	771332	660347	472213	314464	341049	393487	1.28483e+07	4.55204e+07	237210	336748	418556	517334	5.24549e+06	522702	337269	1.40317e+06	969873	297127	3.63307e+06	489931	398582	683711	320180	337463	374636	253764	544623	329090	414690	3.26916e+08	448506	2.01445e+06	200628	345175	478521	217362
Com_124337_pos	Lysops 22:6	C28 H44 N O9 P	569.273	158114	240568	244404	815253	916213	829003	449473	294649	235483	372057	254079	430164	784942	146750	203945	275782	1.52263e+06	375195	283137	344469	718065	335343	341695	461109	759663	319524	187768	681444	295677	505276	517827	173645	166088	376021	504136	453137	767780	257077	433873	553245	281929	308960	492521	1.62298e+06	188773	794365
Com_22621_pos	Pregnanetriol	C21 H36 O3	712.523	382692	432368	786801	642076	991264	713541	658432	693233	506368	624452	1.20732e+06	1.45874e+06	4.5521e+07	765605	635265	581124	1.01838e+06	805357	538842	638491	706976	1.12155e+06	594427	837882	976770	576313	376765	493593	561060	646030	722535	499805	625976	356736	541974	550857	407853	334315	502437	606748	337847	646810	1.09933e+06	5.40683e+06	940577	1.06028e+06
Com_67971_pos	Lumefantrine	C30 H32 Cl3 N O	509.131	269723	278937	407352	699302	397762	617899	514321	5.07947e+06	4.24305e+06	730533	410096	1.10881e+07	994177	3.49159e+06	357373	838890	4.02529e+06	2.57976e+06	351967	2.87319e+06	753790	2.65051e+06	458116	1.6322e+06	771886	1.19267e+06	244608	563009	558503	970339	790296	287629	494728	3.67968e+06	4.03991e+06	514395	3.20865e+06	1.82427e+06	1.21928e+06	648429	258638	361668	474793	342124	1.85369e+06	313908
Com_93915_pos	N-(2-morpholinophenyl)-2-furamide	C15 H16 N2 O3	272.115	138226	930828	334528	2.39974e+06	1.89614e+06	367319	3.65287e+06	1.58e+06	1.19146e+06	3.09e+06	333164	1.03394e+06	1.52196e+06	819151	826760	829876	5.21761e+06	922516	1.14734e+06	929587	2.84879e+06	1.97692e+06	1.57975e+06	769281	1.50725e+06	174983	499199	886334	2.42557e+06	2.02137e+06	1.41315e+06	4.24472e+06	202497	1.16503e+06	3.71236e+06	608897	667926	554995	1.96961e+06	3.28746e+06	350596	1.15369e+06	705628	1.00464e+06	1.00505e+06	560363
Com_40718_pos	2-methyl-2,3,4,5-tetrahydro-1,5-benzoxazepin-4-one	C10 H11 N O2	159.068	2.04011e+06	1.88034e+07	2.11867e+06	1.71597e+06	1.01759e+06	6.04123e+06	1.14746e+06	8.57687e+06	833029	2.40207e+06	747824	2.09868e+06	637596	1.03913e+06	1.58619e+06	4.91229e+06	2.93671e+06	1.42453e+06	1.06302e+06	1.03763e+06	1.30597e+06	967019	986962	1.83038e+07	819242	1.0182e+06	1.44742e+06	1.25791e+06	1.35037e+06	1.08651e+06	2.03619e+06	1.0218e+06	2.6309e+06	7.2286e+06	657453	1.82117e+06	1.26843e+06	1.51162e+06	763320	1.39874e+06	1.09836e+06	1.86866e+06	1.05227e+06	1.19386e+06	2.16372e+06	698326
Com_670_pos	2-Aminopimelic acid	C7 H13 N O4	175.084	2.07071e+07	4.21756e+06	9.36211e+06	2.19687e+07	1.75156e+07	1.07365e+07	2.02141e+07	1.97679e+07	2.00805e+07	1.43279e+07	6.83515e+07	4.37409e+07	9.01041e+06	2.4845e+07	6.98238e+07	1.28532e+07	3.12823e+07	4.10906e+08	1.54999e+07	5.17835e+07	2.16818e+07	1.18444e+07	2.74401e+09	6.72469e+08	1.89512e+07	2.98625e+06	1.92185e+07	8.99996e+06	1.30945e+08	1.35768e+07	9.22559e+06	2.91246e+07	4.69289e+06	3.35281e+09	1.035e+07	5.80402e+06	7.82716e+06	1.24203e+07	1.30929e+07	1.43543e+07	8.90662e+07	2.74062e+07	1.35711e+07	5.25556e+06	1.77103e+07	4.11812e+07
Com_75547_pos	2-(4-methylphenyl)-2-oxoethyl thiocyanate	C10 H9 N O S	191.039	211334	340184	226196	321482	418556	306733	348856	574150	361478	315730	1.63149e+06	6.54535e+06	282698	160337	8.0063e+06	324885	642917	645410	302311	271454	250888	224019	449299	2.85496e+06	303507	657465	332493	236175	278374	229739	252023	202299	259038	334892	213888	215417	197816	258266	316706	330501	227664	2.77116e+06	692894	140560	322239	249754
Com_6582_pos	ACar 16:3	C23 H40 N O4	393.286	1.07044e+06	2.31522e+06	1.68913e+06	2.5553e+06	1.7592e+06	5.56853e+06	3.19333e+06	4.89208e+06	4.25536e+06	2.43327e+06	1.05513e+08	2.97125e+06	3.32638e+06	2.61898e+06	1.52566e+07	8.60854e+07	6.07488e+06	1.17264e+07	1.42882e+07	1.92608e+06	1.93495e+06	5.89622e+06	800566	9.97211e+06	4.15398e+06	2.35547e+08	7.93201e+06	1.4999e+06	6.43188e+06	3.6597e+06	8.55563e+06	987199	2.16293e+08	3.52043e+06	8.28561e+06	1.36828e+07	1.18915e+07	1.2607e+07	7.00116e+06	4.44838e+06	4.37652e+07	4.81543e+06	1.71445e+06	5.28328e+06	2.67602e+06	8.01525e+06
Com_133130_pos	P-Aminohippuric Acid	C9 H10 N2 O3	194.068	266573	256055	254764	752893	555227	540897	681624	563717	470692	888711	254515	477608	364747	400700	402611	191420	1.18126e+06	1.02561e+06	409268	480943	494856	330087	420092	539905	377380	166704	381820	590813	618700	718690	654967	1.43549e+06	239374	644365	283196	209336	438420	352819	287048	290804	228760	212534	474433	217477	255744	433724
Com_88672_pos	Verapamil hydrochloride	C27 H38 N2 O4	454.289	126535	1.41877e+06	309821	8.96004e+06	224274	149488	622856	585197	239207	295422	173008	300922	313599	148578	403245	216624	8.83182e+06	149577	153986	238834	1.07156e+06	167743	270228	289347	321937	163060	161700	117536	191044	243155	193569	250082	167589	200535	140744	153233	498929	143838	378952	173219	142342	282924	116319	131158	241775	117598
Com_13951_pos	VNH	C15 H24 N6 O5	184.088	3.7918e+06	4.71963e+06	1.15427e+07	1.46881e+06	7.12271e+06	8.03673e+06	8.50277e+06	5.51756e+06	5.40916e+06	6.79531e+06	4.96394e+06	1.06615e+07	7.41671e+06	6.09294e+06	5.03661e+06	4.23063e+06	1.7438e+06	2.0783e+07	4.35373e+06	4.42946e+06	1.95925e+06	5.72528e+06	4.1405e+06	3.24657e+06	1.05982e+07	3.35665e+06	3.49342e+06	4.30701e+06	1.05517e+07	8.72909e+06	4.79205e+06	5.00043e+06	2.21914e+06	6.18751e+06	4.45432e+06	6.61933e+06	1.21144e+07	9.8365e+06	4.05689e+06	5.26616e+07	1.7352e+06	7.78713e+06	7.25913e+06	4.041e+06	7.15285e+06	4.87258e+06
Com_107229_pos	N-(1-benzyl-4-piperidinyl)-4-(1H-pyrazol-1-yl)benzamide	C22 H24 N4 O	398.149	64564.5	102927	77335.1	195967	183936	103134	256943	405233	141766	183470	74290	346299	244428	119932	136389	108172	1.00195e+06	277210	108696	4.20409e+06	870350	249137	479361	179321	295958	70450	296214	678887	115094	190821	209466	84957.4	111260	240089	118957	92523.8	84964.2	494210	401576	336264	97784	116018	398991	76177.2	186205	107272
Com_42326_pos	dihydrotachysterol	C28 H46 O	398.353	5.7051e+06	1.42955e+07	9.57791e+06	2.00235e+07	4.22578e+06	4.2993e+06	9.23866e+06	1.1584e+07	1.57072e+06	1.72834e+07	3.25173e+06	6.86347e+06	1.79684e+07	9.34834e+06	1.7472e+07	1.73017e+06	1.25288e+07	3.24891e+06	4.42789e+06	1.08302e+07	1.1863e+07	7.28958e+06	1.15767e+07	4.05954e+06	8.44565e+06	1.04659e+06	5.6514e+06	7.98226e+06	1.35269e+07	1.19914e+07	8.77354e+06	1.83677e+06	3.50858e+06	1.83154e+06	2.74684e+06	634812	3.32462e+06	714797	8.773e+06	7.23485e+06	1.77009e+06	2.01479e+07	1.42023e+06	666733	5.27185e+06	4.07363e+06
Com_17130_pos	6-Methoxy-2-naphthoic acid	C12 H10 O3	202.062	1.09269e+06	688249	711196	705036	863209	846074	929247	655175	955891	384722	803038	1.015e+06	892045	435646	604455	440018	1.2361e+06	858679	561762	612549	579525	567967	523735	1.58079e+06	2.93808e+06	411584	355217	714203	1.37441e+06	297202	646685	640353	430543	570564	2.50732e+07	1.53896e+07	455263	611231	4.0957e+06	1.75872e+06	612261	621118	718042	5.46618e+07	2.75861e+06	577289
Com_72204_pos	5-(acetylamino)-2-hydroxybenzoic acid	C9 H9 N O4	195.052	919866	517724	687201	1.44347e+06	6.75914e+06	926097	3.53482e+06	6.99605e+06	1.15649e+06	4.42267e+06	883052	1.27978e+06	2.9906e+06	1.14176e+06	3.36585e+06	475615	4.04434e+06	2.60951e+06	5.86008e+06	2.97249e+06	827817	860126	1.26615e+06	989308	2.8019e+06	671936	1.36384e+06	920913	1.38079e+06	628230	2.67816e+06	601808	3.29856e+06	710146	7.29534e+06	425323	786335	524441	1.39537e+06	1.48584e+06	328921	925350	850662	497514	773911	496516
Com_45564_pos	(4-isobutoxyphenyl)(phenyl)methanone oxime	C17 H19 N O2	269.14	1.04861e+06	7.62936e+06	1.45569e+06	1.85798e+06	1.79298e+06	2.24016e+06	1.64285e+06	2.15301e+06	4.55283e+06	1.71463e+06	326380	2.79344e+06	3.64857e+06	1.73569e+06	1.2388e+07	677803	2.40556e+06	2.00765e+06	2.21387e+06	1.84653e+06	2.06456e+06	2.60261e+06	7.23014e+06	979606	1.15925e+07	673610	779016	4.72646e+06	5.9525e+06	2.74677e+06	1.44702e+06	3.14649e+06	1.12778e+06	1.86783e+06	1.40416e+06	1.2812e+06	2.98681e+06	3.25545e+06	4.29031e+06	2.12151e+06	1.6857e+06	3.5077e+06	1.77714e+07	1.34033e+06	1.28615e+06	2.4825e+06
Com_27882_pos	1-allyl-9,9,9a-trimethyl-9,9a-dihydro-1H-imidazo[1,2-a]indol-2(3H)-one	C16 H20 N2 O	256.156	3.57601e+06	6.40666e+06	4.18057e+06	6.1455e+07	5.60927e+06	3.03858e+06	6.62373e+06	6.38662e+06	7.20813e+06	5.08e+06	1.9841e+06	6.59212e+06	1.12816e+07	4.45553e+06	6.17735e+06	3.42075e+06	5.43661e+06	5.3456e+06	3.34447e+06	8.53795e+06	1.85416e+07	4.06975e+06	6.0172e+06	2.9651e+06	1.96542e+07	1.54865e+06	2.40333e+06	1.8396e+07	3.63599e+06	7.51466e+06	8.48045e+06	4.62002e+06	1.1263e+06	5.27016e+06	4.34619e+06	5.57466e+06	3.15918e+06	2.73272e+06	1.3492e+07	3.32047e+06	1.84505e+06	5.85246e+06	1.14256e+07	3.72754e+06	3.61522e+06	2.92243e+06
Com_44682_pos	Tomatidine	C27 H45 N O2	415.344	1.44135e+07	2.08435e+06	358023	910847	435595	6.81937e+06	581670	720636	587530	878312	331425	1.01456e+06	569067	340322	320434	1.07933e+06	1.10767e+06	368036	457808	725453	543461	489507	3.01818e+06	455280	1.05835e+06	479048	450239	375400	1.362e+06	1.3752e+06	810682	1.07757e+06	1.90209e+07	574820	463200	325554	6.96261e+06	371759	476860	569306	386126	302245	350157	2.99941e+06	638886	296612
Com_8233_pos	6-methoxy-2-phenyl-3,4-dihydro-2H-1-benzopyran-4-one	C16 H14 O3	254.093	1.60594e+06	609740	2.92252e+06	4.35376e+06	2.37421e+06	513273	2.02338e+07	2.69272e+07	2.53565e+06	8.9279e+06	551903	1.56131e+07	2.06557e+06	1.97221e+07	2.01243e+08	445856	1.00839e+07	1.05714e+08	2.81323e+06	9.96765e+07	3.41102e+06	4.02444e+06	2.07091e+08	2.08681e+08	339276	133935	6.80146e+06	2.69397e+07	4.0229e+06	505285	486466	5.06739e+06	3.50963e+06	9.90163e+07	582172	305685	1.01826e+06	337181	1.43011e+07	9.25786e+07	2.15338e+06	2.60628e+06	458100	3.36672e+06	1.69657e+06	2.40248e+07
Com_143617_pos	dopaquinone	C9 H9 N O4	195.052	136622	122337	127180	181889	171757	118481	185535	236576	167108	240723	98922.2	221672	225830	101286	123020	146322	251638	127056	107145	159608	272949	195743	115451	145770	196750	75422	113693	204369	229550	177951	160913	129857	174172	171538	94064.7	135966	127834	120456	187246	473169	133199	925590	243721	709495	244396	97698.2
Com_10357_pos	Prostaglandin E2-1-glyceryl ester	C23 H38 O7	408.248	2.30734e+08	1.97677e+07	2.42159e+07	2.01264e+07	3.25488e+07	1.71691e+07	1.77429e+07	3.45572e+07	1.90513e+07	3.74392e+07	8.78327e+06	9.06162e+06	5.6321e+07	2.06171e+07	2.15983e+07	1.4697e+07	2.28518e+07	1.8404e+07	1.50517e+07	2.07108e+07	2.56386e+07	1.24134e+07	1.24283e+07	4.01734e+07	1.39209e+07	1.97797e+07	4.31622e+07	3.57045e+07	1.44142e+07	1.61519e+07	2.36452e+07	1.39814e+07	3.81377e+06	1.40179e+07	8.11809e+06	2.44382e+07	1.08735e+07	2.10706e+07	1.70841e+07	1.18732e+07	9.88754e+06	1.91314e+07	7.28883e+06	4.81341e+07	1.54281e+07	9.80279e+06
Com_27946_pos	PB-22 N-(4-Hydroxypentyl)-3-carboxyindole metabolite	C14 H17 N O3	229.113	3.70643e+06	8.04489e+06	1.82677e+07	1.3141e+07	1.81868e+07	1.30488e+07	8.602e+06	3.76615e+07	4.12253e+06	3.42307e+06	6.61397e+06	3.31227e+06	8.18759e+06	4.52559e+06	8.31106e+06	4.95464e+06	1.08483e+07	8.41375e+06	9.70132e+06	1.14267e+07	1.31055e+07	2.97639e+06	7.34234e+06	1.06554e+07	1.57561e+07	1.29409e+06	6.61749e+06	5.13706e+06	6.7474e+06	1.75443e+07	1.2151e+07	4.9926e+06	2.78624e+06	6.89067e+06	4.58408e+06	3.53318e+06	3.6629e+06	4.74274e+06	7.64751e+06	5.06961e+06	6.58305e+06	1.13204e+07	1.06226e+06	804299	1.22608e+07	9.3005e+06
Com_129192_pos	Sulfan blue	C27 H32 N2 O6 S2	545.182	67905.5	74069.1	261447	137299	170135	118549	347073	176209	219649	179355	120125	488915	136738	105631	329249	95489	574259	161823	164701	296803	296436	101602	125726	231013	266321	77287	310749	89575.4	173428	125528	105415	1.64698e+06	142983	104581	102405	108329	87944.8	147947	181005	200605	104923	80358.5	130991	65978.4	136888	142678
Com_116060_pos	6-Acetylmorphine	C19 H21 N O4	327.146	60090.3	58108.9	80968.2	105200	109567	92193.6	150356	137570	153150	168093	87117	94201.5	118014	55510.8	195232	73517.8	231268	227337	103409	88017.5	99012.5	81753.3	85791.7	148599	120679	54811.5	97815.6	170303	129068	108819	204063	109926	121059	77782.7	101949	75205.2	73163.9	100556	99090.9	2.88767e+06	221236	119412	79690.2	66840.2	94267.7	106418
Com_11350_pos	SPH	C14 H21 N5 O5	339.151	8.39952e+06	1.13658e+07	1.09318e+07	4.37404e+07	1.29056e+07	1.94603e+07	8.76143e+07	3.41846e+07	1.38454e+07	3.8216e+07	8.21521e+06	1.88844e+07	4.68094e+07	1.02424e+07	1.67336e+07	9.00676e+06	2.6361e+07	2.3447e+07	1.72326e+07	1.88004e+07	2.6508e+07	1.22463e+07	4.22332e+07	3.25029e+07	2.3018e+07	5.74038e+06	1.53191e+07	3.72445e+07	2.80912e+07	1.97716e+07	2.51846e+07	1.1044e+08	1.81143e+07	2.78333e+07	9.47735e+06	1.12817e+07	9.78867e+06	1.32163e+07	6.17543e+07	2.42525e+07	6.55859e+06	1.07402e+07	5.19265e+06	7.63808e+06	1.99818e+07	1.10529e+07
Com_19515_pos	19(R)-hydroxy Prostaglandin E1	C20 H34 O6	352.225	1.34642e+06	6.95151e+06	2.54241e+06	5.68763e+06	9.01264e+06	6.06514e+06	8.87377e+06	8.74461e+06	6.58948e+06	4.08859e+06	1.56065e+06	6.40997e+06	4.3083e+06	3.35918e+06	8.09448e+06	7.44406e+06	7.84766e+06	6.03599e+06	4.13995e+06	1.95141e+07	7.45478e+06	3.91929e+06	4.95783e+06	3.98862e+06	4.06319e+06	1.67833e+06	5.80657e+07	4.26048e+06	4.37665e+06	5.29981e+06	5.32279e+06	2.207e+06	827397	1.80062e+06	4.0555e+06	3.03884e+06	4.72907e+06	1.80563e+06	3.12121e+06	1.49932e+07	622332	6.25857e+06	4.59785e+06	2.0085e+06	2.56257e+06	3.37044e+06
Com_24654_pos	ABL 127	C17 H20 N2 O5	354.106	3.21274e+06	2.33775e+06	3.54688e+06	2.70156e+06	3.00394e+06	2.59305e+06	1.51699e+06	1.05811e+06	6.15804e+06	2.19929e+06	1.02187e+06	2.41218e+06	1.24521e+06	1.71241e+06	1.32718e+06	1.10454e+06	945289	9.48366e+06	2.08079e+06	1.07356e+06	687696	1.7302e+06	4.84551e+07	415626	763940	451792	2.4601e+06	685164	2.82297e+06	2.59777e+07	622444	3.62635e+06	149105	3.58025e+06	3.60806e+06	3.49102e+06	2.77119e+06	1.04623e+06	813163	3.06236e+06	765470	2.16274e+06	2.38804e+06	3.58491e+06	1.80841e+06	2.18731e+06
Com_58570_pos	(2E)-6-hydroxy-2-methyl-6-(4-methylphenyl)hept-2-enoic acid	C15 H20 O3	270.12	464832	754226	712063	2.44837e+06	2.1019e+06	1.85383e+06	2.43781e+06	1.44454e+06	8.55047e+06	1.78144e+06	823378	9.4822e+06	1.07471e+07	769815	2.00107e+06	622540	4.82994e+06	1.05866e+06	884159	1.0134e+06	3.29778e+06	969562	3.2152e+06	1.5604e+06	2.48144e+06	180556	1.3546e+06	1.43204e+06	1.82895e+06	6.71794e+06	1.99679e+06	1.30026e+06	605385	830217	759465	701181	1.0337e+06	810227	1.0093e+06	1.94032e+06	287600	958651	1.7433e+06	884133	1.00163e+06	994017
Com_89259_pos	All-Trans-13,14-Dihydroretinol	C20 H32 O	288.244	4.12684e+06	2.19018e+06	5.34971e+06	2.83229e+06	3.15169e+06	4.03147e+06	4.54879e+06	4.60382e+06	2.81622e+06	3.88963e+06	1.72056e+06	5.84869e+06	2.98549e+06	4.05736e+06	4.11893e+06	4.06448e+06	7.52666e+06	5.97998e+06	5.05283e+06	2.76328e+06	5.62922e+06	1.70756e+06	3.94223e+06	4.32797e+06	3.16863e+06	3.66058e+06	2.28574e+06	3.99382e+06	2.0403e+06	2.81266e+06	5.54444e+06	3.55746e+06	1.43125e+06	2.03897e+06	3.28692e+06	3.43708e+06	5.02771e+06	2.81287e+06	3.8797e+06	2.37121e+06	1.91221e+06	2.84671e+06	1.85188e+06	2.32844e+06	2.42688e+06	2.31403e+06
Com_3492_pos	PDMP	C23 H38 N2 O3	390.287	638691	2.23495e+06	1.6943e+06	2.42954e+06	1.19972e+06	1.18138e+06	2.02911e+06	3.79989e+06	5.2759e+06	5.41815e+06	806636	2.06502e+06	1.74758e+06	2.30253e+06	2.09128e+06	1.09209e+06	4.60919e+06	2.10824e+06	1.30636e+06	2.40653e+06	1.18345e+06	4.2949e+06	1.41103e+06	4.0239e+06	1.73903e+06	2.72731e+06	696172	1.08041e+06	1.80618e+06	3.26156e+06	4.19101e+06	1.10095e+06	770109	3.35827e+06	4.35005e+06	1.60887e+06	3.52154e+06	1.80038e+06	2.58829e+06	1.22804e+06	589385	1.23449e+06	5.38559e+08	1.09757e+06	3.53084e+06	2.82627e+06
Com_31469_pos	1-(4-hydroxyphenyl)-2-phenylethan-1-one	C14 H12 O2	106.041	330516	494547	452756	1.16457e+06	1.37457e+06	762403	429922	2.5387e+06	1.08855e+06	944550	3.2708e+06	499332	563074	3.51296e+06	1.74399e+06	757518	2.39854e+06	291166	1.43414e+06	1.07835e+06	1.41025e+06	830454	913817	2.62793e+06	1.29467e+06	710083	9.04896e+06	289226	3.72953e+06	784938	888223	663694	1.06754e+06	787813	5.39574e+06	605904	740118	563930	3.10501e+07	1.08048e+06	275072	8.67639e+06	250727	3.41464e+06	673203	7.94164e+06
Com_6183_pos	N1-{4-[(2-hydroxybenzoyl)amino]phenyl}-2-nitrobenzamide	C20 H15 N3 O5	377.102	311822	3.60635e+06	450214	653158	570046	526046	741044	837340	702216	791171	436785	789880	700704	389816	463374	1.04433e+06	1.29106e+06	425171	414304	530575	481756	541755	485355	601067	687333	237531	452683	418407	754462	797436	529909	4.44474e+06	2.84707e+08	2.2438e+06	737004	494988	396081	902992	1.09115e+06	965898	1.29779e+06	1.88232e+06	533536	719464	1.11894e+06	459471
Com_103115_pos	N'-[4-(tert-butyl)phenyl]-N-cyclohexyl-N-methylurea	C18 H28 N2 O	310.199	162880	1.95815e+06	236283	379653	986316	156274	360799	601337	1.89205e+06	1.72441e+06	174512	690775	333788	361850	400026	209316	2.63694e+06	425109	333467	628510	320727	688358	1.40132e+06	207714	4.60912e+06	684124	208713	819879	996210	312709	272619	2.81651e+06	226322	238539	348342	179376	337641	232620	245598	453849	317031	311326	306219	231403	597004	156430
Com_107172_pos	Phenylpropiolic acid	C9 H6 O2	146.037	421213	1.18541e+06	336506	533544	711667	485147	815426	704865	467244	713863	330097	779447	340416	261040	736402	913196	2.10044e+06	889445	366650	1.0963e+06	314839	254067	518267	1.06594e+06	428885	2.29228e+06	510123	195888	225233	344691	975710	3.07748e+06	1.04304e+06	305321	587529	197874	228149	444920	606278	1.79119e+06	1.15403e+06	680708	476856	157821	338445	358389
Com_111861_pos	4-Guanidinobutanoic acid	C5 H11 N3 O2	145.085	198465	1.40679e+06	150383	124749	147542	114348	3.76492e+06	221557	527588	273077	144194	269937	171760	116994	335685	134142	591834	122097	123203	267256	120158	155235	671276	217215	889569	304839	153925	99929.8	162470	235598	178500	208360	121322	504591	121394	118941	167675	123157	139976	128358	166373	330033	101381	107374	295985	107023
Com_52388_pos	CYM-5520	C21 H19 N3 O2	345.147	287921	996766	912106	3.12808e+06	971447	686074	1.57e+06	1.2014e+06	1.36055e+06	1.47372e+06	574806	1.59822e+06	1.96673e+06	798969	666695	627958	7.49813e+06	1.08718e+06	720783	1.40865e+06	1.60435e+06	837891	1.14419e+06	723785	3.02734e+06	272654	447680	1.60926e+06	2.14228e+06	3.15333e+06	2.43914e+06	840437	1.48233e+07	1.03297e+06	1.00001e+06	499091	515672	868481	1.30992e+06	856396	428259	1.31483e+06	936659	328063	2.06476e+06	1.68454e+06
Com_8951_pos	Methylmalonate	C4 H6 O4	118.027	748332	747643	814009	989120	9.82563e+06	1.44166e+06	1.48132e+06	2.78182e+06	3.49181e+06	1.27655e+06	2.43017e+06	2.32659e+06	1.23419e+06	2.97056e+06	2.0758e+06	5.3676e+06	5.86804e+06	1.38764e+06	3.52718e+07	1.24604e+07	1.96074e+06	972310	1.14153e+06	2.21475e+06	1.51203e+06	1.82087e+06	1.84155e+07	5.69475e+07	1.18755e+06	1.09601e+06	1.46458e+08	4.12051e+06	1.56235e+06	963978	1.73234e+07	3.9843e+06	1.85439e+06	2.42383e+06	1.90544e+06	1.51502e+06	1.4355e+06	3.34737e+06	1.10183e+06	3.21392e+06	1.61679e+08	5.5724e+06
Com_38990_pos	4-phenoxyphenyl 4-hydroxypiperidine-1-carboxylate	C18 H19 N O4	351.088	343254	358650	485386	2.31142e+06	477846	424109	767671	516569	1.07689e+06	434939	801310	731763	1.54503e+06	2.11287e+06	683693	1.18738e+06	544803	534883	300148	443992	610949	1.01829e+06	685267	538538	1.02165e+06	725117	294766	816189	588994	402396	5.25798e+06	694423	799422	807274	501545	3.3786e+06	3.38026e+06	1.2548e+06	824872	419544	848483	2.31656e+07	216089	553468	1.19018e+06	389430
Com_47467_pos	2-[(2-chlorobenzyl)sulfanyl]-4,6-dimethylnicotinonitrile	C15 H13 Cl N2 S	310.029	155806	748740	219688	239110	358218	314904	319331	324709	321126	344141	222645	326021	277351	174444	228849	200936	773874	222223	243709	228357	248897	201568	215034	297342	299726	183183	330610	200425	344922	291233	263673	327821	270353	231847	219927	250883	367057	222023	232031	275280	1.51657e+07	489134	192455	197950	266394	158374
Com_129161_pos	Sakuranin	C22 H24 O10	470.121	101281	1.03828e+06	167085	379493	333569	200806	287464	260795	410370	519344	123155	376406	263413	164978	182318	152736	380744	180219	150900	277533	235754	206119	212635	234397	567590	132271	100718	181604	394735	310659	263091	226621	186471	286864	301893	182978	196107	153610	375169	426721	1.69563e+06	211529	167310	227114	400721	154498
Com_61522_pos	4-[4-(trifluoromethoxy)anilino]-2H-chromen-2-one	C16 H10 F3 N O3	299.081	624529	4.51217e+06	556794	731206	1.15679e+06	552578	1.89372e+06	1.33051e+06	1.23229e+06	1.47951e+06	1.07689e+06	894090	572939	544840	1.46283e+06	594870	2.21523e+06	782417	606640	1.10855e+06	665724	726771	1.14483e+06	1.00098e+07	1.24662e+06	449985	825083	611368	944176	720173	703419	690135	531327	760184	688668	668145	721392	1.28522e+07	2.3474e+06	1.49176e+06	463799	933219	579485	363580	1.09201e+06	410001
Com_28227_pos	4-(allyloxy)-1,2-dihydroquinolin-2-one	C12 H11 N O2	201.078	1.02864e+06	3.00481e+06	1.26471e+06	2.45072e+06	1.42347e+06	1.79309e+06	3.35111e+06	3.21073e+06	1.60825e+06	2.04346e+06	501903	3.91521e+06	3.47538e+06	974880	1.79357e+06	5.64585e+06	2.09554e+06	1.06281e+06	2.38501e+06	1.43307e+06	2.5621e+06	2.61924e+06	1.50644e+06	4.85203e+06	4.39411e+07	821923	726237	1.78567e+06	1.84874e+06	2.88635e+06	3.30594e+06	823025	1.72687e+06	790000	689733	871676	1.1954e+06	838861	5.03141e+06	2.63877e+06	884112	352272	824381	811719	3.31306e+06	666772
Com_22905_pos	ACar 20:5	C27 H44 N O4	445.318	2.68739e+06	1.54095e+06	3.48131e+06	1.85963e+06	2.48361e+06	2.60828e+06	3.19816e+06	3.68785e+06	2.79527e+06	4.19587e+06	6.39589e+06	3.83497e+06	2.09697e+06	2.77182e+06	2.65815e+06	1.08519e+07	4.96902e+06	3.9612e+06	4.05939e+06	1.82526e+06	4.35242e+06	2.18107e+06	2.89082e+06	802212	2.28484e+06	2.64066e+07	2.69095e+06	3.89649e+06	1.91703e+06	1.95165e+06	3.98571e+06	2.50453e+06	5.13914e+07	1.70561e+06	2.8572e+06	4.26055e+06	3.61342e+06	1.61706e+06	3.16554e+06	8.331e+06	3.10441e+06	2.18463e+06	3.23122e+06	1.27057e+07	1.85091e+06	2.22883e+06
Com_85994_pos	DKK	C16 H31 N5 O6	371.215	1.35917e+06	2.04279e+06	285090	4.04837e+06	4.07108e+06	5.288e+06	2.28241e+06	3.03097e+06	3.57668e+06	4.62635e+06	3.67648e+06	1.68683e+06	3.54338e+06	2.23823e+06	4.91815e+06	1.02822e+06	1.27977e+06	1.30407e+06	961934	2.15693e+06	1.01481e+06	402432	522465	685557	1.70155e+06	616509	1.54135e+06	4.58669e+06	270091	214185	533691	559504	43492	1.04694e+06	606097	137699	842248	1.31399e+06	1.41597e+06	411250	1.95183e+06	161095	693262	492368	1.41278e+06	1.51448e+06
Com_123036_pos	6-Aminonicotinamide	C6 H7 N3 O	137.059	943028	500563	645302	889765	709115	733890	1.08081e+06	941328	422349	846427	792438	2.15968e+06	950686	495994	712992	895599	1.64529e+06	919203	858713	762950	1.1504e+06	981592	790529	996087	1.48187e+06	637759	701763	658755	2.37657e+06	954285	1.11881e+06	794696	934745	1.06752e+06	807556	818564	1.15492e+06	914973	781542	1.91305e+06	957919	1.1739e+06	1.12045e+06	529024	898991	2.02816e+06
Com_57888_pos	1-(3-ethyl-2,4-dihydroxy-6-methoxyphenyl)butan-1-one	C13 H18 O4	220.109	2.42942e+06	1.48477e+06	1.23141e+06	2.85288e+06	2.93929e+06	1.62429e+06	3.53758e+06	1.99666e+06	2.25564e+06	3.45737e+06	1.85645e+06	4.85273e+06	9.93637e+06	3.13023e+06	9.26553e+06	1.36509e+06	3.81565e+06	1.75251e+06	2.56586e+06	1.99906e+06	2.87783e+06	2.74334e+06	2.6726e+06	2.57823e+06	2.47496e+06	962646	6.56525e+06	1.96836e+06	2.94605e+06	4.74653e+06	2.48505e+06	1.9365e+06	1.02519e+06	1.76765e+06	2.4225e+06	1.41819e+06	933940	917249	1.79576e+06	1.26634e+07	1.15125e+06	1.62301e+06	1.71784e+06	1.1758e+06	3.34729e+06	1.36094e+06
Com_82085_pos	Linustatin	C16 H27 N O11	426.185	243029	491666	206593	187127	300247	181880	294492	353159	385672	328450	195143	393338	261352	200255	246298	615340	641101	194751	192985	292195	234773	248116	213457	244338	416183	133355	192552	182116	401819	491517	227734	754799	6.65296e+06	1.54769e+06	238265	264110	172229	542848	545316	455938	866155	243615	259145	180710	431931	192679
Com_772_pos	Oleic acid	C18 H34 O2	282.255	2.16604e+09	1.70997e+08	7.68523e+08	1.42581e+09	1.30578e+09	2.11198e+08	3.30446e+09	6.45684e+08	1.25665e+09	2.61392e+08	8.78372e+08	1.37861e+09	9.89578e+07	8.21693e+08	5.66564e+08	9.33755e+08	6.44536e+08	6.81614e+08	9.00421e+08	1.58589e+09	8.56676e+08	4.52722e+08	1.34075e+09	1.25346e+09	2.73664e+09	7.68942e+08	9.93867e+08	8.42934e+08	3.02292e+08	1.97225e+08	4.04104e+08	1.39909e+09	7.81165e+07	6.39123e+08	4.17158e+08	7.84517e+08	3.18566e+08	7.13521e+08	4.08047e+08	4.86553e+08	1.11139e+09	1.03825e+09	6.32198e+08	9.05902e+08	9.33877e+08	3.92756e+08
Com_80869_pos	WLH	C23 H30 N6 O4	437.211	118496	2.75271e+06	163674	402167	610950	177417	873228	598144	1.10886e+06	3.0891e+06	378044	516845	4.32215e+06	280810	254463	279002	2.64595e+06	737467	240532	385761	1.07091e+06	892450	623756	203342	689656	95015.3	298047	1.69162e+06	2.77053e+06	6.78732e+06	1.31886e+06	2.80065e+06	993306	494030	200429	357419	216808	387798	1.32737e+06	693477	148923	506532	194554	318056	864777	1.70034e+06
Com_22256_pos	Desmethylmianserin	C17 H18 N2	250.146	9.14882e+06	2.86608e+06	6.4118e+06	9.02507e+06	1.72506e+07	9.87083e+06	1.05358e+07	6.02623e+06	1.15428e+07	5.53087e+06	5.06532e+06	1.69547e+07	4.19522e+06	6.97205e+06	1.93354e+07	5.91408e+06	1.59687e+07	4.32941e+06	8.40548e+06	3.54891e+06	9.46979e+06	7.6575e+06	5.05765e+06	1.77906e+07	1.6676e+07	6.58396e+06	8.07372e+06	4.05037e+07	3.91914e+06	4.43883e+06	1.24506e+07	1.18236e+07	1.0135e+07	4.23997e+06	4.79437e+06	7.41723e+06	1.16154e+07	4.63852e+06	1.11214e+07	7.4649e+06	2.72721e+06	4.90921e+06	3.94301e+06	2.31868e+06	9.76833e+06	3.20215e+06
Com_61026_pos	4-methoxy-9-(3-methylbut-2-en-1-yl)-7H-furo[3,2-g]chromen-7-one	C17 H16 O4	284.103	800506	602416	1.26719e+06	853726	1.26927e+06	1.42064e+06	865892	976879	1.85888e+06	659487	1.17874e+06	1.09169e+06	730847	820776	626590	1.89059e+06	7.68429e+06	1.33772e+07	1.00507e+06	622598	866654	1.45854e+06	706806	2.31914e+06	606061	2.5673e+06	1.33483e+06	545221	923000	703659	1.23046e+06	735909	1.52592e+06	780081	1.00461e+06	1.54353e+06	502526	2.43107e+06	1.18667e+06	1.75545e+06	1.46653e+06	595994	738389	582093	846859	710687
Com_24951_pos	VPH	C16 H25 N5 O4	333.179	9.59883e+06	2.93158e+07	4.25681e+06	8.38283e+06	2.50558e+06	8.52213e+06	4.29203e+06	4.83397e+06	4.37939e+07	5.15893e+06	2.90777e+06	2.69398e+07	9.37195e+06	1.03996e+07	1.64951e+07	815885	4.79023e+07	6.14445e+06	7.37545e+06	8.55201e+06	8.55764e+06	2.07938e+07	7.57069e+06	2.77809e+06	5.25635e+07	1.52634e+06	4.01217e+06	2.01846e+07	3.60799e+07	3.37442e+07	1.24176e+07	1.52046e+07	2.91425e+06	1.03547e+07	2.23708e+06	9.02027e+06	7.76506e+06	9.25316e+06	7.07758e+06	4.30034e+06	1.52673e+06	8.68735e+06	2.45376e+07	8.07673e+06	1.05588e+07	2.89348e+06
Com_129946_pos	3,4-dihydroxy-4-(4-methoxyphenyl)-1,2,3,4-tetrahydroquinolin-2-one	C16 H15 N O4	285.099	97039	456096	96989.1	126015	371524	1.53932e+06	740306	215707	190401	862661	150813	871044	141365	280665	138428	88064.5	1.58539e+06	607645	333871	824394	163109	97929.6	1.973e+06	368627	144557	65656.9	213218	119435	316725	347736	117173	131677	154861	1.11701e+06	142954	90085.9	87640.6	120453	328319	1.59147e+06	265011	83802	96445.8	114019	158279	87984.5
Com_73592_pos	DL-5-Methoxytryptophan	C12 H14 N2 O3	234.099	359081	651005	5.71822e+06	1.76223e+06	2.82534e+06	2.8826e+06	1.2684e+06	950335	2.21244e+06	1.10758e+06	2.66657e+06	664612	2.4629e+06	412953	1.72689e+06	846365	2.08677e+06	857064	1.7575e+06	512795	1.45472e+06	868677	677618	5.00523e+06	1.55385e+06	1.203e+06	2.56254e+06	2.12591e+06	4.00349e+06	1.32521e+06	795718	581057	5.54148e+06	2.01872e+06	840146	1.22855e+06	637829	1.82383e+06	602467	988997	1.55406e+06	449792	600558	1.30291e+06	507155	5.25206e+06
Com_77643_pos	Narasin	C43 H72 O11	786.477	1.21582e+06	490323	600966	679677	799401	914299	1.06009e+06	513172	768359	287859	1.13009e+06	723110	765724	386748	597773	872934	1.24711e+06	785377	562152	540239	573803	915804	2.44097e+06	857576	806003	1.29863e+06	375697	633386	1.05605e+06	211733	1.63125e+06	6.3057e+06	566578	621840	497123	964619	545834	722219	1.09415e+06	1.17494e+06	1.23232e+06	2.63978e+06	784058	523004	621745	527593
Com_34883_pos	JNJ-1661010	C19 H19 N5 O S	365.132	2.00283e+06	6.68671e+06	7.51572e+06	3.88384e+06	6.43469e+06	7.23626e+06	1.0553e+07	1.62762e+07	7.44452e+06	3.70635e+06	2.3456e+06	3.76367e+06	2.37979e+06	1.96977e+06	1.38371e+07	7.25926e+06	1.29317e+07	1.50251e+07	7.49973e+06	8.27724e+06	1.37492e+07	5.02916e+06	5.03389e+06	5.7075e+06	3.19921e+07	2.38847e+06	2.95468e+06	1.22079e+06	3.58236e+06	4.23879e+06	5.65677e+06	2.0393e+06	5.97947e+06	7.93183e+06	5.14073e+06	2.0367e+06	3.62291e+06	6.95775e+06	9.35505e+06	3.867e+06	1.8501e+06	8.48039e+06	1.4527e+06	790517	4.46298e+06	2.2667e+07
Com_27373_pos	Ecdysterone	C27 H44 O7	480.307	270142	1.54553e+06	347383	488585	467270	384715	479285	1.3688e+06	611593	531932	259167	2.90853e+06	554411	286407	534664	430473	982367	5.83712e+06	324376	450376	379265	454202	1.03873e+06	396946	503533	163067	323591	349094	593485	602289	440950	3.382e+06	307094	373584	353841	426327	1.03455e+06	684480	649630	4.00345e+07	346841	493292	446542	400231	810071	378198
Com_111208_pos	4-Methylumbelliferone hydrate	C10 H8 O3	176.05	21894.2	40550.3	46884.1	27376.8	33494.7	48825.6	31382	42932.8	32382.4	29647.6	18598.4	24579.4	28719.1	18172.7	31890.7	2.91354e+06	44629	27493.8	38096	20733.5	19616.7	27467.2	18586.6	38387	25757.6	99769.1	19951.1	29024.5	35596.9	28711.3	69955.4	20161.6	49328.6	18549.3	22110.9	22025.3	14563.6	21281.3	18066.4	24135.5	21264	60401	14074.2	11596.2	18124.3	18904
Com_24818_pos	5-(tert-butyl)-N-[4-(trifluoromethyl)phenyl]thiophene-2-carboxamide	C16 H16 F3 N O S	305.11	523358	784387	456133	863808	958842	689787	1.66331e+06	1.54428e+06	836655	1.34626e+06	465182	1.16175e+06	1.67499e+06	389288	1.24208e+06	1.3357e+06	2.86767e+06	1.64481e+06	1.34192e+06	1.92111e+06	903646	1.15057e+06	1.41251e+06	1.51186e+06	3.06602e+06	464906	1.26684e+06	750156	999853	682973	875730	832684	640430	708339	1.1586e+06	687124	481664	730568	1.81542e+06	2.81131e+06	571725	494687	1.98047e+06	513420	1.99939e+06	555195
Com_75488_pos	1-Methyluric acid	C6 H6 N4 O3	182.043	255864	1.01246e+06	349044	409537	477537	427209	5.23792e+06	1.03448e+06	2.9405e+06	8.34284e+06	477428	531010	582437	2.33814e+06	569265	572718	727339	492307	512416	420469	379844	499545	2.37597e+06	499467	312082	174860	336028	451810	397500	1.66629e+06	721770	2.37561e+06	308573	254614	664451	258010	580513	402349	633986	247043	389114	647312	488652	406732	861083	508465
Com_19276_pos	Estropipate	C22 H32 N2 O5 S	436.205	173884	911730	247695	1.01356e+06	749152	594191	1.89489e+06	1.60135e+06	1.46587e+06	779383	177392	804136	493005	675167	613177	5.78056e+07	911447	872719	353935	803051	905129	762947	3.53465e+06	412937	544077	265553	6.68246e+06	335542	512420	3.0659e+06	629071	1.50034e+06	304554	3.35737e+06	455939	398395	570246	300552	500506	466153	927101	275800	386121	1.19776e+06	643674	376057
Com_112312_pos	N-(4-piperidinophenyl)-2-thiophenecarboxamide	C16 H18 N2 O S	308.097	121293	218082	121201	317969	1.2028e+06	195220	2.55662e+06	1.30041e+06	131053	1.89913e+06	185226	1.00774e+06	843913	250740	265890	99864.1	5.17895e+06	251248	244847	394328	1.87314e+06	221420	1.08041e+06	383714	623309	84146.9	292462	367214	1.04134e+06	208583	331574	315281	141405	263211	141057	94246.6	152703	338727	415630	494675	167219	138893	291626	135376	333605	122052
Com_20827_pos	Dutasteride	C27 H30 F6 N2 O2	528.219	945846	662883	873657	1.13209e+06	1.20039e+06	1.01198e+06	930714	1.06372e+06	989273	870589	2.36337e+06	1.22777e+06	1.26289e+06	716069	933090	1.49423e+06	6.06667e+07	917155	955120	1.72036e+06	952701	1.31905e+06	891314	1.15577e+06	907986	2.24776e+06	893024	717592	751662	772536	1.29876e+06	986656	5.83575e+07	686320	856959	712941	573614	2.21432e+06	777313	805435	1.95813e+06	887378	3.57661e+06	1.08933e+06	613665	872088
Com_2624_pos	Diosmetin	C16 H12 O6	300.062	1.23962e+09	1.2548e+07	5.44175e+06	1.93705e+07	1.36762e+07	1.55307e+07	6.86652e+06	5.19033e+06	5.1106e+06	5.46511e+06	6.44695e+06	6.1984e+06	2.90972e+06	4.33015e+06	7.58648e+06	9.91005e+07	1.21222e+07	6.17457e+06	5.73686e+06	6.64775e+06	4.34113e+06	4.85612e+07	5.06224e+06	1.26563e+07	4.55333e+06	6.70671e+06	5.62317e+06	3.8783e+06	3.46217e+06	5.63934e+06	4.66421e+06	3.11097e+06	8.9895e+07	6.4472e+06	5.10455e+06	3.44697e+06	4.6846e+06	7.47439e+06	4.72502e+06	8.32174e+06	2.60567e+06	1.80075e+08	5.67489e+06	3.46724e+06	4.5692e+06	6.46439e+08
Com_73812_pos	5-allyl-4,6-dimethyl-2-oxo-1,2-dihydropyridine-3-carbonitrile	C11 H12 N2 O	171.068	736651	1.81265e+06	500268	668710	1.03498e+06	468808	694426	607194	559733	884641	301359	791926	548918	382452	362548	369415	1.07868e+06	377900	406381	510071	719623	518785	340533	503488	1.06378e+06	238438	263450	686192	910082	594822	2.5844e+06	356623	311979	587954	306618	557961	522859	356797	470773	718393	7.15049e+06	476791	483969	333046	569551	416899
Com_59582_pos	5-fluoro AB-PINACA N-(4-hydroxypentyl) metabolite	C18 H25 F N4 O3	386.168	2.59371e+06	437665	1.01943e+06	5.01609e+06	1.70566e+06	503810	2.36089e+06	2.01748e+06	5.13992e+06	1.5275e+06	270224	558737	1.19114e+06	228667	8.96563e+06	718884	259597	2.93676e+06	1.03843e+06	1.17813e+06	2.99395e+06	3.39474e+06	3.25867e+06	1.61817e+07	968375	378820	550470	608127	622391	1.24028e+06	8.96277e+06	278650	865079	1.22911e+07	831270	401634	624082	357196	2.03938e+06	737359	797134	1.79244e+06	771501	1.88489e+06	861765	715653
Com_49775_pos	2-phenyl-1-(2-pyridylmethyl)-1,4,5,6,7,8-hexahydroquinazoline-4-thione	C20 H19 N3 S	333.131	436028	6.4319e+06	8.94155e+06	4.19956e+06	8.73695e+06	1.18322e+07	3.53994e+06	5.53817e+06	1.19992e+07	4.56114e+06	1.1264e+07	769403	2.97607e+06	4.33543e+06	1.29614e+07	4.71487e+06	7.16927e+06	2.82177e+06	8.07383e+06	3.79563e+06	848644	2.91104e+06	2.27146e+06	7.25721e+06	3.26584e+06	611513	4.81238e+06	6.03411e+06	1.04474e+07	1.62483e+06	7.70873e+06	3.95535e+06	1.60729e+07	2.96316e+06	2.96165e+06	3.23666e+06	1.88e+06	5.85217e+06	2.99651e+06	2.04014e+06	8.83115e+06	6.26847e+06	2.22426e+06	3.15523e+06	3.88326e+06	1.33192e+06
Com_10066_pos	1,3-dimethyl-6-(trifluoromethyl)-1H-pyrazolo[3,4-b]pyridin-4-ol	C9 H8 F3 N3 O	253.04	1.61648e+06	1.99581e+07	2.95606e+06	1.54767e+06	2.623e+06	2.53134e+06	984403	3.38662e+06	1.30546e+07	2.59886e+06	3.13708e+06	7.29289e+06	5.83303e+06	2.03432e+06	1.91695e+06	2.0677e+06	1.46775e+07	2.85235e+06	6.52018e+06	6.45982e+06	1.26718e+07	3.77557e+06	3.41098e+06	1.8252e+07	4.86278e+06	262147	2.17064e+06	3.33183e+06	3.62287e+06	5.20214e+06	6.43207e+06	2.06729e+06	576738	1.78125e+06	1.1736e+06	1.93465e+06	1.40297e+07	3.38228e+07	4.80945e+06	3.53257e+06	1.63306e+06	1.48875e+08	2.95531e+06	2.69338e+06	2.56963e+06	1.12151e+07
Com_126478_pos	N-isopropyl-N'-(2-oxoazepan-3-yl)urea	C10 H19 N3 O2	213.147	73608.1	89780.4	125025	3.34847e+06	216204	153898	993984	270315	195089	156394	143533	108700	250112	78779.2	175953	112427	317074	93316	145833	118750	948180	113058	104776	284360	144372	78037.5	146963	191821	183479	145828	274008	98210.2	175236	114054	125799	125692	120390	155393	130465	165826	126971	131778	89744.4	87294.3	146729	75714.5
Com_19847_pos	(+/-)17(18)-EpETE methyl ester	C21 H32 O3	349.26	823486	800853	668592	708968	1.39607e+06	2.5904e+06	7.32192e+07	726731	1.91525e+07	1.17513e+07	896628	637129	860365	575146	6.85496e+06	421590	389819	1.71059e+06	692959	799284	1.23209e+06	542765	7.9333e+06	1.3611e+06	1.7611e+06	546830	377826	2.24471e+06	1.51925e+07	915416	1.14532e+06	1.07743e+06	356630	490559	441389	1.08817e+06	478761	752649	1.24122e+06	1.77572e+06	713787	587553	787220	758718	683619	575422
Com_21055_pos	3-[(5-chloro-2-pyridyl)amino]-2-(phenylsulfonyl)acrylonitrile	C14 H10 Cl N3 O2 S	319.016	2.07436e+06	4.73357e+07	2.17971e+06	3.18592e+06	4.06269e+06	4.05394e+06	1.49127e+07	2.81339e+06	2.09772e+06	2.11852e+06	5.51341e+06	6.70918e+07	2.14276e+06	1.48119e+06	1.09863e+07	2.50351e+06	3.34278e+06	2.31962e+06	2.73528e+06	2.64905e+06	1.90094e+06	2.02378e+06	2.01577e+06	7.15182e+07	2.35972e+06	1.49414e+07	2.22554e+06	2.07967e+06	4.28466e+06	2.65613e+06	2.0402e+06	1.69634e+06	3.4101e+06	2.21622e+06	1.87549e+06	2.41685e+06	1.89572e+06	4.28223e+06	2.23114e+06	2.42175e+06	1.98742e+06	2.60572e+07	4.19419e+06	1.58316e+06	6.59829e+06	2.25847e+06
Com_37565_pos	ACar 22:1	C29 H56 N O4	481.411	1.31003e+06	6.29917e+06	5.39981e+06	4.95237e+06	1.91962e+07	8.69538e+06	5.85266e+06	2.3462e+07	2.14464e+06	1.42793e+07	2.50471e+06	4.15756e+06	5.38844e+06	1.92866e+07	1.72942e+07	5.92051e+06	2.16483e+07	2.93403e+06	8.98487e+06	2.33852e+07	6.84335e+06	1.6887e+07	2.20097e+06	2.45951e+06	3.78947e+06	4.57248e+06	8.07436e+06	1.88351e+07	4.20971e+06	7.29081e+06	1.93064e+07	2.67193e+06	6.00949e+06	7.15396e+06	2.49465e+06	1.28755e+06	2.58199e+06	1.958e+06	4.28434e+06	3.53953e+06	1.44446e+07	2.98881e+06	1.24259e+06	1.79363e+06	3.55942e+06	6.09129e+06
Com_18689_pos	4-Aminobenzoic acid	C7 H7 N O2	137.047	7.13752e+06	5.83015e+06	9.25794e+06	1.88819e+07	9.18987e+06	4.99833e+06	1.25622e+07	1.32923e+07	5.18612e+07	1.82789e+07	4.11013e+06	1.00406e+07	1.99073e+07	1.45053e+07	8.80699e+06	4.39473e+06	8.00872e+06	1.1617e+07	7.96533e+06	8.13132e+06	1.82248e+07	1.08348e+07	4.74794e+07	8.44155e+06	3.7916e+07	4.05159e+06	3.41086e+06	1.58667e+07	3.89185e+06	6.6867e+07	2.09543e+07	5.3719e+07	9.71189e+06	2.67507e+07	8.92003e+06	3.92711e+06	3.09248e+07	5.16311e+06	1.55383e+07	5.67949e+06	4.32019e+06	2.49506e+07	1.95951e+07	3.33237e+06	2.29365e+07	8.61105e+06
Com_77661_pos	7-(2-hydroxypropan-2-yl)-1,4a-dimethyl-decahydronaphthalen-1-ol	C15 H28 O2	240.208	2.04368e+06	1.42017e+06	1.02437e+06	2.80026e+06	1.3542e+06	1.50027e+06	2.12659e+06	2.72599e+06	1.55817e+06	2.10812e+06	813509	2.49774e+06	2.44142e+06	1.14582e+06	3.00082e+06	1.41023e+06	3.87433e+06	1.27911e+06	1.07464e+06	2.26627e+06	2.88073e+06	1.98799e+06	2.75057e+06	2.2167e+06	3.40226e+06	820727	1.11969e+06	1.90744e+06	1.66211e+06	3.90552e+06	8.26068e+06	1.58462e+06	787272	1.08449e+06	1.0546e+06	1.72724e+06	1.47553e+06	1.1339e+06	1.22333e+06	1.37758e+06	757678	2.18271e+06	1.14712e+06	571009	1.06247e+06	2.13492e+06
Com_133796_pos	o-Cresol	C7 H8 O	108.057	288143	1.40577e+06	327601	935802	554417	352143	443203	432847	551395	719658	239819	554544	839033	258478	333090	255279	707236	304911	245230	588057	847714	365136	347419	391114	1.06094e+06	267319	229772	372032	581283	316769	1.48054e+06	500912	243841	433870	373902	263639	230223	245122	439422	408225	457384	398321	421658	317328	577766	278437
Com_1930_pos	Arachidonic acid methyl ester	C21 H34 O2	318.255	9.31696e+06	1.30071e+07	1.52584e+07	5.54608e+07	1.36344e+07	1.18709e+07	1.59174e+07	2.67328e+07	2.64827e+07	1.03298e+07	1.22511e+07	8.45883e+06	9.53325e+08	9.57013e+06	1.98432e+07	4.35497e+06	1.99472e+07	1.1842e+07	8.61527e+06	2.54369e+07	3.2806e+07	5.98545e+06	1.28592e+07	1.76104e+07	2.86378e+07	8.11503e+06	1.50298e+07	3.19029e+07	8.80718e+06	5.01627e+06	7.34812e+07	9.25838e+06	9.55112e+06	1.20383e+07	1.21403e+07	1.39498e+07	1.13672e+07	3.79846e+06	5.73874e+07	1.05262e+07	3.54427e+06	3.41863e+07	1.59795e+07	1.88866e+07	1.00627e+07	1.98259e+07
Com_61662_pos	3-methyl-2-[(phenylsulfonyl)amino]butanoic acid	C11 H15 N O4 S	235.087	169712	9.70235e+06	1.03654e+06	1.43089e+06	913365	749583	1.56745e+06	873024	1.9541e+06	1.76178e+06	1.06798e+06	1.50988e+06	3.02221e+06	293773	717916	589412	2.32746e+06	911484	416069	1.01942e+06	3.20703e+06	533990	1.81487e+06	1.72062e+06	743268	166295	713726	550969	773650	890364	1.94281e+06	591551	249659	315057	299930	402360	1.10536e+06	299965	2.06283e+06	1.83993e+06	560940	449706	631658	206287	571182	1.04266e+06
Com_29765_pos	RNK	C16 H32 N8 O5	208.124	693297	892815	2.38313e+06	823449	1.42493e+06	4.86638e+06	928238	877256	1.3149e+06	1.29381e+06	9.29267e+06	3.44217e+06	1.38181e+06	1.70922e+06	1.55965e+06	6.67377e+06	175317	1.08267e+06	676193	952579	531412	3.36035e+06	850876	1.18188e+07	2.50017e+06	3.10654e+07	1.82344e+06	540031	1.33252e+06	2.01391e+06	1.68769e+06	1.7788e+06	561826	2.55528e+06	2.77728e+06	1.34462e+06	812760	1.18448e+07	1.29587e+06	1.75369e+06	8.35979e+06	1.43714e+06	2.83365e+06	1.35735e+06	2.1201e+06	1.30355e+06
Com_125701_pos	LMK	C17 H34 N4 O4 S	390.224	201005	568138	325704	505355	702983	532294	399809	375038	834795	1.02155e+06	503052	791166	975552	462611	640147	367659	1.15545e+06	994369	429728	426291	626469	417973	425547	373356	444381	1.93446e+06	715434	922480	594073	829541	401304	548845	247800	364019	386255	496076	540619	465569	523976	304727	889409	364089	221847	315544	386511	293591
Com_114600_pos	Guggulsterone	C21 H28 O2	312.208	643615	893922	1.12802e+06	1.22769e+06	1.40333e+06	1.89231e+06	1.30494e+06	1.21036e+06	1.4296e+06	827512	1.81959e+06	3.48028e+06	1.73626e+06	933270	1.5926e+06	957675	1.48947e+06	1.07444e+06	1.36257e+06	979149	1.29861e+06	2.81704e+06	1.00916e+06	1.90354e+06	1.11527e+06	851824	827001	1.44807e+06	1.10824e+06	1.18679e+06	1.77388e+06	1.22378e+06	959719	679297	603108	960497	624496	598221	1.99686e+06	900933	505322	1.17623e+06	1.66142e+06	1.30525e+06	1.25445e+06	2.81636e+06
Com_42231_pos	LSD-d3	C20 H22 [2]H3 N3 O	326.223	2.27298e+06	7.10514e+06	5.41615e+06	8.70965e+06	9.42977e+06	6.06429e+06	1.18996e+07	2.0188e+07	1.03111e+07	1.43528e+07	8.07826e+06	2.92975e+06	4.93157e+06	3.7166e+06	5.66522e+06	4.68007e+06	3.42021e+06	6.8061e+06	4.53838e+06	5.91047e+06	8.24023e+06	3.18657e+06	3.29585e+06	4.44028e+06	4.75796e+06	5.02738e+06	6.52086e+06	4.66287e+06	2.62722e+06	3.18452e+06	7.49532e+06	6.5788e+06	5.74806e+06	5.12182e+06	3.98036e+06	2.8008e+06	6.71524e+06	3.042e+06	4.33816e+06	1.06117e+07	1.89509e+06	7.7297e+06	6.32102e+06	3.14124e+06	3.32757e+06	3.89379e+06
Com_136092_pos	INH	C16 H26 N6 O5	764.384	87187.4	235373	1.62849e+06	192105	176160	120385	301983	224887	219602	196908	182988	259311	188056	107417	136922	135615	988789	132869	118896	165623	131340	155288	186128	235135	272411	78636.2	121795	196505	259605	609948	164376	168737	148086	158686	117244	147859	130497	172368	116046	202485	154327	147090	154146	85172.6	399407	149126
Com_10554_pos	4-Nitrosodiphenylamine	C12 H10 N2 O	198.079	304312	252747	348924	1.47377e+07	460538	242751	358384	403800	398994	437598	250495	323137	1.23593e+08	283960	327796	1.7325e+06	974572	219771	555951	241702	8.27758e+07	279862	286045	342956	1.00455e+06	265598	318647	202941	367387	308160	434938	627115	1.0467e+06	288408	232657	379478	193879	243816	299727	601619	305281	222471	285350	254453	391177	218801
Com_83761_pos	17alpha-Ethinyl estradiol	C20 H24 O2	296.177	533700	1.05919e+06	1.5865e+06	1.03866e+06	1.76725e+06	1.37919e+06	2.32559e+06	2.05579e+06	1.90081e+06	1.41153e+06	523461	2.52993e+06	686224	693480	1.47035e+06	779706	1.37102e+06	1.72613e+06	878384	1.38972e+06	1.51917e+06	1.10534e+06	6.35841e+06	1.2858e+06	1.78367e+06	518926	1.0521e+06	618272	2.31296e+06	1.09844e+06	832673	358340	333427	1.54523e+06	570575	527998	368188	1.12229e+06	646763	643785	599760	1.39899e+06	670729	4.58319e+06	427584	717534
Com_74086_pos	D-Gluconic acid	C6 H12 O7	196.059	112606	746035	165015	702608	3.01117e+06	465367	5.57518e+06	994018	630158	6.23537e+06	222080	165640	331801	1.2734e+06	361663	352844	5.67094e+06	1.09396e+06	459195	355850	8.44701e+06	122084	368475	225198	169513	814346	359635	527378	509052	193456	419556	110299	2.07526e+06	152518	3.53868e+06	116515	1.05029e+06	189314	928220	529825	151871	115935	168950	426138	231273	97915.6
Com_47826_pos	Orlistat	C29 H53 N O5	533.346	3.52574e+06	1.08264e+06	1.20146e+06	2.33737e+06	1.67641e+06	2.72781e+06	3.22638e+06	2.5897e+06	1.40107e+06	1.01739e+06	1.72817e+07	1.49325e+06	2.01589e+06	1.4295e+06	1.02339e+06	3.02561e+06	4.53068e+06	2.19153e+06	1.1027e+06	1.67785e+06	6.69369e+06	4.62693e+06	1.38488e+07	1.9877e+06	2.42208e+06	9.42369e+06	1.27862e+06	649788	1.77083e+06	1.93256e+06	2.05699e+06	1.71561e+06	1.44149e+06	743765	2.42262e+06	1.95902e+06	1.36772e+06	585018	1.11678e+06	629129	706761	1.21103e+06	1.23753e+06	434237	1.11142e+06	3.01784e+06
Com_97991_pos	Thymopentin	C30 H49 N9 O9	679.363	88753.4	1.33427e+06	123778	161147	205537	129899	268800	255821	4.91555e+06	299408	111894	239222	304786	147861	144287	133735	369518	179344	154460	225657	225814	156677	355160	234259	195200	85781.7	770571	87901.2	198943	354103	131284	214205	191095	169715	118188	222698	104626	121540	853493	286698	534162	165957	110473	283157	253381	97167.5
Com_83895_pos	Hydrocortisone acetate	C23 H32 O6	404.219	2.35921e+06	1.48967e+06	2.68741e+06	2.2983e+06	2.89209e+06	2.59192e+06	2.93686e+06	3.80592e+06	2.98652e+06	2.89723e+06	1.80534e+06	3.86675e+06	3.52154e+06	2.76813e+06	2.51496e+06	3.06532e+06	4.98608e+06	3.58907e+06	3.01916e+06	2.44638e+06	3.82672e+06	2.64989e+06	2.49489e+06	3.27636e+06	2.6074e+06	1.78923e+06	2.33327e+06	4.55587e+06	5.1852e+06	3.3124e+06	3.80607e+06	2.5063e+06	1.13166e+06	2.94073e+06	3.17626e+06	2.14345e+06	2.99237e+06	2.63814e+06	2.96926e+06	2.27132e+06	1.59666e+06	1.73962e+06	2.61107e+06	4.56667e+06	5.28952e+06	2.56252e+06
Com_2655_pos	Ethyl paraben	C9 H10 O3	166.063	6.89784e+06	3.35063e+06	2.31366e+06	9.85461e+06	3.18181e+06	3.98719e+06	3.19738e+06	2.44294e+06	3.96133e+06	3.15397e+06	2.6492e+06	2.60113e+06	6.71345e+06	3.60321e+06	5.11494e+06	4.04123e+07	2.40876e+07	5.00274e+06	2.74852e+06	4.709e+06	4.92804e+07	4.21406e+06	7.20438e+06	1.34102e+07	9.14863e+06	3.28411e+06	1.53586e+07	5.6834e+06	2.92142e+06	4.29175e+06	1.85726e+07	5.01483e+06	3.09814e+06	3.28045e+06	1.586e+07	2.88232e+07	2.33176e+06	3.72187e+06	7.34611e+08	5.051e+07	1.09438e+07	4.82332e+06	908767	3.08822e+07	1.37286e+07	3.33675e+06
Com_39718_pos	4-(benzoylamino)-3-hydroxybutanoic acid	C11 H13 N O4	223.083	816586	2.17132e+06	6.1996e+06	6.5407e+06	2.28294e+06	3.62829e+06	3.66813e+06	5.15203e+06	7.44677e+06	5.23619e+06	1.66259e+06	2.65934e+07	4.90754e+06	4.69015e+06	4.61404e+06	1.60307e+06	5.33172e+06	4.89991e+06	5.1475e+06	1.71402e+06	5.15729e+06	7.81093e+06	8.09368e+06	3.94231e+06	3.57939e+06	505393	1.76277e+06	2.00798e+06	4.83792e+06	1.40184e+07	1.99237e+06	6.6621e+06	4.47175e+06	5.19182e+06	3.14265e+06	4.00804e+06	5.91392e+06	1.18971e+06	4.84536e+06	4.56124e+06	1.13335e+06	1.37654e+07	6.78036e+06	1.44535e+06	6.90564e+06	6.5538e+06
Com_22257_pos	Harmine	C13 H12 N2 O	212.094	105269	130894	135254	7.84248e+06	219107	128194	171003	191494	206633	232551	129728	167348	4.64755e+07	147059	169761	768243	411962	108670	230301	125174	3.05469e+07	104073	139382	160437	538209	101364	165023	117114	188020	159592	158931	324774	378455	142509	120490	196526	100407	126269	135557	324267	141078	117973	113200	144107	224375	113314
Com_9789_pos	N-Acetyl-aspartic acid	C6 H9 N O5	175.047	5.32905e+06	1.27776e+06	3.61747e+06	4.51293e+07	1.27934e+07	9.83478e+06	1.64341e+07	8.14762e+06	4.77746e+06	2.35513e+06	1.9575e+06	7.57423e+06	1.23034e+07	1.29125e+06	1.32057e+07	1.39718e+08	5.20398e+07	2.29507e+06	6.14247e+06	5.4496e+06	4.877e+06	7.85513e+06	2.26982e+06	6.24453e+06	5.18743e+06	1.86658e+07	1.09009e+07	2.78078e+06	4.36031e+06	1.87366e+06	3.70572e+06	951978	3.38287e+06	4.32659e+07	2.25877e+07	3.15427e+06	6.48329e+07	7.23594e+06	9.90046e+06	3.34198e+06	3.88387e+06	6.71064e+06	7.72091e+06	2.19567e+06	3.42959e+06	1.89358e+06
Com_45730_pos	PC (18:0e/4:0)	C30 H62 N O7 P	579.425	1.3891e+06	292184	2.00725e+07	402546	403705	272412	280700	316723	316542	245799	549125	878097	311142	294313	302139	3.0524e+06	410793	235669	195311	341940	378893	470285	252819	6.80534e+06	200484	478819	2.51216e+06	147266	224041	186387	243350	160811	1.13184e+07	244246	174568	136463	274459	214739	217559	212290	189344	395910	423272	206148	198445	668561
Com_22064_pos	Ergosta-5,7,9(11),22-Tetraen-3-beta-Ol	C28 H42 O	394.322	1.04714e+06	578975	2.50377e+07	1.00761e+07	926330	680612	6.34295e+07	1.35453e+06	1.11772e+06	1.38999e+07	304218	1.07253e+06	2.27937e+07	675852	1.07848e+07	1.10706e+06	2.15792e+06	1.10949e+06	4.87476e+06	3.84151e+07	1.44995e+06	1.1782e+06	5.88612e+06	1.21137e+06	641826	187324	1.93946e+06	859517	3.30693e+06	771738	7.69361e+06	677884	1.06791e+07	515918	875783	379842	736562	429261	6.30037e+06	622606	699969	1.72721e+06	4.02628e+06	156776	4.74158e+06	1.3422e+06
Com_42417_pos	L-(-)-alpha-Amino-epsilon-Caprolactam	C6 H12 N2 O	128.095	6.27939e+06	1.17029e+07	1.64632e+07	4.49175e+06	9.40936e+06	6.23631e+06	2.1678e+06	5.15972e+06	8.42617e+06	4.12417e+06	3.50504e+06	4.00961e+06	7.02399e+06	5.42667e+06	9.41121e+06	4.74791e+06	1.88904e+06	6.73611e+06	9.48448e+06	2.9227e+06	2.26323e+06	5.35064e+06	4.15456e+06	8.6582e+06	5.29962e+06	1.12733e+06	4.87321e+06	9.99778e+06	1.22534e+07	1.9193e+07	5.62156e+06	6.45437e+06	6.522e+06	4.64791e+06	3.33605e+06	1.21529e+07	8.83017e+06	7.87924e+06	4.53901e+06	2.32119e+06	1.24718e+07	5.61364e+06	2.12969e+06	7.33999e+06	5.14916e+06	1.7544e+06
Com_11344_pos	Jasmone	C11 H16 O	164.12	1.65091e+07	3.31727e+07	4.34033e+07	1.81016e+07	2.6268e+07	2.51282e+07	8.20761e+07	1.4846e+07	3.4539e+07	2.73246e+07	9.6284e+06	1.78446e+07	2.37869e+07	1.29174e+07	1.87537e+07	3.58395e+06	1.64689e+07	3.11161e+07	1.60938e+07	3.11314e+07	4.06837e+07	1.31304e+07	1.54605e+07	1.04815e+08	1.61155e+07	3.29193e+06	1.48105e+07	2.35274e+07	7.09771e+06	1.28623e+08	4.62903e+06	5.83291e+06	6.97745e+06	1.92199e+07	7.29853e+06	9.02914e+06	9.67215e+06	8.33226e+06	1.11249e+07	3.33313e+07	8.81435e+06	1.682e+07	9.71306e+06	5.08609e+06	6.62809e+07	2.35384e+07
Com_111792_pos	(1E)-5-hydroxy-1,7-diphenylhept-1-en-3-one	C19 H20 O2	302.125	96687.1	489453	370734	1.03688e+06	1.36004e+06	323625	2.91513e+06	1.1566e+06	158106	1.93149e+06	276836	917908	1.33677e+06	608144	480546	232525	5.2473e+06	432980	585452	1.31423e+06	1.12361e+06	542066	1.88257e+06	468821	1.39021e+06	57092.8	125811	664029	1.80971e+06	1.8831e+06	1.18795e+06	717321	172177	267094	398736	273879	282235	314535	2.27304e+06	2.65548e+06	118176	294976	338247	192825	741081	476899
Com_13515_pos	Isoquinoline	C9 H7 N	129.058	4.63714e+06	2.02825e+07	9.97854e+06	8.28169e+06	3.42555e+06	2.19536e+07	6.40113e+06	3.43705e+07	4.09642e+07	6.85443e+06	2.05869e+07	1.50818e+07	2.79606e+06	1.58667e+07	3.06714e+07	4.76838e+06	4.56029e+06	5.79018e+06	1.58602e+07	9.87964e+06	5.71829e+06	6.59074e+06	1.36915e+07	1.32011e+07	7.43166e+06	4.93433e+06	9.85914e+06	5.56219e+06	9.57811e+06	2.04439e+07	5.18176e+06	1.97433e+07	1.44858e+06	2.88796e+07	7.47805e+06	1.56597e+07	2.1095e+06	2.02475e+07	6.08283e+06	7.33965e+06	3.06027e+06	1.11879e+07	1.0062e+08	9.58912e+06	5.64879e+07	7.8087e+06
Com_65703_pos	Quinic acid	C7 H12 O6	192.063	317616	247556	769419	577247	394482	735274	515282	582856	1.58174e+06	383549	938348	686964	300830	1.36971e+06	506031	1.12668e+06	2.72112e+06	603434	712910	458743	815373	432737	490468	753946	664583	1.97653e+06	974327	433861	551451	454383	1.0718e+06	391174	1.42221e+06	380217	465702	349833	753349	444169	398265	446099	536203	1.79622e+06	487756	5.73898e+06	1.80236e+06	1.86802e+06
Com_41446_pos	Gedunin	C28 H34 O7	444.266	3.41705e+06	9.77534e+06	8.44016e+06	1.37471e+07	1.64306e+07	1.05087e+07	1.16727e+07	1.97856e+07	2.03847e+07	8.72255e+06	5.40576e+06	2.4872e+07	1.54779e+07	9.25797e+06	1.50251e+07	7.04454e+06	2.34257e+07	1.20909e+07	9.78586e+06	9.22546e+06	1.89685e+07	9.83913e+06	9.9901e+06	9.69206e+06	1.23422e+07	8.21013e+06	5.08563e+06	7.65945e+06	1.66054e+07	9.95186e+06	1.05459e+07	7.18924e+06	2.26612e+06	8.62355e+06	7.00957e+06	7.81803e+06	8.39468e+06	5.42362e+06	7.71094e+06	7.53035e+06	8.53656e+06	1.25809e+07	1.39368e+07	5.26059e+06	8.06447e+06	9.30122e+06
Com_32080_pos	N-Tetradecanamide	C14 H29 N O	227.226	1.24608e+06	506874	1.06224e+06	664036	1.33835e+06	733284	892173	828853	802425	644982	2.93901e+06	776925	829547	693074	977931	2.97134e+06	1.06744e+06	695393	718332	962025	695607	1.68748e+07	687111	1.02647e+06	767741	2.88167e+06	1.18873e+06	1.21608e+06	458453	551823	1.34284e+06	1.3159e+06	1.077e+06	673570	570244	1.08935e+06	646150	1.82815e+06	602236	775286	1.39025e+06	3.11373e+07	695706	607757	1.21884e+06	633777
Com_8768_pos	Picolinic acid N-oxide	C6 H5 N O3	122	4.49258e+06	2.9111e+06	9.17301e+06	6.80753e+06	4.1795e+06	5.84859e+06	1.09916e+07	4.77498e+06	1.25461e+07	1.13544e+07	3.88101e+06	8.53996e+06	1.15347e+07	2.90416e+06	2.99134e+06	3.11028e+06	6.96185e+06	8.56281e+06	4.86684e+06	9.5973e+06	6.26642e+06	8.75108e+06	1.16608e+07	8.27715e+06	7.1243e+06	2.62575e+06	6.01827e+06	6.34166e+06	5.37817e+06	7.10114e+06	2.43066e+06	7.4806e+06	1.98671e+06	3.76544e+06	8.02971e+06	6.0441e+06	5.92417e+06	4.70914e+06	8.32313e+06	3.04767e+07	2.14587e+06	7.21617e+06	1.75573e+08	3.4015e+06	2.16291e+07	5.60863e+06
Com_70116_pos	4-oxo-4-[(pyridin-4-ylmethyl)amino]but-2-enoic acid	C10 H10 N2 O3	206.068	493011	1.11215e+06	755935	1.82572e+06	932223	723593	1.90471e+06	1.22633e+06	911172	1.09561e+06	583047	1.09943e+06	2.86481e+06	1.47328e+06	778096	532013	6.95078e+06	1.00203e+06	706129	1.48263e+06	7.68621e+06	1.13504e+06	2.52848e+06	787879	1.37506e+06	300709	1.0082e+06	872337	1.17036e+06	1.0314e+06	1.00262e+07	946432	512961	652479	821511	465006	656915	950133	1.36694e+06	821561	489860	704703	637394	423236	863417	780486
Com_22116_pos	Phylloquinone	C31 H46 O2	450.348	3.94276e+06	8.99989e+06	1.26159e+07	4.30587e+07	8.61719e+06	3.20046e+07	1.24217e+06	1.68468e+07	5.83705e+06	3.6554e+07	5.08622e+06	2.24333e+07	5.65405e+06	3.1012e+06	593877	1.68996e+07	1.82343e+07	3.66058e+07	5.47731e+07	5.09696e+06	5.3232e+07	2.28546e+07	4.7334e+07	2.8055e+07	1.99382e+07	5.30633e+06	1.72625e+07	6.49143e+06	8.93583e+06	5.33096e+07	4.80792e+07	9.4726e+06	1.43422e+06	1.7868e+07	2.70477e+07	1.38648e+06	1.71857e+07	1.69035e+07	1.84522e+07	3.65518e+07	1.48118e+06	4.30721e+07	358674	990275	1.65222e+06	5.04918e+07
Com_32374_pos	2,6-Dimethyl-γ-pyrone	C7 H8 O2	124.052	4.42151e+06	1.66707e+07	1.15639e+07	1.81825e+07	1.23598e+07	1.38213e+07	2.4799e+07	2.01255e+07	1.89882e+07	4.66917e+06	9.89938e+06	1.45489e+07	2.70403e+07	6.42253e+06	1.39544e+07	3.70594e+06	2.28023e+07	1.54845e+07	7.55179e+06	2.92465e+07	2.58901e+07	3.19449e+07	1.38822e+07	1.6377e+07	2.66067e+07	2.89211e+06	5.75015e+06	9.35033e+06	1.04998e+07	2.7114e+07	2.37521e+07	1.00082e+07	1.29215e+07	1.42072e+07	9.23066e+06	7.31567e+06	1.20449e+07	1.02739e+07	2.60401e+07	2.24474e+07	2.83809e+06	1.06708e+07	6.6956e+06	9.42232e+06	4.97522e+06	1.71342e+07
Com_1443_pos	5-OxoETE	C20 H30 O3	318.216	2.3698e+09	6.29132e+07	1.85665e+08	2.91552e+08	1.64646e+08	1.82366e+07	2.04558e+08	5.28054e+07	1.06706e+08	1.08393e+08	2.11413e+08	2.00267e+08	2.21913e+08	8.35617e+07	1.24455e+08	6.4911e+08	1.02177e+08	1.28604e+08	1.76146e+08	5.52058e+08	1.37366e+08	2.06334e+08	1.54565e+08	1.8591e+09	6.97144e+08	3.98872e+08	3.37391e+08	1.00375e+09	2.46824e+08	3.58856e+07	2.20391e+07	9.08082e+07	9.07855e+07	3.98289e+08	1.07643e+08	7.5061e+08	2.04647e+08	4.60682e+08	9.37313e+07	1.0871e+08	7.95087e+07	8.57263e+07	8.43198e+06	3.19907e+07	9.33009e+08	1.91347e+08
Com_7626_pos	Aflatoxin G1	C17 H12 O7	328.057	624148	636909	1.85795e+07	674477	875763	636573	659819	2.14449e+08	1.47193e+06	1.35568e+07	1.19718e+06	2.26339e+06	1.26196e+06	602901	548967	545584	474151	767853	1.17024e+06	651123	680596	290489	597880	641469	947237	411694	4.46818e+06	515348	1.49339e+06	3.12397e+06	907620	4.03472e+06	309814	764581	415347	827706	473643	1.47839e+08	660440	1.51447e+06	396952	613457	821356	1.61943e+06	619258	573709
Com_36541_pos	Citraconic acid	C5 H6 O4	130.026	1.3534e+06	1.01387e+06	927107	1.40759e+06	846368	1.28002e+06	1.81884e+06	994082	750383	789413	698280	895702	1.13704e+06	836861	767191	2.51037e+06	1.52294e+06	1.32487e+06	1.15355e+06	894003	1.17069e+06	744364	1.02445e+06	1.75129e+06	1.05566e+06	3.12155e+06	2.85696e+06	657583	1.10841e+06	1.08374e+06	808061	536182	2.64973e+06	1.33198e+06	667356	1.48918e+06	1.68016e+06	1.60523e+06	928643	1.1194e+06	1.0561e+06	992490	917866	640903	978110	1.00078e+06
Com_26338_pos	ILK	C18 H36 N4 O4	372.272	1.60185e+06	2.51364e+06	5.4734e+06	6.5884e+06	2.95341e+07	3.69161e+07	1.01235e+06	2.28278e+07	9.11095e+06	5.74389e+06	1.66622e+07	2.83447e+06	6.31025e+06	3.56267e+06	1.63839e+07	6.042e+06	5.21194e+06	1.99898e+06	1.34758e+07	5.55647e+06	2.2613e+06	7.20926e+06	2.1823e+06	6.16076e+06	3.6611e+06	3.50756e+06	2.70059e+07	1.4321e+07	5.77039e+06	3.09623e+06	1.14261e+06	1.76531e+06	1.32644e+06	1.42407e+07	6.21339e+06	3.72123e+06	1.76299e+06	1.72839e+07	1.47457e+07	1.12977e+06	2.87838e+07	1.56981e+06	5.24222e+06	1.96255e+06	6.5181e+06	870878
Com_76620_pos	UR-144 N-(2-hydroxypentyl) metabolite	C21 H29 N O2	155.094	711050	757375	1.61075e+06	878672	985266	2.03835e+06	678240	558969	610216	661048	1.09514e+06	736138	672325	686912	997068	5.2785e+06	1.22358e+06	1.23364e+06	757533	580935	735110	317233	615180	2.0287e+06	639626	698457	777400	535695	2.86517e+06	985551	894942	791798	7.61073e+06	866965	599689	546704	623418	1.62768e+06	613092	1.80968e+06	4.30071e+06	640553	816469	568624	558812	704718
Com_9872_pos	N1,N1-dibutyl-4-(phenylsulfonyl)aniline	C20 H27 N O2 S	345.175	829620	700117	2.1495e+07	2.30439e+07	4.24049e+07	7.75242e+07	1.13932e+06	1.60019e+07	1.01429e+06	1.72111e+06	1.56416e+08	1.18597e+06	1.09754e+06	1.04441e+06	628593	7.20622e+06	1.82035e+06	1.41884e+06	1.10186e+06	7.18216e+07	1.89998e+06	813723	781002	9.21335e+06	1.35007e+06	475909	4.5385e+06	1.17662e+06	1.72982e+06	842462	899535	715452	1.02661e+07	480818	3.99756e+06	1.23543e+07	2.1719e+06	1.83868e+06	2.12395e+06	828741	501717	733135	1.06081e+06	665333	3.95571e+07	1.16091e+06
Com_41784_pos	Norverapamil	C26 H36 N2 O4	440.274	1.34193e+06	2.99788e+06	1.49067e+06	3.58533e+06	3.97964e+06	4.45607e+06	2.93668e+06	3.90303e+06	4.88753e+06	2.43803e+06	2.1272e+07	1.57962e+06	2.5759e+06	2.32832e+06	3.60525e+06	1.30312e+06	2.53103e+06	3.78246e+06	3.50958e+06	3.81086e+06	3.56695e+06	1.87832e+06	3.94224e+06	4.02694e+06	1.11475e+07	5.77717e+06	2.13554e+06	2.48285e+06	3.27837e+06	4.12408e+06	3.25523e+06	1.89787e+06	497070	1.83696e+06	2.19619e+06	3.0213e+06	2.53733e+06	2.62123e+06	2.3246e+06	2.40666e+06	870399	2.86573e+06	1.63634e+06	2.34122e+06	7.51342e+06	3.03768e+06
Com_98417_pos	N-(cyclopropylmethyl)-N'-phenylurea	C11 H14 N2 O	212.09	1.91251e+06	1.31524e+06	2.06307e+06	2.9847e+06	1.50107e+06	1.90059e+06	936848	1.89497e+06	2.472e+06	2.66689e+06	494155	2.02651e+06	1.12601e+06	383317	791156	1.05663e+06	1.85247e+06	1.87975e+06	2.02375e+06	2.60864e+06	853197	3.44321e+06	2.16911e+06	5.00533e+06	1.49115e+06	817725	508111	1.52288e+06	2.05684e+06	2.91843e+06	1.95565e+06	1.94793e+06	3.11596e+06	1.7679e+06	1.06065e+06	3.69809e+06	1.84759e+06	1.95383e+06	2.84865e+06	2.68774e+06	754925	2.25357e+06	1.13082e+06	1.46785e+06	894970	486824
Com_11878_pos	SLK	C15 H30 N4 O5	173.11	4.41537e+06	3.24965e+06	1.78011e+07	1.41669e+06	1.32012e+07	3.53286e+07	1.6579e+06	3.9172e+07	3.25373e+07	1.30522e+08	2.06586e+07	9.37995e+06	2.13728e+06	1.85163e+07	1.21871e+07	5.65053e+06	2.41631e+06	7.80052e+06	4.35544e+07	1.40178e+06	2.52427e+06	3.53248e+07	1.42937e+07	6.25974e+06	1.78422e+07	3.0498e+06	2.36685e+07	1.194e+06	1.93872e+07	1.88316e+07	1.17518e+06	7.72109e+06	1.47252e+07	4.47218e+06	1.749e+07	1.02347e+07	7.78236e+06	1.13014e+07	1.42925e+06	3.78038e+06	1.37757e+07	4.14257e+06	1.53949e+07	8.35653e+06	2.20375e+07	3.28238e+06
Com_3989_pos	Tanshinone IIA	C19 H18 O3	294.124	2.50994e+06	1.99895e+06	1.21443e+06	1.4765e+06	4.9055e+07	1.3864e+06	1.19877e+06	1.68381e+06	1.53317e+06	1.30987e+06	1.15336e+06	1.68418e+06	3.02983e+06	1.3099e+06	1.91591e+06	1.89235e+06	1.65634e+06	4.20266e+06	1.41201e+06	1.75551e+06	1.33243e+06	1.06534e+06	1.49962e+06	2.15127e+06	1.34151e+06	1.11815e+06	1.2764e+06	1.1477e+07	4.8517e+06	1.55145e+06	2.44129e+06	1.888e+06	1.88418e+06	1.20183e+06	1.15647e+06	1.42523e+06	843820	996535	3.22616e+06	3.64463e+07	1.03887e+06	1.16525e+06	9.77077e+06	3.40669e+08	927385	1.00385e+06
Com_121795_pos	DL-Norvaline	C5 H11 N O2	117.079	1.2118e+06	840422	1.22339e+06	947710	864764	1.88072e+06	702897	1.02735e+06	679924	816546	797604	980505	629177	507365	1.10505e+06	1.00124e+06	720589	666011	1.02017e+06	554295	902687	1.01598e+06	487063	3.5295e+06	622618	1.32091e+06	472879	553584	955869	1.29347e+06	546243	504214	1.4206e+06	835033	852728	1.75535e+06	623104	1.46973e+06	514328	562227	1.31542e+06	583941	500859	487337	646830	843032
Com_60863_pos	8,8-dimethyl-2H,8H-pyrano[3,2-g]chromen-2-one	C14 H12 O3	228.079	319712	1.08303e+06	174036	206879	222655	112962	284164	429727	190696	640984	110553	300430	394654	100416	293347	123904	779517	154341	109555	158335	237792	168301	297675	1.67225e+07	178065	75588.2	146244	197284	180191	165477	149950	296391	175528	150237	270844	147049	351844	126950	284389	343440	176583	1.13946e+06	126033	169209	265741	215408
Com_138277_pos	Glutathione	C10 H17 N3 O6 S	307.084	522650	328171	627809	980159	651087	286900	961204	1.26856e+06	455919	620620	1.09348e+06	853198	677274	226130	538132	631243	1.23336e+06	536026	357591	1.56755e+06	235478	1.43853e+06	431314	231152	226488	232481	646774	813823	1.17588e+06	1.0092e+06	267286	213273	354718	679092	531327	759056	757375	601571	657991	1.19128e+06	173029	518948	989916	531513	962842	1.4715e+06
Com_123095_pos	(4-nitrophenyl)(2,3,4,5,6-pentamethylphenyl)methanone	C18 H19 N O3	314.161	311564	680754	668559	401211	467079	662351	689646	1.02149e+06	536922	609945	264663	586271	428139	747320	473983	1.67134e+06	3.83459e+06	354437	539931	1.5278e+06	300434	351449	250115	629015	350898	358616	294566	413324	473960	685145	1.01798e+06	297339	824462	250918	314100	291266	244179	334842	286390	321415	314132	907130	201294	185486	283696	347437
Com_87521_pos	(S)-Equol	C15 H14 O3	260.104	582479	1.73074e+06	440673	508041	1.35999e+06	361375	3.30099e+06	787135	609353	1.78509e+06	584248	1.1542e+06	1.24515e+06	618502	1.56519e+06	924408	3.62927e+06	586598	627118	6.7671e+06	2.07122e+06	543092	1.47125e+06	4.01958e+06	1.00715e+06	310200	717348	1.052e+06	885608	997980	2.76473e+06	679662	368661	459531	681631	499267	647595	283051	3.936e+06	1.87961e+06	312580	662031	541555	249941	629259	556179
Com_43776_pos	6,11-dihydro-5H-benzo[a]carbazole	C16 H13 N	219.1	328811	366050	489118	437752	347941	584186	916330	359506	470601	940158	269891	645821	590124	262762	399226	403985	1.11705e+06	442311	423375	558038	619169	358584	291549	602392	2.26367e+07	183931	431077	377715	639270	445217	383988	273038	578084	325093	266929	348671	1.3365e+06	559442	652623	613177	314436	365709	366729	251878	479163	355729
Com_45936_pos	HexCer-NS (d18:2/16:1)	C40 H73 N O8	695.531	6.34416e+06	1.52448e+07	1.95388e+06	1.01681e+07	1.67548e+06	2.58464e+07	7.82613e+06	1.7181e+06	1.3761e+06	927805	1.93448e+06	8.27944e+06	2.90833e+06	2.80602e+06	1.43108e+06	1.71211e+06	9.34236e+06	2.43464e+06	1.31458e+06	2.42591e+06	3.49738e+06	1.27324e+06	2.16727e+06	2.96388e+06	4.13054e+06	5.59365e+06	1.35937e+06	1.99407e+06	1.46736e+06	1.33971e+06	1.86075e+06	1.7611e+06	1.04646e+06	1.28195e+06	1.08396e+06	2.14606e+06	1.79138e+06	1.50178e+06	1.13688e+06	1.66426e+06	1.06432e+06	2.81891e+06	1.39267e+06	945334	1.2899e+06	2.78013e+06
Com_34700_pos	7-Aminoflunitrazepam-d7	C16 H7 [2]H7 F N3 O	580.31	76460.5	88725.5	1.41145e+06	1.63248e+06	321061	1.49725e+07	2.889e+06	220841	160627	1.34833e+06	5.58945e+06	345240	1.52542e+06	102689	385870	178216	3.84961e+06	1.38988e+06	556166	182449	495684	941062	2.45265e+06	290304	180762	85219.2	262696	1.03966e+06	284849	156259	645968	1.26335e+06	130192	376070	152381	2.30881e+07	675882	811016	170752	4.22206e+06	940612	150508	479706	244625	4.81606e+06	85568
Com_45231_pos	Pyrithioxin	C16 H20 N2 O4 S2	368.087	835509	641291	831106	3.17772e+06	1.18285e+06	1.60202e+06	1.86818e+06	1.40124e+06	3.62122e+06	4.91342e+06	2.45753e+06	2.53176e+06	1.1458e+06	3.11192e+06	1.17899e+06	2.79095e+06	1.38539e+07	1.53977e+06	1.2968e+06	1.71537e+06	2.17011e+06	1.64708e+06	1.58077e+06	1.6221e+06	1.52905e+06	1.51091e+06	1.35837e+06	987786	1.29034e+06	1.19812e+06	2.51965e+06	874492	966495	2.21423e+06	1.23677e+06	884506	1.68391e+07	1.03527e+06	1.06706e+06	888923	1.0105e+06	3.38505e+06	642107	1.35885e+06	821595	3.4104e+06
Com_6377_pos	Paliperidone	C23 H27 F N4 O3	426.2	1.43388e+06	2.70723e+06	2.3025e+06	1.37858e+07	3.50416e+06	1.36542e+07	1.23322e+07	4.36131e+06	1.64793e+06	4.66286e+06	583079	837808	1.53862e+07	1.63524e+06	2.58267e+06	1.33913e+06	1.35422e+06	695046	524876	1.219e+06	4.75578e+06	3.39286e+06	650152	3.16551e+07	787864	173005	815103	764449	2.21481e+06	3.67672e+06	531308	5.49758e+07	829389	2.55745e+06	3.20374e+06	3.44333e+06	4.53151e+06	1.04844e+06	4.2641e+06	4.43406e+06	409281	2.69454e+08	4.91832e+06	720090	2.84011e+06	4.22845e+06
Com_95126_pos	FNH	C19 H24 N6 O5	832.353	7.69406e+06	267818	357411	460254	451700	449222	584067	420615	523775	1.30162e+06	320061	2.3615e+06	1.03275e+06	291852	285640	532370	905826	439048	318428	356955	416067	818395	303026	301299	453476	417693	250222	349345	1.38607e+06	1.4452e+06	452535	302456	320252	330332	261196	417519	713064	482927	359671	704007	1.9116e+06	359088	390288	1.52058e+06	656375	281586
Com_10156_pos	LPE 20:4	C25 H44 N O7 P	501.284	2.02827e+06	9.4022e+06	6.43195e+06	2.57587e+06	5.73362e+06	4.30318e+06	1.87809e+06	2.14015e+06	1.61381e+06	3.94361e+06	3.56031e+06	9.12751e+06	8.68994e+06	8.54679e+06	4.04159e+06	1.66069e+06	2.78028e+06	1.58212e+07	6.97801e+06	1.73773e+07	2.33024e+06	9.78676e+07	7.60329e+06	1.30847e+06	5.43186e+06	1.78057e+07	1.35946e+08	1.8372e+06	2.48117e+06	4.83494e+06	1.32114e+07	1.56618e+06	3.58998e+06	3.00988e+06	5.75345e+06	1.11362e+06	9.46033e+06	4.66045e+06	5.60142e+06	3.23771e+07	1.2833e+06	5.0512e+06	950704	953963	2.62353e+06	1.75211e+06
Com_70096_pos	Estradiol Benzoate	C25 H28 O3	376.204	104140	192873	171125	192965	253967	178944	268398	289155	240582	359295	145068	362138	3.45761e+06	138592	153857	214807	435385	159552	158820	193308	195331	188204	167697	201207	1.03771e+07	119722	148167	161479	408114	359022	190447	1.30861e+06	217453	157083	143940	708443	147540	214505	202574	284619	207798	188196	165531	126894	439164	174768
Com_36944_pos	4-(Diethylamino)benzaldehyde	C11 H15 N O	177.115	1.9744e+06	765245	841116	2.01026e+06	6.70627e+06	1.67897e+06	7.83262e+06	7.29867e+06	1.07009e+06	1.93089e+07	1.51296e+06	1.42445e+06	1.12712e+06	799297	1.4379e+06	768540	3.07914e+07	2.20059e+06	1.23662e+06	3.13893e+06	1.02926e+06	1.07559e+06	6.18392e+06	720979	3.79914e+06	829190	751746	857999	7.12628e+06	1.29105e+06	1.05416e+06	1.00512e+06	2.3406e+06	1.05211e+06	742472	677712	2.62136e+06	953310	813020	1.14005e+06	649121	1.14749e+06	1.11927e+06	790009	1.05587e+06	1.09301e+06
Com_29987_pos	3-(3,4-dihydroxyphenyl)propanoic acid	C9 H10 O4	164.047	2.041e+06	4.73454e+06	979302	1.98994e+06	3.90291e+06	822484	1.20022e+07	4.07006e+06	1.81078e+06	2.48317e+06	2.23089e+06	1.02273e+07	4.62742e+06	4.39662e+06	2.30983e+06	2.01067e+06	8.47319e+06	1.704e+06	1.63637e+06	8.627e+06	1.26598e+06	1.43964e+07	3.76344e+06	1.37463e+07	5.13599e+06	774976	2.79558e+06	8.57232e+06	1.13579e+06	9.82824e+06	6.83684e+06	1.39865e+06	662469	1.42814e+06	1.49642e+06	2.10299e+06	2.46785e+06	1.62362e+07	2.95913e+06	3.50795e+07	1.03176e+06	3.30603e+06	2.63842e+06	1.19947e+06	1.08575e+06	627116
Com_7129_pos	Hydroxyproline	C5 H9 N O3	131.058	1.37012e+07	1.22856e+07	1.63484e+07	2.7088e+07	2.18807e+07	3.25411e+07	2.93576e+07	1.86319e+07	1.43459e+07	3.25394e+07	9.78256e+07	1.18392e+07	2.40117e+07	1.44765e+07	1.37793e+07	2.97605e+07	3.73843e+07	1.24452e+07	1.42821e+07	1.80138e+07	1.15965e+07	1.01652e+07	2.17683e+07	3.10803e+08	1.5562e+07	7.57733e+06	2.72417e+07	3.59451e+07	7.52584e+06	1.52112e+07	1.28311e+07	2.59282e+07	5.84113e+07	7.28845e+06	1.31097e+07	1.4811e+07	1.3634e+07	1.47786e+07	1.81587e+07	1.55225e+07	2.10314e+08	1.03318e+07	3.93563e+06	3.34505e+06	1.1317e+07	9.58751e+06
Com_58826_pos	2-(2'-fluoro[1,1'-biphenyl]-4-yl)-5-methoxy-3-methyl-1H-indole	C22 H18 F N O	349.145	5.75347e+06	1.13766e+06	2.36139e+06	814012	1.03879e+06	1.34379e+06	962215	1.26596e+06	1.80476e+06	1.38831e+06	6.49087e+06	1.15395e+06	862357	3.30469e+06	1.52448e+06	5.51391e+06	1.51204e+06	1.28721e+06	2.44202e+06	956154	914675	3.50577e+06	1.11399e+06	1.99855e+06	2.42379e+06	6.32547e+06	3.65667e+06	5.98132e+06	954701	1.60441e+06	1.61886e+06	2.14754e+06	3.51959e+06	4.72559e+06	1.96245e+06	3.29476e+06	1.08114e+07	4.60256e+06	1.54713e+06	2.56666e+06	4.81744e+06	1.96816e+06	1.0524e+06	4.64918e+06	1.11657e+07	851516
Com_92572_pos	KMH	C17 H30 N6 O4 S	792.398	118654	206045	617538	281875	611613	210554	583333	1.05249e+06	4.4522e+06	883711	4.35334e+06	312874	288292	715195	559727	4.59932e+06	1.0044e+06	237086	1.09442e+06	220273	1.70296e+06	170764	385179	432876	731359	967058	2.54296e+06	243366	291485	550768	364638	203158	2.3089e+06	796527	469016	191516	149029	1.47143e+06	222586	267496	1.16548e+06	295682	187766	123994	339646	247359
Com_24475_pos	SQH	C14 H22 N6 O6	392.139	498827	1.45136e+06	472467	843778	576954	624060	858111	1.74867e+07	4.59428e+07	936667	356733	1.03548e+06	756988	1.06705e+07	433766	591804	2.50562e+07	1.33813e+07	961798	1.76114e+07	1.06051e+06	3.56472e+07	547705	3.25126e+07	754495	1.90178e+07	316919	555285	1.02979e+06	657917	1.57974e+06	470503	306434	3.38664e+07	4.00981e+07	943929	2.25414e+07	603217	2.50265e+07	547294	5.12123e+06	1.14055e+06	813395	3.2618e+06	2.09571e+07	358759
Com_69159_pos	trans-Anethole	C10 H12 O	148.089	1.8829e+06	3.47942e+06	2.87912e+06	5.63093e+06	3.76554e+06	3.73876e+06	5.64102e+06	4.42773e+06	5.39551e+06	1.75357e+06	1.9476e+06	2.93161e+06	3.72047e+06	1.22355e+06	3.82872e+06	1.73392e+06	4.79815e+06	3.84738e+06	1.84832e+06	6.87063e+06	5.5527e+06	7.29942e+06	1.90005e+06	5.06301e+06	5.2378e+06	1.2866e+06	1.98656e+06	4.1403e+06	2.25265e+06	4.90807e+06	5.48434e+06	1.97803e+06	6.29128e+06	3.6015e+06	2.31815e+06	2.19181e+06	8.32026e+06	2.87541e+06	6.53255e+06	4.40729e+06	961721	3.67751e+06	1.72033e+06	2.49945e+06	1.55718e+06	4.85175e+06
Com_48074_pos	Flunitrazepam-d3	C16 H9 [2]H3 F N3 O3	316.105	614384	1.45464e+07	874178	1.93239e+06	4.53915e+06	1.14285e+06	3.25566e+06	2.04221e+06	1.38002e+06	6.94485e+06	1.55657e+06	2.82408e+06	1.63488e+06	1.02098e+06	880977	4.2157e+06	3.7439e+06	1.09338e+06	3.08382e+06	927980	550706	1.74863e+06	2.28537e+06	1.78432e+06	1.88606e+06	1.07648e+06	1.02769e+06	1.06569e+06	1.76966e+06	1.14849e+06	1.12599e+06	1.3972e+06	2.61253e+06	911658	1.17535e+06	4.46051e+06	1.03416e+06	1.23281e+06	1.13617e+06	1.09227e+06	6.79175e+06	1.38955e+06	1.00197e+06	1.47597e+06	1.57244e+06	816111
Com_62801_pos	SLH	C15 H25 N5 O5	355.184	151640	67901.8	94881.7	107669	97766.5	130117	121256	233609	215662	159858	241126	95793.7	150268	121323	215473	106932	367660	125009	175384	90027.8	151973	144437	290842	178256	163753	332187	231281	113170	237786	245974	325570	165281	1.09745e+07	152556	269712	572268	165523	241730	152415	112613	492635	197538	171021	212569	183214	379179
Com_60261_pos	D-Glucuronic acid	C6 H10 O7	194.042	1.03832e+06	354970	481418	1.47553e+06	1.20434e+06	1.12251e+06	356477	722496	1.06049e+06	825601	597257	874957	510222	355028	391521	373136	1.92175e+07	878266	427235	1.36492e+06	253138	1.36101e+06	1.06567e+06	977787	593308	271414	1.04304e+06	762636	619054	1.13586e+06	400641	524366	371025	876683	219699	955777	432024	845891	981475	1.50492e+06	148459	266901	426074	700753	1.14778e+06	115708
Com_91395_pos	4-Hexyloxyaniline	C12 H19 N O	193.146	148620	531369	366116	524990	744394	1.29345e+06	809511	870948	977794	577656	324571	1.01834e+06	1.25071e+06	1.15514e+06	1.65316e+06	330617	2.05347e+06	1.25012e+06	394718	434984	970846	559922	1.27518e+06	300142	1.22138e+06	95657	845970	546444	818423	1.08976e+06	2.35558e+06	591582	204462	282357	343918	446519	882646	277610	849432	234498	141413	349366	5.09509e+06	364174	874703	404292
Com_89364_pos	N-(1-methyl-3-phenyl-1H-pyrazol-5-yl)-N'-(2-thienyl)urea	C15 H14 N4 O S	336.044	151365	150458	208853	312801	283442	286063	459532	283715	328005	267391	225054	251092	310175	199808	269154	4.96229e+06	524357	192340	247418	232894	253496	193826	215182	343992	396784	188940	255531	238152	399034	257944	258298	161547	508911	182781	193382	162827	164225	280568	238647	370536	203484	169036	259315	142629	217777	156666
Com_86094_pos	3-Hydroxyanthranilic Acid	C7 H7 N O3	153.042	1.11238e+06	1.61885e+06	1.33527e+06	1.86945e+06	1.46051e+06	1.33532e+06	1.40797e+06	879440	1.16655e+06	1.07021e+06	2.02511e+06	957657	905436	1.1882e+06	2.58022e+06	848466	1.71213e+06	1.0904e+06	797286	1.10471e+06	1.32889e+06	1.46863e+06	1.08619e+06	1.0888e+06	1.11226e+06	788459	755583	3.55738e+06	1.09712e+06	1.85604e+06	697827	933450	953571	953738	689958	4.97986e+06	938367	1.14794e+06	1.00683e+06	1.1819e+06	838282	1.05466e+06	723392	510823	1.25008e+06	1.23302e+06
Com_6406_pos	Norfenfluramine	C10 H12 F3 N	203.089	1.86806e+07	2.62631e+07	5.43605e+07	6.68663e+07	3.44909e+07	7.37867e+07	6.96157e+07	3.42536e+07	2.78025e+07	1.13272e+08	2.25006e+07	2.94591e+07	2.77219e+07	3.90344e+07	6.40123e+07	3.05691e+07	1.46887e+08	1.14398e+08	2.75095e+07	4.37946e+07	8.38801e+07	3.16504e+07	2.84001e+08	2.63072e+07	5.57256e+07	4.85876e+06	3.69053e+07	4.72605e+07	3.40327e+07	5.53418e+07	5.73911e+07	4.25166e+07	4.86623e+07	2.75413e+07	1.19298e+07	2.19828e+07	2.55585e+07	4.43322e+07	4.83398e+07	1.7209e+08	1.77167e+07	3.35907e+07	3.32111e+06	1.08569e+07	1.88363e+07	2.55091e+07
Com_71407_pos	2-Methoxyestradiol	C19 H26 O3	302.183	403744	1.37942e+06	273568	1.63776e+06	1.94076e+06	1.24333e+06	2.72339e+06	2.37942e+06	1.92516e+06	4.08302e+06	840502	1.03777e+06	2.33342e+06	1.21618e+06	1.54167e+06	1.94828e+06	5.31373e+06	899595	1.10418e+06	1.4344e+06	3.16448e+06	1.14825e+06	1.07113e+06	790276	3.27891e+06	316805	1.20179e+06	1.1184e+06	1.37211e+06	1.35727e+06	4.33239e+06	1.51966e+06	2.63996e+06	713909	871425	495841	601862	878521	8.32077e+06	1.41574e+06	667861	551309	852948	888258	1.32074e+06	772653
Com_30276_pos	Dihydrokawain	C14 H16 O3	232.109	622954	3.6317e+06	759565	1.14851e+06	1.18814e+06	646598	2.23657e+06	1.64757e+06	1.52556e+06	1.17642e+06	687038	3.74029e+06	2.77085e+06	584261	1.14426e+06	1.00579e+06	3.21084e+07	1.61343e+06	617704	1.43538e+06	1.60666e+07	2.67745e+06	2.08266e+06	3.54435e+06	5.57613e+06	450207	695060	2.60805e+07	1.36546e+06	2.62519e+06	2.31893e+06	927174	731523	9.41834e+06	1.92832e+07	664080	3.94124e+06	562262	1.19855e+06	1.39998e+06	516404	1.46924e+06	633686	556495	778653	921685
Com_76329_pos	mesityl (4-methylphenyl) sulfone	C16 H18 O2 S	274.098	125985	334283	179444	272832	250187	186959	482457	319390	311885	291955	1.95e+06	368281	267082	155401	194461	6.83553e+06	786975	196453	168860	247587	186533	220544	264344	333945	387749	120773	184100	279082	413103	866265	233452	243873	210316	225371	166513	209993	185336	252723	200484	314541	219180	218250	218923	133040	567248	216476
Com_7_pos	Oleamide	C18 H35 N O	281.271	4.00789e+10	3.47512e+10	5.69728e+10	5.62158e+10	6.20375e+10	2.80622e+10	7.27935e+10	2.75195e+10	1.69263e+10	4.14216e+10	1.9236e+10	4.43218e+10	3.28001e+10	5.40004e+10	4.04489e+10	5.28712e+10	3.34812e+10	4.60118e+10	5.75341e+10	5.18566e+10	3.95744e+10	4.22589e+10	5.3919e+10	2.73248e+10	3.36363e+10	1.45457e+10	4.22002e+10	3.61856e+10	2.34132e+10	3.53269e+10	4.23969e+10	29376851005	4.28867e+10	28789984030	5.22079e+10	7.87817e+09	3.81118e+10	1.77132e+10	5.09986e+10	4.26653e+10	3.87413e+10	7.43307e+10	4.27167e+09	5.57258e+09	2.44476e+10	6.45497e+10
Com_121138_pos	3-[(4-chlorophenyl)thio]-1-phenylprop-2-en-1-one	C15 H11 Cl O S	295.997	1.65701e+06	1.09613e+06	233852	206541	508952	145687	321015	265263	192268	384074	115508	257206	317545	198170	150284	915911	1.2615e+06	483302	119645	228096	271698	223006	2.60224e+06	220571	226596	1.22883e+06	176350	148891	220183	194610	257371	201491	114655	158326	225198	187428	157901	210799	257073	211504	257579	120095	134925	568561	283922	102365
Com_22413_pos	Arachidonoyl ethanolamide phosphate	C22 H38 N O5 P	876.487	235559	1.91241e+07	268393	440076	1.16658e+06	461072	1.06387e+06	3.82188e+06	604964	1.10757e+07	384945	2.27125e+07	2.38043e+06	299682	481293	7.41503e+06	4.77385e+06	1.28262e+06	699303	455421	2.2415e+06	7.17745e+06	3.13734e+06	647669	607471	499231	291214	583655	2.90853e+06	1.01353e+07	563719	4.45387e+06	2.20528e+06	659022	789015	2.45607e+06	1.7367e+06	2.5213e+06	1.11713e+06	3.63301e+06	2.22122e+07	8.2129e+06	3.4994e+06	2.73426e+06	4.82086e+07	299517
Com_72483_pos	Pyrrole-2-carboxylic acid	C5 H5 N O2	111.032	4.07898e+06	1.03609e+06	894436	1.23554e+06	925614	926410	822368	1.20045e+06	1.31058e+06	1.49102e+06	822168	1.20885e+06	672524	628182	1.06411e+06	554761	1.51248e+06	1.11939e+06	1.066e+06	827851	940174	769567	5.38558e+06	1.18756e+06	770016	533747	550817	674162	4.40568e+06	627358	941338	604885	8.45531e+06	1.07466e+06	701398	437911	536543	484121	959713	897873	696371	652339	618827	457907	951382	728321
Com_15712_pos	N-Carbobenzoxy-β-alanine	C11 H13 N O4	223.083	1.3907e+06	3.13997e+06	1.37479e+06	3.96423e+06	1.19185e+06	1.46284e+06	1.30635e+06	1.04482e+06	1.3755e+06	1.7929e+06	536410	9.91675e+07	5.35864e+06	1.13727e+06	665515	1.05531e+06	3.77839e+06	1.44432e+06	636386	2.23123e+06	1.3153e+07	1.50529e+06	1.08348e+06	1.33096e+06	2.4672e+06	492606	918846	1.6858e+06	1.34374e+06	2.026e+06	2.80117e+06	1.38401e+06	894039	1.14232e+06	934810	1.41805e+06	1.32171e+06	1.90996e+06	1.61144e+06	1.02834e+06	1.26361e+06	1.23808e+06	2.17528e+06	760485	1.25414e+06	1.72747e+06
Com_68788_pos	1,3-Diphenylacetone	C15 H14 O	210.103	412367	2.15181e+06	5.92852e+06	895564	943765	508789	856427	2.02926e+06	2.26101e+06	6.30469e+06	4.2523e+06	7.736e+06	3.45153e+06	1.08255e+06	447034	602989	1.41716e+06	1.04145e+06	9.58351e+06	1.08864e+06	913936	1.58945e+06	565527	2.44806e+06	4.41031e+06	1.32236e+06	311754	677396	1.13468e+06	6.65924e+06	2.93431e+06	869436	372168	1.48319e+06	1.60468e+06	685864	1.89002e+06	1.46939e+06	1.3833e+06	707881	6.76598e+06	4.71416e+06	678720	5.05868e+06	2.29194e+06	392217
Com_5461_pos	YPH	C20 H25 N5 O5	397.173	3.68185e+06	4.92228e+06	9.48632e+07	1.47008e+08	5.98157e+07	1.69093e+08	3.70929e+07	2.39449e+07	1.96948e+06	6.57439e+06	2.73097e+07	5.17028e+06	1.66689e+06	2.42831e+06	2.66817e+06	5.4219e+06	4.45095e+06	3.31085e+06	3.50842e+06	3.52269e+08	4.12451e+06	3.79909e+06	2.87878e+06	5.81001e+06	4.39347e+06	6.8307e+06	3.08137e+06	3.94697e+06	6.06301e+06	4.12161e+06	3.13361e+06	1.89153e+07	5.06709e+06	1.69584e+06	7.55016e+06	2.0839e+07	3.08729e+06	6.49215e+06	4.30064e+06	2.52541e+06	5.25083e+06	2.06122e+06	4.38648e+06	1.84676e+06	2.99547e+08	2.53689e+06
Com_19811_pos	Gatifloxacin	C19 H22 F N3 O4	375.157	4.97365e+06	3.54271e+07	3.61099e+06	1.86054e+07	4.03897e+06	5.42032e+06	5.18772e+06	2.01743e+06	8.78908e+06	5.62693e+06	6.30833e+07	2.05735e+07	9.54199e+06	3.30425e+06	8.43586e+06	744614	1.89251e+07	3.61967e+06	1.37282e+07	1.6104e+07	2.52496e+07	5.37328e+06	4.93308e+06	5.21159e+06	2.95058e+07	1.8513e+06	2.40758e+06	1.56032e+07	1.20739e+07	2.75951e+07	1.15441e+07	4.60417e+07	459083	4.69779e+06	4.20597e+06	915412	1.70715e+06	1.14203e+07	2.36308e+07	2.4426e+06	414861	1.46679e+07	1.25814e+07	4.90224e+06	4.88858e+06	883041
Com_5643_pos	N-Methylisoleucine	C7 H15 N O2	145.11	3.84452e+06	2.41688e+06	9.85709e+06	1.34285e+07	8.48432e+06	4.173e+06	3.13892e+07	6.27274e+06	5.41429e+07	9.24984e+06	8.65327e+06	2.72701e+07	5.95418e+06	1.13873e+07	1.74702e+07	4.91837e+06	3.39419e+07	4.65803e+07	4.67632e+06	2.10968e+07	4.51304e+06	7.96321e+07	3.29652e+08	5.16924e+06	5.21171e+07	3.63277e+06	1.20178e+07	2.34705e+07	8.18198e+06	4.02728e+07	7.19581e+07	3.70284e+07	3.42175e+06	1.32205e+07	9.59018e+06	4.21079e+06	1.16346e+07	4.95676e+06	1.20623e+07	1.21864e+07	3.60787e+06	1.91375e+07	1.07248e+07	3.29878e+06	5.51908e+06	8.73889e+06
Com_108884_pos	Osajin	C25 H24 O5	382.173	373836	621927	422040	852905	1.17139e+06	482126	1.44779e+06	1.14606e+06	756649	1.43581e+06	263014	1.0073e+06	1.28174e+06	702986	624173	3.09597e+06	3.13128e+06	666778	1.2037e+06	718045	1.06002e+06	758839	2.24577e+06	1.01497e+06	2.34316e+06	402716	746917	782300	2.85608e+06	1.75778e+06	1.38441e+06	643824	3.08816e+06	805538	783422	728522	630551	704608	674227	841914	667340	712724	1.31568e+06	433496	1.55913e+06	560017
Com_23656_pos	(+/-)5(6)-EET	C20 H32 O3	140.121	9.22352e+06	4.08694e+06	6.88006e+06	3.27131e+06	5.91541e+06	5.32862e+06	1.14586e+07	5.53487e+06	9.83074e+06	3.52814e+06	3.1598e+06	3.69132e+06	3.03244e+06	2.09522e+07	1.53628e+07	3.44555e+06	8.57227e+06	1.45824e+07	1.1941e+07	1.24962e+07	1.4e+07	4.27181e+06	5.12806e+07	5.05861e+06	8.28273e+06	1.94167e+06	1.62068e+07	1.28292e+07	8.77372e+06	1.44535e+07	4.96719e+07	3.91277e+07	2.72312e+06	1.58293e+07	3.32852e+07	7.75769e+06	1.30895e+07	2.64925e+06	1.94556e+07	8.12681e+06	1.27956e+06	8.00234e+06	7.80293e+06	3.77275e+06	5.68586e+06	2.92448e+06
Com_65855_pos	3-(4-nitrophenyl)[1,2,3]triazolo[1,5-a]quinazolin-5-amine	C15 H10 N6 O2	306.084	214010	368710	457878	633601	281393	302698	934710	891030	774306	972399	194652	696389	727699	2.75913e+06	451131	255529	1.29241e+07	436522	437779	896328	5.46149e+06	609714	896610	438117	1.14389e+06	161841	194576	439758	531519	786146	1.12182e+07	1.15439e+06	416639	380095	322535	171229	136209	374509	556203	446242	242328	234426	153178	209479	315357	534392
Com_86023_pos	3-(3-pyridinyl)propanoic acid	C8 H9 N O2	169.073	2.0966e+06	2.52563e+06	2.56247e+06	2.90743e+06	2.13844e+06	2.27804e+06	2.57096e+06	2.5657e+06	3.36621e+06	2.83413e+06	1.36839e+06	4.70158e+06	2.52063e+06	2.35155e+06	2.25231e+06	1.65645e+06	5.58718e+06	2.94898e+06	2.07294e+06	2.87494e+06	2.18542e+06	2.09611e+06	2.49288e+06	2.54416e+06	3.16058e+06	1.20302e+06	2.25663e+06	3.33208e+06	3.88548e+06	3.6598e+06	5.33618e+06	5.13854e+06	1.37012e+06	2.42885e+06	1.57246e+06	3.15976e+06	2.49974e+06	2.15131e+06	2.0867e+06	2.11922e+06	1.50315e+06	3.45958e+06	3.11885e+06	1.33817e+06	2.66505e+06	3.42418e+06
Com_57341_pos	N-(1,3-benzodioxol-5-yl)-2-methyl-5-(piperidinosulfonyl)-3-furamide	C18 H20 N2 O6 S	392.102	115823	529473	169771	175219	180626	112284	238149	334198	793211	374776	125388	335379	224207	149118	231544	420676	2.08829e+07	305444	105224	205545	230445	433129	689336	272897	679866	634443	146894	178959	177714	1.01888e+06	176211	347245	728350	171392	250286	128883	155192	152843	487261	752644	227789	223690	657771	166265	243033	314468
Com_129493_pos	5-ethoxy-2-[(2,3,4,5,6-pentafluorobenzyl)thio]-1H-benzo[d]imidazole	C16 H11 F5 N2 O S	412.001	140220	111119	169581	177913	148444	157217	167513	165132	161231	155372	112234	160505	142135	1.36231e+06	150960	1.70982e+06	283335	278165	124122	130148	128472	103576	178626	198747	154629	992613	720484	135424	140390	133290	143671	89739.6	238940	176347	107230	97327.2	84888.7	424523	133401	823673	171989	83300.8	168776	89149.2	133660	93223
Com_31858_pos	2-[(1-benzothiophen-3-ylmethyl)amino]-1-phenylethan-1-ol	C17 H17 N O S	305.08	370146	384218	483191	622225	630351	607310	699268	600966	1.32335e+06	3.39133e+07	2.89498e+06	1.93913e+06	1.3962e+06	1.20117e+07	378960	719721	1.2246e+06	593557	430488	482573	550871	1.17528e+06	501956	436518	641414	323272	338279	460733	1.51883e+06	1.95379e+06	611789	374160	460096	402054	347256	514502	415521	652878	429070	951759	1.45779e+06	415685	513754	400190	705845	404365
Com_3834_pos	2-(2-oxo-2-{[2-(2-oxo-1-imidazolidinyl)ethyl]amino}ethoxy)acetic acid	C9 H15 N3 O5	223.118	1.07825e+08	5.12858e+07	6.72709e+07	2.39252e+08	5.97152e+07	2.12598e+08	1.08844e+08	1.48329e+08	4.45147e+07	3.00121e+08	1.69724e+07	1.31947e+08	1.93035e+08	1.68442e+07	4.12817e+08	1.2041e+07	4.53326e+07	1.08561e+08	8.76823e+07	1.07102e+08	5.49878e+07	1.02075e+08	8.71026e+07	3.40012e+07	4.5115e+08	9.86296e+06	1.16157e+08	2.17991e+08	1.12216e+08	4.97705e+08	1.15543e+08	3.05034e+08	1.26399e+08	5.59028e+07	8.15015e+07	1.83036e+07	3.11591e+07	1.18231e+08	1.24401e+08	9.38121e+07	4.98463e+07	1.96148e+07	2.57676e+08	1.83017e+07	1.70457e+08	1.72797e+07
Com_8223_pos	Normorphine	C16 H17 N O3	271.12	1.9759e+06	646590	3.2207e+06	4.49033e+06	2.44968e+06	372584	2.0602e+07	2.70555e+07	2.65483e+06	9.34092e+06	885777	1.58465e+07	2.02654e+06	1.96959e+07	2.01436e+08	1.01355e+06	1.07671e+07	1.05822e+08	2.81046e+06	9.97715e+07	3.53227e+06	4.04485e+06	2.07329e+08	2.08833e+08	1.03021e+06	185657	7.02911e+06	2.71298e+07	2.9947e+06	685218	1.04628e+06	3.79823e+06	3.56429e+06	9.91856e+07	712877	495382	386184	567822	1.44112e+07	9.26529e+07	2.45936e+06	833641	1.23902e+06	250259	1.701e+06	5.34255e+06
Com_57333_pos	XMP	C10 H11 N4 O9 P	362.026	444110	434418	579744	746561	701559	728666	838999	703187	849597	2.11131e+06	519160	1.41929e+06	1.67519e+06	473296	459346	863539	1.46931e+06	712164	516511	579003	660948	1.27198e+06	491528	488725	753915	533421	405876	540000	1.82233e+06	2.34421e+06	734040	448927	516516	1.31036e+07	416646	649637	498552	783339	514809	1.14194e+06	1.7491e+06	501278	607354	480158	828725	453261
Com_4276_pos	ACar 18:3	C25 H44 N O4	421.318	4.16898e+07	1.73263e+06	6.32859e+07	1.16147e+07	3.08444e+07	6.75198e+07	3.03378e+07	2.92753e+07	2.02225e+07	3.21641e+07	7.61905e+07	1.74763e+07	1.04585e+07	3.08728e+07	4.87795e+07	2.93651e+08	4.49878e+07	6.29146e+07	7.51413e+07	5.0582e+07	3.87345e+07	4.08562e+07	1.87076e+07	8.139e+06	1.57724e+07	1.6975e+08	3.91488e+07	3.98989e+07	2.84256e+07	1.53839e+07	2.58871e+07	2.9937e+07	4.40176e+08	2.6824e+07	4.47549e+07	6.49455e+07	5.26355e+07	3.0428e+07	4.08982e+07	6.49073e+07	1.06246e+08	3.47476e+07	2.53206e+07	1.21436e+08	2.29924e+07	3.85055e+07
Com_122262_pos	gamma-Glutamylglutamic acid	C10 H16 N2 O7	276.096	168805	194890	373214	425680	214339	2.0379e+06	942116	842663	256488	289409	1.26724e+06	1.22605e+06	412898	1.13502e+06	2.46846e+06	214993	358606	759058	166352	528633	867003	385756	224016	251409	325858	104452	524733	270324	350904	246463	237890	199276	475723	239656	480041	195988	153336	182109	1.13214e+06	943543	213877	1.28186e+06	337531	1.34797e+06	389824	139544
Com_26374_pos	4-(4-methylphenyl)-2-phenyl-1,3-thiazole	C16 H13 N S	251.078	789489	1.27641e+06	1.94872e+06	2.16035e+06	2.24792e+06	898611	2.45403e+06	2.06737e+06	1.33987e+06	2.38107e+06	2.55043e+06	2.73873e+06	1.7305e+06	3.28659e+07	1.19965e+06	5.41893e+06	4.71016e+06	951499	1.12534e+06	2.11533e+06	2.16261e+06	987125	4.1022e+06	1.95216e+06	2.35037e+06	1.72848e+06	5.19895e+06	2.58456e+06	1.50162e+06	1.50036e+06	3.70789e+06	749018	1.13937e+07	1.14351e+06	1.88056e+06	1.88016e+06	783554	1.089e+06	4.36816e+06	8.50039e+06	1.20027e+06	864541	5.84692e+06	1.04874e+06	1.116e+06	2.41115e+06
Com_103486_pos	3-(tert-butyl)-1-methyl-N-(2-oxo-3-azepanyl)-1H-pyrazole-5-carboxamide	C15 H24 N4 O2	292.189	81716.6	63280.2	82924.6	136217	131235	134307	175419	196505	178805	115345	90963.3	115774	178256	62169.3	151886	90662.7	291846	401519	118455	96166.2	118653	103581	90151.8	1.28063e+06	119506	64211.1	138489	120452	150207	130413	286156	191923	107657	93837.1	135646	105269	349428	117466	150444	3.98912e+06	88936.4	70169.2	127406	82953.4	115601	74654.2
Com_27375_pos	6-(Methylthio)purine	C6 H6 N4 S	188.01	153078	406170	232204	331504	307954	207742	586207	413066	378955	339792	213801	447478	332690	188820	238541	270400	1.28195e+06	274599	205173	327645	226646	270476	321190	5.74875e+07	471133	146745	223690	366014	501939	1.05255e+06	309338	296316	255543	274892	203234	274378	236367	307070	303278	382182	266314	265184	266001	161650	689233	257339
Com_57964_pos	4-oxo-4,5,6,7-tetrahydrobenzo[b]furan-3-carboxylic acid	C9 H8 O4	180.042	1.57079e+06	848605	1.11679e+06	1.70115e+06	2.92741e+06	1.34571e+06	3.00512e+06	1.7511e+06	1.26007e+06	1.94393e+06	3.16034e+06	1.86274e+06	762528	1.159e+06	1.70019e+06	1.12085e+07	4.14134e+06	1.74596e+06	1.7504e+06	1.40083e+06	1.09588e+06	773301	1.3789e+06	4.61995e+06	1.27239e+06	804201	1.46234e+06	679335	854785	963411	1.84722e+06	1.14141e+06	3.38694e+06	1.02349e+06	1.09781e+06	937347	779263	3.02863e+06	1.36089e+06	3.63243e+06	1.58837e+06	1.38338e+06	1.15347e+06	677256	948356	987320
Com_109846_pos	3-[4-(4-methoxyphenyl)-1,3-thiazol-2-yl]-5-methylisoxazole	C14 H12 N2 O2 S	272.06	122342	152039	144879	258289	242148	181956	357699	258017	273285	250172	162638	299257	303827	112743	184465	162235	547380	171019	235392	171422	2.26671e+06	156714	189731	242194	236063	126240	232516	198197	261560	210403	237992	235347	160695	192982	155604	164983	146653	208323	253424	316936	2.95983e+06	168617	125944	109501	197809	242833
Com_72190_pos	N-benzoyl-N'-[2-(2-pyridyl)ethyl]thiourea	C15 H15 N3 O S	323.05	2.19133e+06	3.28744e+06	2.18384e+06	1.97606e+06	2.82467e+06	5.15719e+06	1.60967e+06	1.00705e+06	1.05091e+06	1.93812e+06	2.40262e+06	2.61068e+06	1.23945e+06	1.84294e+06	1.93625e+06	2.46949e+06	1.63352e+06	2.35971e+06	2.9219e+06	1.04684e+06	2.29168e+06	1.90456e+06	948734	1.92814e+06	1.85381e+06	2.02245e+06	1.88584e+06	2.30715e+06	1.77597e+06	2.43234e+06	896572	831953	1.6635e+06	2.872e+06	2.75329e+06	3.70651e+06	2.0952e+06	2.19979e+06	1.92446e+06	3.21467e+06	2.21851e+06	1.76101e+06	8.19924e+06	3.03474e+06	2.00372e+06	1.4941e+06
Com_20815_pos	4-methyl-3-(methylthio)-5-undecyl-4H-1,2,4-triazole	C15 H29 N3 S	304.141	895641	2.79447e+06	1.50426e+06	1.52741e+07	2.88682e+06	1.02556e+06	3.32925e+06	2.52874e+06	1.85148e+06	2.22829e+06	2.25194e+06	2.62275e+06	1.0408e+06	543447	1.96076e+06	844956	2.14451e+07	933751	1.12568e+06	6.79158e+07	1.09018e+06	725138	1.69288e+06	1.55524e+06	1.57747e+06	1.0411e+06	452060	1.50982e+06	1.76358e+06	2.20111e+06	1.68546e+06	3.51926e+06	402987	2.49589e+06	988231	2.18994e+06	926700	1.77252e+06	1.0369e+07	1.2128e+06	1.19939e+06	919503	3.76946e+06	869356	1.67171e+06	726381
Com_10485_pos	Theobromine	C7 H8 N4 O2	180.064	4.22651e+06	8.41096e+06	2.7952e+06	1.58037e+07	1.584e+07	3.96856e+06	1.75455e+07	1.49609e+07	6.56339e+06	1.34793e+07	3.60935e+06	2.9587e+06	2.32064e+06	3.80708e+06	8.26384e+06	2.84789e+06	1.72451e+07	1.96165e+07	8.65032e+06	3.57906e+06	2.70336e+06	3.03785e+06	9.40193e+06	7.36657e+06	2.98287e+06	4.71721e+06	5.62825e+06	2.0705e+06	3.81119e+06	5.08101e+06	1.85146e+07	2.48516e+06	1.73976e+07	3.05838e+06	1.63936e+07	2.24336e+06	5.95058e+06	3.83169e+06	3.79073e+06	3.3577e+06	2.17661e+07	3.32562e+06	2.72483e+06	3.75446e+06	2.58331e+06	1.38361e+07
Com_32238_pos	Xanthurenic acid	C10 H7 N O4	205.037	2.53275e+06	9.80471e+06	3.35976e+06	3.26846e+06	3.25964e+06	4.21613e+06	1.01809e+07	7.93516e+06	4.40611e+06	3.35849e+06	1.14568e+06	1.03843e+07	7.72054e+06	1.43268e+07	1.57011e+07	952101	8.05217e+06	2.3796e+07	1.83687e+06	1.43709e+07	3.20419e+06	1.63546e+06	1.46338e+07	1.49964e+07	6.40741e+06	1.35437e+06	1.01975e+06	1.73406e+06	1.60519e+06	3.75646e+06	1.01626e+07	5.19311e+06	1.65529e+06	5.9367e+06	2.02036e+06	1.30763e+06	1.40249e+06	973212	1.25066e+07	8.53236e+06	1.27357e+06	3.08764e+07	1.88006e+06	1.81928e+06	2.53341e+06	4.42886e+06
Com_66830_pos	Leukotriene B4 Ethanolamide	C22 H37 N O4	401.259	757076	846146	496745	4.13848e+06	839334	538683	1.0894e+06	715843	1.35123e+06	1.07608e+06	1.05184e+06	1.65825e+06	2.81182e+06	644368	675413	1.29523e+06	1.22199e+06	1.35319e+06	709317	1.49069e+06	1.35408e+06	1.31351e+06	789638	3.18198e+06	2.94179e+06	8.75139e+06	994349	1.90113e+06	808114	2.32317e+06	2.01965e+06	949106	2.94527e+06	722704	640902	564324	311849	395434	2.7552e+06	415531	1.48349e+06	444162	377676	668415	475268	486976
Com_27798_pos	N1-(5-methylisoxazol-3-yl)-2-tetrahydro-1H-pyrrol-1-ylacetamide	C10 H15 N3 O2	187.131	3.27231e+06	1.4524e+06	1.57292e+06	1.11337e+06	1.5851e+06	2.00073e+06	977903	998257	1.34488e+06	1.58388e+06	2.01329e+06	699287	1.31982e+06	610395	1.23533e+06	688186	1.34152e+06	1.83893e+06	1.07313e+06	805859	749779	911449	830016	5.62455e+07	830066	379495	902907	2.10968e+06	849079	815881	656963	479979	2.14906e+06	662329	684881	3.51961e+06	1.0891e+06	659252	908167	2.00016e+06	749195	640842	1.1442e+07	767580	645422	788610
Com_124458_pos	5-phenyl-3-(phenylmethylene)furan-2(3H)-one	C17 H12 O2	248.083	115406	209625	155151	209615	203961	123112	258243	278539	231530	230230	138852	258438	261829	158478	162854	380767	1.24042e+06	211708	138970	273216	907464	2.40261e+06	188625	374760	331358	104713	145598	215717	304171	259076	383504	285084	163513	278042	170422	181410	168254	154288	1.04788e+06	256706	211964	188465	141325	116990	379339	145984
Com_1444_pos	16-Heptadecyne-1,2,4-triol	C17 H32 O3	306.216	2.28277e+06	1.79846e+06	9.26458e+06	4.71048e+06	5.40097e+06	3.1557e+06	3.88893e+07	1.20019e+06	4.19151e+06	7.69678e+06	1.13245e+06	839479	1.30081e+09	489609	1.15307e+07	814504	2.16949e+06	2.21424e+06	648755	1.63417e+06	2.56058e+06	6.70009e+06	8.2049e+06	790252	1.03441e+07	1.41605e+06	482327	2.19035e+07	513945	7.21373e+06	1.9499e+06	6.31798e+06	2.55474e+07	553727	464766	747770	372004	1.11426e+06	1.56223e+06	707818	1.33886e+06	1.93517e+06	2.44549e+06	1.10399e+06	346336	1.53897e+06
Com_28256_pos	(2S)-2-(2-hydroxypropan-2-yl)-2H,3H,7H-furo[3,2-g]chromen-7-one	C14 H14 O4	246.088	634155	883903	498855	1.12028e+06	4.59573e+06	557411	2.40294e+06	2.00815e+06	675320	4.05208e+07	2.32275e+06	1.02227e+06	1.17589e+06	402098	1.12469e+06	575894	2.88006e+06	944761	488251	943105	1.41547e+06	1.37775e+06	3.84885e+06	746469	2.25936e+06	479456	1.19432e+06	875262	1.31997e+06	1.02582e+06	1.25564e+06	690784	607098	650196	565449	739638	875461	718655	1.29567e+06	1.64107e+06	580141	1.09273e+06	919064	700905	1.22608e+06	2.32588e+06
Com_8603_pos	2-piperidinophenyl 4-(acetylamino)-3-chlorobenzenesulfonate	C19 H21 Cl N2 O4 S	408.089	187220	1.28014e+06	237363	707843	444838	272206	378215	809704	456451	1.99283e+08	4.24976e+06	455707	395937	9.08236e+07	316507	654788	788384	280970	286652	430214	316259	358041	439981	348139	445829	217659	175247	281867	583643	480243	321514	206656	502681	397333	387728	300500	633494	229024	416346	366760	344740	324600	280118	2.06982e+06	445576	227984
Com_66949_pos	WLK	C23 H35 N5 O4	427.257	453522	2.08045e+06	1.47076e+06	920216	2.70047e+06	5.7318e+06	1.01494e+06	6.29918e+06	4.48452e+06	980312	2.69179e+06	419778	1.12216e+06	543930	9.03835e+06	1.584e+06	3.15139e+06	755014	2.71213e+06	1.90994e+06	6.60531e+06	1.04178e+07	612963	3.65149e+06	524025	4.83207e+06	4.37839e+06	2.93167e+06	4.43515e+06	2.2258e+06	1.19759e+06	1.6245e+06	471717	5.60227e+06	1.54686e+06	3.76589e+06	1.62812e+06	2.9284e+06	2.68449e+06	1.06863e+06	3.15968e+06	1.49037e+06	583517	1.75657e+06	1.52532e+06	5.08508e+06
Com_84966_pos	1,2-di(1-phenylethylidene)hydrazine	C16 H16 N2	236.13	104779	1.1266e+06	143184	149981	3.20653e+06	152332	1.86746e+06	487440	224243	6.60433e+06	434210	204873	158246	231620	165028	246704	7.72605e+06	199894	153099	146232	141684	154453	1.54565e+06	179803	218370	84016.2	162225	117716	2.51153e+06	498468	142462	230360	744891	140229	146145	138964	529701	152834	154455	182350	117886	213713	115273	118630	173713	145214
Com_30153_pos	4-(β-D-Glucopyranosyloxy)benzyl 4,5-dideoxy-3-C-methylpentonate	C19 H28 O10	433.198	5.44376e+06	8.58533e+06	3.81713e+06	1.5012e+06	4.93576e+06	2.92494e+06	1.45429e+06	9.36233e+06	5.06609e+06	3.16186e+06	2.03938e+06	1.55362e+06	1.49839e+06	3.85317e+06	3.40167e+06	4.54344e+06	3.30757e+06	2.84871e+06	3.9824e+06	2.43359e+06	1.27633e+06	2.03823e+06	2.58286e+06	3.14456e+06	1.46647e+06	1.12225e+06	2.41821e+06	4.52863e+06	5.77425e+06	3.4251e+07	3.36594e+06	9.2871e+06	490241	7.86903e+06	2.79786e+06	1.14251e+07	3.34663e+06	1.60772e+07	880104	5.72504e+06	1.88839e+06	3.74518e+06	1.50538e+07	2.60304e+06	5.44026e+06	5.37734e+06
Com_6245_pos	2-(4-chlorophenyl)-2-oxoethyl 2,6-bis(trifluoromethyl)benzoate	C17 H9 Cl F6 O3	410.009	374804	2.01103e+06	409512	648238	869933	621679	618130	1.26545e+06	1.16865e+06	769016	291490	1.12005e+06	655329	848640	406184	555817	1.3058e+06	1.66192e+07	453363	543295	2.92503e+08	2.94389e+06	600090	694027	702183	572393	296100	1.89011e+07	1.0374e+06	680609	1.65212e+06	3.28981e+06	1.62678e+08	1.32256e+06	718994	647645	1.49523e+06	539302	694681	1.3821e+08	5.2104e+06	4.34536e+06	552015	4.29448e+06	1.38742e+06	397760
Com_147380_pos	IQH	C17 H28 N6 O5	396.205	44214.1	38812.2	53998.3	94880.4	74309.7	67104.8	116401	98214.5	104145	87705.3	60239.7	74150.4	102790	55038	82181.1	59866.6	184538	74292.5	87074.3	71097.5	89213.4	63328.4	75729.6	114851	139641	50097.1	89064.2	81122.2	93545.8	89733.6	90903.3	56853.6	154873	57573.2	59240	56113.5	55362.8	98741	79598.6	68227.2	67234.7	59489.2	86516.1	47094.2	76642.9	50312.4
Com_117234_pos	Colchicoside	C27 H33 N O11	547.204	89402.8	54071.4	69679.6	108140	128433	87381	90864.8	118175	97353.8	2.96062e+06	70332.5	274971	73932.5	58504	87020.7	67314.7	160603	106284	864066	219026	87378.9	81450.6	95324.4	119923	154377	62509	414115	65526.3	1.03968e+06	90697.8	88630.9	70201.5	664179	86514.6	71105.5	67554.1	77432.2	123827	88463.4	96073.9	305277	95157.1	88917	60773.9	101419	88272.6
Com_96661_pos	1,7-bis(3,4-dihydroxyphenyl)heptan-3-one	C19 H22 O5	330.143	281773	256075	547927	3.80459e+06	647545	382732	538108	422478	1.03631e+06	745280	236625	2.3523e+06	853419	541871	225528	403217	715767	559069	239410	357899	988966	856278	321814	478031	372373	195428	1.5949e+06	3.54946e+06	632313	2.98548e+06	411755	216628	352149	267472	259394	370615	243156	402477	261063	642914	165142	253096	321380	214740	589045	328982
Com_129098_pos	2-(cyclopropylcarbonyl)-3-(4-fluoroanilino)acrylonitrile	C13 H11 F N2 O	268.036	2.09342e+06	1.35309e+06	295937	487003	490494	331065	386061	573604	445325	493117	210321	485339	385295	263802	266332	541808	755104	299239	301095	434391	336823	409405	270685	356045	469390	195504	200106	300195	549728	386580	341718	238495	311723	355083	412939	378240	361054	252263	443418	485342	217115	265122	307453	1.39486e+06	469294	289203
Com_44116_pos	6-anilino-1,3-dimethyl-1,2,3,4-tetrahydropyrimidine-2,4-dione	C12 H13 N3 O2	231.1	343886	3.84465e+06	372832	9.56316e+06	2.5636e+06	2.13915e+06	1.84832e+06	1.81179e+07	1.96309e+06	1.30033e+06	356461	4.45318e+06	304522	1.70242e+06	1.11302e+07	1.63623e+07	2.62916e+07	3.27521e+06	7.82345e+06	2.23942e+06	4.26655e+06	307874	1.56967e+07	1.25411e+07	3.01358e+06	1.33644e+06	543692	643749	423419	1.92138e+07	7.48836e+06	4.48105e+06	3.88628e+06	2.93166e+06	224071	4.64172e+06	1.68821e+07	1.78056e+06	3.07308e+06	727669	957423	2.75224e+06	163532	973317	1.49809e+06	1.028e+06
Com_40845_pos	Lagochilin	C20 H36 O5	339.228	4.47344e+06	1.17769e+07	5.27896e+06	3.39938e+06	5.67417e+06	6.41278e+06	1.02791e+07	2.12853e+07	3.13908e+06	7.20093e+06	3.52761e+06	1.25392e+07	3.7861e+06	5.60507e+06	1.40689e+07	2.97869e+06	5.41404e+06	8.3847e+06	8.70643e+06	1.06625e+07	3.8836e+06	1.52338e+07	1.51974e+07	5.76647e+06	2.00819e+06	2.34213e+06	3.64093e+06	9.3949e+06	4.50108e+06	1.42762e+07	3.13226e+06	6.83442e+06	1.00072e+06	4.64609e+06	2.9235e+06	6.01113e+06	1.11481e+07	3.44461e+06	7.13027e+06	9.75423e+06	3.257e+06	1.62559e+07	4.78121e+06	2.27667e+06	7.32482e+06	4.41818e+06
Com_40704_pos	4'-Methoxy-α-ethylaminovalerophenone	C14 H21 N O2	235.156	86027.2	2.9649e+06	239146	3.89407e+06	848094	886267	7.35724e+06	1.87045e+06	3.41063e+06	667377	163407	937661	1.66333e+07	142249	363531	412966	1.18995e+07	2.00913e+06	2.39299e+06	973499	3.60191e+06	7.51661e+06	169206	194384	325468	157815	160237	4.18489e+06	238836	2.17437e+07	4.96319e+06	6.25849e+06	158114	125473	120023	205805	195720	230885	3.35413e+06	144022	220683	134976	111674	219883	687994	127472
Com_43493_pos	L-Dopa	C9 H11 N O4	197.068	1.81505e+06	1.57321e+06	6.61904e+06	2.71755e+06	2.42829e+06	1.57864e+06	3.45138e+06	2.27393e+06	1.81492e+06	2.11358e+06	1.12554e+06	2.67243e+06	2.78903e+06	1.24069e+06	2.18512e+06	1.45201e+06	8.64327e+06	2.16537e+06	2.3414e+06	2.58927e+06	8.90076e+06	1.58981e+06	3.36003e+06	1.67413e+06	2.28219e+06	1.11153e+06	1.61623e+06	1.48645e+06	2.39305e+06	2.44631e+06	2.80474e+06	1.76908e+06	1.56975e+07	1.35913e+06	1.33183e+06	946391	1.27789e+06	2.11914e+06	1.15935e+07	2.1109e+06	1.20465e+06	1.42435e+06	1.92949e+06	1.2476e+06	2.07668e+06	1.8557e+06
Com_60935_pos	3-(dimethylamino)-1-[4-(phenylsulfonyl)phenyl]prop-2-en-1-one	C17 H17 N O3 S	315.092	2.47582e+06	6.09119e+06	6.96132e+06	1.49107e+07	1.52219e+06	1.46648e+06	3.54889e+06	3.34685e+06	1.46257e+06	2.07295e+06	766327	1.65834e+06	8.35298e+06	2.2275e+06	1.18381e+07	1.30626e+06	1.00774e+06	2.42722e+06	2.69806e+06	7.71419e+06	1.87736e+06	8.71987e+06	1.65382e+06	1.40023e+06	1.20898e+06	788062	2.20265e+06	1.80119e+06	3.49436e+06	2.91764e+06	4.86727e+06	675411	3.00102e+06	1.13309e+06	276531	1.41122e+06	1.25119e+06	914628	3.02178e+06	1.50653e+06	354944	875465	594965	401259	3.54582e+06	1.53756e+06
Com_40457_pos	ACar 19:0	C26 H52 N O4	441.381	851661	346435	932747	472840	1.05675e+06	501181	609777	633354	578481	584563	2.53446e+06	531008	566974	486873	2.29089e+06	2.71308e+06	729568	475284	446446	7.12211e+06	475430	1.05398e+06	534899	795894	524732	1.96955e+06	812470	863077	2.24042e+07	377157	717690	1.82244e+06	1.34925e+06	424209	1.09824e+06	711679	441627	1.4912e+06	2.18392e+06	1.7439e+06	950199	1.23525e+06	485084	3.68032e+06	810318	309740
Com_56683_pos	Oleoyl-L-alpha-lysophosphatidic acid	C21 H41 O7 P	436.258	5.41955e+06	1.39337e+06	2.11433e+06	2.26017e+06	2.34599e+06	2.02895e+06	1.96477e+06	3.00095e+06	1.91586e+06	1.92685e+06	3.64405e+06	2.87377e+06	3.44999e+06	2.10532e+06	1.76844e+06	3.79291e+06	2.67225e+06	2.86385e+06	1.65943e+06	1.61876e+06	3.88592e+06	2.00463e+06	1.66813e+06	2.93016e+06	2.04158e+06	1.16405e+07	1.3202e+06	3.34351e+06	1.88375e+06	2.14485e+06	2.11506e+06	1.51982e+06	1.9956e+06	1.13756e+06	4.61592e+06	3.97469e+06	2.15739e+06	3.14826e+06	1.53157e+06	1.28472e+06	7.43056e+06	1.46399e+06	3.27595e+06	1.96093e+06	1.24775e+06	1.32195e+06
Com_1151_pos	ACar 18:2	C25 H46 N O4	423.334	6.04646e+07	8.35812e+06	1.08617e+07	818450	1.08838e+08	3.08334e+07	508251	4.32343e+07	1.50543e+06	3.75677e+06	7.40565e+08	4.6156e+06	8.98452e+07	3.12155e+07	1.45035e+08	1.67393e+09	4.98808e+07	2.66356e+07	1.45979e+08	3.6555e+07	1.63593e+08	3.15776e+07	5.30462e+06	4.86422e+07	674531	1.32443e+09	3.14018e+08	6.26016e+07	1.58267e+07	2.25873e+06	4.66368e+06	3.84385e+07	1.31036e+09	1.53093e+07	5.98079e+07	1.8615e+08	2.00756e+07	2.38645e+07	9.36808e+06	2.80359e+08	7.33328e+08	2.14245e+07	829681	3.39604e+08	3.22326e+07	1.802e+06
Com_103227_pos	PC (14:1e/10:0)	C32 H64 N O7 P	605.441	1.59612e+06	975147	484845	375752	2.16016e+06	3.10213e+06	247525	262498	294319	247652	3.65952e+06	537906	1.44869e+06	179855	1.67475e+06	525744	376242	252543	224469	326505	265857	565304	284455	1.94673e+06	175890	3.56182e+06	1.91254e+06	714254	231408	188492	400265	178523	2.23785e+06	267483	199624	144798	373727	258934	231219	542800	542139	867066	246740	230782	209336	548496
Com_36028_pos	(11E,15Z)-9,10,13-trihydroxyoctadeca-11,15-dienoic acid	C18 H32 O5	350.206	7.84514e+06	7.50162e+06	9.2826e+06	8.68123e+06	1.29464e+07	1.20244e+07	9.56663e+06	9.54428e+06	9.75731e+06	9.54853e+06	1.22341e+07	1.40721e+06	4.84442e+06	6.20455e+06	7.86413e+06	2.94011e+06	9.14963e+06	1.82182e+07	7.77915e+06	7.1135e+06	7.74351e+06	547362	5.21754e+06	1.04299e+07	6.78427e+06	4.85543e+06	6.7174e+06	1.90744e+07	5.24077e+06	2.89983e+06	4.8635e+06	2.53455e+06	1.22366e+06	7.99521e+06	6.02319e+06	9.54929e+06	7.33638e+06	7.77423e+06	3.61621e+06	2.65744e+07	5.35304e+06	6.0257e+06	4.94107e+06	4.94149e+06	6.53366e+06	1.01542e+07
Com_7362_pos	Testosterone undecanoate	C30 H48 O3	456.359	8.47279e+06	1.89494e+07	3.60743e+07	3.18934e+07	2.35515e+07	1.30087e+07	6.27552e+07	6.75413e+07	4.63055e+07	1.39616e+07	3.07386e+06	1.89075e+07	2.96627e+07	1.63951e+07	5.38598e+07	7.22975e+07	3.8025e+07	2.65256e+07	3.51109e+07	1.24243e+08	5.87091e+07	9.61985e+06	6.37993e+07	3.94747e+07	2.01515e+07	5.70621e+06	1.26724e+08	6.10297e+07	2.10523e+07	5.14427e+07	1.70326e+08	3.45993e+07	4.64755e+06	5.7763e+07	8.20493e+06	1.59338e+07	3.29736e+07	1.86517e+07	2.20895e+08	1.2775e+07	9.12594e+06	1.89811e+07	1.81215e+07	1.82278e+07	1.86107e+07	7.4626e+07
Com_27356_pos	Fucoxanthin	C42 H58 O6	658.42	1.95435e+06	3.32228e+06	2.60996e+06	6.3113e+07	6.20909e+06	1.89638e+06	4.21871e+06	5.10221e+06	4.04465e+06	4.78485e+06	767766	2.36561e+06	3.82807e+06	3.05649e+06	5.30323e+06	879693	4.20986e+06	3.25203e+06	5.40964e+06	3.41551e+06	5.19922e+06	1.77185e+06	2.43366e+06	9.81402e+06	4.06457e+06	847639	3.02498e+06	3.41339e+06	3.45398e+06	1.70272e+06	3.1434e+06	2.18025e+06	1.03957e+06	2.66095e+06	2.5764e+06	1.55024e+06	3.92851e+06	1.77325e+06	2.07223e+06	3.4189e+06	841450	3.20902e+06	1.26962e+06	1.56734e+06	3.06859e+06	3.46666e+06
Com_724_pos	PC (14:0e/2:0)	C24 H50 N O7 P	495.331	9.57574e+07	5.71752e+07	2.44403e+08	1.03382e+07	3.7752e+08	3.6331e+08	3.01144e+06	7.15289e+06	1.80704e+07	2.18885e+07	7.81494e+08	2.53019e+07	3.52693e+07	4.30215e+07	5.53431e+07	1.27746e+08	1.36263e+08	8.43204e+07	3.3602e+07	4.95918e+07	1.38039e+07	7.18769e+08	3.38472e+07	1.93641e+08	1.29381e+08	2.71788e+09	3.10668e+08	3.45296e+07	2.52615e+08	8.71521e+06	1.27566e+07	2.23047e+07	3.20025e+08	9.71552e+07	9.93616e+07	2.87177e+08	1.98599e+07	4.41502e+07	4.14003e+07	1.11756e+08	9.47421e+07	4.37688e+07	1.99349e+07	4.45509e+07	6.2014e+07	3.3197e+06
Com_27109_pos	13-HPODE	C18 H32 O4	312.229	1.39382e+07	1.00382e+07	7.45706e+06	6.19985e+06	1.72238e+07	5.38134e+06	1.67747e+07	2.68736e+07	1.07571e+07	1.0748e+07	3.09525e+06	8.35497e+06	9.5422e+06	6.30007e+06	1.23261e+07	8.58035e+06	9.70555e+06	5.36188e+06	7.39707e+06	9.86217e+06	1.08844e+07	5.20144e+06	4.99038e+06	8.66288e+06	1.64021e+07	2.22766e+06	7.69317e+06	5.50987e+06	4.05002e+06	3.9746e+06	1.55416e+07	7.58025e+06	3.02187e+06	4.5947e+06	4.29912e+06	7.91971e+06	5.42982e+06	1.95693e+06	4.4243e+06	3.98405e+06	4.67217e+06	3.98747e+07	5.10294e+06	3.08811e+06	1.25998e+07	5.53855e+06
Com_47900_pos	Naratriptan	C17 H25 N3 O2 S	335.158	104472	1.68824e+06	1.67346e+06	170530	328345	595322	447601	398804	451270	359598	129144	652725	2.19745e+06	650429	737804	180449	444530	697500	205944	742808	198009	337421	662937	172788	1.97047e+07	108386	145307	94086.6	7.58206e+06	326341	142921	269926	186648	1.45371e+06	116930	271649	113124	171207	377548	391195	416218	5.0324e+06	165870	163447	304803	291792
Com_94184_pos	β-Lapachone	C15 H14 O3	220.112	309082	597850	435909	1.83584e+06	702219	446669	889251	970849	797891	1.02309e+06	432742	1.12869e+06	1.2143e+06	415376	589650	546657	1.23968e+06	557754	444412	854429	1.39262e+06	753614	555340	7.16729e+06	1.36346e+06	335394	411423	976356	913416	809789	761313	504687	725428	577739	410786	621975	430663	441899	1.4008e+06	1.04587e+06	607474	3.09763e+06	931222	2.43673e+06	1.0557e+06	458506
Com_25701_pos	PC (18:3e/6:0)	C32 H60 N O7 P	601.408	570988	2.37886e+06	2.18e+06	1.53558e+07	7.42415e+06	1.92434e+06	4.9153e+06	1.87494e+07	5.25666e+06	7.44497e+06	534342	1.09405e+06	4.17482e+06	5.57632e+06	2.88894e+07	1.2185e+06	1.65712e+06	1.08772e+06	1.32273e+06	2.50603e+06	4.34223e+06	797222	386966	2.43095e+06	1.89701e+06	515278	2.20707e+06	1.13101e+06	1.28131e+06	737203	2.40633e+06	1.02603e+06	340368	410940	675271	650590	461134	736885	593308	518066	524843	1.02157e+06	1.09443e+06	747420	943005	556735
Com_18589_pos	4-[1-(dimethylamino)ethylidene]-2-phenyl-1,3-oxazol-5(4H)-one	C13 H14 N2 O2	252.085	100268	4.11935e+06	192952	3.27023e+06	9.37205e+06	144666	7.41926e+06	2.10365e+07	3.36992e+06	2.80164e+07	565403	2.08829e+06	1.95947e+06	881718	6.51528e+06	329565	2.27022e+06	2.48631e+06	7.22218e+06	3.24955e+06	1.11041e+07	224475	382917	302515	231309	276598	1.0246e+07	2.14424e+06	480249	222313	7.5892e+07	1.91759e+06	4.14138e+06	195498	2.97056e+07	123479	3.7989e+06	155367	6.1247e+06	417130	477661	146006	193440	1.46073e+06	990929	271216
Com_36795_pos	JWH 019 N-(6-hydroxyhexyl) metabolite	C25 H25 N O2	371.193	199208	1.79829e+06	234121	565470	1.08222e+06	288171	793191	808642	1.40795e+06	3.8953e+06	827870	862321	821772	480429	701055	393790	1.94688e+06	412843	829013	377944	458387	621742	302401	934307	348563	360790	459912	517479	1.43215e+06	1.89462e+06	633250	2.18069e+07	1.189e+06	399130	514650	5.85131e+06	279920	259271	800579	565769	488430	951023	1.19268e+07	189358	596002	264201
Com_82394_pos	(2E)-N-(4-acetamidobutyl)-3-(4-hydroxy-3-methoxyphenyl)prop-2-enamide	C16 H22 N2 O4	306.156	596443	1.24051e+06	1.07529e+06	1.01217e+06	1.72703e+06	2.88031e+06	2.65285e+06	2.0604e+06	2.02122e+06	2.04369e+06	715556	1.34467e+06	2.0374e+06	2.00894e+06	1.71951e+06	2.44503e+06	4.04354e+06	1.42483e+06	1.83875e+06	957072	1.48181e+06	1.60028e+06	6.90007e+06	1.19017e+06	1.68737e+06	2.62433e+06	826276	2.3164e+06	3.80675e+06	1.66291e+06	2.92389e+06	3.4988e+06	602879	1.09734e+06	744075	883076	1.15003e+06	1.09506e+06	1.22331e+06	693546	4.20141e+06	978915	1.02811e+06	1.42385e+06	2.09246e+06	1.00561e+06
Com_80132_pos	3-[(1-benzyl-4-piperidyl)amino]-2-(4-methoxybenzoyl)acrylonitrile	C23 H25 N3 O2	375.188	33834.9	56912.4	147936	246671	455237	309689	133374	169086	691651	203724	243368	92993.9	585527	1.04046e+06	133466	1.78076e+06	205040	206544	165207	78119.3	243889	64121	50292.3	357950	91757.3	128301	6.36006e+06	107505	886972	1.35158e+06	131557	71099.5	748179	42098.6	285950	73695.6	66615.6	557429	166830	494631	76281.4	37481.9	188546	194812	145164	72223.5
Com_40717_pos	ACar 16:5	C23 H36 N O4	389.254	285253	9.22899e+06	1.63449e+06	2.0969e+06	3.93685e+06	2.60944e+06	2.31456e+06	4.15061e+06	2.82013e+06	3.46642e+06	8.97602e+06	1.01356e+06	4.58279e+06	1.20324e+06	1.83695e+06	1.64218e+06	26637	1.6176e+06	2.44383e+06	1.60357e+06	3.26526e+06	1.11128e+07	1.28464e+06	887772	1.64916e+06	798543	1.23125e+06	759786	1.35099e+06	1.67967e+06	1.55258e+06	822833	2.19602e+07	848093	906520	1.38955e+07	713164	1.00819e+06	961381	985039	263782	2.37456e+06	1.17328e+06	1.45088e+06	1.35342e+06	1.03803e+06
Com_98313_pos	Vitamin U	C6 H14 Cl N O2 S	199.044	649392	619240	1.32631e+06	738003	1.4066e+06	6.36204e+06	1.04646e+06	1.75283e+06	741456	797404	655626	3.0125e+06	577967	527989	1.79769e+06	627244	1.10606e+06	1.34617e+06	869227	989372	1.48253e+06	1.49165e+06	979911	1.80709e+06	1.04714e+06	356353	629336	590395	2.28166e+06	2.35097e+06	668644	454853	1.42494e+06	1.04993e+06	559649	1.01152e+06	843003	1.80048e+06	843566	2.73555e+06	430601	1.08574e+06	1.13871e+06	651690	645832	1.01427e+06
Com_4001_pos	MMK	C16 H32 N4 O4 S2	195.086	3.22521e+07	3.81051e+06	2.12942e+07	4.35595e+07	7.90169e+06	2.22442e+07	3.91184e+07	1.72096e+07	1.24519e+07	1.31607e+07	8.76549e+06	3.22692e+07	1.52852e+07	1.4835e+07	5.70356e+07	2.52131e+06	5.43168e+07	1.24144e+07	1.01382e+07	2.69042e+07	8.42497e+07	2.89083e+07	1.3174e+07	4.23231e+07	5.45607e+08	5.57709e+06	4.94549e+07	8.59898e+07	1.21819e+07	7.21099e+06	2.0439e+07	7.5442e+06	7.83184e+06	6.70348e+06	9.33394e+06	1.18716e+07	2.16883e+06	2.96646e+07	1.18553e+07	1.0352e+07	1.2218e+07	5.00047e+06	5.57338e+06	3.14893e+06	2.03528e+07	8.32423e+06
Com_18555_pos	5,6-dimethyl-3-[5-(trifluoromethyl)pyridin-2-yl]-1,2,4-triazine	C11 H9 F3 N4	254.076	794913	3.01582e+06	1.60061e+06	3.83447e+06	3.67797e+06	1.1057e+06	5.09887e+06	3.65083e+06	1.58445e+06	3.40422e+06	677620	4.54076e+06	3.45214e+06	1.28855e+06	2.07042e+06	805930	8.65906e+06	2.41596e+06	1.6739e+06	5.75244e+06	3.68509e+06	1.57214e+06	3.12571e+06	3.67285e+06	3.5655e+06	331085	1.47964e+06	3.08175e+06	2.5251e+06	3.07751e+06	2.81791e+06	2.78756e+06	1.87821e+06	1.41783e+06	1.33718e+06	686487	7.31459e+06	2.36384e+06	3.73688e+06	5.1876e+06	406429	1.60788e+06	2.33262e+06	1.16642e+06	2.37031e+06	1.82682e+06
Com_122463_pos	4-(4-chlorophenyl)-2-(3-pyridyl)-1,3-thiazole hydrobromide	C14 H9 Cl N2 S	234.058	2.4214e+06	678239	949906	1.33913e+06	948640	1.29644e+06	1.10063e+06	741573	610680	1.01309e+06	910636	1.74523e+06	963720	548946	631907	668173	1.15298e+06	821663	1.00266e+06	927141	1.29313e+06	905370	818854	1.03278e+06	1.19044e+06	554277	727047	637080	1.19098e+06	2.37161e+06	767475	609729	1.5101e+06	897194	617664	537845	775292	802668	544386	955266	572554	1.1278e+06	393332	491305	570382	1.32675e+06
Com_31754_pos	Azilsartan	C25 H20 N4 O5	438.137	371922	1.8443e+06	406363	643253	863243	616898	613377	1.34756e+07	2.87793e+07	759368	289248	906097	650289	8.91317e+06	403060	551542	1.15699e+07	7.61847e+06	447804	9.13505e+06	855591	2.11768e+07	595476	1.70571e+07	657231	1.64654e+07	293823	511101	1.02942e+06	653617	1.48199e+06	2.9366e+06	431766	2.18336e+07	2.74057e+07	642664	1.86383e+07	535155	1.66521e+07	997055	2.89334e+06	4.05832e+06	547770	3.1583e+06	1.87009e+07	394702
Com_107366_pos	3,4-Dimethoxy-α-pyrrolidinopentiophenone	C17 H25 N O3	291.182	91251.1	981148	127736	130617	173815	139727	155852	194027	209565	266814	150112	331962	566370	221677	701227	150300	317628	122012	228471	466357	136926	348156	164990	190286	169418	72990	158257	126049	231995	312009	158580	200618	261086	125174	186453	116565	264994	141458	158620	165647	123536	289974	103507	149336	3.28254e+06	126465
Com_90891_pos	2-(tert-butyl)-1,3-thiazolane-4-carboxylic acid	C8 H15 N O2 S	189.082	194462	94674.9	89320.8	515751	127856	94834.4	137303	118995	377188	195032	89067.5	124518	213442	70362.9	813331	356795	275762	124076	122757	141994	394058	102976	177948	162774	1.17045e+06	89757.3	165766	92050.7	174062	2.16975e+06	106168	173300	133162	91867.3	88036.5	935292	92492.4	161626	123397	100952	129681	83222.7	79144.6	95353.1	332238	141160
Com_62103_pos	EQH	C16 H24 N6 O7	394.161	376258	2.37155e+06	2.45756e+06	905321	3.07757e+06	1.3748e+06	7.04267e+06	1.82415e+06	1.0763e+07	915882	361441	988251	751781	3.17343e+06	876058	624221	1.28898e+06	1.51102e+06	523096	2.26213e+06	881622	789639	1.53221e+06	1.10037e+06	5.3236e+06	347308	1.11327e+06	554795	1.32675e+06	838876	1.57606e+06	3.64105e+06	1.58026e+06	688159	1.14688e+06	684854	497541	1.26719e+06	1.735e+06	1.12516e+07	702719	1.12757e+06	744879	661335	1.12828e+06	659635
Com_74932_pos	N2,N2,6-trimethyl-1,3,5-triazine-2,4-diamine	C6 H11 N5	153.101	213284	84301	116028	207672	202278	157200	203616	185317	4.30387e+06	295644	387507	959398	316526	1.49813e+06	358964	826368	2.77958e+06	826998	571339	672845	934398	524052	622777	587536	534363	471021	593310	326959	536420	469355	2.02509e+06	436104	512762	504905	362862	364565	1.0954e+06	536749	353178	390424	347880	2.90328e+06	569866	993566	799647	2.54569e+06
Com_20872_pos	4,6,8-trihydroxy-7-methoxy-3-methyl-3,4-dihydro-1H-2-benzopyran-1-one	C11 H12 O6	262.044	1.59393e+06	3.77485e+06	4.35235e+06	2.22561e+07	2.6202e+06	4.58394e+06	2.94812e+06	1.44083e+06	1.37922e+07	316382	3.3622e+06	1.68126e+06	1.79119e+07	4.58903e+06	706960	188592	812467	8.88569e+06	416112	4.0968e+06	1.08588e+07	5.27876e+06	4.50498e+06	9.81956e+06	6.71138e+07	1.26458e+06	426029	3.78408e+06	355958	5.5077e+06	4.4881e+06	6.07195e+06	223887	210756	330208	1.46868e+07	292221	7.1412e+06	366382	4.29679e+06	2.23256e+06	2.25258e+07	2.89747e+06	1.65138e+07	8.80906e+06	1.92952e+07
Com_103840_pos	Linolelaidic Acid (C18:2N6T)	C18 H32 O2	280.239	1.57951e+06	744836	570729	844269	833812	564909	1.54704e+06	1.14477e+06	750092	373266	525513	4.57747e+06	1.24626e+06	662877	2.33401e+06	1.06385e+06	1.06592e+06	713282	573614	918235	1.40422e+06	604059	1.00914e+06	1.42889e+06	2.26823e+06	532306	960052	718490	569664	455553	1.63958e+06	528921	667181	552886	529724	774005	374329	361839	336341	408674	640460	2.55117e+06	506386	384127	949171	1.06952e+06
Com_107458_pos	N-(8-methyl-8-azabicyclo[3.2.1]oct-3-yl)-4-nitrobenzamide	C15 H19 N3 O3	289.137	122014	105934	200351	174620	279391	786460	123046	521362	563460	116768	304180	141734	177595	91667.9	670160	228775	217483	146847	373485	121968	366571	341684	129085	274960	160023	429844	843382	799215	387977	139717	262853	180991	115170	488132	196957	502957	274871	937937	449194	130259	868244	148564	121328	82593.3	303705	175462
Com_49552_pos	PC (10:0/13:1)	C31 H60 N O8 P	605.418	4.10003e+06	765006	1.07778e+06	1.8267e+06	1.70566e+06	650509	1.89827e+06	882943	599689	1.11566e+06	596818	1.51983e+06	2.37761e+06	1.20549e+06	1.14336e+06	2.79771e+06	1.32968e+06	6.28867e+06	1.24239e+06	1.71842e+06	1.14157e+06	1.5607e+06	1.2186e+06	995548	1.20998e+06	461396	1.22654e+06	1.09934e+06	538278	902496	1.10572e+06	431465	2.45568e+06	8.17034e+06	1.18468e+06	500767	934965	676119	1.40434e+06	1.6273e+07	653384	1.80446e+06	449209	594276	766132	1.15688e+06
Com_115030_pos	5-methoxy-8,8-dimethyl-2-phenyl-4H,8H-pyrano[2,3-h]chromen-4-one	C21 H18 O4	334.115	209823	763925	498477	1.08029e+06	1.23992e+06	336376	1.94064e+06	1.50767e+06	1.0022e+06	1.68668e+06	280735	1.75662e+06	1.30735e+06	694535	751506	663151	4.82148e+06	897244	1.10652e+06	1.20646e+06	1.4017e+06	428355	2.08666e+06	1.45156e+06	1.06865e+06	116602	595431	475416	1.85999e+06	1.98336e+06	1.4573e+06	1.17698e+06	839211	1.06052e+06	502224	308529	633047	652936	2.05852e+06	1.50375e+06	361795	502918	1.20667e+06	423870	1.90594e+06	729198
Com_103451_pos	N-(9-oxodecyl)acetamide	C12 H23 N O2	213.172	162774	2.63039e+06	174161	1.16903e+06	312331	183365	3.16001e+06	413737	282736	473537	201214	473542	3.4548e+06	294015	203044	243652	888722	183679	196233	174508	504424	275047	414911	269215	302703	168873	217833	1.30786e+06	303596	355960	426898	420562	291324	198147	181517	196380	169041	193520	335945	340517	766642	337324	164173	252340	357307	160853
Com_23425_pos	(+)-ar-Turmerone	C15 H20 O	216.15	1.83331e+06	1.39862e+06	3.00002e+06	2.7664e+06	2.50182e+06	4.28395e+06	2.75837e+06	3.0764e+06	1.89077e+06	2.81711e+06	871697	1.91922e+06	4.33631e+07	1.65519e+06	2.78249e+06	1.61463e+06	2.14478e+06	1.90969e+06	1.81379e+06	2.00155e+06	4.41726e+06	2.44401e+06	2.37364e+06	1.62865e+06	2.81193e+06	640700	3.28025e+06	2.33118e+06	1.75518e+06	1.46859e+06	1.61091e+06	1.66378e+06	2.90941e+06	2.25505e+06	1.67755e+06	1.6357e+06	3.32535e+06	1.52917e+06	1.698e+06	1.42176e+06	627296	1.57851e+06	851479	1.41781e+06	1.31815e+06	1.98175e+06
Com_11356_pos	Cuminaldehyde	C10 H12 O	148.088	1.03372e+07	5.59347e+07	6.36213e+06	4.17041e+06	4.52159e+06	6.94035e+06	1.25581e+07	6.31315e+07	9.0332e+06	4.36774e+06	2.25345e+06	5.86968e+06	5.74554e+06	4.39064e+06	1.3298e+08	3.47426e+06	4.94932e+06	3.04447e+06	7.09965e+06	1.06335e+07	5.54114e+07	5.27584e+07	3.60067e+06	5.56511e+06	1.89086e+07	3.09673e+06	1.20848e+07	1.66239e+07	3.70502e+07	7.64996e+07	3.88259e+07	2.53952e+07	4.25765e+06	3.21176e+06	2.17777e+06	1.00498e+07	1.69829e+07	2.53665e+06	8.96338e+06	2.21902e+06	2.08489e+06	4.95164e+06	6.93076e+06	1.2979e+07	3.48821e+06	3.9199e+06
Com_61114_pos	Homo-Gamma-Linolenic Acid (C20:3)	C20 H34 O2	306.255	404707	2.53144e+06	1.46122e+06	3.71288e+06	709803	546761	1.1565e+06	893253	1.60052e+06	896526	2.04862e+06	1.27568e+06	1.56597e+06	2.10154e+06	1.1778e+07	385350	1.01357e+06	878989	784423	516718	1.5455e+06	955762	706921	519035	801339	312890	320435	2.59864e+06	1.02217e+06	893750	1.08484e+06	2.47553e+06	532650	2.47123e+06	487284	3.9657e+06	1.30164e+06	535699	810556	1.13302e+06	1.41684e+06	1.09432e+06	504822	539312	1.27951e+06	358102
Com_6678_pos	Glycylproline	C7 H12 N2 O3	172.084	3.73234e+07	5.71129e+07	8.46016e+07	7.47801e+07	1.20817e+08	7.68515e+07	8.66508e+07	6.09971e+07	3.11712e+07	8.3729e+07	2.37435e+07	1.37969e+08	6.61733e+07	1.42341e+08	7.89926e+07	1.78564e+07	4.37598e+07	3.94301e+07	6.24498e+07	3.71512e+07	5.23454e+07	7.17396e+07	5.61128e+07	5.78644e+07	7.89921e+07	1.81796e+07	4.50001e+07	1.27796e+08	6.82007e+07	1.1822e+08	5.55708e+07	5.64536e+07	5.48314e+07	3.38712e+07	4.16054e+07	4.62988e+07	3.3599e+07	4.2101e+07	2.48073e+08	4.99476e+07	3.44673e+07	2.50457e+07	2.30975e+07	2.86053e+07	6.32971e+07	2.43036e+07
Com_10267_pos	10b-methyl-1,5,6,10b-tetrahydroimidazo[2,1-a]isoquinolin-2(3H)-one	C12 H14 N2 O	202.11	73962.8	157748	121828	185052	289003	177023	326508	297258	1.59615e+08	245044	139032	157582	208935	120516	257822	304684	888535	1.32303e+06	159623	214705	171635	102042	9.12866e+06	171155	141016	79011.5	151836	204153	779751	163173	423305	256574	122457	118962	180968	116584	117582	156922	432476	111628	432917	109813	165747	124154	154085	78019.2
Com_83811_pos	2-{[2-(4-methylpiperazino)phenyl]methylene}hydrazine-1-carbothioamide	C13 H19 N5 S	277.133	315036	173706	876631	287711	981164	255022	3.80313e+06	1.51969e+06	289021	1.05076e+06	226649	2.49321e+06	326350	3.82494e+06	2.26815e+06	186365	3.77019e+06	1.93321e+06	255321	1.99432e+06	443609	235124	2.6571e+06	9.20787e+06	278442	174547	1.18803e+06	518488	474670	360318	404807	523234	968135	1.99523e+06	215681	196521	173209	293749	789581	2.48213e+06	287150	182217	209621	166562	219303	186960
Com_49502_pos	2-{[2-(3-cyano-2-pyridinyl)hydrazino]carbonyl}benzoic acid	C14 H10 N4 O3	282.07	97213	98865.3	132198	212454	307553	167815	290759	569670	156422	413118	349811	147300	203164	223433	192181	114903	339702	128269	151838	157767	152117	130452	344460	201799	201404	115863	142718	122796	328396	144452	137480	123851	200355	109490	147432	102528	818015	172490	162852	131783	153074	1.2854e+06	142050	83151.4	119920	1.17441e+06
Com_60446_pos	Capsaicin	C18 H27 N O3	305.198	231133	302062	405773	493525	427778	600148	494477	366943	850569	473739	987572	637303	945574	383332	436162	4.90013e+06	192407	414535	284501	304400	430298	799298	394709	908660	316560	4.64697e+06	258140	528475	675077	466929	265905	493390	660147	610995	1.00338e+07	533033	477708	1.73498e+06	349110	391507	534307	403886	624712	578474	513159	353549
Com_10100_pos	Testosterone glucuronide	C25 H36 O8	464.238	2.93538e+07	3.05757e+07	4.08224e+07	2.62675e+06	3.16339e+07	8.4918e+07	2.8812e+07	4.13361e+07	1.45266e+07	1.41678e+07	3.30093e+07	5.16008e+07	5.71769e+06	2.45065e+07	1.78057e+07	4.3077e+07	6.83053e+06	1.85889e+07	1.93705e+07	7.26878e+06	2.22949e+06	1.14427e+07	3.43741e+07	4.14345e+07	3.93154e+06	1.79334e+07	1.96886e+07	5.61033e+06	5.47321e+07	2.95701e+07	2.6101e+06	2.59248e+07	2.09404e+06	1.00942e+08	4.45971e+07	9.28134e+07	2.0702e+07	1.69746e+08	3.80146e+06	5.11015e+07	4.79192e+07	4.01589e+07	7.61479e+07	3.48083e+07	1.07466e+08	3.78355e+07
Com_244_pos	9-Oxo-10(E),12(E)-octadecadienoic acid	C18 H30 O3	294.218	2.7125e+09	1.84481e+08	2.37981e+08	1.91912e+08	1.5239e+08	2.41687e+08	1.4044e+09	1.58364e+08	1.5801e+09	9.87772e+07	2.66595e+08	2.19833e+08	3.75635e+08	4.58374e+08	1.41158e+08	2.56964e+08	1.21112e+08	5.11368e+08	2.89613e+08	2.14354e+08	2.14693e+08	5.68909e+08	8.68513e+07	6.6375e+08	1.50543e+09	1.25584e+08	4.06443e+08	4.31217e+09	8.7287e+07	8.46802e+07	7.26442e+07	1.3977e+08	2.90991e+08	6.68584e+08	1.37831e+08	6.76462e+08	8.85533e+08	3.4249e+08	2.02411e+08	1.35967e+08	2.84692e+08	1.36593e+08	9.05137e+07	3.7348e+08	8.17993e+09	4.26584e+07
Com_130838_pos	Aplaviroc hydrochloride	C33 H43 N3 O6	577.307	124526	550400	555944	225221	663522	970939	220934	388210	729353	245203	287136	280358	255565	132024	349886	198434	436276	157634	217118	207608	174828	295210	271880	182979	445396	144987	392696	160920	501831	301452	219703	1.55899e+06	163235	638683	259033	520691	221756	844154	409704	210779	1.43224e+06	222720	205841	263108	466515	174336
Com_64842_pos	1-(4-hydroxyphenyl)propane-1,2-diol	C9 H12 O3	190.062	2.60578e+06	2.93496e+06	3.28331e+06	3.03312e+06	1.29868e+06	2.47181e+06	3.18693e+06	4.02864e+06	2.4828e+06	5.08409e+06	1.69826e+06	2.60261e+06	2.23847e+06	1.52978e+06	6.76685e+06	1.84114e+06	3.16433e+06	758605	2.91095e+06	2.2609e+06	1.55079e+06	734311	2.78913e+06	3.53804e+06	1.01329e+06	936772	944106	1.47696e+06	3.29363e+06	1.02468e+07	1.93431e+06	3.47165e+06	859518	3.26063e+06	2.46779e+06	2.51152e+06	1.51054e+06	2.3299e+06	1.53618e+06	5.85434e+06	689822	1.97465e+06	6.21679e+06	2.19408e+06	1.38016e+06	2.23609e+06
Com_76394_pos	(1E,4E)-1,5-bis(4-methoxyphenyl)penta-1,4-dien-3-one	C19 H18 O3	294.121	482523	1.27074e+06	451453	1.77348e+06	1.17956e+06	683390	958955	765155	1.20715e+06	1.33979e+06	277510	867077	803657	695409	371749	709071	2.43978e+06	399985	698837	516984	590066	603659	680899	987993	971524	587397	1.31113e+06	583037	867004	496488	748116	536078	304848	454731	494009	551313	461078	1.41221e+06	379660	1.08563e+06	860503	579311	390330	291252	443161	454699
Com_83954_pos	ethyl 4-amino-2-(methylsulfanyl)-1,3-thiazole-5-carboxylate	C7 H10 N2 O2 S2	218.021	596798	577927	674367	613387	989880	574643	814742	609925	492788	6.76729e+06	970599	814324	813869	451130	574755	473991	854104	709456	425813	573735	577343	721680	511462	477215	883381	454377	480556	598336	1.05221e+06	454093	826231	408734	451845	331869	538331	512345	1.13492e+06	344950	508833	507503	269547	569175	773042	768345	656971	1.07287e+06
Com_3715_pos	Spermidine	C7 H19 N3	145.157	3.07406e+07	7.51269e+07	1.08418e+08	9.39462e+07	1.02213e+08	3.20729e+08	3.84287e+07	5.0763e+07	5.39985e+06	3.34936e+07	2.13368e+07	8.58007e+07	1.06375e+08	2.58281e+07	8.65204e+06	2.24959e+07	9.51923e+07	1.44529e+08	9.3017e+07	8.41895e+07	1.83859e+07	3.75875e+08	1.01673e+07	1.14674e+08	4.12218e+06	1.02397e+07	1.05643e+08	8.3085e+07	5.27875e+08	7.58572e+07	2.40125e+06	4.15828e+06	4.07127e+07	8.23702e+07	4.19031e+07	1.24867e+08	1.44632e+08	4.65008e+07	1.22091e+08	2.50982e+08	1.71527e+08	9.2899e+06	2.78413e+07	7.26043e+07	8.81769e+06	4.18727e+06
Com_106669_pos	2,4-diaziran-1-yl-6-(1-phenyl-1H-pyrrol-2-yl)-1,3,5-triazine	C17 H16 N6	304.141	101073	211023	170733	2.76318e+06	758877	252946	2.80881e+06	857850	1.5878e+06	892529	106051	545656	1.88807e+06	160727	236800	120225	5.98267e+06	368941	227390	267764	2.44115e+06	276316	759086	359961	672607	66507.8	199393	1.92627e+06	704202	411729	553342	270373	199747	188340	155971	268015	284505	233017	2.2202e+06	399552	260383	82338.4	241724	141380	409037	112303
Com_37183_pos	HexCer-NS (d18:2/16:0)	C40 H75 N O8	697.547	5.73635e+06	2.52909e+06	4.3294e+06	5.84559e+06	4.49664e+06	3.03393e+06	6.98618e+06	2.5669e+06	1.61535e+06	3.48582e+06	2.00489e+06	4.0184e+06	6.64586e+06	4.34578e+06	3.009e+06	4.64026e+06	3.7923e+06	3.172e+06	5.67418e+06	4.35819e+06	4.44684e+06	2.83494e+06	4.31672e+06	3.47397e+06	3.6564e+06	1.71657e+06	4.31097e+06	3.20772e+06	2.47521e+06	4.68095e+06	5.71574e+06	2.92932e+06	5.12016e+06	2.58058e+07	4.64466e+06	1.56914e+06	4.28694e+06	2.00584e+06	4.29327e+06	4.26509e+06	3.8267e+06	5.73171e+06	1.3078e+06	1.0564e+06	2.20111e+06	5.16179e+06
Com_20715_pos	2-[2-(1-adamantylmethylidene)hydrazono]-5-methyl-1,3-thiazolan-4-one	C15 H21 N3 O S	291.141	1.84569e+07	1.47182e+07	3.7179e+06	1.8481e+07	8.82702e+06	1.05853e+07	1.22335e+07	5.95699e+06	8.52631e+06	8.38187e+06	3.01515e+06	2.02282e+06	2.35666e+07	3.51352e+06	4.22374e+06	4.11015e+06	1.65152e+07	1.23843e+07	5.24548e+06	1.39458e+07	1.16035e+07	1.02971e+07	1.0119e+07	1.82035e+07	6.77662e+07	974878	8.81982e+06	1.52087e+07	8.38431e+06	3.57918e+06	1.02385e+07	5.40035e+06	4.10079e+06	4.5592e+06	4.00941e+06	3.62889e+06	3.77614e+06	6.98922e+06	4.73178e+07	5.16264e+07	3.43632e+06	3.92178e+06	4.55549e+06	2.83313e+06	6.00247e+06	1.72503e+07
Com_1340_pos	PC (16:2e/2:0)	C26 H50 N O7 P	519.331	1.6241e+07	8.04237e+07	3.2374e+08	3.77122e+06	2.22122e+08	3.20631e+07	8.73732e+06	1.38637e+08	4.24842e+07	7.06188e+06	1.36152e+09	8.31151e+07	9.17623e+06	2.96345e+07	1.12413e+08	8.46473e+07	1.14247e+08	2.25197e+08	2.87672e+07	1.24811e+07	4.97489e+07	3.53062e+08	5.79568e+07	5.53015e+07	1.55514e+08	1.4477e+09	8.78526e+07	1.65636e+07	4.11474e+06	7.03385e+06	2.18894e+08	1.77729e+07	3.9377e+07	6.55793e+07	1.24279e+08	4.71579e+08	3.09009e+07	6.02882e+06	4.26509e+07	2.13406e+08	2.63545e+07	1.61845e+08	612174	9.80903e+07	5.56124e+07	8.48964e+06
Com_119880_pos	N1-(2-amino-2-oxoethyl)-2-(isopropylthio)acetamide	C7 H14 N2 O2 S	212.058	459676	199918	334427	360860	299982	1.26061e+06	355544	592767	282599	463721	164145	345353	1.19271e+06	477679	250566	404795	447348	405630	464674	1.07151e+06	664173	263139	815939	492248	2.97975e+06	120237	205222	382471	823082	249646	397438	492372	517463	375006	152870	182423	335123	201413	685267	724035	291599	536631	255501	118061	200482	392203
Com_11185_pos	N-Methylglutamic acid	C6 H11 N O4	161.068	4.62486e+07	3.71914e+07	4.52499e+07	8.99558e+07	5.2076e+07	8.49234e+07	6.92802e+07	5.90336e+07	5.2208e+07	8.76153e+07	3.69952e+07	5.7775e+07	4.8005e+07	2.44729e+07	8.14727e+07	5.66804e+07	6.79965e+07	4.87204e+07	4.42568e+07	6.81495e+07	4.28197e+07	4.55974e+07	6.77687e+07	4.27176e+07	6.12277e+07	1.26451e+07	3.33383e+07	6.50085e+07	2.0461e+07	4.65762e+07	4.02717e+07	2.45186e+07	5.52379e+07	3.50944e+07	3.88804e+07	3.85064e+07	2.96857e+07	3.70811e+07	6.86263e+07	7.2975e+07	2.33685e+07	3.23142e+07	5.09024e+07	1.61893e+07	7.63896e+07	2.05443e+07
Com_55438_pos	trans,trans-2,4-Heptadienal	C7 H10 O	128.084	2.65316e+06	2.92781e+06	4.41822e+06	3.70562e+06	2.83478e+06	3.03023e+06	1.58587e+07	1.7898e+06	2.30981e+06	984877	5.23583e+06	2.0283e+06	5.1463e+06	1.16792e+06	4.66764e+06	4.78144e+06	2.72146e+06	2.32638e+06	3.63206e+06	1.54524e+06	2.1334e+06	1.24998e+06	1.74243e+06	2.37169e+06	3.27536e+06	4.87617e+06	1.30848e+06	1.38218e+06	2.37449e+06	608423	3.90678e+06	1.17824e+06	1.35765e+06	3.32e+06	1.8559e+06	3.71938e+06	965022	3.01721e+06	2.22571e+06	4.85823e+06	3.77236e+06	1.347e+06	2.87881e+06	1.15775e+06	3.17925e+06	1.85268e+06
Com_3221_pos	PC (18:4e/2:0)	C28 H50 N O7 P	543.331	1.30739e+06	2.41017e+06	2.21426e+06	3.0366e+06	5.86614e+06	2.19337e+06	6.15541e+06	6.75267e+06	2.61324e+06	1.9239e+06	3.43127e+06	1.43995e+06	2.51462e+06	3.28873e+06	5.63251e+06	1.9562e+06	4.59888e+06	2.24224e+06	3.0979e+06	4.14702e+06	4.83503e+06	6.38115e+06	2.63993e+06	3.65285e+06	8.62633e+06	5.53691e+08	1.13699e+07	3.72352e+06	1.11705e+06	1.90459e+06	5.84365e+06	1.33607e+06	1.46171e+06	1.04406e+06	1.47665e+06	1.20413e+06	1.92229e+06	1.38722e+06	1.8799e+06	1.57781e+06	846715	2.67419e+06	1.33226e+06	2.09519e+06	3.68679e+06	3.48695e+06
Com_42430_pos	4-(3,4-dihydro-2H-1,5-benzodioxepin-7-ylamino)-4-oxobutanoic acid	C13 H15 N O5	247.081	103080	709751	1.30608e+06	3.37142e+06	194221	148429	4.84842e+06	327582	306528	297495	121835	291281	5.43196e+06	245325	1.25247e+06	157866	2.087e+06	182100	4.92304e+06	163609	5.35547e+06	192115	295419	202413	347636	94801.7	186789	1.56036e+07	353560	1.11015e+06	1.40009e+06	342713	381733	176253	171342	164680	383743	420010	400199	217232	154687	167141	146970	196203	250652	149147
Com_18885_pos	(±)13-HpODE	C18 H32 O4	294.216	1.39801e+07	5.74667e+06	1.08948e+07	1.00078e+07	1.01424e+07	6.97409e+06	1.003e+07	6.2939e+06	1.41934e+07	7.66194e+06	1.90167e+07	1.94229e+07	960572	1.20439e+07	6.88652e+06	8.94703e+06	9.03904e+06	1.34023e+07	3.21254e+07	1.57933e+07	1.32024e+07	3.77653e+06	4.59488e+06	8.15419e+06	1.45596e+07	1.55118e+06	6.271e+06	8.29925e+06	6.05737e+06	1.74696e+07	1.03076e+07	7.79245e+06	814503	8.23117e+06	1.4182e+07	1.06622e+07	5.03496e+06	5.34548e+07	9.64957e+06	1.1669e+07	1.26562e+07	6.58011e+07	5.25705e+06	4.09397e+06	9.15165e+06	4.09122e+07
Com_143821_pos	Dl-3-Hydroxynorvaline	C5 H11 N O3	133.074	311994	358505	231593	551782	322614	607660	580791	462692	1.05736e+06	590603	252724	558794	198461	406325	133821	164633	364584	374503	249926	331877	212171	552223	689220	583923	180809	116143	209070	233695	279541	603172	119531	779274	254307	367338	110564	470231	124043	263456	417541	499071	95697.6	484922	189050	210734	208402	72255.1
Com_72183_pos	Deoxycorticosterone 21-glucoside	C27 H40 O8	492.272	208598	179254	267425	319832	3.31002e+06	180762	192300	252567	308578	215249	131172	208818	122416	90918	166085	213245	347565	431592	148709	130167	123413	471344	132409	362244	273852	132338	221348	666699	2.62982e+06	241105	138180	126234	161909	133048	1.96585e+06	572017	368147	1.09291e+06	1.13522e+06	8.56992e+06	1.56434e+06	94730.4	216955	797392	217210	99809.5
Com_28142_pos	C-6 NBD ceramide	C30 H49 N5 O6	597.349	210481	1.16739e+06	198472	2.72418e+06	2.3607e+06	305906	463359	3.72764e+07	399585	2.90033e+06	235619	5.4693e+06	467902	216704	519342	1.41484e+06	1.86965e+06	1.27017e+06	740993	691838	8.16042e+06	3.29105e+06	365599	930576	700542	120555	648121	402344	3.19378e+06	2.45571e+06	433734	5.28987e+06	3.23886e+06	1.31792e+06	589810	7.46629e+06	4.61693e+06	1.16317e+06	2.1972e+06	813374	1.93997e+07	2.13842e+06	334795	3.69797e+06	2.41851e+07	307011
Com_45081_pos	4-(2,3-dihydro-1,4-benzodioxin-6-yl)butanoic acid	C12 H14 O4	204.078	4.79385e+06	3.84601e+06	2.31146e+06	5.59382e+06	3.01095e+06	2.28557e+06	6.90645e+06	3.86876e+06	3.35191e+06	2.22548e+06	2.97096e+06	3.59669e+06	2.13396e+06	1.52637e+06	2.88029e+06	6.9673e+06	1.20496e+07	4.52814e+06	3.69895e+06	2.83757e+06	5.72615e+06	3.56595e+06	5.01602e+06	6.5726e+06	1.09195e+07	2.13081e+06	2.35088e+06	4.47925e+06	3.08428e+06	1.19564e+07	5.55082e+06	2.27314e+06	3.75977e+06	9.30163e+06	1.60813e+07	1.24514e+06	1.70403e+06	1.47845e+06	1.31051e+07	1.65983e+07	1.12094e+06	2.15262e+06	1.43829e+06	1.94604e+06	3.81761e+06	1.57976e+06
Com_51755_pos	3-Succinoylpyridine	C9 H9 N O3	179.057	1.0878e+06	2.15866e+06	724376	6.83854e+06	1.19012e+06	1.12059e+06	2.09782e+06	1.00212e+06	890341	1.46503e+06	849501	1.40094e+06	1.04597e+06	488860	1.90667e+06	867276	1.78146e+06	893898	814791	959703	1.23507e+06	895607	1.56133e+06	1.23443e+06	1.02617e+06	545590	672942	851438	868736	1.55638e+06	1.48871e+06	721327	680866	687664	778151	612850	1.2007e+06	907966	869661	947600	722764	1.01328e+06	1.30914e+06	1.27168e+06	674246	796426
Com_52030_pos	Ginsenoside Rg3	C42 H72 O13	806.476	576942	278929	430733	427721	648690	476417	417726	597534	621645	449377	394827	619772	353757	558729	680506	546659	590833	515622	483368	1.30593e+06	509915	447405	642238	409720	459233	382772	450939	730505	380392	531104	1.16167e+06	734977	213127	411417	405321	1.23723e+07	321566	345232	589375	435780	357636	442531	3.70191e+06	7.17737e+06	331114	570844
Com_11987_pos	4-methoxy-6-(prop-2-en-1-yl)-2H-1,3-benzodioxole	C11 H12 O3	192.078	4.74996e+07	4.06679e+06	1.24688e+07	4.35423e+07	1.03666e+07	1.7709e+07	5.2208e+07	8.0229e+06	1.72197e+07	1.99484e+07	6.92253e+06	2.91544e+06	4.52907e+07	1.57359e+07	8.63051e+06	1.49656e+07	5.83185e+07	4.44174e+07	9.20201e+06	4.85162e+07	4.53131e+07	5.75726e+07	2.94062e+07	3.11564e+06	6.74855e+07	2.41961e+06	9.68247e+06	9.17995e+07	1.31051e+07	3.13728e+07	1.32563e+08	3.30221e+07	2.06898e+06	2.51468e+07	3.4408e+06	2.67883e+07	1.10648e+07	3.37366e+06	1.45065e+07	1.20231e+07	5.24889e+06	1.39993e+07	6.35663e+06	8.2744e+06	2.31008e+07	3.74058e+07
Com_2428_pos	Feruloylcholine	C15 H22 N O4	280.156	2.59136e+06	7.30755e+08	1.24926e+06	5.25072e+06	1.43135e+06	2.41519e+06	2.05932e+06	2.21478e+06	1.80835e+06	2.24512e+07	1.25887e+06	3.81334e+07	8.82998e+06	1.03145e+06	1.52082e+06	1.03433e+07	1.25586e+07	3.1545e+06	1.77778e+06	1.03667e+07	2.36764e+06	1.22319e+07	2.60482e+06	4.18279e+06	1.07272e+07	1.72501e+06	962178	1.97148e+06	6.07842e+06	1.99056e+07	1.20539e+07	2.78148e+06	2.06279e+06	1.98063e+06	1.55091e+06	3.28061e+06	2.30655e+06	2.3785e+06	1.94488e+06	8.35929e+06	2.30977e+06	2.44196e+06	3.82476e+06	3.81031e+06	3.64751e+06	2.33983e+06
Com_4911_pos	Monolaurin	C15 H30 O4	256.203	575797	477022	458732	1.39924e+06	629540	1.63363e+06	1.40482e+06	470415	191930	4.46921e+06	476778	673284	576714	427585	737688	850258	656666	700071	1.56036e+06	691065	920506	712368	539424	881773	782372	128568	474274	2.82076e+08	368976	1.05528e+06	3.05129e+06	145644	412905	428966	340732	6.72182e+07	3.33103e+08	5.38975e+07	471880	734378	398552	2.82053e+06	181577	99293.3	411406	514861
Com_4060_pos	6-(3-hydroxybutan-2-yl)-5-(hydroxymethyl)-4-methoxy-2H-pyran-2-one	C11 H16 O5	210.088	737766	757399	2.48929e+06	1.07927e+07	3.7746e+06	1.07466e+06	5.34477e+07	917987	1.01625e+06	1.40893e+06	838527	1.19976e+06	2.80394e+07	3.16131e+07	1.17274e+06	4.39958e+06	1.61701e+08	3.27004e+06	1.5385e+06	4.73555e+06	1.03002e+08	750835	2.12757e+06	4.39175e+06	1.45421e+06	729046	702424	3.54325e+08	1.92405e+06	2.14465e+06	2.60713e+08	1.21098e+06	4.97768e+06	1.22732e+06	948048	1.31722e+06	1.22072e+06	1.31064e+06	1.95604e+07	3.8712e+06	983730	892344	848381	768012	1.51612e+06	970719
Com_48845_pos	2-(carboxymethoxy)-4-methoxybenzoic acid	C10 H10 O6	248.031	208607	290698	333636	301249	361864	286218	361826	482231	351154	428488	229327	1.11081e+06	408058	161323	293475	303081	851177	1.11017e+06	299645	293323	285949	227126	285695	488772	578709	193676	361010	246067	430019	394607	309801	290640	411761	248242	258778	256441	212501	268012	322404	1.66637e+07	487513	209656	207484	302299	317958	188102
Com_79284_pos	4-(methoxymethyl)-1,3-dimethyl-1H-pyrazolo[3,4-b]pyridin-6-ol	C10 H13 N3 O2	207.1	370382	6.10152e+06	192113	1.43186e+06	680835	670063	1.60667e+06	1.01222e+06	2.40094e+06	1.39071e+06	461507	709331	846432	939192	644379	1.07205e+06	1.94019e+06	1.13829e+06	813368	716456	1.03368e+06	998385	1.59343e+06	635301	1.32437e+06	268848	486577	882605	934987	2.74079e+06	869000	977131	351486	307708	423790	532981	433832	479396	1.52108e+06	881585	242306	918804	1.42298e+06	432452	898888	1.03705e+06
Com_130149_pos	Azetidine-2-carboxylic acid	C4 H7 N O2	101.047	487861	235300	323398	413354	346135	778392	299801	402568	330024	260271	265443	374911	289985	199300	446423	227784	355784	284313	209142	437412	178381	336026	344634	292498	261539	236946	219905	369011	414277	457241	287023	227845	426743	285433	233905	282425	311181	341080	184546	311880	241115	290897	1.80394e+06	178236	222925	210804
Com_44719_pos	2-[2-oxo-2-(2-pyridylamino)ethoxy]acetic acid	C9 H10 N2 O4	210.063	625566	4.1719e+06	498748	1.36813e+06	1.78073e+06	363120	2.66828e+06	2.58669e+06	3.14149e+06	2.84276e+06	613844	6.99862e+06	1.03295e+06	447782	1.88312e+06	1.04567e+06	4.96392e+06	814509	708409	1.02001e+06	2.31473e+06	960229	925650	2.74151e+07	1.2031e+06	381622	1.03412e+06	1.09612e+06	1.07454e+06	1.03811e+06	1.29004e+06	586809	674278	598485	941988	748268	641728	560779	1.44381e+06	901380	342973	607710	893264	670450	1.08661e+06	530714
Com_38121_pos	O-Arachidonoyl ethanolamine	C22 H37 N O2	347.289	1.13067e+06	1.63596e+06	810760	1.29144e+06	652535	527315	1.4597e+06	2.67772e+06	419277	5.97603e+06	1.50865e+06	1.25432e+06	2.11312e+07	892100	1.06441e+06	1.84097e+06	966577	883515	1.23277e+06	5.04477e+06	990133	813595	3.24175e+06	719452	1.40217e+06	5.63514e+06	1.12238e+06	1.26569e+06	447117	1.44943e+06	1.2959e+06	2.24198e+06	1.24366e+06	830514	943139	387719	1.02669e+06	417555	1.92152e+06	1.16697e+06	1.1484e+06	1.15429e+06	340115	281311	566436	1.07016e+06
Com_68387_pos	(+/-)5(6)-EET Ethanolamide	C22 H37 N O3	345.265	630263	711916	411785	1.44799e+06	567491	512447	575625	695486	526770	725212	312630	1.13614e+06	8.1883e+06	300166	564251	517489	809346	355367	520297	1.25169e+06	1.92272e+06	598469	362020	517387	531260	335408	391050	590081	867684	1.74201e+06	608556	331756	346685	610761	321455	559480	318998	971240	336806	583405	263423	323086	822168	592650	607128	520238
Com_7399_pos	3-Hydroxyfluorene	C13 H10 O	182.072	2.82395e+06	1.38009e+06	242703	284952	334301	192966	338254	227766	367334	408436	160691	632253	296334	1.70279e+07	185741	220453	440188	1.86572e+07	290434	281988	265655	225642	464858	252453	455058	110798	152560	175843	481025	423702	307046	1.22812e+06	3.59713e+06	197931	600824	207490	2.47983e+07	378868	330701	4.82644e+07	243870	5.45153e+06	204502	164168	369245	178169
Com_17988_pos	AMK	C14 H28 N4 O4 S	330.168	871168	2.86533e+06	2.01628e+07	2.14312e+06	532978	7.36559e+06	888614	962106	4.04642e+06	3.10542e+06	1.16683e+07	2.26395e+06	7.97182e+06	1.63456e+06	1.33236e+07	1.38638e+07	666377	784401	2.76175e+07	1.34474e+06	3.6855e+06	1.07108e+07	5.59765e+06	1.48167e+07	4.9141e+06	4.56381e+06	1.63248e+07	5.03639e+06	7.2135e+07	1.66951e+07	1.9531e+06	3.30578e+06	5.3852e+06	9.70101e+06	4.7252e+06	1.90163e+07	586905	7.89734e+06	2.16123e+06	4.87485e+06	1.69437e+07	3.66325e+06	2.55498e+06	8.83719e+06	2.59795e+06	4.22794e+06
Com_4618_pos	6-(tert-butyl)-4-piperidinothieno[3,2-d]pyrimidine	C15 H21 N3 S	275.147	2.64602e+07	5.31712e+07	3.62549e+07	4.3904e+07	5.56782e+07	5.14028e+07	6.7102e+07	1.58335e+08	5.98677e+07	1.32428e+08	1.32187e+07	6.68088e+07	4.45593e+07	2.19938e+07	2.87224e+07	1.69809e+07	6.83974e+07	5.64359e+07	1.04e+08	5.76041e+07	8.61243e+07	3.22624e+07	9.5882e+07	6.33623e+07	4.62339e+08	2.08005e+07	6.29829e+07	3.92754e+07	6.77841e+07	4.2367e+07	3.77776e+07	6.67467e+07	2.34232e+08	3.88416e+07	4.06546e+07	2.95604e+07	3.44102e+07	3.24348e+07	8.19378e+07	6.49555e+07	7.18837e+07	1.90658e+07	4.22866e+07	2.35317e+07	6.1117e+07	2.28489e+07
Com_138728_pos	Estradiol	C18 H24 O2	272.176	229155	369787	434059	765259	527201	304944	556594	475125	176276	596721	206441	870761	418709	821566	1.35001e+06	267039	461774	248317	567044	1.05114e+06	835631	552276	431363	390425	279873	156800	270199	612748	328173	472266	488911	170883	144678	166830	216657	179569	353303	129047	530119	718677	252205	543568	199048	86666.4	190625	283511
Com_77728_pos	α-Pyrrolidinopropiophenone	C13 H17 N O	203.13	239011	288420	334317	401615	435943	236585	303853	427997	328061	340114	207264	357538	193429	143659	7.57887e+06	336948	664141	231891	576782	596167	244118	237179	198482	359116	537927	136502	278996	170709	336988	380969	702191	224146	244248	2.25615e+06	459002	221302	156574	246378	5.33952e+06	295405	201322	149683	353993	163810	1.57842e+06	157709
Com_82234_pos	Methoxyacetyl fentanyl-d5	C22 H23 [2]H5 N2 O2	357.25	204553	1.13063e+06	230233	312227	334631	349515	405532	581572	618013	401468	2.53313e+06	509120	289622	280166	190920	2.19178e+06	734139	298168	206172	4.47406e+06	459323	385113	275353	1.77867e+06	350574	1.05212e+06	137821	217704	999557	818418	347186	1.84957e+06	2.63873e+06	743559	404227	2.35143e+06	406719	2.05061e+06	390558	564901	5.79804e+06	561077	310349	1.4912e+06	685371	454583
Com_76485_pos	2,6-di(2-thienylmethylidene)cyclohexan-1-one	C16 H14 O S2	286.049	1.54589e+06	443299	495835	1.78106e+06	1.85877e+06	867454	953639	516000	615716	739489	472147	756077	1.59245e+06	297720	408920	559494	3.08903e+06	675662	574416	637421	1.45678e+06	680328	693215	935476	1.65248e+06	648235	247795	1.38248e+06	601895	715770	918298	380764	621696	762854	418177	919303	243566	521547	712431	1.1224e+06	594368	454554	532462	5.47998e+06	400089	344062
Com_70432_pos	3-Indoleacetonitrile	C10 H8 N2	174.079	1.18827e+06	1.02489e+06	833238	1.46483e+06	2.37792e+06	1.57831e+06	1.18886e+06	2.13271e+06	9.68393e+06	3.38553e+06	872908	1.42299e+06	463515	506918	3.66317e+06	1.04174e+06	2.1046e+06	1.36737e+06	644112	1.25175e+06	462923	1.11295e+06	4.64967e+06	1.28924e+06	674143	448412	754051	1.06666e+06	1.36095e+06	1.86743e+06	573279	2.14052e+06	877275	1.04057e+06	1.01073e+06	1.13188e+06	968230	791606	2.00363e+06	1.11916e+06	1.77286e+06	1.4999e+06	4.40286e+06	356893	1.91614e+06	1.26799e+06
Com_57307_pos	N-α-L-Acetyl-arginine	C8 H16 N4 O3	216.121	2.18167e+06	8.71792e+06	3.34301e+06	8.26593e+06	4.87798e+06	7.7821e+06	5.72139e+06	1.0556e+07	6.72301e+06	3.94574e+06	732776	2.51089e+06	4.28454e+06	601731	6.04928e+06	480383	1.76553e+06	2.97984e+06	4.36701e+06	4.64123e+06	2.92537e+06	4.54492e+06	4.5754e+06	1.07123e+07	1.76707e+06	1.31631e+06	4.74737e+06	5.29214e+06	1.29305e+07	898165	989473	509533	1.10639e+07	2.9667e+06	1.2063e+06	4.36187e+06	2.27289e+06	3.32603e+06	3.99409e+06	2.24589e+06	2.29624e+06	560299	2.92785e+06	1.41455e+06	3.68932e+06	3.5078e+06
Com_8524_pos	Docosahexaenoyl Ethanolamide	C24 H37 N O2	371.281	1.15108e+07	7.14525e+06	1.73685e+07	3.22753e+06	2.62561e+07	2.25703e+07	1.03448e+06	9.87957e+06	8.85662e+07	3.18568e+07	1.23697e+08	3.58248e+07	2.27125e+06	6.82363e+07	1.67802e+06	2.14345e+07	3.38055e+06	2.41111e+07	1.02489e+08	4.64721e+07	1.30435e+06	7.22424e+07	4.79409e+07	3.52008e+06	1.31589e+06	1.68962e+08	1.17271e+08	9.34208e+07	3.09069e+07	1.00372e+07	2.72099e+06	8.5931e+07	8.56411e+06	8.44117e+06	4.45563e+07	1.65801e+07	779359	2.95589e+06	1.4869e+07	3.1937e+07	1.52497e+07	2.50682e+07	1.24107e+06	4.52607e+06	1.13047e+07	9.09114e+06
Com_70572_pos	4-morpholino-3-nitrobenzene-1-sulfonamide	C10 H13 N3 O5 S	269.043	1.40891e+07	842745	1.00034e+06	1.17371e+06	1.66041e+06	1.11029e+06	1.17623e+06	1.29553e+06	3.12162e+06	985858	993592	1.59033e+06	964794	1.22827e+06	901769	1.31015e+06	1.82918e+06	814426	747173	858323	1.18231e+06	2.02304e+06	1.05406e+06	957123	841735	1.99755e+06	591089	858445	827465	869259	1.62427e+06	905530	2.48124e+06	765240	757504	895102	696681	1.43645e+06	1.7153e+06	1.35385e+06	1.06729e+06	739295	2.21274e+06	526443	1.13348e+06	710554
Com_138740_pos	N-(1-benzylpiperidin-4-yl)-5-methylthieno[2,3-d]pyrimidin-4-amine	C19 H22 N4 S	338.157	75204.4	114458	109355	392176	345867	253785	464081	617595	533452	639668	367744	311250	371693	140077	216802	154755	953115	244189	283366	144120	523518	502886	645267	1.90267e+06	562797	93583.3	392075	249281	284916	168052	333667	148197	363774	163428	285770	192015	94279.6	252641	217598	591175	133163	232689	399266	213822	1.10967e+06	144497
Com_136576_pos	5,6-Dihydroxyindole-2-Carboxylic Acid	C9 H7 N O4	193.037	189139	966991	360660	859871	450900	323479	953538	1.33923e+06	628970	595429	308691	1.12706e+06	684365	372961	1.01943e+06	538447	2.21471e+06	454656	310171	1.6986e+06	1.19851e+06	237137	522341	759710	367223	153531	637965	497691	471048	543954	996675	192076	291996	230065	636540	226539	232163	305965	652591	675528	341650	648493	575377	261397	398733	465597
Com_129695_pos	(2R,3S,4S,5R,6S)-2-(hydroxymethyl)-6-phenoxyoxane-3,4,5-triol	C12 H16 O6	291.132	119541	200647	167466	173154	303443	211873	921493	340519	242385	454246	121557	552787	217069	400640	185808	168084	906389	395650	270946	447415	405939	252825	546173	644580	137754	116719	514792	295950	491603	157172	334460	210588	171862	1.94888e+06	162723	208656	179778	266763	395772	321996	110251	148950	295764	132749	414716	222397
Com_14188_pos	7-Hydroxycoumarine	C9 H6 O3	162.031	3.28182e+06	5.60804e+06	1.85997e+06	2.18038e+06	1.851e+07	2.24124e+06	4.20648e+07	1.98886e+07	1.87705e+06	8.99399e+06	2.97884e+06	1.97385e+06	1.2277e+06	1.60897e+06	5.441e+06	1.61626e+06	1.59501e+08	3.06927e+06	2.01984e+06	2.29532e+06	2.01908e+06	1.73484e+06	1.57983e+07	3.76117e+06	1.75422e+06	1.60809e+06	1.5907e+06	1.05551e+06	1.59426e+06	1.70535e+06	1.90061e+07	1.46516e+06	9.30061e+06	2.00986e+06	3.01233e+06	1.33654e+06	1.53965e+06	2.01654e+06	2.82424e+06	4.01009e+06	1.64183e+06	8.94144e+06	1.69036e+06	1.3002e+06	1.74167e+06	2.0792e+06
Com_73214_pos	MKK	C17 H35 N5 O4 S	387.235	666672	1.69747e+06	955496	1.6773e+06	3.77193e+06	1.3661e+06	902922	3.0527e+06	1.4653e+06	1.62961e+06	2.49526e+06	912131	840038	717435	5.71895e+06	5.29668e+06	1.96472e+06	703615	8.47553e+06	969464	1.2045e+06	1.56367e+06	825327	3.37256e+06	1.16835e+06	1.41127e+06	3.61342e+06	1.15799e+06	2.0409e+06	4.18437e+06	938089	2.33336e+06	1.35085e+06	2.79622e+06	3.66845e+06	2.33472e+06	1.46687e+06	4.58124e+06	1.64914e+06	1.11626e+06	3.50303e+06	1.18727e+06	965158	5.95725e+06	6.24281e+06	772799
Com_45358_pos	(4-methoxyphenyl)(4-nitrophenyl)methanone	C14 H11 N O4	235.087	643815	413311	241158	1.42207e+06	467872	281227	412901	460218	701872	806101	307222	1.66263e+06	2.44548e+06	235294	471976	495044	872585	774164	343386	3.2606e+06	1.67474e+06	533956	509629	2.68486e+07	369117	187663	353766	1.41194e+06	418584	388118	425605	381812	1.98715e+06	451439	1.11443e+06	297730	243708	1.16158e+06	398932	5.22129e+06	1.2348e+06	269562	233896	188016	366650	317105
Com_35064_pos	Perillartine	C10 H15 N O	165.115	267018	2.46314e+06	782811	1.55012e+07	582860	473221	1.70968e+06	835888	2.69496e+06	1.01634e+07	353589	1.29135e+06	1.58259e+07	2.78114e+06	862265	398061	1.76124e+06	9.44606e+06	327465	5.00696e+06	6.49118e+06	3.23683e+06	1.66672e+06	540709	1.02522e+07	198472	403507	2.08811e+07	1.96604e+06	639011	3.95472e+06	5.87228e+06	534430	3.43888e+06	336523	527106	356307	383848	6.63713e+06	868905	703448	729900	1.38214e+06	647217	1.48699e+06	373780
Com_862_pos	L-Valine	C5 H11 N O2	117.079	4.91172e+08	6.09114e+08	9.50047e+08	1.83548e+08	2.34379e+08	8.73673e+08	4.31464e+08	3.02278e+08	1.88727e+08	4.87309e+08	1.6201e+08	2.52115e+08	5.90716e+08	1.90452e+08	4.33264e+08	3.99304e+08	5.40523e+07	3.96597e+08	5.58471e+08	1.02789e+08	3.43092e+08	6.0667e+08	2.95502e+08	1.28349e+09	3.54386e+08	5.23206e+08	1.36669e+08	7.11973e+08	7.00972e+08	8.26651e+08	5.34194e+08	3.12171e+08	1.84603e+09	2.88715e+08	3.00467e+08	8.32841e+08	3.0024e+08	6.81381e+08	2.39727e+08	1.65781e+08	2.23691e+09	3.96931e+08	4.09251e+07	3.12546e+08	1.57092e+08	4.05594e+08
Com_25074_pos	methyl 2-(acetylamino)-4,5-dimethoxybenzoate	C12 H15 N O5	253.094	6.03698e+06	1.14537e+07	2.75717e+06	2.04746e+06	5.69939e+06	1.06037e+07	6.07163e+06	3.82635e+06	1.42802e+07	7.67487e+06	6.41977e+06	8.54496e+06	1.35508e+06	1.88326e+07	7.90849e+06	7.90024e+06	2.63241e+06	2.04428e+06	4.52276e+06	5.08983e+06	1.1311e+06	7.91849e+06	6.0732e+06	3.14484e+06	1.32749e+06	4.15592e+06	7.94034e+06	3.06489e+06	2.61749e+06	4.48443e+07	1.35941e+06	3.04548e+07	2.42566e+06	1.24311e+07	8.00973e+06	1.08239e+07	2.51978e+06	1.19695e+07	1.63382e+06	7.84423e+06	1.65981e+06	8.87907e+06	3.61204e+07	7.22043e+06	2.50104e+07	5.10302e+06
Com_857_pos	Caprolactam	C6 H11 N O	113.084	6.11117e+08	3.28478e+06	1.17368e+08	1.78714e+07	6.50966e+08	6.61126e+07	9.22167e+08	1.2128e+07	3.92287e+07	1.18868e+07	5.28217e+07	6.78084e+08	1.31479e+07	4.64061e+08	3.4506e+08	2.28209e+08	3.76259e+07	1.11598e+09	6.50066e+07	6.58558e+08	8.57933e+08	3.28321e+08	1.3986e+09	9.30044e+08	5.50044e+06	5.38673e+08	2.82862e+08	1.11166e+07	6.49754e+08	5.47555e+06	1.56628e+07	8.13275e+07	4.93969e+07	2.63524e+09	1.8647e+07	1.39468e+09	1.43401e+07	1.07402e+08	5.79572e+06	4.55782e+07	3.98384e+08	5.15125e+07	4.27483e+06	5.57827e+06	9.64265e+06	1.69604e+08
Com_83216_pos	1-[4-hydroxy-3-(3-methylbut-2-en-1-yl)phenyl]ethan-1-one	C13 H16 O2	204.114	936620	1.50049e+06	1.17503e+06	1.72056e+06	1.87738e+06	1.57073e+06	2.03788e+06	1.59049e+06	3.02851e+06	2.14757e+06	789324	1.80958e+06	1.86275e+06	1.24101e+06	1.43786e+06	953888	2.04762e+06	1.21866e+06	982795	1.34122e+06	1.72206e+06	1.51412e+06	1.22641e+06	1.55171e+06	1.08655e+06	1.15772e+06	971569	1.00484e+06	2.53528e+06	2.37835e+06	1.26875e+06	632320	630070	1.01607e+06	1.02934e+06	1.06563e+06	936676	992844	1.59344e+06	1.14314e+06	3.46734e+06	1.70252e+06	1.49852e+06	751395	1.09274e+06	1.05695e+06
Com_27440_pos	ethyl 2-(tert-butyl)-3-chloro-5-cyano-6-morpholinoisonicotinate	C17 H22 Cl N3 O3	351.13	355381	1.15229e+06	650632	1.9908e+06	1.76401e+06	745449	3.74108e+06	1.81463e+06	513915	2.308e+06	590318	1.21221e+07	2.42593e+06	6.34459e+06	858132	816910	9.123e+06	5.37468e+06	2.29611e+06	1.57259e+06	4.16633e+06	731093	4.14537e+07	2.82725e+06	5.78644e+06	267341	1.36735e+06	3.56932e+06	2.15965e+06	1.29151e+06	2.7887e+06	961234	1.37468e+06	1.16913e+06	947422	583928	647056	970253	2.93306e+06	1.62809e+06	444915	824528	1.47873e+06	697948	1.68513e+06	1.61026e+06
Com_5568_pos	3-Acetyl-11-keto-β-boswellic acid	C32 H48 O5	512.346	6.47079e+06	4.81117e+07	8.56164e+07	1.31802e+08	9.0951e+07	1.01346e+08	8.28142e+07	1.75334e+08	4.0716e+07	3.12897e+07	4.86944e+07	4.81767e+07	3.8915e+07	3.19928e+07	1.82757e+08	2.69918e+07	5.24069e+08	5.77614e+07	5.95901e+07	5.43471e+07	1.0441e+08	4.88062e+06	6.04689e+07	6.16622e+07	4.96666e+07	3.25917e+07	2.2766e+07	1.00492e+07	1.23227e+07	4.29151e+07	7.32479e+07	1.75838e+07	4.3065e+06	1.418e+07	2.79736e+07	1.30285e+07	3.73166e+07	3.25264e+07	2.33648e+07	3.0798e+07	1.05479e+07	4.94953e+07	5.11014e+06	1.39686e+07	4.08169e+06	3.8285e+07
Com_38227_pos	Guanidineacetic acid	C3 H7 N3 O2	117.054	949789	2.95645e+06	3.0705e+06	1.05276e+06	1.09249e+06	1.8342e+06	1.89141e+06	1.33432e+06	1.0905e+06	1.32419e+06	4.09515e+06	3.98773e+06	1.22583e+06	1.12617e+06	1.17634e+06	2.58683e+06	1.46406e+06	1.99286e+06	3.15956e+06	1.43097e+06	1.87852e+06	1.03005e+06	3.87844e+06	1.5124e+07	1.2395e+06	3.79342e+06	1.60136e+06	851928	3.38016e+06	2.99613e+06	887914	615672	1.95392e+06	3.18446e+06	6.3781e+06	1.41771e+06	1.17324e+06	6.16036e+06	1.24261e+06	2.17618e+06	7.72551e+06	1.17376e+06	707416	455257	698588	1.39039e+06
Com_13469_pos	13,14-dihydro Prostaglandin E1	C20 H36 O5	338.242	1.72643e+07	8.43276e+06	9.41333e+06	2.16534e+07	5.96626e+06	6.76821e+06	2.87297e+07	1.56473e+07	1.31512e+07	3.36283e+07	4.45913e+06	8.61499e+06	7.19909e+06	4.29544e+06	5.93128e+07	4.2559e+06	3.81026e+06	1.92986e+07	2.99159e+06	1.41381e+07	7.12852e+06	2.72987e+07	1.48602e+07	1.17125e+07	5.40179e+07	9.38102e+07	1.29407e+07	3.39355e+07	4.99186e+06	1.09822e+07	1.8177e+07	1.32848e+07	965193	8.15974e+06	6.58975e+06	4.31924e+06	6.11581e+06	8.66619e+06	1.06598e+07	5.48672e+06	2.63601e+06	1.26132e+07	9.50524e+07	3.89259e+06	2.27016e+07	3.93153e+06
Com_22071_pos	QLH	C17 H28 N6 O5	434.162	903092	4.62717e+07	523396	514912	593785	898802	787424	381177	570727	213818	1.48641e+06	377025	637699	327217	444018	1.37891e+06	926340	642762	493832	401283	426213	680247	459664	757560	598689	1.53266e+06	323689	470471	784420	207097	449471	401056	462123	567612	490828	1.15898e+06	303368	739805	446361	1.14606e+06	1.12982e+06	377095	928827	388481	468205	419305
Com_91173_pos	THJ2201 N-(5-hydroxypentyl) metabolite	C23 H22 N2 O2	358.173	431539	3.02285e+06	1.15368e+06	997153	1.1815e+06	637375	1.15715e+06	2.25436e+06	1.23566e+06	5.67205e+06	772750	1.26792e+06	2.13231e+06	1.07373e+06	930464	803938	3.77627e+06	1.0029e+06	2.23044e+06	815385	1.69004e+06	902497	1.04749e+06	1.48148e+06	1.54643e+06	225428	604620	864551	2.70196e+06	2.12031e+06	1.39584e+06	1.88857e+06	1.99865e+06	919766	1.20731e+06	2.14132e+06	1.76895e+06	652979	1.20754e+06	1.05315e+06	1.18179e+06	1.81534e+06	1.046e+06	713348	1.40085e+06	1.98962e+06
Com_36866_pos	Desacetyl diltiazem	C20 H24 N2 O3 S	372.151	5.22299e+06	7.75805e+06	5.25528e+06	5.3482e+06	4.98634e+06	6.90079e+06	1.33502e+07	6.83001e+06	1.40162e+07	7.38077e+06	9.51206e+06	1.56473e+07	1.57444e+07	1.20449e+07	1.01443e+07	1.08026e+07	2.26797e+07	6.49826e+06	5.59903e+06	8.60987e+06	1.32343e+07	3.80577e+06	2.6712e+07	1.14714e+07	1.46121e+07	5.84812e+06	6.14831e+06	5.22966e+06	1.27793e+07	8.10337e+06	9.91977e+06	9.5414e+06	3.94963e+06	6.9242e+06	6.01075e+06	4.0406e+06	7.51515e+06	1.31257e+07	1.39593e+07	9.23908e+06	4.42526e+06	1.31021e+07	1.95342e+06	5.25954e+06	9.52907e+06	1.32002e+07
Com_1127_pos	LPC 14:0	C22 H46 N O7 P	450.272	1.66308e+07	4.60815e+07	3.5924e+07	1.05381e+07	1.51497e+08	4.42503e+07	9.98926e+06	2.33022e+07	6.14588e+06	1.83276e+07	2.7274e+08	6.31184e+07	7.88402e+07	3.45421e+07	3.91452e+07	1.23021e+06	5.78351e+06	1.37955e+08	9.49382e+07	4.66812e+07	2.41735e+08	6.48882e+07	2.29188e+07	1.9842e+07	1.56488e+07	1.70338e+09	9.2266e+07	9.79304e+07	7.30137e+07	3.15121e+07	1.58325e+07	4.62706e+06	6.4076e+07	4.81628e+07	1.66766e+08	6.60027e+07	1.06716e+08	8.35096e+07	5.16854e+07	2.55545e+08	1.31186e+07	5.61931e+07	3.34525e+06	1.45185e+07	2.92466e+07	6.27972e+07
Com_5257_pos	Naringeninchalcone	C15 H12 O5	272.067	359607	1.51422e+06	757160	2.08532e+06	636370	7.94757e+07	920163	1.76963e+06	1.76848e+07	1.02355e+06	418343	1.24935e+06	805965	944043	1.28202e+06	2.52545e+06	2.88206e+06	2.80082e+06	1.50911e+08	1.1652e+06	2.56539e+06	1.56338e+06	2.49316e+07	7.40495e+06	1.51279e+06	2.12814e+08	455930	729849	1.37758e+07	2.84744e+06	4.29811e+06	2.92956e+08	400366	8.00868e+06	2.59568e+06	704795	3.09079e+06	1.1478e+06	1.64656e+07	587498	5.90032e+06	4.11101e+06	657890	4.41146e+06	2.02798e+06	374297
Com_60368_pos	3-Hydroxyropivacaine	C17 H26 N2 O2	290.198	3.10498e+06	994144	87406.8	121241	163290	245219	166007	169690	362573	306512	116519	525658	123730	161345	149336	130333	347401	748661	2.91318e+06	128813	144792	4.18365e+06	235469	163906	531188	71441.8	256219	96034.3	315179	1.1623e+07	134058	207090	731883	1.30389e+06	1.10751e+06	550800	807814	327328	153246	801835	418334	1.16139e+06	90597.4	71308.4	173957	125149
Com_1624_pos	Avocadyne 1-acetate	C19 H34 O4	326.244	1.08659e+07	8.99754e+06	7.43202e+06	5.72478e+07	1.38939e+07	1.05629e+07	2.66244e+07	1.21712e+07	1.28921e+07	2.01702e+07	4.15908e+06	5.85571e+06	1.14577e+09	1.01624e+07	1.08406e+07	4.0157e+06	1.79724e+07	8.05842e+06	3.83355e+06	6.1126e+06	9.57718e+06	3.85967e+06	6.28221e+06	1.52818e+07	1.48224e+07	7.82917e+06	7.35336e+06	2.32072e+07	5.70228e+06	4.78171e+08	7.832e+06	5.29129e+06	3.43603e+07	9.53096e+06	3.18957e+06	8.33926e+06	5.13049e+06	2.62543e+06	3.61401e+06	9.36423e+06	2.47154e+06	5.03627e+06	3.5505e+06	2.02824e+07	7.08096e+06	9.79508e+06
Com_51921_pos	Heptadecanoic Acid	C17 H34 O2	292.239	1.62391e+06	2.01923e+06	1.84206e+06	2.80169e+06	4.21318e+06	3.43205e+06	2.72036e+06	9.1449e+06	3.47898e+06	2.57113e+06	1.76181e+06	2.71148e+06	1.10199e+07	1.98406e+06	2.78257e+06	1.60215e+06	3.29512e+06	2.39077e+06	3.10949e+06	2.73718e+06	3.80322e+06	1.56527e+06	1.93607e+06	2.39435e+06	3.00665e+06	1.57286e+06	1.82532e+06	1.25042e+06	2.31796e+06	3.48293e+06	1.67612e+07	2.15754e+06	1.05692e+06	1.48737e+06	1.81622e+06	2.06675e+06	1.7948e+06	1.45041e+06	1.60232e+06	1.77619e+06	671316	1.86658e+06	2.21731e+06	1.75392e+06	1.84104e+06	1.71366e+06
Com_103220_pos	Vatalanib dihydrochloride	C20 H15 Cl N4	346.102	108914	969991	140404	247165	216940	174770	254519	255486	282560	4.24834e+06	197845	391962	265475	137588	152356	148087	356122	157623	144464	218163	330009	176368	191342	188441	312139	104425	1.32152e+06	173024	392813	379924	316133	696058	139675	590958	128088	232985	120287	175294	168737	295594	529622	181501	182457	136374	446710	425863
Com_91904_pos	MPK	C16 H30 N4 O4 S	374.197	63776.1	95787	115819	101406	128254	87619.6	196529	171496	124881	152383	77339.9	116225	145118	106468	98655	84104.5	316124	73911.8	234595	241606	101622	76028.4	101602	133902	176632	68877.1	128386	107013	152928	122482	3.36224e+06	102016	120656	86541.7	85861.6	88405.6	75571.8	796421	114657	122523	86836.1	73680.8	73787.6	3.75404e+06	110396	82853.8
Com_38693_pos	Methyl cinnamate	C10 H10 O2	162.068	992277	988330	1.0791e+06	4.38786e+06	1.59611e+06	1.39824e+06	1.58019e+06	1.66465e+06	1.14971e+06	1.27062e+07	1.068e+06	1.14687e+06	936538	1.34023e+06	969847	549057	469808	1.21776e+06	915403	1.18046e+06	2.04155e+06	590818	1.20144e+06	952198	1.28718e+06	628452	9.44019e+06	1.79837e+07	1.55077e+06	6.55684e+06	1.90078e+06	756815	449737	1.11061e+06	5.93541e+06	1.27579e+06	723650	4.76321e+06	1.00776e+06	1.93293e+06	604617	1.17824e+06	856916	1.51006e+06	852038	1.06154e+06
Com_93213_pos	JWH 018 N-(4,5-epoxypentyl) analog	C24 H21 N O2	355.151	125812	320420	175854	525053	366803	175626	619868	556753	710824	247492	136738	2.534e+06	1.52006e+06	456290	508240	218427	1.46608e+06	551164	485105	341343	1.45777e+06	451865	589902	341856	1.37892e+06	98513.4	284488	597793	2.76726e+06	3.31852e+06	1.07706e+06	697813	207745	331175	69029.9	100276	635933	396914	524514	1.24757e+06	80587.4	4.51423e+06	638104	108868	522974	5.7448e+06
Com_68961_pos	5-Methoxytryptamine	C11 H14 N2 O	173.083	498672	760024	1.05029e+06	704390	664784	3.52616e+06	1.22614e+06	845760	744615	841576	409629	848053	8.06702e+06	1.40696e+06	452693	1.88231e+06	1.37378e+06	638647	487168	576367	623913	513413	616973	721887	902658	441615	428575	640247	1.07942e+06	2.01662e+06	793549	542109	4.88168e+06	524651	566594	509265	406823	737770	545512	884758	498012	508075	771500	585952	1.32052e+06	2.76246e+06
Com_111891_pos	N1-isopropyl-2-(phenylthio)benzamide	C16 H17 N O S	293.087	416843	385643	323047	922816	989312	440022	1.66827e+06	1.07751e+06	510524	1.09033e+06	328396	1.19343e+06	1.08169e+06	664152	1.11496e+06	465493	2.94431e+06	692285	697277	2.60535e+06	1.03671e+06	360897	1.34453e+06	1.43833e+06	216721	118854	898234	621418	493620	651578	1.43925e+06	452995	228684	627130	352050	204689	446679	799130	1.79926e+06	1.17651e+06	197909	660627	234951	470385	613104	442236
Com_43734_pos	INK	C16 H31 N5 O5	373.23	867311	2.27464e+06	4.74842e+06	3.50564e+06	9.31996e+06	1.48283e+07	739288	4.83529e+06	2.37813e+06	2.84531e+06	2.79147e+06	1.08791e+06	3.13475e+06	1.26044e+06	5.38193e+06	3.08029e+06	2.22521e+06	1.1812e+06	1.0245e+07	1.66727e+06	1.00798e+06	5.15038e+06	615127	6.91582e+06	1.47557e+06	1.08731e+06	8.14683e+06	4.9185e+06	9.07378e+06	3.43859e+06	579702	660086	605406	4.3202e+06	2.97821e+06	6.0442e+06	1.72582e+06	4.90436e+06	4.32259e+06	1.12718e+06	7.22751e+06	681602	778911	2.02153e+06	2.64318e+06	410849
Com_61073_pos	3-Methyladenine	C6 H7 N5	149.07	8.57196e+06	3.91471e+06	7.07717e+06	8.85699e+06	5.46653e+06	5.06486e+06	3.87684e+06	3.30912e+06	4.14615e+06	3.56631e+06	814745	3.35952e+06	1.00203e+07	1.46603e+06	4.23132e+06	1.06123e+06	1.62338e+06	4.69301e+06	5.80689e+06	3.55952e+06	4.20503e+06	2.17286e+06	1.86153e+06	2.12375e+06	2.46141e+06	703508	3.75395e+06	4.02917e+06	1.52376e+06	6.04851e+06	827294	317078	1.02145e+06	6.13947e+06	2.37751e+06	2.45793e+06	3.86872e+06	5.71408e+06	2.23557e+06	6.73659e+06	660129	2.77958e+06	3.32764e+06	963367	4.69745e+06	2.15722e+06
Com_140177_pos	2,3-di(acetyloxy)-3-cyano-1-[1,2-di(acetyloxy)ethyl]propyl acetate	C16 H21 N O10	409.092	1.93672e+06	94658.9	147479	153697	167718	164145	135129	145388	146496	171072	110596	139189	145834	75786.3	138157	110218	241575	271734	148250	116454	124374	102840	134141	189701	157724	90987.8	162879	117298	183987	157782	118323	88149.1	160628	127169	82879.7	90572.1	86760.4	142780	118692	731520	146512	142738	147819	80780	121558	157321
Com_95041_pos	NKK	C16 H32 N6 O5	388.241	265845	477840	178985	1.04668e+06	2.67859e+06	2.72332e+06	754924	1.38403e+06	1.85792e+06	2.37723e+06	2.33514e+06	874874	2.20441e+06	959777	1.51535e+06	2.80822e+06	1.722e+06	1.32524e+06	1.01771e+06	1.01544e+06	897930	599512	555078	645117	2.56937e+06	189637	627145	3.68981e+06	2.14871e+06	1.13145e+06	699810	1.51392e+06	254021	1.19281e+06	1.05975e+06	2.53752e+06	3.06895e+06	2.833e+06	1.61728e+06	610480	2.73402e+06	258239	482921	684842	2.44266e+06	353376
Com_42655_pos	4-(tert-Butyl)phenyl N-[4-(1,2,3-thiadiazol-4-yl)benzoyl]carbamate	C20 H19 N3 O3 S	381.113	73036.9	74400.8	111047	111990	178874	121359	186693	180017	147021	183022	100201	145982	141665	74426.8	137329	287165	480195	2.86671e+06	122277	96096.5	2.12251e+07	862944	333764	252222	560394	73726	140680	2.50854e+06	154399	124738	148145	141606	1.10633e+07	113848	97737.3	109537	107104	118720	145987	1.26958e+07	106297	112170	79634.3	76440.6	129728	73645
Com_36572_pos	16,16-Dimethyl prostaglandin A2	C22 H34 O4	344.234	2.62323e+07	1.63337e+06	1.48686e+06	1.4075e+06	2.70912e+06	2.32011e+06	2.6669e+06	3.36508e+06	3.32049e+06	2.7556e+06	820506	1.4978e+06	1.50163e+06	1.1407e+06	1.91944e+06	1.50626e+06	2.95639e+06	3.00349e+07	3.07953e+06	3.3307e+06	4.10559e+06	3.28276e+06	3.06983e+06	1.71864e+06	3.79879e+06	1.32516e+06	1.55894e+06	1.50654e+06	2.31516e+06	2.09987e+06	4.10197e+06	1.77749e+06	605307	1.46461e+06	2.3109e+06	1.03862e+06	817598	667239	3.88507e+06	1.50864e+06	521744	1.74684e+06	3.42102e+06	1.83609e+06	713670	1.18456e+06
Com_105147_pos	methyl 3,3,3-trifluoro-2-hydroxy-2-[(2-phenoxyacetyl)amino]propanoate	C12 H12 F3 N O5	307.061	132269	244976	283240	165391	202351	294969	189588	259369	197282	187385	191076	148491	178022	121459	192661	1.23035e+06	338949	166844	280182	133798	213172	205811	124052	5.49139e+06	172795	267533	167675	234291	300358	318127	434386	121802	915397	153653	158948	268460	134473	612664	162242	155003	201366	364900	118693	118848	134006	136642
Com_69692_pos	9(S)-HOTrE	C18 H30 O3	316.203	2.24668e+06	3.21945e+06	1.97235e+06	1.40962e+06	5.31764e+06	4.14498e+06	1.94259e+06	7.20217e+06	3.4818e+06	2.31327e+06	2.47996e+06	3.95323e+06	1.07988e+06	2.28501e+06	3.36967e+06	2.95058e+06	6.73302e+06	2.2761e+06	5.20272e+06	2.88773e+06	1.76741e+06	3.42457e+06	1.89677e+06	5.15348e+06	1.42806e+06	2.31551e+06	2.90518e+06	1.34064e+06	9.19053e+06	5.30288e+06	1.47309e+06	4.11732e+06	790598	5.53551e+06	3.56633e+06	6.99893e+06	3.45998e+06	9.41009e+06	929049	5.66357e+06	2.52529e+06	4.9255e+06	7.46788e+06	3.64224e+06	8.1715e+06	4.02902e+06
Com_11565_pos	Cholesterol	C27 H46 O	386.354	3.73363e+06	1.05216e+07	4.91884e+07	1.41931e+07	5.22501e+07	1.54466e+08	3.87014e+07	6.22376e+07	3.23163e+07	1.8914e+07	2.37251e+07	1.60675e+07	1.06595e+07	5.90062e+07	1.39791e+07	2.55114e+07	9.08953e+06	2.14668e+07	3.53036e+07	9.04884e+06	2.52928e+07	1.0736e+07	3.89547e+07	2.05054e+07	1.53168e+07	5.07107e+07	1.08827e+07	1.15734e+07	3.78032e+07	1.35142e+07	1.60028e+07	1.98834e+07	8.15648e+06	1.68565e+07	1.44424e+07	1.07032e+07	1.25036e+07	5.15699e+06	1.0435e+07	2.73486e+07	8.91397e+06	1.25422e+08	4.0804e+06	7.59519e+06	1.33415e+07	4.09022e+07
Com_36105_pos	AL 8810 Methyl ester	C25 H33 F O4	438.22	1.34453e+06	3.91904e+06	1.70565e+06	6.16665e+06	5.08026e+06	2.49586e+06	9.65069e+06	1.1371e+07	5.85656e+06	2.62511e+07	3.27824e+06	6.39937e+06	5.0857e+06	1.71918e+06	2.69792e+07	8.22363e+06	1.65326e+06	3.05226e+06	8.98994e+06	6.03053e+06	1.73547e+06	3.99581e+06	1.13073e+07	3.49553e+06	2.50874e+06	2.59787e+06	3.80706e+06	2.7643e+06	5.76856e+06	3.13216e+06	4.24983e+06	2.22631e+06	2.74549e+06	5.53591e+06	1.15661e+07	2.66117e+06	840472	5.75923e+06	5.10604e+06	1.00518e+07	1.97143e+06	1.87976e+06	1.62234e+06	1.78653e+06	8.8783e+06	966897
Com_29253_pos	Kahweol	C20 H26 O3	314.187	4.06924e+06	1.20736e+07	1.3374e+07	1.17513e+07	2.0638e+07	1.28577e+07	1.8624e+07	3.51829e+07	2.43023e+07	2.27136e+07	7.05647e+06	1.37824e+07	1.1048e+07	6.41302e+06	1.2858e+07	5.09885e+06	2.49641e+07	1.0374e+07	1.1752e+07	1.17058e+07	1.58127e+07	9.71172e+06	1.06279e+07	1.72388e+07	1.06731e+07	9.39042e+06	7.71894e+06	5.5812e+06	9.45616e+06	1.63752e+07	9.79386e+06	5.14294e+06	5.25676e+06	1.15771e+07	2.35462e+07	5.07787e+06	3.76465e+06	4.95487e+06	7.27159e+06	3.77458e+06	3.40026e+06	2.19175e+07	5.81017e+06	4.63748e+06	1.1438e+07	7.98201e+06
Com_29072_pos	XLR11 N-(4-pentenyl) analog	C21 H27 N O	331.192	1.40271e+06	1.29673e+06	1.86482e+06	4.08361e+07	859021	1.01066e+06	1.35276e+07	1.281e+06	5.33926e+06	579790	647905	2.04021e+06	332786	1.68637e+07	4.24538e+06	513509	938342	2.0386e+06	843925	3.3376e+06	2.94924e+06	1.43292e+06	3.17275e+06	5.26591e+07	1.89156e+06	492455	1.31101e+06	724072	2.09487e+06	1.55258e+06	1.91078e+06	493127	585022	1.08474e+06	697440	338460	671936	1.14734e+07	1.11093e+06	1.00168e+06	2.4862e+06	1.05028e+06	1.5894e+06	1.83371e+06	2.61507e+06	657803
Com_77744_pos	Trovafloxacin	C20 H15 F3 N4 O3	416.107	801728	1.5816e+06	1.08203e+06	205017	211006	863773	498735	730049	199553	421301	395549	1.09487e+06	280711	179538	1.03005e+06	2.31652e+06	890037	427242	118286	289203	670312	295363	1.55739e+06	303398	200312	931441	389553	132999	258441	252576	1.5485e+06	390353	736324	192669	691688	441450	188185	8.36108e+06	1.6226e+06	2.01289e+06	640282	251459	203610	205076	273203	150858
Com_139672_pos	AL 8810	C24 H31 F O4	424.205	97569.7	66242.9	76324.3	180576	108082	95631.3	132214	164260	141833	1.33791e+06	78428.9	99940	199070	90825.1	112743	95257.1	208459	97371.2	105728	99248.6	113045	103810	170621	152432	124342	80058.9	250583	80853.3	138765	133916	211643	295910	470412	112632	138159	288877	107318	119938	113566	110990	209221	130160	109784	179425	155276	139786
Com_150711_pos	(S)-2-Hydroxybutanoicacid	C4 H8 O3	104.048	61462.9	63610.6	65200.8	91142.6	68449.4	110589	97329.8	127022	60415.2	65743.9	49930.8	71362.5	64260.9	41581.2	108179	72899.9	216897	94191.7	83289.3	69766.2	56294	73590.3	53648.7	117762	102986	33229.6	183164	61287.9	112621	76174.5	70354.9	42933.1	103121	53630.6	79843.1	63870.6	84592.9	105799	76452.2	66895.1	55502.7	92709	114675	44811.9	64486.5	67180.5
Com_14496_pos	2,3-Dinor-11β-prostaglandin F2α	C18 H30 O5	348.19	9.5048e+06	1.57481e+07	2.25097e+07	1.60369e+07	1.56203e+07	2.2768e+07	1.81608e+07	6.59866e+06	7.82908e+06	4.58322e+06	6.91044e+06	9.25806e+06	3.97034e+06	3.32399e+06	7.10526e+06	6.6637e+06	5.03421e+06	1.32316e+07	1.31786e+07	1.79783e+07	5.63599e+06	1.01302e+08	1.57803e+07	1.03206e+07	1.6983e+07	2.49924e+06	1.27375e+07	1.54466e+07	4.50711e+06	1.2453e+07	3.07309e+07	4.65327e+06	2.24109e+07	4.70038e+06	4.21022e+06	4.08097e+06	4.41771e+06	6.71646e+06	5.64561e+06	1.04149e+07	4.89198e+06	4.53142e+07	975313	2.22199e+06	1.12851e+07	5.75678e+07
Com_18463_pos	Veratramine	C27 H39 N O2	409.296	240158	533020	184414	278597	218881	195421	240600	872754	1.31233e+06	727646	138504	298825	2.37988e+07	547785	150062	175580	1.17419e+06	489613	151733	525501	190000	948634	141275	859020	285575	584251	107378	150183	313389	313304	234783	137601	143305	793356	943160	218397	647414	169983	7.88232e+06	324348	135096	180389	193758	156059	690283	212801
Com_58233_pos	Methanandamide	C23 H39 N O2	361.296	3.39673e+06	643709	951634	1.04068e+06	1.61507e+06	951060	1.01739e+07	613377	6.07582e+06	777427	1.70691e+06	827015	2.27113e+06	991192	949936	956467	1.09324e+06	815921	1.06235e+06	1.08955e+06	632365	1.01152e+06	8.8983e+06	1.91497e+06	657303	1.3908e+06	1.71152e+06	1.68609e+06	9.6362e+06	649712	3.08963e+06	1.34483e+06	1.38875e+06	584390	840055	1.02685e+07	601941	563612	745037	826625	680900	957229	1.19864e+07	418348	635647	828036
Com_32017_pos	15(R),19(R)-hydroxy Prostaglandin E1	C20 H34 O6	352.223	1.62895e+06	8.54514e+06	6.8227e+06	1.72987e+07	1.25449e+07	8.73994e+06	1.08825e+07	1.50139e+07	1.12893e+07	3.60126e+06	2.07754e+06	4.48109e+06	7.76241e+06	5.16387e+06	9.85438e+06	2.59433e+06	9.44315e+06	7.19292e+06	1.09216e+07	8.35922e+06	1.03581e+07	3.74617e+06	1.01305e+07	7.67592e+06	6.55696e+06	1.70263e+06	5.98507e+06	5.22828e+06	684387	4.74882e+06	7.17462e+06	2.50947e+06	796504	5.53784e+06	5.57536e+06	4.31663e+06	4.08891e+06	2.48362e+06	3.86652e+06	3.40804e+06	2.57495e+06	3.12183e+07	6.80923e+06	1.91028e+06	6.29412e+06	6.24092e+06
Com_29960_pos	LMH	C17 H29 N5 O4 S	399.199	3.5885e+06	1.76481e+07	1.4793e+07	8.98183e+06	1.36965e+07	1.45705e+07	4.4434e+06	1.4474e+07	2.29959e+07	2.51511e+07	8.59253e+06	2.24655e+07	1.27808e+07	1.2335e+07	2.57168e+07	9.6722e+06	1.1617e+07	7.18426e+06	1.42992e+07	7.59104e+06	7.94324e+06	8.94558e+06	1.56367e+07	1.10716e+07	4.02654e+07	6.62623e+06	9.75894e+06	7.71781e+06	3.00321e+07	1.00055e+07	2.18073e+06	1.80083e+07	5.43672e+06	1.0556e+07	8.42507e+06	1.26538e+07	7.8701e+06	1.39012e+07	9.1211e+06	6.8766e+06	8.02455e+06	1.96884e+07	1.11417e+07	4.31052e+06	1.45306e+07	1.34312e+07
Com_9368_pos	Butyryl fentanyl-d5	C23 H25 [2]H5 N2 O	355.271	2.03629e+06	1.63387e+06	2.27685e+06	1.6962e+06	2.08949e+06	1.56982e+06	1.53472e+06	3.37346e+06	2.28584e+06	4.11736e+06	5.90557e+06	1.9428e+06	2.14522e+06	1.67668e+07	2.57213e+06	4.31263e+07	2.61238e+06	1.77662e+06	1.38855e+07	5.10693e+06	1.43905e+06	2.2408e+06	2.53635e+06	1.6933e+06	1.53684e+06	2.30502e+06	2.06351e+06	2.49706e+06	1.69138e+07	1.39745e+06	2.30921e+06	2.76689e+07	3.39836e+06	1.16562e+08	1.4234e+08	1.43426e+07	1.44998e+06	2.71266e+06	1.72608e+06	1.99804e+06	4.23161e+06	1.58269e+06	2.46904e+07	3.33662e+06	1.8425e+06	2.75083e+06
Com_27610_pos	DL-Serine	C3 H7 N O3	105.042	3.71495e+06	7.8225e+06	8.76591e+06	3.0143e+06	3.01956e+06	6.32878e+06	2.91459e+06	2.73542e+06	6.17703e+06	4.57651e+06	2.08949e+06	6.29426e+06	2.81011e+06	1.53301e+06	4.51618e+06	2.505e+06	2.16421e+06	3.63861e+06	4.2715e+06	2.12629e+06	3.13944e+06	2.14954e+06	3.8618e+06	1.02297e+07	6.78726e+06	1.71213e+06	2.81495e+06	1.50086e+06	8.23872e+06	1.28372e+07	9.08843e+06	4.47017e+06	3.93197e+07	1.14566e+06	794891	6.48582e+06	3.3263e+06	1.58235e+06	1.98785e+06	1.58973e+06	1.82176e+06	1.54021e+07	255715	1.72043e+06	1.30604e+06	5.27289e+06
Com_114491_pos	6-O-(2-Methylbutanoyl)-α-D-glucopyranosyl α-D-glucopyranoside	C17 H30 O12	426.175	194640	1.36453e+06	250847	642375	311141	278872	393204	553062	474541	538634	554402	532492	394648	265843	271003	774337	819630	292105	566710	510648	328793	372231	214634	361937	677381	281453	253674	284544	897216	813179	472368	197814	1.49779e+06	413081	495806	250789	1.53071e+06	2.85159e+06	432847	337397	277016	196440	434948	2.15185e+06	463235	226049
Com_67475_pos	Lysopa 18:0	C21 H43 O7 P	438.276	4.84044e+06	2.92513e+06	4.63526e+06	2.85604e+06	4.99616e+06	3.45389e+06	6.57603e+06	6.20764e+06	4.60726e+06	2.19327e+06	8.97247e+06	5.62028e+06	3.67172e+06	2.6601e+06	5.91257e+06	6.8496e+06	4.18113e+06	4.36804e+06	5.30179e+06	4.58866e+06	5.0245e+06	4.94206e+06	3.9164e+06	4.38166e+06	4.76509e+06	8.61483e+06	3.53826e+06	6.08976e+06	5.89171e+06	6.46214e+06	3.7527e+06	3.10348e+06	7.0074e+06	2.29145e+06	7.19452e+06	4.17236e+06	3.20951e+06	7.29291e+06	2.99741e+06	3.7268e+06	6.68068e+06	3.62287e+06	8.03399e+06	2.07973e+06	3.06199e+06	3.81393e+06
Com_11577_pos	PC (14:1e/3:0)	C25 H50 N O7 P	507.331	1.47574e+06	3.24503e+06	4.62559e+06	1.46453e+06	3.19096e+06	4.32594e+06	1.10771e+06	1.6831e+06	954432	1.51568e+06	4.78513e+07	2.22372e+06	4.03519e+06	1.60327e+06	2.61592e+06	5.83952e+06	4.78112e+06	1.9728e+06	2.1564e+06	1.58746e+06	1.30164e+06	1.73499e+07	4.76391e+06	2.70047e+06	2.78937e+06	1.13245e+08	5.10975e+06	2.34224e+06	1.54941e+06	1.2798e+06	1.70512e+06	994867	3.91971e+07	1.26423e+06	4.37937e+06	3.51811e+06	971151	837175	1.38743e+06	4.70776e+06	1.65638e+06	3.28433e+06	1.5672e+06	883471	1.29777e+06	1.83025e+06
Com_35629_pos	N-isopropyl[1,3]thiazolo[5,4-b]pyridin-2-amine	C9 H11 N3 S	193.064	487328	225659	248774	505922	339426	300429	785177	9.01906e+06	1.57541e+07	421154	198550	543807	447876	5.96713e+06	262740	326207	1.33541e+07	4.05074e+06	270940	5.40209e+06	711531	7.20776e+06	258634	1.00559e+07	1.47505e+06	1.54738e+07	166280	304981	440519	500753	473953	217663	193658	9.41669e+06	2.30103e+07	319736	1.07246e+07	319088	1.09784e+07	427775	284463	436340	357633	3.79016e+06	7.44581e+06	242104
Com_6225_pos	FRH	C21 H30 N8 O4	229.121	371361	770008	2.32295e+06	5.96779e+06	895599	994869	676645	2.64918e+07	2.91774e+06	1.46228e+08	2.36371e+06	2.24457e+06	640208	599321	1.21328e+06	1.27295e+08	1.75624e+06	1.16303e+06	2.65681e+06	528436	584281	2.30479e+06	1.06314e+06	704189	1.02609e+06	741366	773235	661317	907266	5.63498e+07	1.22611e+06	2.89213e+06	2.44486e+06	781686	2.41662e+08	818783	379566	2.52844e+06	2.6192e+07	582494	3.37138e+07	1.78435e+06	326106	1.44586e+06	4.56445e+06	831625
Com_56677_pos	4-(3-nitro-2-pyridyl)thiomorpholine	C9 H11 N3 O2 S	247.039	525976	2.24742e+06	343649	1.2084e+06	3.2645e+06	421709	480379	1.26948e+07	4.56441e+06	605215	224673	948148	386714	205812	470887	3.3665e+06	1.91947e+06	376900	1.50828e+06	4.88593e+06	360535	2.96484e+06	302118	2.12234e+06	1.24126e+06	5.15473e+06	277434	492443	724112	1.75127e+06	312121	276861	6.01872e+06	439271	245918	420901	178360	733570	1.54372e+06	1.18224e+06	190767	254468	1.03029e+07	494587	506669	600087
Com_103865_pos	HexCer-NS (d19:2/14:1)	C39 H71 N O8	681.515	40548.7	28205.5	120102	91214.9	56100.3	23912.6	30524.8	24834.1	24820.9	25162.8	15930.9	37936.4	2.62835e+06	15471.7	30561.9	22376.8	177693	28618.9	135084	26697.5	30928.9	22437.3	142501	28493.3	23648.9	11503.1	3.57882e+06	12811.1	23006.7	34110.3	50300.7	12562.7	23652.8	15251.6	212358	11763.6	83269.7	25631.8	36315.8	27866.9	16735.3	41478.3	22842.2	20332.3	17978.6	48566.1
Com_107428_pos	KKK	C18 H38 N6 O4	201.147	63915	76738.1	88326.7	150683	136735	106205	197729	143966	145514	130481	94125.8	123355	170137	61505.4	102926	83711.7	305423	82322	103930	93217.4	1.3077e+06	87442.2	107528	134492	131717	70438.6	141472	104848	147337	117399	132262	131317	89897.6	105140	86822.7	919082	79560.6	113228	141403	209811	259644	91228.8	82905.3	61098.6	114028	97642.8
Com_120499_pos	N-[5-(tert-butyl)-3-isoxazolyl]-N'-[2-(trifluoromethoxy)phenyl]urea	C15 H16 F3 N3 O3	343.115	70265.2	2.17268e+06	106396	379479	534344	123128	891236	400322	156371	442513	113756	636822	178228	111408	259050	511886	1.80124e+06	544505	118817	266911	191736	161780	346189	153222	298706	73441.9	140590	155264	294721	258113	297516	446488	105854	147319	91435.3	130250	120071	114321	467420	96918.9	150428	96260.1	544574	76085.4	192012	145973
Com_139155_pos	HMH	C17 H25 N7 O4 S	445.158	76220.7	1.02267e+06	413728	430592	156214	465886	253272	1.22375e+06	459556	169222	113402	639928	149402	106485	209877	85359.8	304421	123224	977205	210970	276191	299578	289253	436751	169094	86684.1	1.17545e+06	459803	555843	133753	125718	133752	146710	160095	106351	96863.8	104543	1.18022e+06	133122	222516	156671	87208	269486	313257	128084	131991
Com_50189_pos	NPK	C15 H27 N5 O5	357.199	53807.1	211687	784907	116207	863601	2.87985e+06	868275	501427	685798	693423	101548	226258	674477	480337	197095	536685	1.00305e+06	206465	1.75284e+06	303531	124819	1.32791e+06	84635.8	2.29003e+07	551778	53762.3	104623	107217	2.93001e+06	375486	223567	547208	1.9112e+06	809729	310760	1.1403e+06	97397	650198	153268	257318	234092	171284	154299	132340	438267	64403
Com_510_pos	3',5,7-Trihydroxy-4'-methoxyflavanone	C16 H14 O6	302.078	3.68554e+08	2.70608e+07	6.65241e+06	1.89204e+06	1.1182e+08	6.42324e+07	2.9969e+06	1.74855e+07	1.31717e+06	1.46632e+06	945469	1.81286e+07	1.09541e+06	737890	1.01258e+06	3.93267e+09	3.64176e+07	5.70253e+06	1.42439e+06	3.40024e+06	2.0195e+06	1.03319e+06	1.69535e+06	3.96148e+06	1.77964e+06	4.89097e+06	5.93343e+06	2.26566e+06	2.16847e+06	2.22016e+07	1.01502e+07	1.19941e+06	5.51407e+07	5.4372e+06	2.02355e+06	696105	3.75191e+06	1.60737e+07	2.0799e+06	5.91947e+07	4.19556e+07	2.54434e+06	755619	8.91577e+06	1.89703e+07	1.63834e+07
Com_92592_pos	6-Methoxyquinoline N-oxide	C10 H9 N O2	175.063	1.00501e+06	871476	533706	992921	608916	859399	528969	502877	1.09443e+06	813473	357602	660483	554524	547904	568033	1.01516e+06	920766	632069	454190	667363	790088	588296	612086	7.44053e+06	441802	687822	547118	778583	673277	688673	705695	2.0491e+06	437390	903236	571524	520962	606179	386726	497047	646718	918690	361878	952623	410039	453727	627941
Com_87806_pos	Tropolone	C7 H6 O2	122.036	806904	434804	407319	794058	465775	746727	677993	732021	905860	659333	597848	569891	497097	344486	5.9176e+06	404516	775821	632663	584768	537087	430650	978417	592045	754772	719537	477829	548193	493584	1.1195e+06	434867	506583	673884	374000	1.92987e+06	951141	481298	696502	586564	618099	656074	1.19721e+06	401476	314662	315432	567759	485829
Com_32547_pos	Nicotinic acid mononucleotide	C11 H14 N O9 P	335.039	779435	598252	774675	816687	1.10346e+06	1.36005e+06	1.26684e+06	1.3072e+06	3.37819e+06	1.20428e+06	9.25775e+06	3.13232e+06	852445	2.90306e+06	2.03567e+06	2.60364e+06	5.53585e+06	1.43643e+06	1.20977e+06	3.5849e+07	2.02447e+06	917267	1.16767e+06	1.51324e+06	1.42643e+06	1.05722e+07	2.01683e+06	921492	1.20375e+06	1.11771e+06	2.35055e+06	827965	901631	1.22545e+06	787376	825143	1.8113e+06	1.11688e+07	929451	1.09777e+06	942679	3.15787e+06	629955	1.26765e+06	870360	3.2841e+06
Com_143676_pos	2-[2-(benzylsulfanyl)-4-phenyl-1H-imidazol-1-yl]-1-phenyl-1-ethanone	C24 H20 N2 O S	181.075	83208.4	154702	121499	511697	344009	110579	307794	276282	214006	610456	117757	314596	286217	118286	137131	170880	710507	151661	117487	913210	404365	215990	138937	156457	278683	94721.3	114496	272136	293930	212933	194151	149748	203404	169859	116025	169315	116418	116202	293718	296468	162791	929856	275090	706312	294252	99544.1
Com_42688_pos	4-decyl-3-hydroxy-5-oxooxolane-2,3-dicarboxylic acid	C16 H26 O7	365.2	1.41105e+06	8.84081e+06	1.97081e+06	1.52959e+06	3.85795e+06	8.63366e+06	6.27566e+06	8.49024e+06	2.95587e+06	2.17094e+07	1.52108e+07	3.31347e+06	2.03438e+06	965465	2.74345e+06	2.37497e+06	1.41436e+06	1.34117e+06	1.85672e+06	7.97949e+06	1.8075e+06	933480	5.05315e+06	5.07702e+06	3.02585e+06	757720	746590	1.01129e+06	2.50257e+06	3.34435e+06	1.93802e+06	2.619e+06	1.68041e+06	2.47444e+06	1.84e+06	1.69935e+06	846183	2.17906e+06	1.00629e+06	2.83969e+06	785444	2.41577e+06	3.12974e+06	3.91271e+06	5.48187e+06	1.062e+06
Com_584_pos	5,6-dimethoxy-2-(2-methoxyphenyl)-4H-chromen-4-one	C18 H16 O5	294.088	1.92291e+06	1.12333e+06	2.47076e+06	1.67306e+06	2.40218e+06	2.57794e+06	2.25898e+06	2.91102e+06	2.53112e+06	3.27751e+06	1.88897e+06	3.11752e+06	2.2461e+06	2.0485e+06	1.88697e+06	2.87939e+06	3.92715e+06	3.24053e+06	3.25904e+06	1.40227e+06	4.87462e+06	1.91719e+06	2.01683e+06	1.12188e+06	2.49937e+06	1.05806e+06	2.31344e+06	3.06857e+06	2.04918e+06	6.17721e+06	2.46876e+06	1.05154e+07	2.86259e+06	1.40042e+09	2.38164e+06	2.15966e+06	1.39924e+07	2.7515e+06	2.52777e+06	1.90639e+06	3.27511e+09	1.5232e+06	1.94523e+06	1.60737e+06	1.45722e+06	2.25177e+06
Com_102710_pos	Reynoutrin	C20 H18 O11	434.083	6.40561e+06	464473	338405	457200	448799	1.60369e+06	563264	607532	504999	502164	302856	563689	571085	345663	355206	767726	2.70554e+06	461764	303112	595922	382837	419721	407405	817403	722571	213656	317569	533413	663440	681887	557446	498717	356645	493217	411784	399866	366986	325895	666788	808103	379899	411068	308250	255172	771518	320970
Com_148284_pos	LPH	C17 H27 N5 O4	365.208	88519.9	165157	677751	215864	175432	115130	212424	181329	194211	177952	354183	422369	148433	169120	337073	358165	344594	210340	263825	154157	158877	336648	130140	178250	180859	67405	299071	102553	168503	160410	210041	147150	130689	213869	202164	179579	104424	472469	326600	201228	318183	97953.3	88589.3	76711.2	144867	96953.2
Com_45063_pos	N1-(2-oxoazepan-3-yl)-N2-(3-pyridylmethyl)ethanediamide	C14 H18 N4 O3	290.137	264161	259982	285641	224797	689133	190380	369521	2.48359e+06	1.1134e+06	1.47649e+06	492518	724506	2.59479e+06	326808	3.60691e+06	271953	801554	866918	3.98035e+06	2.83774e+06	253584	551933	1.26517e+06	2.713e+07	651605	131967	319797	536563	3.98442e+06	520029	1.90924e+06	872008	186041	680282	1.4544e+06	391961	1.81912e+06	238019	348349	4.01515e+06	994433	1.54981e+06	8.62878e+06	250690	1.00746e+06	352951
Com_30570_pos	YLH	C21 H29 N5 O5	469.173	532183	4.88228e+06	9.18011e+06	4.96696e+06	1.37332e+06	4.05859e+06	1.71011e+06	3.97035e+06	4.05562e+06	2.16431e+06	2.10126e+06	3.52992e+06	1.60378e+06	9.58514e+06	3.472e+07	3.42979e+06	2.98774e+06	2.0309e+06	7.90819e+06	1.94418e+06	1.65066e+06	1.90349e+06	7.98236e+06	2.64093e+06	3.33142e+06	1.62186e+06	1.2147e+07	2.1575e+06	3.14518e+06	1.20969e+07	2.30652e+06	4.34468e+06	1.38186e+07	4.40455e+06	4.15248e+06	1.1682e+07	1.82751e+07	3.41387e+06	6.53387e+06	3.07559e+06	1.60156e+06	4.54019e+06	4.69719e+06	5.48995e+06	3.17476e+06	5.91741e+06
Com_20645_pos	7-[(3,3-dimethyloxiran-2-yl)methoxy]-6-methoxy-2H-chromen-2-one	C15 H16 O5	276.099	3.78889e+06	898955	713787	916330	999380	1.1956e+07	927961	3.57365e+06	4.82942e+06	2.2713e+06	2.29748e+06	1.74446e+06	1.89192e+06	2.16836e+06	610108	1.12105e+06	4.59015e+06	2.25885e+06	636809	2.10731e+06	825150	5.3829e+06	591294	2.88417e+06	909772	5.08241e+06	540246	755478	3.88023e+06	1.72673e+06	961006	761616	853576	2.68273e+06	3.8946e+06	1.65876e+06	3.568e+06	967114	1.79968e+06	5.93688e+07	3.26655e+06	1.1083e+06	876839	920513	2.48725e+06	619062
Com_52071_pos	Tetrahydrocorticosterone	C21 H34 O4	722.471	319838	207590	251833	7.04096e+06	284462	236269	364932	391803	320945	278627	154193	408923	383133	234726	356575	228798	439807	374387	332169	288047	319512	285820	237478	219530	303076	113039	1.36348e+07	495676	264474	6.9691e+06	553724	271819	250640	188891	356513	213085	351495	848014	397793	477828	110015	222515	496662	775330	222277	384673
Com_49038_pos	Leukotriene E4	C23 H37 N O5 S	439.238	1.31413e+06	722162	621862	5.41068e+06	1.1597e+06	662218	3.43209e+06	1.21303e+06	2.6101e+06	5.35823e+06	1.66102e+07	1.60149e+06	3.95898e+06	571209	947488	600078	2.99427e+06	2.78059e+06	396549	3.21968e+06	2.7301e+06	1.12853e+06	1.40378e+06	1.219e+06	5.62067e+06	3.05029e+06	471616	3.58905e+06	1.67566e+06	1.15764e+06	2.88804e+06	1.05802e+06	6.07164e+06	1.06325e+06	315949	381766	229056	4.55657e+06	3.8713e+06	875400	749309	606765	2.80791e+06	2.9556e+06	764218	491169
Com_30631_pos	Cortisol	C21 H30 O5	362.207	543178	2.75261e+06	1.24285e+06	2.27806e+06	5.70551e+06	3.06404e+06	3.96659e+07	5.49789e+06	4.8552e+06	3.6132e+06	624701	2.60092e+06	2.58158e+06	1.94484e+06	2.5205e+06	1.63485e+06	2.9695e+06	2.36631e+06	1.97452e+06	2.13541e+06	1.34718e+07	1.99677e+06	1.91736e+06	1.66078e+06	2.47541e+06	751123	1.78907e+06	1.38689e+06	1.26547e+06	2.32778e+06	1.38084e+07	901046	501293	1.0198e+06	1.33653e+06	834051	1.15245e+06	1.02209e+06	4.32227e+06	1.49775e+06	1.79895e+06	2.97507e+06	1.12591e+06	1.06466e+06	1.95313e+06	1.55014e+06
Com_9530_pos	β,β-Dimethyl-γ-methylene-γ-butyrolactone	C7 H10 O2	126.068	2.90368e+06	1.50037e+06	1.73193e+06	2.34994e+06	2.20649e+06	2.14148e+06	1.88224e+06	1.7519e+06	1.66887e+06	1.52486e+06	1.64256e+08	3.07135e+06	1.68067e+06	1.46902e+06	1.92109e+06	1.47195e+07	4.4765e+06	2.50623e+06	1.94235e+06	2.22161e+06	1.74818e+06	1.8429e+06	1.96442e+06	3.80256e+07	2.0242e+06	1.6486e+06	2.28298e+06	1.36579e+06	1.65017e+06	1.72575e+06	2.0959e+06	1.48365e+06	1.64441e+06	1.64754e+06	6.80436e+06	1.46714e+06	1.56097e+06	3.63904e+07	2.19411e+06	1.10504e+07	3.71616e+06	1.67454e+06	1.60796e+06	1.48012e+06	1.66391e+06	1.9854e+06
Com_60838_pos	N1-phenethyl-3-(2-thienyl)acrylamide	C15 H15 N O S	235.104	1.93051e+06	9.92602e+06	1.43905e+06	2.60834e+06	1.24714e+06	1.44341e+06	1.30005e+06	1.4248e+06	870838	5.40376e+06	1.71248e+06	1.32584e+06	1.62593e+06	3.05455e+06	1.00756e+06	2.10723e+06	1.85929e+06	3.05458e+06	1.17772e+06	863102	857500	7.91768e+06	770149	3.7569e+06	967267	1.12958e+06	842101	1.23479e+06	1.4889e+06	1.5451e+06	2.20354e+06	672986	1.2606e+06	2.83358e+06	4.44752e+06	1.21598e+06	2.62493e+06	4.84324e+06	1.07565e+06	1.64614e+06	1.72924e+06	2.78301e+06	1.56464e+06	697908	977896	9.74669e+06
Com_23460_pos	Toltrazuril	C18 H14 F3 N3 O4 S	425.065	349220	336198	704420	422818	530712	397529	398861	496475	478268	8.49855e+06	750495	1.41888e+06	791103	346418	300615	342017	297237	479795	688503	348949	426654	182103	365254	402126	569677	257213	239814	284334	798763	1.51469e+06	568972	494322	124906	308367	251139	432921	296919	426458	298907	886375	4.34476e+07	384566	471232	387069	388202	359607
Com_81465_pos	6,7,8-trimethoxy-2-(2-phenoxy-3-pyridyl)-4H-3,1-benzoxazin-4-one	C22 H18 N2 O6	444.067	83638.1	97223.1	118151	188700	197824	149642	240861	189869	199483	201927	124106	137858	251848	123007	284329	344540	380106	349993	160626	128917	191496	122361	7.06278e+06	164145	160162	88070.3	157348	184651	181444	148002	342993	89880.7	133717	117292	198101	122594	149425	162111	338688	117875	147471	95494.5	184033	105675	157989	98806.2
Com_598_pos	α-Linolenic acid	C18 H30 O2	278.224	1.88414e+08	4.78573e+07	7.38744e+08	8.19761e+07	2.45283e+08	9.29229e+08	1.55675e+09	1.02271e+08	6.09167e+07	6.04042e+07	25441373	2.06914e+08	6.98571e+07	8.01264e+07	8.63071e+07	8.36005e+08	2.398e+08	6.58859e+08	7.77921e+07	1.14334e+08	3.97176e+08	5.09369e+08	7.80602e+07	2.41265e+08	4.17748e+09	4.55641e+08	2.09516e+08	1.75601e+08	2.95668e+07	3.96316e+07	5.98438e+07	1.55785e+08	3.20724e+08	4.14414e+08	1.12673e+08	5.58558e+08	1.61848e+08	1.87304e+08	1.21697e+08	8.77581e+07	5.15669e+08	7.80862e+07	5.36871e+07	1.43381e+08	6.51449e+08	8.67284e+07
Com_15211_pos	Acetyl-N-formyl-5-methoxykynurenamine	C13 H16 N2 O4	264.11	151179	262404	209986	1.26432e+06	787147	278555	2.71489e+06	1.05584e+07	1.07398e+06	965988	192707	215609	1.58127e+06	2.09648e+07	2.18382e+07	1.04304e+06	2.52213e+06	181635	2.61773e+06	1.19826e+06	9.2647e+07	272297	1.28316e+06	2.16481e+07	587001	80485.2	3.48315e+06	3.2289e+06	205972	806445	6.97951e+06	573754	1.15307e+06	207676	1.22113e+07	282614	1.56957e+06	186950	1.0724e+07	166704	218473	90621.7	248770	1.08999e+06	427170	85961.3
Com_76368_pos	PC (18:0e/5:0)	C31 H64 N O7 P	593.44	311979	238691	1.17358e+06	275471	345966	188624	237616	207654	167156	211583	103766	271581	185767	116975	563053	147784	283759	136404	268969	173239	202101	641055	202389	441343	153510	76069.8	289747	80146.8	151327	186088	275057	97012.5	7.65597e+06	108172	110176	78679.9	102480	156970	227193	174337	114003	259491	163042	156522	122874	303832
Com_118591_pos	1-[(3,5-dimethylisoxazol-4-yl)sulfonyl]piperidine	C10 H16 N2 O3 S	244.092	447791	337901	435286	725998	777538	449884	1.36921e+06	848894	567855	942799	402547	1.85521e+06	502561	343328	343220	200285	4.37532e+06	348205	373385	505255	2.76924e+06	442058	694054	527937	502394	239001	413150	471396	694037	842499	965720	560081	312032	332078	399124	279201	283710	313923	447258	558526	575155	465703	379535	216358	353750	460204
Com_43013_pos	DNK	C14 H25 N5 O7	375.178	229963	2.60931e+06	1.99599e+06	2.22967e+06	1.20217e+06	4.17696e+06	1.34652e+06	2.1696e+06	1.27714e+06	1.55704e+06	726790	2.70161e+06	1.40154e+06	1.20143e+06	806553	1.62786e+06	731951	2.44555e+06	645104	381936	1.3538e+06	623901	569185	598158	595537	410932	1.57605e+06	667958	3.03266e+06	2.0211e+06	501909	813381	279260	4.17145e+06	1.25106e+06	8.7129e+06	2.29474e+06	940305	470038	477906	1.76215e+07	427571	245676	4.31983e+06	5.51777e+06	701236
Com_104345_pos	EKK	C17 H33 N5 O6	201.62	558447	2.35412e+06	428472	830651	2.5806e+06	3.00647e+06	675529	1.01224e+06	806212	621138	1.44587e+06	768374	1.86175e+06	1.93309e+06	1.15541e+06	766322	703524	680117	2.15284e+06	976064	882998	1.09584e+06	534349	2.33308e+06	1.11393e+06	452517	1.59891e+06	1.78824e+06	666006	584281	566305	240518	239921	1.73997e+06	699277	938505	1.37018e+06	1.52855e+06	1.11542e+06	577015	3.39544e+06	405795	174629	301066	528707	391053
Com_42696_pos	3-Methyladipic acid	C7 H12 O4	160.073	2.34029e+06	3.09663e+06	2.86581e+06	3.22865e+07	6.38357e+06	3.35784e+06	2.08582e+06	5.79557e+06	2.4859e+06	1.50568e+06	2.1453e+06	2.21241e+06	5.64093e+06	3.70161e+06	6.03746e+06	8.46772e+06	9.84065e+06	4.5169e+06	1.7537e+06	2.03158e+07	1.83862e+06	1.59371e+06	1.5388e+07	7.66584e+06	2.36882e+06	1.82228e+06	2.06415e+06	1.23563e+06	2.46157e+06	2.46984e+06	3.91967e+06	1.6219e+06	1.40054e+06	1.56269e+06	4.58023e+06	1.02744e+06	1.52349e+07	5.83185e+06	8.48852e+06	3.69931e+06	1.32574e+06	2.05261e+06	2.28064e+06	7.86364e+06	1.6558e+06	2.51555e+06
Com_49762_pos	RMK	C17 H35 N7 O4 S	433.245	1.25066e+06	965561	1.25885e+06	858665	2.84254e+06	2.98296e+06	1.88654e+07	1.4226e+06	952854	1.53178e+06	1.22936e+06	2.04889e+06	820174	1.12888e+06	2.38812e+06	1.36195e+06	404740	3.08519e+06	2.25361e+06	863582	511479	1.63558e+06	6.98757e+06	1.89953e+06	659000	2.16583e+06	1.22815e+06	491912	3.53371e+06	2.04899e+06	382156	1.73727e+06	308462	2.28472e+06	1.56865e+06	2.64178e+06	1.35756e+06	3.50099e+06	3.92958e+06	2.29817e+06	809189	2.2003e+06	2.76226e+06	1.46452e+06	3.03044e+06	1.74502e+06
Com_109441_pos	Lysopc 17:0	C25 H52 N O7 P	509.348	364101	558480	483937	661055	836564	373036	926176	1.30208e+06	974644	754686	313202	508915	482637	320310	845147	334140	512055	735810	590069	356392	517948	320711	316980	275874	523497	165060	319231	652219	736226	511440	958022	349759	193699	227036	335951	310424	349522	228000	311725	608214	166787	522862	794520	1.06927e+06	356362	3.87064e+06
Com_82187_pos	SPK	C14 H26 N4 O5	330.189	354625	665873	533783	497310	4.26462e+06	1.73987e+06	811672	2.18522e+06	1.11961e+06	807674	5.62433e+06	823015	806609	1.03369e+06	2.81039e+06	2.91716e+06	968085	307710	928006	1.08952e+06	586138	477627	399871	672120	311151	2.76235e+06	6.04694e+06	834370	1.54106e+06	540375	486043	265599	1.82301e+06	1.45788e+06	1.09136e+06	1.71227e+06	827197	7.21109e+06	1.17283e+06	292977	3.86215e+06	185119	540345	715239	924580	283747
Com_48772_pos	4-(3-Methyl-5-oxo-4,5-dihydro-1H-pyrazol-1-yl)benzoic acid	C11 H10 N2 O3	218.068	1.14337e+06	5.87755e+06	2.68754e+06	9.71374e+06	1.16193e+06	1.83599e+06	1.07585e+07	3.70692e+06	8.39342e+06	2.68538e+06	689755	5.29906e+06	4.68915e+06	1.02219e+06	1.83742e+06	1.32362e+06	1.50236e+07	1.61368e+06	1.08923e+06	4.87069e+06	5.3987e+06	3.08631e+06	1.94267e+06	1.67529e+06	1.13346e+07	552026	931334	3.76284e+06	9.07815e+06	9.99045e+06	5.13262e+06	3.76366e+06	1.00704e+06	1.72377e+06	787368	1.07786e+06	3.9842e+06	1.22367e+06	4.59272e+06	2.44403e+06	814768	1.64056e+07	852305	720856	3.14812e+06	3.33097e+06
Com_11422_pos	Apocynin	C9 H10 O3	166.063	1.81968e+08	9.44665e+06	2.36054e+07	2.81885e+06	6.35051e+06	1.14482e+07	3.31133e+06	4.83171e+06	1.75051e+06	3.13532e+06	3.06373e+06	4.927e+06	2.44149e+06	6.49847e+06	4.09129e+06	1.10967e+08	5.89502e+06	5.26403e+06	2.16911e+07	3.48463e+06	2.99094e+06	3.21079e+06	9.35728e+06	1.35113e+07	2.15279e+06	5.48065e+06	8.91849e+06	1.95669e+06	2.40235e+06	4.61611e+06	5.42758e+06	2.18594e+06	4.67025e+06	1.4457e+07	5.39558e+06	8.71825e+06	1.50803e+06	1.45498e+08	6.98611e+06	2.45933e+07	2.14054e+06	4.41256e+06	2.37026e+06	2.63264e+06	5.34226e+06	1.16174e+06
Com_83971_pos	Phosphoethanolamine	C2 H8 N O4 P	141.019	2.97807e+06	933905	2.24877e+06	1.20366e+06	1.57586e+06	645122	5.16615e+06	668500	187129	745496	611178	3.67897e+06	1.34378e+06	1.79807e+06	1.81874e+06	1.54812e+06	2.53585e+06	633721	1.8643e+06	2.94921e+06	666645	1.95084e+06	523711	723834	1.48734e+06	171502	576245	723460	360726	1.84114e+06	2.42327e+06	98241	244069	232759	3.36576e+06	77783.3	535618	108198	1.95431e+06	350437	5.55354e+06	5.78301e+06	252369	93161.4	1.15822e+06	5.23989e+06
Com_81282_pos	HexCer-NS (d18:1/18:1)	C42 H79 N O8	725.58	382126	448035	500340	429420	801727	385225	436721	690485	338129	368151	273492	300143	430073	491270	566958	564423	674560	339966	358341	667875	442759	533064	923667	440758	272989	318137	285379	333028	512751	321245	996830	360360	369535	6.95112e+06	312591	388276	230030	327414	604767	448399	447377	451969	331418	271193	273081	398724
Com_8553_pos	Tetranor-12(S)-HETE	C16 H26 O3	288.168	69619.9	168463	173367	9.0549e+07	540145	105416	7.75066e+07	8.86646e+06	656796	1.0282e+06	95729.4	335312	7.9034e+07	311916	529023	315108	1.47112e+07	1.20681e+06	257378	3.03827e+06	1.29006e+07	164601	563474	180421	407695	102491	141272	4.57955e+07	469303	1.07936e+06	2.10007e+08	676437	737281	96376.2	232345	174923	90792.9	155114	1.10433e+07	1.17165e+06	113651	284577	599037	94294.7	299542	80201
Com_127972_pos	2-piperidinobenzoic acid	C12 H15 N O2	205.109	149483	653415	559575	495146	281280	292121	617554	338337	264458	332261	228208	474241	608568	147089	2.06365e+06	167696	581723	314396	190436	180679	285342	175182	568727	536781	222650	115779	215794	430431	333343	284190	404082	623984	388921	213036	173902	180945	143621	211789	500596	328410	191014	213648	258687	157318	1.40438e+06	250634
Com_76075_pos	Isovanillic acid	C8 H8 O4	168.042	5.63442e+06	1.09526e+06	832584	1.17542e+06	1.23389e+06	6.78013e+06	2.10075e+06	1.51569e+06	733765	1.51496e+06	1.21957e+06	2.12283e+06	1.17113e+06	727469	1.15039e+06	4.54864e+06	3.74341e+06	2.52923e+06	1.10076e+06	1.33314e+06	5.52973e+06	837144	1.55311e+06	1.07237e+07	931158	1.23333e+06	2.77153e+06	878230	1.02384e+06	1.48207e+06	1.34816e+06	1.16709e+06	3.77096e+06	2.4719e+06	1.26975e+06	3.21018e+06	933335	3.70839e+06	1.47737e+06	7.75523e+06	2.19208e+06	1.15815e+06	901565	1.13261e+06	1.1211e+06	1.19521e+06
Com_104382_pos	N1-(2,3-dihydro-1,4-benzodioxin-2-ylmethyl)-2,2-dimethylpropanamide	C14 H19 N O3	249.135	1.84107e+06	240178	163471	443806	593002	243103	1.63971e+06	780054	336383	1.76539e+06	272882	2.54527e+06	900838	1.84182e+06	203074	149910	4.00643e+06	973547	246551	3.26128e+06	3.48422e+06	409493	2.59926e+06	239961	317307	296242	266215	305183	727744	280809	1.44353e+06	393710	917729	193507	139439	134373	482451	208668	474054	812668	239717	785684	251002	155342	264978	515629
Com_12182_pos	5-benzyl-4-hydroxy-6H-pyrido[3,2,1-jk]carbazol-6-one	C22 H15 N O2	347.093	1.29034e+07	5.11935e+07	7.28888e+06	382317	1.02208e+07	3.84541e+06	1.03187e+06	1.74659e+06	1.10296e+06	2.36104e+06	1.78665e+06	1.04541e+06	444750	2.71926e+06	463520	1.34033e+07	725936	2.20568e+06	3.98756e+06	1.13429e+06	484505	907168	362114	715279	585485	235313	2.66324e+06	351209	555741	2.04436e+06	269928	414043	1.19047e+07	408441	927461	9.78589e+07	2.96323e+06	1.07561e+06	327649	3.85327e+06	5.0238e+06	8.38649e+06	1.67009e+06	458217	468730	5.79297e+06
Com_20701_pos	methyl 3-(6-methylpyridin-2-yl)-2,2-diphenylpropanoate	C22 H21 N O2	331.156	461900	419212	2.09104e+06	3.11733e+06	1.02602e+06	1.05158e+07	2.75494e+06	1.92022e+06	1.89393e+06	1.60901e+06	2.02493e+06	5.22378e+06	7.16352e+06	646739	1.24766e+06	1.23888e+06	4.45376e+06	1.59361e+06	1.9796e+06	2.81341e+06	7.67116e+06	1.10064e+06	2.3111e+06	1.68729e+06	3.46724e+06	396929	414545	2.39585e+06	5.92076e+06	2.9589e+06	6.5553e+07	3.1731e+06	190952	3.57819e+06	185503	1.16747e+06	690262	1.82928e+06	1.36109e+06	1.16626e+06	177735	1.67066e+06	3.32207e+06	1.12989e+06	4.68953e+06	5.50457e+06
Com_20175_pos	2-(3,4-dihydroxyphenyl)acetamide	C8 H9 N O3	167.058	6.00757e+06	1.01546e+07	7.01086e+06	2.3922e+07	7.75035e+06	1.34822e+07	1.61992e+07	1.0398e+07	1.87353e+07	1.43034e+07	6.06619e+06	2.63646e+07	5.30247e+07	1.0467e+07	1.15715e+07	8.45882e+06	4.36425e+07	1.14411e+07	6.28918e+06	1.25021e+07	1.69671e+07	1.58214e+07	1.309e+07	1.08454e+07	2.60039e+07	1.86384e+06	4.73539e+06	8.93445e+06	1.64022e+07	2.73884e+07	1.68851e+07	1.68617e+07	3.68941e+06	9.51899e+06	5.50011e+06	7.82015e+06	5.68838e+06	7.85491e+06	1.152e+07	1.69435e+07	1.69073e+06	2.06646e+07	1.68118e+07	4.46977e+06	8.20732e+06	1.64677e+07
Com_26664_pos	HexCer-NS (d18:1/18:0)	C42 H81 N O8	727.595	440941	306433	363023	543063	460493	377406	288543	325900	323116	264470	231440	590407	3.93457e+06	256638	438554	300413	446068	229968	212062	289931	1.16739e+06	415153	331593	564796	240775	147406	188078	265165	277244	270272	609711	214750	279560	4.23143e+07	259062	149871	339317	298991	291519	307188	340298	477477	282839	269026	244025	639389
Com_143017_pos	(S)-beta-Aminoisobutyric Acid	C4 H9 N O2	103.063	172981	100467	103542	317374	156306	194619	157397	165021	128766	143658	127966	199092	169139	81849.4	124880	118990	196629	178143	106377	116719	147786	149767	94639.1	111792	164854	124890	122093	162119	110728	117589	142771	92040.9	1.03254e+06	100632	66382.9	118165	72714.2	137239	154848	279656	168398	134854	136616	98270.3	87635.6	179045
Com_54039_pos	PC (20:4e/2:0)	C30 H54 N O7 P	571.361	998119	761929	750918	1.30058e+06	1.33505e+06	838609	1.35154e+06	1.22499e+06	453671	794332	450154	991437	1.4816e+06	858288	1.75772e+06	871550	946708	877998	884560	1.22349e+06	1.54337e+06	3.11648e+06	867625	708814	1.12283e+06	3.1102e+06	1.28257e+07	782715	383245	642563	1.58556e+06	365548	6.36017e+06	544318	843471	356538	665681	1.59874e+06	999871	775721	1.81352e+06	1.28475e+06	302543	523053	427905	769471
Com_25364_pos	3-(2-Hydroxyethyl)indole	C10 H11 N O	161.084	3.54772e+06	3.76732e+06	3.87008e+06	1.46925e+07	3.36963e+06	2.34532e+06	5.4337e+06	1.01843e+07	5.82688e+06	4.62057e+06	3.67197e+06	8.20069e+06	2.46672e+06	7.7463e+06	7.67206e+06	3.21441e+07	1.00097e+07	5.73524e+06	6.66426e+06	8.70627e+06	5.74154e+06	4.46356e+06	8.20314e+06	5.39304e+06	8.96134e+06	4.08272e+06	1.76444e+06	1.13691e+07	5.73156e+06	4.10529e+06	1.55072e+07	6.49723e+06	5.1348e+06	4.12766e+06	9.77089e+06	4.09673e+06	5.20868e+06	7.6035e+06	1.30798e+07	6.42108e+06	1.35173e+07	5.25969e+06	4.28015e+07	1.09338e+07	7.9801e+06	1.74348e+06
Com_65369_pos	N-[4-(6-methyl-1,3-benzothiazol-2-yl)phenyl]benzamide	C21 H16 N2 O S	366.072	403940	3.16376e+06	543430	1.38254e+06	649717	655226	1.11281e+06	866255	795841	1.33316e+06	503058	1.53158e+06	863767	377786	486375	1.56117e+06	1.68129e+06	558628	1.73044e+06	1.10114e+06	824900	636397	399998	635478	1.60643e+06	727130	294902	559333	2.06733e+06	2.08737e+06	1.23051e+06	1.22045e+06	8.58378e+06	7.21637e+06	1.41569e+06	469247	9.19478e+06	564279	722731	864130	586087	2.74559e+06	505679	4.289e+06	945546	442180
Com_31216_pos	(+/-)-Cannabichromeorcin	C17 H22 O2	258.161	6.88533e+06	6.97495e+06	1.40695e+07	6.49006e+06	1.20016e+07	1.32798e+07	1.26508e+07	1.28799e+07	1.00242e+07	1.80174e+07	7.16378e+06	8.95165e+06	1.09795e+07	1.24078e+07	1.14372e+07	5.3962e+06	1.2173e+07	1.7414e+07	2.12091e+07	5.94926e+06	3.10603e+07	7.85231e+06	9.22617e+06	5.70054e+06	1.17586e+07	5.18451e+06	1.3142e+07	1.49467e+07	1.24769e+07	8.34126e+06	1.27614e+07	9.89162e+06	6.10001e+06	5.70107e+06	1.56495e+07	8.63834e+06	2.20526e+07	1.04757e+07	1.14971e+07	6.99525e+06	1.94702e+06	7.08459e+06	6.7508e+06	7.15337e+06	5.34413e+06	1.13554e+07
Com_27162_pos	GPH	C13 H19 N5 O4	347.097	1.15441e+06	1.05414e+06	1.29049e+06	902274	4.41816e+06	756419	1.70274e+06	2.69103e+06	742425	1.64856e+06	273128	4.49236e+06	959965	565829	3.55883e+06	3.19432e+06	4.53158e+06	951732	631226	3.23503e+06	1.72904e+06	449274	1.61432e+06	2.34636e+06	6.11226e+06	175727	1.09313e+06	902636	716701	3.9817e+07	1.2139e+06	537045	354038	597973	2.39196e+06	460082	286107	2.11849e+06	2.86061e+06	1.2523e+06	282584	1.10909e+06	393742	1.54609e+06	3.16482e+06	724275
Com_58879_pos	acetoacetate	C4 H6 O3	102.032	984340	479242	527295	884219	682998	984282	662926	641752	3.64299e+06	517372	762268	764908	384660	494842	741259	741689	1.03411e+06	627320	624551	656326	594344	625477	527357	817651	836395	321315	470742	524520	841008	536529	360553	410209	1.22356e+07	588192	452665	422462	473999	1.0119e+06	559897	552630	405688	508954	715790	391613	472476	628836
Com_11377_pos	2-oxopiperidine-3-carbohydrazide	C6 H11 N3 O2	157.085	4.46153e+06	9.98929e+06	1.60784e+07	2.73923e+06	1.17514e+07	5.02702e+07	8.6208e+06	9.59612e+06	7.19872e+07	3.15152e+07	1.43323e+07	1.78507e+07	3.26677e+06	2.58069e+07	8.72191e+06	4.72873e+06	1.4637e+07	2.09995e+07	1.31304e+07	8.3279e+06	1.24359e+07	9.03666e+06	2.7213e+07	1.84016e+07	1.49283e+08	3.06702e+06	2.73409e+07	1.35981e+07	1.85484e+07	8.96621e+06	5.74999e+06	1.15458e+07	1.8368e+07	8.28135e+06	9.30038e+06	6.24806e+06	9.07827e+06	6.82225e+06	4.03578e+06	3.76335e+07	4.98058e+06	1.31296e+07	8.94937e+06	1.02003e+07	1.08375e+07	2.23333e+07
Com_121429_pos	3-(4-ethoxyphenyl)-2-(tetrahydro-1H-pyrrol-1-ylcarbonyl)acrylonitrile	C16 H18 N2 O2	288.146	242739	471549	520438	363560	494967	541323	430333	644294	362050	1.64457e+06	267598	2.58123e+06	410088	222899	468910	2.20286e+06	1.39566e+06	306190	642369	257126	371269	377701	327443	431786	352518	890283	296172	429968	551213	583821	797179	294498	1.38483e+06	698116	346885	439816	540698	339708	281915	303214	2.08837e+06	691717	303901	207763	304167	250763
Com_67799_pos	Tributyl citrate	C18 H32 O7	360.213	1.51572e+07	815005	786127	947527	965821	1.09418e+06	814693	1.10354e+06	697338	757068	714088	1.10816e+06	1.21258e+06	601775	681935	1.80905e+06	1.15987e+06	715563	660981	810432	1.55532e+06	826385	634651	1.96259e+06	766963	765010	733582	1.07548e+06	764837	956189	962216	666619	627168	742203	1.00194e+06	667601	660188	1.50158e+06	726807	741831	845311	759252	1.55365e+06	965116	953320	666752
Com_127103_pos	Taurocholic acid sodium salt hydrate	C26 H45 N Na O7 S	538.279	86306.6	123192	111427	2.71095e+06	143802	116549	246449	178205	143544	312891	103339	352799	277334	87093.6	176969	105004	327449	100661	167491	2.41002e+06	329073	164685	93877.3	179707	489372	58709.7	165669	195807	259333	204499	251375	127957	128920	122062	92085.6	160204	124403	157372	340960	150433	213836	256586	224355	158645	310842	147466
Com_14135_pos	1-hydroxy-1-(4-methoxyphenyl)propan-2-yl 4-methoxybenzoate	C18 H20 O5	298.119	3.78795e+06	783448	3.87472e+06	980705	8.4693e+06	801915	221370	3.64065e+06	2.27171e+06	302470	1.29485e+06	550914	200648	3.95336e+06	1.00238e+07	209995	457751	1.17942e+07	3.23629e+06	704020	195352	2.89697e+06	6.10988e+06	471973	333373	354782	6.29468e+06	170343	3.01236e+06	3.23378e+07	2.10921e+06	640199	399027	4.18289e+06	1.98831e+06	5.59935e+06	168775	954667	1.70983e+06	9.87978e+07	175185	4.11976e+06	5.58447e+06	1.19107e+06	1.23469e+06	1.59702e+06
Com_9959_pos	1,7-bis(4-hydroxyphenyl)heptan-3-one	C19 H22 O3	280.145	1.02362e+07	1.44098e+06	6.68211e+06	1.46352e+06	303054	2.21558e+06	1.04464e+07	5.6066e+06	8.42502e+06	6.72291e+06	4.70521e+06	1.09552e+07	5.97642e+06	420823	231557	779962	1.46479e+07	6.59206e+06	6.89185e+06	1.05322e+06	364787	302980	546491	1.88697e+06	1.03965e+07	346176	2.29097e+06	1.16304e+08	984229	1.49209e+07	6.11239e+06	375361	3.92722e+06	7.24109e+06	3.21362e+07	223402	1.08664e+07	482110	2.0279e+06	2.21e+06	279028	218412	253035	2.16748e+06	461681	210516
Com_9218_pos	N-acetyl-L-ornithine	C7 H14 N2 O3	174.1	2.252e+07	3.28665e+07	6.42699e+07	1.22e+08	7.06635e+07	5.08578e+07	7.53386e+07	7.8867e+07	6.44834e+07	6.75647e+07	3.12313e+07	2.97417e+07	6.07274e+07	1.39706e+07	1.09205e+08	4.18848e+07	4.80413e+07	4.64682e+07	2.76472e+07	4.82606e+07	3.96487e+07	4.07676e+07	1.1385e+08	6.36199e+07	3.41744e+07	1.42171e+07	7.54219e+07	5.10455e+07	2.50474e+07	7.71924e+07	4.26169e+07	2.2428e+07	1.39614e+07	1.37019e+08	2.78982e+07	3.42584e+07	3.00801e+07	7.40255e+07	5.89731e+07	1.70764e+08	4.33153e+07	2.61023e+07	3.14036e+07	9.80614e+06	4.01399e+07	1.11693e+07
Com_123826_pos	3,5-Diiodo-L-thyronine	C15 H13 I2 N O4	524.895	333410	116124	203376	2.14957e+06	850074	533624	135494	1.35786e+06	535613	518645	922498	1.09406e+06	186184	114401	147201	159115	243844	627435	178783	1.34632e+06	106070	1.35325e+06	564353	2.28416e+06	165830	109355	205181	318316	245482	512140	112673	168855	223322	322582	95941.6	1.49725e+06	116495	231356	462620	2.31078e+06	85006	72217.1	276955	157392	259399	63642.4
Com_26412_pos	Arachidonoyl serinol	C23 H39 N O3	377.289	8.80479e+06	7.03011e+06	7.28653e+06	4.27289e+06	1.27259e+07	6.02121e+06	6.28224e+06	4.06022e+06	1.35552e+07	5.43389e+06	3.19377e+06	1.21492e+07	1.5533e+07	3.12611e+07	1.01406e+07	3.26165e+06	4.76285e+06	1.09847e+07	1.13965e+07	4.17065e+06	4.46336e+06	1.42812e+07	1.39007e+07	1.12122e+07	2.89678e+06	4.27482e+06	6.53566e+06	5.09714e+06	1.90801e+07	6.4406e+06	1.82513e+07	5.03911e+06	1.63826e+07	1.78157e+07	2.33663e+06	6.4014e+06	1.35729e+07	2.00094e+06	5.16196e+06	3.75795e+06	3.65857e+07	3.00033e+07	3.32736e+06	3.72173e+06	4.43772e+06	1.80343e+07
Com_123278_pos	GW501516	C21 H18 F3 N O3 S2	453.067	244403	699787	241746	406836	278184	300897	413746	973744	1.23195e+06	1.28225e+06	172002	499268	364989	467938	209144	259824	1.07843e+06	482046	472456	581279	298133	1.03453e+06	201226	865123	363787	540110	138215	267736	496524	317221	351256	214913	145160	884942	772938	434845	628260	290847	640032	278251	2.04314e+06	549928	440676	1.43472e+06	1.05283e+06	172979
Com_5980_pos	Saxitoxin	C10 H17 N7 O4	321.114	139350	491596	190345	1.92251e+06	265675	143330	217651	450449	242698	417488	131549	290348	212930	104576	341590	180269	1.07168e+06	179723	128397	191844	401535	178006	243094	281663	172780	217878	411067	182554	277724	806686	151942	2.50956e+08	237835	266315	249966	194565	257919	347244	260954	525485	3.25724e+06	299433	121101	190474	616418	133245
Com_74756_pos	PC (14:0/15:0)	C37 H74 N O8 P	691.515	467723	572938	422165	517588	1.62063e+06	284325	493505	739507	179773	299139	193351	397373	532781	869264	411209	524522	1.00283e+06	265738	528480	391210	405818	6.83429e+06	502309	601874	293113	107080	303093	268895	193767	517098	970175	903553	438527	195666	414096	129730	7.19965e+06	137337	821039	766423	412470	671263	174900	85108.7	229702	366669
Com_97911_pos	Papaverine	C20 H21 N O4	339.145	309323	353068	375263	397297	486587	482416	423844	853238	440812	1.36066e+06	290680	352143	295303	1.73056e+06	619085	347318	7.40512e+06	442895	346417	472539	287462	271102	355241	2.3799e+06	574840	201672	404110	249905	483429	496488	367250	277332	475577	320097	288179	319657	279687	328991	349391	1.02366e+06	325438	439243	211227	222144	359817	225498
Com_130049_pos	Methyl 3-indolyacetate	C11 H11 N O2	189.078	173510	262573	224624	359289	308563	354211	277526	509598	808039	666273	218712	593015	500240	317457	230080	408774	665698	402977	193535	477374	296717	958484	203022	767917	312482	474042	173383	318021	1.13128e+06	439445	257970	208071	258002	1.92677e+06	773097	283045	556185	289088	467148	307725	1.29886e+06	227501	478889	323941	490931	210881
Com_53741_pos	3-[(4-chlorobenzyl)thio]-4-methyl-5-undecyl-4H-1,2,4-triazole	C21 H32 Cl N3 S	393.196	566712	2.94565e+06	7.08404e+06	2.01293e+06	3.76859e+06	2.00032e+06	2.3237e+06	2.16292e+06	1.16761e+07	1.11461e+06	545483	1.71762e+06	4.82042e+06	1.12907e+06	2.60286e+06	468403	1.26573e+06	1.40163e+06	765973	1.56284e+06	4.93898e+06	3.06372e+06	3.17239e+06	474508	1.63712e+07	451400	384595	1.96919e+06	1.33407e+07	1.28753e+07	1.76502e+06	3.33335e+06	3.05071e+06	2.19748e+06	864176	514562	533852	409590	2.89965e+06	430407	2.28298e+06	5.21648e+06	391197	2.54221e+06	5.69482e+06	6.61708e+06
Com_5769_pos	Isohomovanillic acid	C9 H10 O4	182.057	2.22516e+08	8.86006e+06	7.92027e+06	6.69607e+06	7.23095e+07	1.78602e+08	2.45169e+06	2.00835e+08	2.44261e+06	4.50319e+06	3.27504e+07	2.01075e+06	2.24793e+06	1.05168e+07	4.21571e+06	7.41179e+07	8.1005e+06	1.12818e+07	1.46197e+07	2.93539e+06	2.93227e+06	1.95803e+06	3.28671e+06	4.43087e+08	1.96381e+06	4.11659e+06	1.91457e+08	2.17861e+06	7.58398e+06	1.60262e+07	3.27628e+06	2.02063e+06	6.27761e+06	5.83027e+07	5.45352e+06	1.87919e+08	3.10391e+06	1.13871e+08	2.34812e+07	2.39721e+08	962218	5.25593e+06	3.09062e+06	1.53716e+06	3.76337e+06	1.02475e+07
Com_129114_pos	Fenvalerate	C25 H22 Cl N O3	451.152	779830	146130	129700	914705	241489	145604	368558	240629	285016	517827	1.95926e+06	527693	221462	109120	253840	152160	589876	663227	178762	227619	205322	2.0371e+06	172932	221979	204138	118005	303326	173331	237912	208739	228900	366070	175398	242794	635417	151017	162316	229953	217435	182658	593220	127249	128472	101119	199738	195820
Com_89485_pos	Spinosyn A	C41 H65 N O10	731.46	2.34749e+06	1.08429e+06	2.0455e+06	2.97235e+06	1.68809e+06	1.66268e+06	2.32695e+06	1.72826e+06	1.40379e+06	5.90653e+06	838904	2.79273e+06	2.26728e+06	1.45341e+06	1.46205e+06	1.75102e+06	3.30166e+06	1.43258e+06	1.37945e+06	2.45988e+06	3.42019e+06	1.24485e+06	2.16508e+06	2.80257e+06	4.00435e+06	2.50913e+06	1.30855e+06	1.99672e+06	1.91099e+06	1.69342e+06	2.4427e+06	1.79451e+06	1.12499e+06	1.276e+06	1.1507e+06	2.16102e+06	1.74906e+06	1.55397e+06	1.11362e+06	1.25713e+06	1.11378e+06	2.677e+06	1.49009e+06	887124	1.35432e+06	2.89374e+06
Com_33829_pos	AB-PINACA N-(2-fluoropentyl) isomer	C18 H25 F N4 O2	348.192	1.31661e+07	3.74392e+06	2.49738e+06	7.68766e+06	4.21923e+06	3.86046e+06	1.51368e+07	4.677e+06	3.15515e+07	7.15688e+06	2.01008e+06	1.64319e+07	5.17667e+06	2.64959e+06	4.93097e+06	2.20194e+06	3.86286e+06	5.89824e+06	4.61745e+06	3.7402e+06	6.29984e+06	3.10011e+06	2.1848e+07	6.10082e+06	5.39975e+06	1.21187e+06	1.02893e+07	5.35365e+06	6.42636e+06	4.33282e+06	3.68983e+06	2.64237e+06	922383	2.31996e+06	5.29673e+06	1.66074e+06	1.14598e+06	1.47157e+06	7.76595e+06	6.4506e+06	1.90838e+06	7.50025e+06	4.33448e+06	1.33719e+06	2.72052e+06	2.17842e+06
Com_19321_pos	(2E,4E)-N-(2-methylpropyl)dodeca-2,4-dienamide	C16 H29 N O	251.223	1.58182e+06	830242	1.5494e+06	915995	1.44408e+06	1.65027e+06	1.26214e+06	2.97913e+06	2.26426e+06	1.93968e+06	1.3171e+06	2.45368e+06	650767	2.00901e+06	4.31204e+06	1.64602e+06	5.00073e+06	2.40332e+06	2.41879e+06	1.60525e+06	1.54558e+06	1.96444e+06	2.47588e+06	434870	1.18007e+06	946694	1.63913e+06	1.85411e+06	1.30799e+06	1.53696e+06	3.7622e+06	2.47412e+06	1.04591e+06	1.52021e+06	1.90859e+06	1.52333e+06	5.82691e+07	1.14396e+06	2.21723e+06	1.9365e+06	984330	1.91051e+06	3.62705e+06	2.19258e+06	1.11477e+06	1.87614e+06
Com_88683_pos	N6-Isopentenyladenosine	C15 H21 N5 O4	335.157	1.29914e+06	2.402e+06	1.57876e+06	3.80061e+06	2.88708e+06	2.63342e+06	2.49768e+06	1.04942e+06	873098	847619	2.20576e+06	1.72594e+06	1.18355e+06	1.47596e+06	1.18277e+06	1.01422e+06	2.66111e+06	3.17514e+06	1.09792e+06	1.26165e+06	1.55219e+06	3.38596e+06	917644	2.48051e+06	798089	256564	1.19683e+06	3.66529e+06	1.56675e+06	3.8602e+06	1.07471e+06	653476	464765	1.61147e+06	1.51189e+06	1.80805e+06	1.79145e+06	3.54848e+06	485456	5.68537e+06	576502	395830	813461	2.66816e+06	925970	1.18043e+06
Com_65224_pos	Stanozolol	C21 H32 N2 O	328.246	80292.5	69923.7	106805	138547	127934	121385	206594	166588	156144	145297	113492	131190	142448	2.06644e+06	137638	94283.3	279872	1.34201e+06	121786	126877	147070	113493	204791	194919	148574	79223.2	125429	102752	194546	154251	141865	100035	235936	120592	114814	101849	88017	152323	142720	1.03e+07	131247	98339	124518	84572.2	118496	87545.8
Com_23520_pos	5-Hydroxyomeprazole	C17 H19 N3 O4 S	361.108	130931	7.76238e+06	168703	128708	210607	130212	430035	272699	1.04751e+06	231755	141285	269208	140583	137022	288007	2.83005e+07	379116	118683	135521	162873	163820	139109	171558	251971	686586	120386	157553	167577	188563	449103	681428	192502	4.22307e+06	166655	174536	4.08497e+07	138209	157178	207558	162781	121310	154885	112673	88521.4	244211	118349
Com_58542_pos	Diosgenin	C27 H42 O3	396.297	1.7695e+06	1.43844e+06	1.79523e+06	1.26655e+07	1.38365e+06	770915	6.85633e+06	2.12078e+06	3.33165e+06	1.12457e+07	1.24701e+07	3.24708e+06	8.17144e+06	1.21196e+06	1.46446e+06	1.02306e+07	6.25954e+06	5.73688e+06	1.5881e+06	6.35264e+06	5.39461e+06	3.02553e+06	2.48119e+06	749656	1.00558e+07	500862	522304	5.95382e+06	3.00063e+06	1.00382e+06	5.80796e+06	2.22719e+06	706103	1.23539e+06	1.20414e+06	1.00427e+06	1.10501e+06	909266	6.83448e+06	2.91266e+06	1.96585e+06	3.01997e+06	1.11312e+06	602153	1.89336e+06	957572
Com_103798_pos	UR-144 N-(5-Chloropentyl) analog	C21 H28 Cl N O	345.188	128668	575660	837058	216993	276636	270359	210069	272055	617241	295155	258309	154240	309780	206959	277558	214977	416450	363641	495418	151616	4.03686e+06	294480	554069	622020	4.53624e+06	1.24822e+06	390334	413634	363484	338928	382891	274100	283141	153780	275481	406704	307245	343629	248359	172510	936211	733401	761476	595055	291722	112071
Com_60775_pos	Υ-Glutamylcysteine	C8 H14 N2 O5 S	233.035	276375	523507	403557	1.69959e+06	666238	394743	823253	995882	710817	947160	417200	1.04492e+06	950662	392883	477533	620869	1.00441e+06	503737	442454	747874	1.34309e+06	759276	500091	562862	982518	314614	382160	903893	976282	1.24714e+06	644868	497386	819684	659403	385373	562377	393173	469620	975578	984710	558521	3.59031e+06	945380	3.31949e+06	1.00762e+06	2.29705e+06
Com_34485_pos	3-hydroxy-2-(3-nitro-4-piperidinobenzyl)propanenitrile	C15 H19 N3 O3	289.141	281668	3.38622e+06	336725	765929	601720	354897	732113	804346	508427	902009	381051	807188	970816	384391	361129	361969	2.3876e+06	914728	306241	308243	514233	743601	4.76326e+06	352559	428869	2.29922e+06	534777	321342	516791	708071	538194	833899	346130	402032	477882	310194	347637	402269	516172	645193	2.46818e+07	485495	439949	525277	584930	302328
Com_128666_pos	1-(4-methyl-2-pyridyl)pyrrolidine-2,5-dione	C10 H10 N2 O2	190.073	206074	132823	295324	363920	356598	215659	397102	281405	1.11365e+06	247361	161714	2.29546e+06	259364	144459	309045	365217	570573	154112	266545	326108	297827	143603	179459	286800	271610	97589.4	186867	246874	286066	216198	351716	131787	150641	176083	216922	139001	140943	322141	365255	164810	217946	132316	262985	144611	185316	283898
Com_76808_pos	N'3-(3,4,5-trimethoxybenzylidene)pyridine-3-carbohydrazide	C16 H17 N3 O4	315.121	120072	305638	174731	236069	231732	143374	317412	313692	260750	236233	158623	336722	294873	145172	200006	353081	1.33707e+06	238426	391749	306229	179508	317159	327919	422056	372975	100267	163973	275421	342559	574542	281099	222975	192293	371877	172618	206466	181275	168272	295464	284541	6.62268e+06	212250	186919	131755	359805	180831
Com_92626_pos	cis-7-Hexadecenoic Acid	C16 H30 O2	254.223	4.21627e+06	1.24404e+06	1.38243e+06	2.64693e+06	1.61907e+06	1.07126e+06	1.57126e+06	2.54103e+06	810075	1.08234e+06	2.1125e+06	1.81013e+06	3.66071e+06	1.28681e+06	2.22607e+06	4.59355e+06	1.34461e+06	1.64796e+06	1.73068e+06	4.16385e+06	1.60433e+06	1.57819e+06	1.60739e+06	2.48779e+06	1.43051e+06	1.92768e+06	3.68075e+06	931723	1.12197e+06	1.02321e+06	2.50904e+06	1.57494e+06	1.53204e+06	1.104e+06	1.06951e+06	989199	947595	628087	1.0325e+06	958676	863748	1.22473e+06	1.14266e+06	943933	972383	1.45167e+06
Com_8241_pos	7-(1H-pyrrol-1-yl)-5H-chromeno[2,3-b]pyridin-5-one	C16 H10 N2 O2	262.075	900267	1.82131e+06	768573	1.25248e+06	1.11222e+06	674303	1.17274e+06	1.31124e+06	1.36024e+06	1.43201e+06	677002	1.46548e+06	1.05111e+06	741815	728672	2.01105e+06	5.63709e+06	874684	688503	1.63294e+06	1.33134e+06	1.29229e+06	1.01895e+06	1.21965e+06	1.54984e+06	531019	672424	1.71663e+06	1.32448e+06	1.7738e+06	1.16785e+06	2.23767e+06	1.97865e+08	5.84347e+06	863223	867585	889251	1.89305e+06	1.79362e+06	1.40118e+06	3.0174e+06	1.31988e+06	1.07663e+06	512329	1.89305e+06	1.36911e+06
Com_13219_pos	HNK	C16 H27 N7 O5	379.193	363330	752332	563254	436707	1.7415e+07	614211	1.66351e+06	492453	1.16764e+08	783392	438018	539569	368426	2.55093e+07	335524	594628	650159	682082	550954	610152	439907	2.06835e+07	1.20916e+06	514725	313187	665781	245890	319405	895920	344749	2.28491e+06	467010	3.48167e+06	334583	340538	478414	227425	477312	1.83957e+06	375071	307778	274966	579968	216425	2.84543e+07	358263
Com_50752_pos	Prostaglandin F2α-1-glyceryl ester	C23 H40 O7	450.256	108427	1.04018e+06	755597	273861	1.1514e+06	1.40174e+06	254229	589658	1.69141e+07	283379	158192	386351	1.55002e+06	4.4364e+06	2.33482e+06	521174	676887	188101	174286	880577	640625	741032	196873	194730	3.23112e+06	151619	679674	349716	382898	724876	127411	366876	800160	332926	467593	337402	361079	419530	682930	697393	292782	1.55345e+06	211531	442281	708780	1.01729e+06
Com_120058_pos	N-allyl-2-(2-methyl-1-benzofuran-3-yl)acetamide	C14 H15 N O2	106.041	64984.8	240996	82634.8	229001	2.20891e+06	110911	1.20207e+06	1.05848e+06	131971	1.97438e+06	140185	178938	980331	167092	116586	96579.3	4.0845e+06	240923	139085	421254	351504	99198.9	1.34337e+06	146837	402734	69747.2	130730	155464	2.118e+06	267633	396560	2.18516e+06	263721	94781.6	144508	107476	155709	118878	286876	96110.1	120939	86083.9	74249.2	208942	313254	96292.3
Com_48049_pos	HET0016	C12 H18 N2 O	228.121	1.98445e+06	3.02034e+06	3.3117e+06	4.58783e+06	3.27944e+06	5.06902e+06	4.01963e+06	1.08074e+07	1.04926e+07	1.79253e+07	1.71614e+07	6.02128e+06	4.37044e+06	5.00165e+06	6.94637e+06	3.87147e+06	7.99811e+06	3.39729e+06	7.30651e+06	5.33936e+06	4.86536e+06	5.30889e+06	4.86069e+06	6.86416e+06	7.57644e+06	2.28662e+06	1.0404e+07	4.31812e+06	9.56391e+06	5.95428e+06	3.98722e+06	1.12885e+07	4.76008e+06	5.78101e+06	2.11766e+06	8.87796e+06	3.73922e+06	1.1425e+07	5.44509e+06	4.30983e+06	2.95369e+06	2.69647e+06	1.30594e+06	2.78775e+06	9.2933e+06	2.702e+06
Com_7714_pos	HPH	C17 H23 N7 O4	371.172	199914	800064	842972	3.18947e+06	3.95777e+06	383414	2.73757e+06	4.07464e+06	1.77447e+07	462199	675629	1.94729e+06	2.84418e+06	1.43239e+06	1.13356e+06	750893	2.73718e+06	1.26772e+06	4.23816e+06	2.65056e+06	2.32425e+06	2.93912e+06	1.0873e+06	829059	5.88043e+06	144418	549893	4.33277e+06	764823	1.82125e+06	3.53189e+06	773059	481282	4.01911e+06	6.6253e+06	1.39055e+06	1.21782e+06	1.94313e+06	1.25622e+06	1.07889e+06	573725	3.75952e+06	992796	1.55741e+08	4.08993e+06	353171
Com_27443_pos	N1-(2-methyl-4-nitrophenyl)acetamide	C9 H10 N2 O3	194.068	6.42403e+06	6.55898e+06	7.8037e+06	6.50452e+06	8.57358e+06	1.55406e+07	7.20393e+06	1.51858e+07	8.47996e+06	1.15727e+07	3.95036e+06	4.61994e+07	9.08652e+06	5.02102e+06	1.11348e+07	4.4231e+06	1.99643e+07	3.62257e+06	1.65402e+07	5.7117e+06	6.34234e+06	8.56453e+06	6.33862e+06	9.20626e+06	7.98942e+06	1.12451e+07	5.88289e+06	6.43825e+06	1.35013e+07	4.82062e+06	8.84444e+06	1.8445e+07	8.96178e+06	7.17637e+06	7.00132e+06	5.07964e+06	2.64828e+06	2.86162e+07	9.30643e+06	4.91469e+06	1.68525e+07	2.52002e+06	1.81706e+06	2.94932e+06	1.00409e+07	4.91221e+06
Com_77335_pos	16,16-Dimethyl prostaglandin A1	C22 H36 O4	346.247	2.00204e+06	4.0986e+06	2.59349e+06	3.35835e+06	6.56654e+06	4.88942e+06	2.38255e+06	7.27884e+06	5.72239e+06	3.12582e+06	3.87998e+06	3.18338e+06	3.68705e+06	2.24111e+06	3.78823e+06	3.15808e+06	3.7018e+06	2.951e+06	3.02415e+06	3.3921e+06	3.23324e+06	3.15846e+06	2.0894e+06	8.7466e+06	2.0744e+06	3.59234e+06	2.00469e+06	2.90279e+06	2.91933e+06	3.57033e+06	4.82444e+06	1.86582e+06	2.44645e+06	1.76612e+06	2.12854e+06	1.67529e+06	2.69191e+06	2.40984e+06	2.35825e+06	2.11838e+06	2.62341e+06	5.31232e+06	2.57895e+06	1.23459e+06	1.80197e+06	1.66042e+06
Com_29385_pos	5-fluoro AKB48 N-(4-hydroxypentyl) metabolite	C23 H30 F N3 O2	421.209	129039	152917	180494	568001	1.02449e+06	624717	640812	435829	616323	489140	677539	178138	369876	77559.9	197173	181914	319508	367490	183201	226620	624620	200776	943428	289816	1.09088e+06	149565	403330	637939	181936	205681	117878	130055	308129	1.56286e+06	107581	740226	895731	1.4664e+06	187947	165699	613706	80812.3	99982.8	2.57561e+07	453376	249173
Com_63727_pos	Lidocaine N-oxide	C14 H22 N2 O2	250.167	228188	265170	267865	305762	690242	433725	324363	2.13954e+06	1.12197e+06	1.4219e+06	234727	1.0673e+06	261663	188534	399642	1.20133e+06	413679	745047	607133	282100	236421	1.32509e+06	664105	588768	531482	415478	9.72911e+06	222426	963144	1.81115e+06	235342	444692	361529	269610	241176	2.38459e+06	966566	426238	252844	430792	277004	339650	278474	643856	701383	298974
Com_4075_pos	Ethyl oleate	C20 H38 O2	310.286	5.40398e+06	4.02515e+06	3.98444e+06	7.17849e+06	3.12519e+06	4.65779e+06	9.05787e+06	2.60556e+07	2.68115e+07	9.71571e+06	1.76002e+06	5.01472e+06	3.81114e+06	3.2137e+06	1.37658e+07	3.26051e+06	4.59153e+07	1.54762e+07	2.47194e+06	1.25883e+07	2.70015e+07	2.99421e+06	4.12979e+06	2.9446e+07	9.56584e+06	1.5709e+06	2.87296e+06	3.84222e+06	6.15842e+06	2.71166e+07	5.18689e+08	3.35382e+06	1.87404e+06	7.84735e+06	2.53255e+08	4.07316e+06	9.68189e+06	3.68533e+06	4.08954e+06	6.01061e+06	1.89289e+06	4.27024e+06	2.65218e+06	1.87239e+06	2.53598e+06	1.65519e+07
Com_40437_pos	(5ξ,9ξ,16ξ)-17-Hydroxykauran-19-oic acid	C20 H32 O3	320.234	2.82246e+06	1.07477e+07	5.39308e+06	1.10651e+07	2.4365e+07	9.31989e+06	1.57915e+07	1.53546e+07	2.41045e+07	1.37317e+07	3.93378e+06	3.42359e+06	7.2794e+06	4.64846e+06	1.26643e+07	2.41997e+06	7.59309e+06	7.94266e+06	6.07257e+06	7.28315e+06	1.42076e+07	6.91419e+06	8.21485e+06	9.08775e+06	1.15711e+07	3.96229e+06	6.31422e+06	8.12936e+06	8.81663e+06	1.60772e+07	9.91502e+06	3.30088e+06	7.09049e+06	5.08484e+06	6.38389e+06	5.06103e+06	6.33517e+06	4.81437e+06	6.6679e+06	6.23479e+06	2.61821e+06	8.02654e+06	5.69859e+06	5.02953e+06	4.49497e+06	6.48293e+06
Com_41907_pos	Tenofovir	C9 H14 N5 O4 P	287.076	123972	978895	225393	229278	213886	248817	301113	389203	302789	347953	130772	1.30127e+06	385608	746707	186757	337165	298872	189464	373169	182789	254781	379401	305756	283982	234035	276042	197630	148159	255388	353358	1.59925e+06	200694	5.59516e+06	223475	457788	800357	132633	577875	199856	297027	1.83639e+07	608788	223930	383529	348797	145551
Com_2468_pos	3,4,10,11-tetramethoxy-7,8,12b,13-tetrahydro-5H-6-azatetraphene	C21 H25 N O4	355.177	194589	922777	1.07802e+06	239339	5.19704e+06	4.06616e+06	252029	366795	401682	352579	2.45842e+06	648889	1.23952e+06	1.03689e+06	393164	435265	653328	8.28002e+07	268874	260661	262748	1.25481e+06	343274	436571	744371	160866	4.80679e+06	255284	421110	724663	549440	1.21689e+06	456949	1.55382e+06	240708	2.13377e+06	809754	292367	3.95289e+06	8.43118e+08	2.18574e+06	194800	174614	569146	2.16836e+06	176706
Com_7096_pos	methyl 2,5-dimethyl-1H-pyrrole-3-carboxylate	C8 H11 N O2	153.079	7.51793e+07	7.20909e+07	1.56338e+07	3.51664e+07	5.40471e+07	1.08637e+08	7.28944e+07	5.68812e+07	2.77769e+07	2.94601e+07	5.28195e+07	4.33754e+07	8.34015e+07	1.87203e+07	8.18237e+07	5.04068e+07	1.61804e+07	2.09911e+07	2.25211e+07	2.61184e+07	4.42619e+07	2.20606e+07	6.23687e+07	3.71943e+07	4.30347e+07	2.19698e+07	4.63953e+07	3.43447e+07	3.01285e+07	1.83027e+08	2.69479e+08	1.11573e+08	2.86125e+06	2.96242e+07	1.68023e+07	1.03089e+08	1.55527e+08	1.1289e+08	3.54887e+07	5.8079e+07	1.69533e+07	3.28809e+07	1.29627e+08	3.13728e+07	1.47408e+08	9.53042e+07
Com_23667_pos	3,6-dibenzyl-1,2-dihydro-1,2,4,5-tetraazine	C16 H16 N4	264.142	2.37289e+06	1.59534e+06	1.87746e+06	504095	2.44641e+06	2.76035e+06	2.92042e+06	1.8951e+06	1.85786e+06	2.33396e+06	2.42645e+06	2.56453e+06	1.28169e+06	1.2927e+06	1.73439e+06	8.83043e+06	598938	1.4103e+06	2.24864e+06	1.52137e+06	672937	1.96644e+06	1.42212e+06	1.11509e+06	1.24569e+06	1.6913e+07	1.19987e+06	718213	3.64227e+06	1.97125e+06	604081	1.71748e+06	4.90551e+07	2.1252e+06	1.57358e+06	2.27352e+06	1.27005e+06	3.24314e+06	563112	2.15868e+06	4.54777e+06	2.069e+06	2.68854e+06	1.38795e+06	2.85492e+06	1.7076e+06
Com_109834_pos	ERH	C17 H28 N8 O6	440.208	63241.6	73386.2	72031.2	146629	149545	119014	214577	135366	248648	237897	156756	514682	105634	74194.5	130773	82106.9	1.35542e+06	141086	109066	115243	203456	3.61252e+06	93895.1	138955	189143	70486.1	103012	89044	141686	195149	169004	674725	136705	82014.4	86435.1	93322.4	70409.7	105417	141231	79340.5	193215	67784.6	112058	95611.4	168961	65819.9
Com_70544_pos	FQH	C20 H26 N6 O5	430.194	355249	832464	1.72667e+06	653930	1.44985e+06	1.20099e+06	789242	1.05329e+06	1.45354e+06	1.57513e+06	1.32943e+06	549690	796874	796421	903402	1.41756e+06	2.16452e+06	1.16612e+06	723626	547434	622127	1.16609e+06	801618	1.34183e+06	855469	893891	1.74236e+06	1.27322e+06	758307	692300	315044	552930	617582	1.74734e+06	2.23019e+06	826617	1.61285e+06	1.2678e+06	1.05885e+06	338852	947477	555176	547430	696465	3.91974e+06	1.36381e+06
Com_65533_pos	Skatole	C9 H9 N	131.073	335064	605704	2.02858e+06	2.28783e+06	984916	631837	698576	957164	1.10184e+07	908945	928763	1.76054e+06	635772	460142	1.46048e+06	981997	3.54439e+06	849800	2.47429e+06	939030	583438	2.48311e+06	753875	562770	376832	411266	340955	2.34519e+06	734641	864773	806863	1.8103e+06	466272	5.93946e+06	943574	514047	1.06006e+06	667545	929409	1.62644e+06	702315	1.11081e+06	1.17104e+06	1.19063e+06	1.26619e+06	490629
Com_60619_pos	2'-fluoro-N-[3-(trifluoromethyl)phenyl][1,1'-biphenyl]-4-carboxamide	C20 H13 F4 N O	359.091	80716.5	713290	131550	114957	148410	119998	145057	170434	1.01376e+06	186530	110204	510712	229621	106926	113380	226834	315684	101996	128028	160236	136027	116075	118407	254921	430382	71786	669187	97297.7	183025	241817	167725	206519	1.16647e+07	105073	111435	127772	111688	127066	187838	167267	108391	115550	94873.9	109075	147154	96515.6
Com_5429_pos	3-(dimethylamino)-2-[3-(trifluoromethyl)phenyl]acrylonitrile	C12 H11 F3 N2	240.088	672396	429079	802804	885044	763426	1.02104e+06	1.0074e+06	6.50044e+06	5.4102e+06	6.8547e+06	656692	3.85525e+08	1.63647e+07	4.04916e+06	558161	1.48948e+06	4.68946e+06	3.13081e+06	629794	3.46801e+06	3.00963e+07	2.98279e+06	606518	1.92258e+06	1.02678e+06	1.07275e+06	398347	704259	815509	987811	933690	456311	751711	3.94134e+06	5.23674e+06	848486	2.46977e+06	1.07942e+06	1.30755e+06	1.03974e+06	431218	561219	760292	444845	1.90939e+06	469315
Com_58718_pos	2-phenylimidazo[1,2-a]pyridine	C13 H10 N2	194.084	403529	545549	633132	1.2058e+06	838673	764592	1.99828e+06	1.09498e+06	2.71039e+06	1.07184e+06	506974	1.3563e+06	1.13985e+06	831292	655781	795262	2.56774e+06	807509	676505	872226	1.06547e+06	900132	658225	1.40188e+06	3.754e+06	2.55787e+06	423184	776179	1.12112e+06	1.12557e+06	942643	553952	492860	1.92025e+06	4.3268e+06	813729	1.36917e+06	812080	1.7241e+06	1.08869e+06	723961	709814	881047	8.82312e+06	963175	616157
Com_140265_pos	Fmoc-L-Isoleucine	C21 H23 N O4	353.163	616624	1.04138e+06	254764	512391	1.08505e+06	412744	989002	513549	602019	533069	123523	377529	484524	359419	450993	337287	503562	290719	215409	532751	556173	531961	516874	1.75255e+06	569283	132666	308739	182289	770579	381182	372450	366572	824052	313221	302793	183524	163855	256213	436879	486812	289359	460606	232463	578074	427798	308705
Com_22017_pos	PC (18:5e/4:0)	C30 H52 N O7 P	569.347	671985	8.34806e+06	2.80334e+06	4.34983e+06	7.73279e+06	1.46046e+06	1.01552e+07	8.24939e+06	7.93839e+06	1.221e+06	864911	1.11569e+07	7.2508e+06	1.83342e+06	5.48532e+06	586530	4.27409e+06	4.94782e+06	3.51224e+06	4.14817e+06	1.30465e+07	3.19595e+06	3.12852e+06	727354	6.83945e+06	4.84107e+07	2.25758e+06	850324	1.19678e+06	1.73734e+06	3.48922e+06	4.26496e+06	1.73057e+06	1.92764e+06	6.39093e+06	456556	1.83021e+06	958777	1.30414e+06	1.61163e+06	2.7252e+06	2.71089e+06	688866	2.31249e+06	7.54921e+06	2.58767e+06
Com_141556_pos	Tauro-alpha-Muricholic acid sodium salt	C26 H44 N Na O7 S	537.272	944534	327107	466875	528023	621033	712088	823558	477031	596918	223630	877938	561765	594870	426061	697228	678159	968850	602602	436721	541439	445772	711464	480758	666228	626162	1.00887e+06	291869	492060	820417	164490	470097	419460	1.10355e+06	483091	386202	749387	296386	773755	466844	912779	957357	394400	991294	406308	489691	669995
Com_89318_pos	Taurodeoxycholic Acid (sodium salt)	C26 H45 N O6 S	521.272	166906	338855	370370	752751	1.04098e+06	416388	2.48811e+06	677101	986924	437014	254590	601698	575867	348769	1.429e+06	302217	668341	373694	331471	338089	807898	566330	436282	1.0055e+06	756946	134052	700304	728553	1.95487e+06	2.65343e+06	468656	626948	748322	1.42404e+06	1.12858e+06	370676	575543	292678	391993	605868	423347	1.08501e+06	425780	3.99571e+06	657668	331729
Com_61819_pos	(2R)-5-hydroxy-7-methoxy-2-phenyl-3,4-dihydro-2H-1-benzopyran-4-one	C16 H14 O4	270.088	267254	345416	413572	703985	608047	535330	742962	512940	1.43633e+06	1.2016e+07	431766	502331	594086	754083	642283	641933	714692	378198	321489	307937	375901	124347	397960	524417	422220	225045	826445	469341	718890	1.16505e+06	327312	494328	2.26594e+06	576591	313343	408270	247683	260096	340820	414874	273047	341758	463942	291599	621044	365547
Com_23662_pos	L-Aspartic acid β-benzyl ester	C11 H13 N O4	223.083	2.29574e+07	1.48596e+07	7.49642e+06	3.90752e+06	5.19569e+06	1.19545e+07	6.72753e+06	7.09538e+06	7.04476e+06	9.02827e+06	6.21401e+06	1.34867e+07	6.41734e+06	9.60959e+06	7.54951e+06	1.39035e+07	3.34995e+06	5.55941e+06	8.64386e+06	6.59606e+06	2.82368e+06	7.21371e+06	6.24831e+06	1.09717e+07	4.86065e+06	3.23644e+06	8.12038e+06	3.87805e+06	5.07781e+06	4.85595e+07	5.36989e+06	2.00493e+07	847728	1.9293e+07	7.61564e+06	2.01708e+07	6.79745e+06	1.57936e+07	2.33014e+06	9.52359e+06	4.44333e+06	1.32114e+07	3.77987e+07	6.3426e+06	2.60852e+07	1.61027e+07
Com_36134_pos	1-(3,4-dimethoxyphenyl)ethan-1-one oxime	C10 H13 N O3	177.078	836544	644933	654612	1.19592e+06	908936	807083	1.34843e+06	802716	767790	1.60866e+06	558478	792958	892106	604262	731990	828537	2.02289e+06	1.06345e+06	576603	908349	1.26929e+06	594195	1.19083e+06	1.43488e+06	1.3961e+06	454508	616060	656079	965404	995250	938590	548077	596707	2.71255e+06	574386	560319	511515	1.53975e+06	1.17824e+06	1.04836e+06	1.02334e+06	777664	614958	416397	504794	685220
Com_133103_pos	1-(4-nitrophenyl)piperidine	C11 H14 N2 O2	206.105	623880	390150	595855	651115	640185	573405	856076	492011	1.09922e+06	820235	242577	376612	746959	528631	483153	343486	1.92362e+06	601268	427459	301322	626747	527639	482255	469082	502160	318470	657090	342214	955464	460585	702100	381212	950272	453226	308507	792524	416969	455694	364541	905037	498144	480518	508031	339951	362037	336831
Com_17651_pos	Terbutaline	C12 H19 N O3	225.135	1.50893e+06	5.20672e+06	4.8683e+06	4.19275e+06	5.44569e+06	5.51563e+06	1.02576e+07	1.17496e+07	4.00334e+06	7.80393e+07	3.07231e+06	5.98576e+06	4.31384e+06	2.73789e+06	5.06424e+06	2.64722e+06	8.64102e+06	3.75756e+07	6.16094e+06	1.11088e+07	7.7539e+06	1.14686e+07	6.27411e+06	1.06414e+07	2.7127e+07	1.32931e+06	3.64557e+06	7.3406e+06	1.71825e+07	2.00547e+07	4.31146e+06	3.69398e+07	6.88193e+06	6.87247e+06	5.59419e+06	4.25015e+06	2.12515e+06	7.83457e+06	9.20695e+06	6.87623e+06	6.10805e+06	2.97819e+06	9.78521e+06	2.64901e+06	1.92259e+07	3.1392e+06
Com_8547_pos	Phlorizin	C21 H24 O10	458.12	533264	2.62337e+06	566557	1.16518e+06	1.2279e+06	776804	1.12787e+06	2.42822e+06	3.11908e+06	1.48569e+06	411433	1.86396e+06	1.20246e+06	1.67757e+06	581619	815227	2.22032e+06	1.03098e+06	892355	1.43451e+06	1.18909e+06	2.08936e+06	841697	1.98576e+06	1.12179e+06	1.41999e+06	428120	881334	1.47629e+06	1.42032e+06	2.45932e+06	2.7023e+06	519518	4.71599e+07	2.51879e+06	914140	3.13096e+06	808627	2.09252e+06	1.14087e+06	1.64857e+08	6.13341e+06	891018	6.58166e+06	2.70429e+06	555436
Com_98507_pos	Obscurolide A1	C15 H17 N O5	313.097	146189	275237	224174	411667	295429	236883	559826	357626	358907	338774	204179	429247	292552	180322	620080	313321	634387	215210	203852	287290	250716	250098	286630	1.42296e+06	449930	163062	213623	260673	538036	1.55104e+06	947960	264336	190163	206019	190205	516043	575127	293250	249951	441007	241494	253250	246370	298801	647291	256274
Com_10983_pos	Lysopc 18:2	C26 H50 N O7 P	519.333	2.01814e+07	1.59431e+07	5.71635e+06	2.40885e+07	4.10425e+07	3.72747e+07	2.05979e+07	3.77437e+07	1.70492e+07	7.07179e+06	8.38267e+07	1.60752e+07	2.7763e+07	9.22849e+06	1.61724e+07	1.20999e+08	3.15828e+07	1.3674e+07	1.01975e+07	1.91876e+07	2.67889e+07	7.46538e+06	8.24028e+06	2.23541e+07	1.41814e+07	3.98159e+07	9.12003e+07	4.72472e+06	6.3364e+06	1.16855e+07	2.4622e+07	5.29658e+06	1.06417e+07	3.55648e+06	1.16177e+07	5.3561e+07	4.8085e+06	5.21819e+07	1.80216e+07	6.07289e+07	2.20918e+07	1.03882e+07	2.87266e+06	1.89375e+07	1.07841e+07	1.01302e+07
Com_74043_pos	3,5,7-trihydroxy-2-phenyl-4H-chromen-4-one	C15 H10 O5	270.055	300741	293799	641601	673714	634718	1.54931e+06	625865	547686	1.49934e+06	5.86305e+06	728454	1.29399e+06	733051	683435	436493	1.02906e+06	627680	453007	706773	371778	392389	378591	415415	547419	561500	2.21902e+06	1.69613e+06	309065	763211	1.2891e+06	518232	516011	2.04136e+06	2.89307e+06	6.96331e+06	738296	2.84146e+06	2.32984e+06	286951	651649	407320	325933	484291	1.21789e+06	648284	381581
Com_27922_pos	Flurazepam-d10	C21 H13 [2]H10 Cl F N3 O	397.21	316795	3.18541e+06	468736	645431	742030	451646	5.01166e+06	540641	780836	1.00919e+06	368813	3.54127e+06	1.55424e+07	604427	577253	591646	2.01076e+06	3.91142e+06	506598	727470	5.27883e+06	550839	4.04547e+07	582692	1.25637e+06	360744	424570	2.28773e+06	3.79061e+06	1.45166e+06	1.25929e+06	2.83466e+06	8.74288e+06	404879	374384	474739	1.19235e+07	448932	1.81173e+06	1.04917e+06	398535	488767	405724	304428	849027	1.57493e+06
Com_45605_pos	HexCer-NS (d21:2/18:1)	C45 H83 N O8	765.611	884882	677013	562787	781334	922566	535004	673963	588980	474113	600123	294318	723313	450947	370244	591896	419168	923558	384857	581079	491367	542633	421607	574046	590177	435410	250773	256895	219817	434120	584765	780158	272906	464254	1.88908e+07	312498	223164	289211	452279	630254	468458	659253	742157	445667	423301	348514	858904
Com_4941_pos	U-47700-d6	C16 H16 [2]H6 Cl2 N2 O	334.147	7.47164e+07	1.2608e+07	3.70132e+07	2.15056e+07	5.41006e+07	9.69825e+07	3.08943e+07	4.15497e+07	3.61481e+07	2.02992e+07	1.99722e+07	4.45229e+07	1.98124e+07	3.20284e+07	2.05285e+07	3.6984e+07	3.94139e+07	4.41961e+07	7.00343e+07	3.62933e+07	1.34611e+07	6.65623e+06	4.1738e+07	1.94465e+08	4.30351e+07	4.06538e+06	7.04371e+07	4.16696e+07	1.08455e+08	2.59345e+07	1.33747e+07	1.11548e+07	7.48765e+07	3.91681e+07	3.01487e+07	1.62397e+07	1.88958e+07	3.18519e+07	2.76349e+07	3.71741e+08	2.14892e+07	1.98423e+07	5.17436e+06	6.24292e+06	3.69162e+07	5.0575e+07
Com_24962_pos	4-oxo-4-(5,6,7,8-tetrahydronaphthalen-1-ylamino)but-2-enoic acid	C14 H15 N O3	227.094	1.58027e+06	4.42906e+06	1.90854e+06	8.44767e+06	4.28292e+06	1.12365e+06	1.11163e+07	4.92271e+06	2.41132e+06	2.8715e+06	2.23103e+06	6.39135e+06	1.74813e+07	830878	2.17985e+06	1.37141e+06	5.41869e+06	1.95368e+06	3.30541e+06	2.98939e+06	5.82143e+06	1.41643e+06	5.54913e+06	2.82079e+07	4.82105e+06	1.03059e+06	1.9881e+06	2.63538e+06	1.46647e+07	6.96348e+06	7.26713e+06	1.67982e+07	6.02586e+06	1.4726e+06	1.46283e+06	1.36125e+06	1.86806e+06	2.07206e+06	2.46367e+06	2.14492e+06	4.0417e+06	2.32435e+06	1.41274e+06	1.82729e+06	4.15253e+07	7.35618e+06
Com_100966_pos	2-(tert-butyl)-6,7-dimethoxy-4H-3,1-benzoxazin-4-one	C14 H17 N O4	263.114	268948	371010	186217	443315	1.13684e+06	203180	2.5434e+06	4.10498e+06	239388	1.47575e+06	188857	590835	632304	348993	367168	392943	3.76463e+06	303206	408290	1.75281e+06	1.03826e+06	1.02542e+06	790762	442577	4.46854e+06	118040	331670	357734	741054	469666	686893	310859	193231	440131	605159	204902	413385	226904	615108	432060	158749	304249	403734	188399	335843	216451
Com_51125_pos	ACar 19:1	C26 H50 N O4	439.365	326798	614914	5.07695e+06	304615	3.41458e+06	1.14773e+06	331439	9.10974e+06	5.16618e+06	2.02979e+06	996931	350020	3.36592e+06	307686	1.57743e+07	333352	4.99243e+06	3.97121e+06	1.50309e+06	532121	5.68991e+06	1.33254e+06	5.3627e+06	7.03785e+06	309476	169722	3.12217e+06	3.87763e+06	311649	1.09961e+06	413970	287015	1.99553e+06	1.16225e+06	224786	294901	2.6679e+06	248615	466268	2.24703e+06	166394	4.67718e+06	660970	460021	6.05994e+06	3.23804e+06
Com_102544_pos	Irganox 259	C40 H62 O6	660.433	925059	504803	711196	1.20538e+06	1.12551e+06	408126	1.25261e+06	582627	395716	736189	393821	1.00289e+06	1.56891e+06	795463	742029	807754	877335	501410	819813	1.13393e+06	753286	627854	771875	765654	798431	234925	809352	725422	347438	595529	729629	284710	544543	1.3822e+06	3.47396e+06	313218	539570	446150	926683	628880	431148	1.3224e+06	296419	232141	505546	763392
Com_26840_pos	2-{[(4,5-dimethoxy-2-nitrophenethyl)imino]methyl}phenol	C17 H18 N2 O5	330.12	4.40269e+06	6.42147e+06	2.10573e+06	2.29014e+06	4.50349e+06	2.19477e+06	4.72268e+06	2.81584e+06	3.90866e+06	4.20416e+06	3.37165e+06	8.02757e+06	3.39779e+06	1.67862e+06	5.5648e+06	1.84077e+06	9.99999e+06	1.53154e+06	3.20509e+06	4.87866e+06	3.42991e+06	2.71365e+06	4.49782e+06	3.9929e+06	1.91358e+06	748401	4.50307e+06	6.4533e+06	3.13782e+06	3.61547e+07	2.19635e+06	7.55911e+06	693241	2.51167e+06	1.79337e+07	1.244e+06	2.79931e+06	5.54864e+06	9.62097e+06	8.23497e+06	3.57988e+07	2.24366e+06	8.53238e+06	1.58184e+06	1.23563e+07	7.22192e+06
Com_753_pos	Acetylcholine	C7 H15 N O2	145.11	6.5739e+08	1.24266e+08	1362602474	1.31141e+09	1.26138e+09	1.1724e+09	4.32858e+08	8.97679e+08	3.5891e+08	3.55607e+08	1.8859e+09	2.71109e+08	5.05568e+08	4.42917e+08	3.00477e+09	1.04803e+09	5.62265e+08	4.61231e+08	7.42248e+08	1.19216e+09	4.23834e+08	5.7091e+08	2.92137e+08	7.2047e+08	1.78465e+08	4.32078e+08	2.19259e+09	3.23171e+08	1.91853e+09	1.92967e+08	2.50833e+08	2.06589e+08	1.81475e+08	2.11934e+09	1.83005e+09	8.34629e+08	8.34705e+08	9.99515e+08	1.17931e+09	1.98756e+09	4.25537e+08	5.40302e+08	2.17255e+09	6.27869e+08	1.17305e+09	2.03837e+09
Com_137065_pos	pentane-1,2,3,4,5-pentol	C5 H12 O5	174.052	211349	206541	382385	283991	397001	351689	283696	357359	485099	252394	434290	402570	279269	815609	257464	634124	435319	569426	1.05632e+06	264148	294350	267942	328392	634326	237183	1.02881e+06	203396	303234	252953	258229	300047	242572	738253	262448	314606	375255	214894	644623	217835	641732	1.24785e+06	211708	686270	1.01604e+06	200535	215173
Com_57936_pos	Diphenylamine	C12 H11 N	169.089	2.30711e+06	9.14691e+06	2.34165e+06	4.73465e+06	3.25281e+06	1.50701e+06	1.38718e+06	4.87735e+06	2.18807e+06	1.77937e+06	723577	5.68934e+06	9.34391e+06	2.32219e+06	3.26386e+06	5.45895e+06	5.01354e+06	2.33958e+06	4.20975e+06	3.69414e+06	7.69471e+06	3.20157e+06	2.37357e+06	1.81542e+07	1.31713e+07	2.02153e+06	1.91468e+06	2.11837e+06	5.9551e+06	1.1191e+07	7.0122e+06	2.87251e+06	5.97542e+06	1.62989e+06	1.4436e+06	1.208e+06	1.8126e+06	2.97315e+06	8.57127e+06	7.15526e+06	1.69516e+06	1.70414e+06	2.66494e+06	1.45124e+06	4.77625e+06	2.24959e+06
Com_68313_pos	HexCer-NS (d18:2/18:0)	C42 H79 N O8	725.58	1.24274e+06	1.11075e+06	4.37775e+06	5.17374e+06	2.82083e+06	921914	1.62484e+06	1.31476e+06	577185	992908	501741	853230	1.00384e+06	952715	1.84057e+06	622249	2.53183e+06	724360	909818	1.64419e+06	3.89728e+06	517288	831377	1.01332e+06	560595	368914	635931	334909	536784	422535	1.43508e+06	527715	354169	9.65648e+06	793905	317701	316623	425929	526505	442275	605894	1.41987e+06	1.16907e+06	405898	635545	927152
Com_12313_pos	Licochalcone A	C21 H22 O4	338.151	947964	1.79609e+06	977769	8.40512e+06	1.85661e+06	1.4679e+06	1.42084e+06	1.68977e+06	1.06365e+06	1.22964e+06	1.13283e+06	1.54719e+06	2.15038e+06	669799	4.56686e+06	4.49765e+06	1.77133e+06	940568	5.99329e+06	4.18796e+06	1.36339e+06	1.73512e+06	1.51378e+06	921482	2.18413e+06	1.01698e+06	1.84686e+06	8.87388e+07	975764	2.06062e+07	1.53891e+07	2.3682e+06	9.51126e+06	1.81421e+07	566280	994630	1.70675e+06	1.27518e+07	2.13543e+06	2.10928e+06	1.65994e+06	1.01712e+06	1.03042e+06	547351	1.80375e+06	1.64599e+06
Com_30241_pos	Omeprazole sulphone	C17 H19 N3 O4 S	361.108	275031	1.78046e+07	298608	512925	291537	369752	473187	981621	1.42918e+07	508218	219994	543796	376816	526578	235353	8.49374e+06	1.21357e+06	542453	531662	611928	307252	1.07623e+06	226442	973536	409375	568951	155535	275039	558746	356974	774452	267105	4.72195e+06	995839	869799	2.84548e+07	2.87555e+06	327295	720238	344716	612848	2.7712e+07	441333	367572	1.18477e+06	188704
Com_69627_pos	4-(cyclohexylmethyl)-6-(2-thienyl)-2,3-dihydropyridazin-3-one hydrate	C15 H18 N2 O S	296.099	128824	610145	521567	1.14359e+06	1.00795e+06	694623	1.3772e+06	1.84741e+06	1.35056e+06	1.9064e+06	368327	1.50135e+06	2.07642e+06	582147	1.1414e+06	398406	4.62611e+06	731669	1.18078e+06	985217	1.42655e+06	488993	1.94105e+06	1.53769e+06	1.00353e+06	81188.1	402466	556389	943639	1.1283e+06	2.32694e+06	642293	1.3637e+06	515332	349583	90107.1	403531	443752	1.08263e+06	791111	306393	958219	499167	96199	1.01238e+06	156848
Com_2279_pos	ethyl 3-amino-4-(methylamino)benzoate	C10 H14 N2 O2	194.105	3.08459e+06	2.57909e+06	7.47478e+06	3.87689e+06	5.72638e+06	6.62856e+06	1.12763e+07	2.74637e+07	2.30355e+07	2.47958e+07	2.93285e+06	3.58819e+06	5.54208e+06	2.43892e+06	2.92616e+06	1.44217e+06	3.45844e+07	5.29249e+07	5.78489e+07	2.94168e+06	6.94398e+06	2.47547e+07	3.51815e+08	1.80429e+06	3.1564e+06	1.31209e+06	7.56642e+06	9.11056e+06	2.75018e+07	1.00024e+07	7.92523e+06	1.76634e+07	1.22411e+06	1.16558e+07	1.10157e+07	1.70745e+07	3.31164e+07	5.62449e+06	4.17991e+06	7.38775e+06	1.29936e+06	5.96909e+06	3.31466e+06	1.69555e+07	4.32341e+06	1.03823e+09
Com_25671_pos	PC(16:0/16:0)	C40 H80 N O8 P	733.564	3.64434e+07	200002	1.77956e+06	295972	1.10986e+06	1.05137e+06	370693	244074	224313	225022	8.96153e+06	536791	644272	484320	238196	4.77274e+06	404705	4.98923e+06	597687	247940	265991	492699	309771	1.11836e+07	2.41443e+06	2.48663e+06	4.7106e+06	359587	1.61015e+06	239340	292381	1.78617e+06	1.74914e+07	6.04365e+06	1.32755e+06	1.86365e+07	4.90071e+06	1.49212e+06	205837	242991	3.5632e+06	306483	205725	3.12955e+07	3.13797e+06	277733
Com_142041_pos	DPH	C15 H21 N5 O6	367.156	140477	206043	73948.3	300911	286392	404893	623165	332037	350191	471924	98791.5	541971	955853	210695	255056	456856	1.29392e+06	250157	260909	915277	1.08607e+06	154144	465959	193021	486855	67959.8	402459	457592	586142	473228	833300	305174	760518	312978	350315	127117	287223	164750	290220	292747	168616	229700	368347	284378	362826	279567
Com_59969_pos	Butein	C15 H12 O5	272.067	777710	1.52875e+06	1.29732e+07	2.41494e+06	2.22289e+06	548370	1.71135e+06	8.83771e+06	1.13012e+06	1.60539e+06	668882	7.16157e+06	772381	430345	994639	4.06892e+06	4.31391e+06	614984	2.17093e+06	973776	1.65683e+06	626372	2.3937e+06	1.19125e+06	1.08619e+06	6.67435e+06	645973	2.6156e+06	1.03278e+06	3.17166e+06	1.44528e+06	687935	1.01324e+06	637534	576288	637002	661607	1.10695e+06	1.35127e+06	801918	619932	690925	3.6008e+06	351364	1.60014e+06	588026
Com_134428_pos	ACar 18:4	C25 H42 N O4	419.301	287717	638576	210322	261236	262226	234121	298597	1.05572e+06	1.57221e+06	771043	165932	368015	296257	656264	180614	210351	1.40671e+06	586572	213371	678424	366121	1.19239e+06	169252	1.02913e+06	288192	787844	130920	173532	343963	375348	298113	164851	171684	1.00582e+06	1.19769e+06	261646	784923	203645	710020	349904	146240	216112	242339	185013	979983	238183
Com_42091_pos	N,N-dimethyl-5-nitro-6-[3-(trifluoromethyl)phenoxy]pyrimidin-4-amine	C13 H11 F3 N4 O3	328.076	517434	945393	1.08497e+06	849548	2.20706e+06	1.29558e+06	1.51112e+06	1.39825e+06	2.64154e+06	969505	1.00315e+06	1.40277e+06	736246	2.52296e+06	3.85023e+06	2.91193e+06	4.77271e+06	3.24155e+06	1.01536e+06	1.09341e+06	1.08815e+06	958181	1.48145e+06	1.54166e+06	1.43628e+06	922679	1.56859e+06	941715	1.38586e+06	863721	1.62567e+06	2.76925e+06	1.03643e+06	881882	741419	918639	895877	1.04272e+06	920793	1.11523e+06	918652	4.32752e+06	3.53657e+06	1.80306e+06	1.17804e+06	5.64368e+06
Com_3953_pos	D-Panthenol	C9 H19 N O4	227.115	1.24611e+06	1.86037e+06	7.8314e+06	1.53001e+07	7.07548e+06	3.89649e+06	5.845e+07	4.5698e+06	2.92654e+06	3.99881e+06	2.1046e+06	1.8203e+06	3.48559e+07	3.35262e+07	5.05906e+06	3.44207e+06	1.73213e+08	5.00566e+06	3.80294e+06	6.57159e+06	1.08958e+08	2.1356e+06	4.1002e+06	6.82443e+06	2.81477e+06	1.44305e+06	3.08016e+06	3.65109e+08	3.4375e+06	3.76397e+06	2.70501e+08	2.21737e+06	4.75342e+06	2.89127e+06	1.95128e+06	2.33615e+06	2.1253e+06	2.31296e+06	2.20124e+07	6.16043e+06	2.79554e+06	1.62235e+06	1.52103e+06	1.63079e+06	2.52435e+06	1.87008e+06
Com_71375_pos	LysoPC 10:0	C18 H38 N O7 P	411.238	1.97925e+06	918334	1.8643e+06	2.0754e+06	3.06959e+06	2.40971e+06	1.81048e+06	2.34622e+06	1.84109e+06	1.86229e+06	1.2259e+06	2.38372e+06	2.17091e+06	1.70646e+06	2.00778e+06	1.82351e+06	4.08996e+06	4.77227e+06	1.86121e+06	1.5478e+06	2.35905e+06	2.72287e+06	3.98635e+06	2.26071e+06	1.60738e+06	7.76835e+06	2.86128e+06	2.80854e+06	1.74608e+06	1.21949e+06	2.89607e+06	1.48611e+06	638329	1.63407e+06	3.64924e+06	4.25896e+06	4.73033e+06	2.32338e+06	2.33211e+06	2.53342e+06	1.08496e+06	1.66824e+06	1.28136e+06	2.8152e+06	1.99679e+06	2.74714e+06
Com_22468_pos	Metanephrine	C10 H15 N O3	197.104	3.11801e+06	3.80505e+06	4.54999e+06	7.98831e+06	1.68043e+07	3.23022e+07	4.35327e+07	1.15388e+07	8.29486e+06	2.16289e+07	1.29368e+07	1.18906e+07	1.46675e+07	7.22082e+06	8.48645e+06	9.13922e+06	4.62229e+07	7.6823e+06	4.93462e+06	1.01717e+07	1.2423e+07	8.92379e+06	2.35414e+07	1.71613e+07	9.28619e+06	4.16863e+06	4.41811e+06	8.27832e+06	2.19701e+07	1.9387e+07	7.45679e+06	4.48453e+07	3.7205e+07	2.91334e+07	5.00108e+06	9.8126e+06	5.79672e+06	1.24358e+07	7.3966e+06	1.16748e+07	3.3575e+07	1.11135e+07	8.94657e+06	4.02146e+06	1.04042e+07	1.04184e+07
Com_468_pos	Puerarin	C21 H20 O9	416.109	1.04104e+06	2.98492e+06	5.17573e+09	2.91591e+06	3.38212e+06	1.84016e+06	1.42279e+06	1.39531e+06	2.52364e+06	2.83396e+06	878703	2.21247e+09	977302	2.00714e+06	3.98122e+06	1.5486e+07	4.20372e+07	4.49308e+06	3.02225e+06	3.96212e+06	8.66476e+07	1.78532e+06	2.8324e+06	2.27662e+06	5.18143e+06	546517	1.54889e+06	1.95535e+06	2.35093e+06	3.47568e+06	9.34452e+06	2.63793e+06	1.43552e+07	4.01759e+06	3.38675e+06	1.28578e+06	1.39253e+06	1.1307e+06	8.26931e+08	9.6601e+06	1.06505e+06	1.88142e+06	7.51544e+06	1.01643e+06	2.31782e+06	1.58185e+06
Com_68231_pos	4-ethoxy-N-[(4-methoxyphenyl)methylene]aniline	C16 H17 N O2	255.125	62006.1	89537.6	69054.9	6.6092e+06	180638	94719.5	4.37937e+06	532992	226015	266409	101274	323438	2.89127e+06	66322	120333	133110	1.10066e+07	213863	298628	139514	9.83095e+06	171370	221735	126247	262843	72328.5	115599	2.49731e+06	145823	2.73208e+06	4.55056e+06	696037	85788.1	142113	242005	221165	78762.5	130746	2.46225e+06	99677.7	279486	156925	135159	60893	110291	108775
Com_63095_pos	2-(methylthio)nicotinamide	C7 H8 N2 O S	190.017	329445	245784	314961	389249	415573	424066	559115	583639	1.19884e+06	802887	265092	2.89525e+06	886736	563025	228852	525060	775683	1.09151e+06	238628	338386	465517	889706	1.13669e+07	279241	408942	253202	185544	289373	541574	584330	384094	223519	379351	320489	457979	341034	248375	495382	331684	448368	184877	241666	356763	223123	612041	291803
Com_10024_pos	6-Hydroxynicotinic acid	C6 H5 N O3	139.027	6.0066e+06	2.60281e+06	7.78637e+06	5.91897e+06	3.54761e+06	5.02542e+06	9.94638e+06	4.8535e+06	1.1168e+07	9.36643e+06	9.31096e+06	8.33438e+06	1.01679e+07	2.70384e+06	3.12319e+06	5.69485e+06	6.2592e+06	6.77276e+06	5.17295e+06	8.1167e+06	8.93233e+06	7.05e+06	9.623e+06	6.7701e+06	5.56682e+06	2.28867e+06	5.74153e+06	6.20907e+06	3.89153e+06	5.52794e+06	2.56134e+06	5.89263e+06	2.3468e+06	2.9143e+06	6.64336e+06	4.71748e+06	4.64156e+06	3.63415e+06	6.83245e+06	2.9616e+07	1.79634e+06	5.9849e+06	1.45998e+08	2.3026e+06	2.1313e+07	7.49012e+06
Com_13442_pos	Simvastatin	C25 H38 O5	418.27	6.00097e+06	1.1131e+07	9.15454e+07	6.10873e+06	7.34499e+06	6.77943e+06	6.47333e+06	8.35871e+06	7.75328e+06	1.57857e+07	2.85152e+07	4.85875e+07	9.16537e+07	7.94015e+06	9.01854e+06	4.28454e+06	1.2815e+07	1.43397e+07	4.01211e+07	6.55837e+06	7.25989e+06	7.22141e+06	8.09764e+06	8.93596e+06	5.32441e+07	3.94454e+06	6.49631e+06	8.15042e+06	5.82523e+06	1.43306e+07	2.46758e+07	1.07231e+07	4.3822e+06	6.05249e+06	7.48097e+06	6.03151e+06	5.2753e+06	4.50706e+06	1.00923e+07	7.39623e+06	4.18942e+06	7.77262e+06	1.69107e+07	1.01797e+07	4.75503e+06	7.68775e+06
Com_65462_pos	gamma-Tocopherol	C28 H48 O2	416.363	1.75712e+06	2.99362e+06	3.04054e+06	4.17986e+06	2.18032e+06	2.89375e+06	3.31121e+06	3.16898e+06	2.33611e+06	5.05682e+06	1.34935e+06	3.35869e+06	5.78349e+06	2.14602e+06	4.54484e+06	1.98129e+06	4.53013e+06	2.5238e+06	2.51864e+06	2.03102e+06	3.89631e+06	3.52284e+06	3.25039e+06	4.59365e+06	5.84435e+06	928498	1.3237e+06	1.52307e+06	1.02682e+07	5.67337e+06	4.63421e+06	3.78343e+06	1.84668e+06	4.33535e+06	2.7663e+06	2.3365e+06	2.50305e+06	1.41282e+06	6.47928e+06	2.68204e+06	1.6521e+06	5.50334e+06	1.65655e+06	721083	1.97656e+06	1.76352e+06
Com_22209_pos	5-Fluoro-2-[(3S)-1-(2-methylbenzyl)-3-pyrrolidinyl]-1H-benzimidazole	C19 H20 F N3	309.168	1.22976e+06	1.04304e+06	1.03153e+06	6.46403e+06	3.89611e+06	4.06627e+06	1.32399e+07	3.10987e+06	2.39913e+06	4.71192e+06	1.18994e+07	856268	2.6784e+07	974244	3.94319e+06	9.76458e+06	7.65285e+06	1.11253e+06	2.23058e+06	1.44587e+06	5.57019e+07	1.54171e+06	1.00121e+06	2.03133e+06	1.84642e+06	649939	2.88275e+06	2.44768e+06	5.74944e+06	2.26842e+06	4.66509e+06	2.83052e+06	1.25866e+06	2.08187e+06	1.73102e+06	2.56714e+06	1.18754e+06	3.50581e+06	2.67328e+06	1.11738e+06	1.85078e+06	1.27601e+06	1.19249e+06	1.36105e+06	2.15101e+06	722776
Com_79833_pos	5-[(8Z,11Z)-pentadeca-8,11-dien-1-yl]benzene-1,3-diol	C21 H32 O2	316.24	1.2471e+06	1.05355e+06	1.1191e+06	1.60982e+06	1.4209e+06	584155	1.79535e+06	1.21943e+06	575004	945223	430080	1.34574e+06	6.12199e+06	1.21384e+06	1.24695e+06	1.21986e+06	1.33059e+06	871000	1.26584e+06	1.33841e+06	1.11559e+06	1.06149e+06	1.19099e+06	1.04396e+06	906029	256073	863185	827933	396644	730617	758196	663165	950801	467434	1.91431e+06	337570	624060	313960	964380	698970	866698	1.79801e+06	437525	253152	727194	1.85323e+06
Com_136661_pos	Resiniferatoxin	C37 H40 O9	650.248	165674	244674	135083	694328	190648	305262	231383	297252	225564	1.54858e+06	124965	1.55558e+06	227997	87051.3	186710	114841	634996	122242	159552	129297	177844	137758	126074	246317	157588	88541.5	178898	148116	225720	693246	296032	337462	170360	123443	182371	138202	149280	161373	181262	182687	147434	133637	160826	98589.1	173593	102559
Com_43553_pos	N-(p-Coumaroyl) serotonin	C19 H18 N2 O3	644.261	350813	366548	496075	558104	488368	433449	784576	527944	1.16676e+06	388427	983237	747878	1.00786e+06	544332	698749	2.49727e+06	523459	527543	306758	380901	457468	1.26517e+06	700357	800909	507993	822547	302129	382459	601964	395536	399997	709715	869285	825051	512589	842587	183739	2.23525e+07	535218	428783	709473	342958	199762	565656	637383	359658
Com_5375_pos	1H-indol-3-yl(pyridin-2-yl)methanol	C14 H12 N2 O	206.084	1.00745e+06	1.96004e+06	605282	738318	1.10977e+06	602238	748800	1.33569e+08	2.7584e+08	3.57279e+08	9.3549e+06	920902	2.09817e+06	8.78793e+07	515111	1.05973e+06	1.32154e+08	5.0848e+06	511121	8.309e+07	2.64538e+06	1.86439e+08	2.34228e+06	1.15621e+08	1.13775e+06	9.7684e+07	576132	475200	965784	1.03392e+06	9.56004e+06	441216	492345	1.5293e+08	2.38439e+07	673043	1.26547e+08	1.47821e+06	8.77242e+07	1.12835e+06	593175	1.21952e+06	616528	480933	1.56456e+08	655797
Com_75851_pos	5-(2,5-dihydroxyhexyl)oxolan-2-one	C10 H18 O4	202.12	873960	942164	795714	2.74724e+06	952834	1.09885e+06	1.58952e+06	1.55326e+06	1.2167e+06	1.42551e+06	1.29287e+06	1.69979e+06	2.07493e+06	781590	965762	885277	2.02007e+06	1.02543e+06	707219	1.9207e+06	2.07781e+06	1.03702e+06	773774	865694	3.26491e+06	759783	738653	1.36039e+06	1.57436e+06	1.50334e+06	1.45837e+06	731163	883745	848044	659823	1.1981e+06	818802	786767	2.67505e+06	1.34532e+06	1.26977e+06	2.28032e+06	968546	2.67699e+06	1.47094e+06	1.12333e+06
Com_13397_pos	Spectinomycin	C14 H24 N2 O7	332.157	1.34945e+07	2.18946e+07	2.82634e+07	3.07482e+07	2.29717e+07	1.91275e+07	8.23644e+07	5.3908e+07	3.36036e+07	3.96693e+07	6.87365e+06	2.06771e+07	5.19797e+07	1.08702e+07	5.52855e+07	7.95259e+06	3.24976e+07	3.81411e+07	3.29127e+07	2.16786e+07	2.97343e+07	3.80892e+07	6.21805e+07	3.62906e+07	4.0047e+07	5.45699e+06	3.56947e+07	2.50845e+07	4.82568e+07	5.30311e+07	1.32255e+07	3.49004e+07	1.76184e+07	5.8056e+07	5.58733e+07	4.11837e+07	1.97436e+07	2.79226e+07	2.80528e+07	3.48584e+07	1.50866e+07	1.82164e+07	1.01707e+08	1.41054e+07	6.43417e+07	2.35476e+07
Com_112877_pos	Eicosapentaenoic acid ethyl ester	C22 H34 O2	330.254	308214	311943	388752	605901	504060	809144	538386	407941	786233	1.30258e+06	327540	821895	1.03351e+06	287264	413327	532761	906491	397733	318662	561218	538472	744644	303249	626936	453809	245167	374438	559760	1.07464e+06	1.04787e+06	449291	609463	308317	316828	299594	2.57857e+06	684627	553972	980728	779661	802396	538962	704115	331401	479458	383538
Com_34562_pos	LPE 22:4	C27 H48 N O7 P	529.315	2.30256e+06	444579	820643	540977	1.27268e+06	763437	909279	649401	509619	535178	1.80904e+06	1.21856e+06	997922	524230	553112	632333	1.40605e+06	744982	554504	643350	742092	5.45021e+06	857246	1.42589e+06	1.1514e+06	695771	2.56355e+07	546886	386814	528490	654888	569464	861188	564112	509376	741654	443741	342740	474184	690823	504007	874315	491168	940924	583939	705805
Com_100264_pos	EPK	C16 H28 N4 O6	372.199	173114	446169	4.68149e+06	387776	968547	1.34547e+06	370980	1.06665e+06	1.10334e+06	535738	818418	362379	551634	2.52526e+06	772387	1.09053e+06	1.27744e+06	899310	878730	260009	460110	1.41695e+06	779581	1.21632e+06	2.65277e+06	224165	1.06411e+06	828466	1.59747e+06	1.74462e+06	173679	450567	394355	1.01988e+06	742001	1.31715e+06	522341	2.40308e+06	814018	268504	1.83557e+06	411211	254428	563640	383902	285030
Com_49623_pos	2-[5-(2-hydroxypropyl)oxolan-2-yl]propanoic acid	C10 H18 O4	224.104	5.80402e+06	3.75161e+06	4.11542e+06	6.16936e+06	7.06478e+06	5.36045e+06	6.3518e+06	7.34524e+06	7.0165e+06	2.88926e+06	2.63984e+06	5.98128e+06	4.34714e+06	2.74533e+06	6.3205e+06	6.16234e+06	4.41538e+06	5.13926e+06	3.97619e+06	5.46368e+06	5.30757e+06	7.42421e+06	3.00343e+06	5.50421e+06	5.44974e+06	9.66916e+06	6.83887e+06	3.12451e+06	6.7205e+06	8.49305e+06	5.63079e+06	3.80651e+06	4.4236e+06	4.35985e+06	3.56242e+06	4.00447e+06	3.33866e+06	1.039e+07	3.28028e+06	3.92608e+06	1.48826e+06	5.06534e+06	4.43657e+06	1.15868e+07	2.6744e+06	3.68581e+06
Com_17131_pos	2-{[methyl(2,3,4,5,6-pentahydroxyhexyl)amino]methylidene}malononitrile	C11 H17 N3 O5	271.116	1.17885e+06	768563	1.3316e+06	5.71823e+06	1.45954e+06	2.63699e+06	3.49615e+07	3.42527e+06	1.26677e+06	2.78739e+06	1.10417e+06	1.26495e+06	8.29182e+06	617022	1.64701e+06	2.18864e+06	3.60674e+07	1.71288e+06	1.52852e+06	1.58031e+06	1.24761e+07	1.66612e+06	2.81179e+06	3.23173e+06	7.28562e+06	389503	1.35187e+06	5.77574e+07	2.99762e+06	1.93377e+06	9.8005e+06	754614	2.40729e+06	915676	866776	1.12088e+06	1.58952e+06	2.23612e+06	1.79407e+07	4.29596e+06	855124	1.15489e+06	895061	1.25821e+06	865584	1.94472e+06
Com_132317_pos	3,5-di(methylthio)-4-(2H-1,2,3,4-tetraazol-5-yl)isothiazole	C6 H7 N5 S3	261.008	1.27832e+06	981048	555937	1.3753e+06	504142	856032	791234	1.03148e+06	1.20126e+06	863330	367861	890716	642611	642679	345189	589867	1.30074e+06	581321	864032	663165	444028	1.38556e+06	373237	1.0304e+06	674952	629870	259281	405091	981614	538487	479978	505228	221605	1.41861e+06	691256	806370	764144	497333	785480	661738	873898	391445	730271	407535	1.58524e+06	315539
Com_32987_pos	Prostaglandin A2	C20 H30 O4	356.197	1.02202e+06	1.90406e+06	1.17739e+06	1.68202e+06	3.12666e+06	2.91899e+06	5.08153e+06	4.22827e+06	4.36836e+06	2.71339e+06	846738	7.82712e+06	2.38426e+06	2.21779e+06	2.06873e+06	1.65559e+06	3.68966e+06	1.96754e+06	1.04706e+06	2.20703e+06	2.7345e+06	2.28432e+06	1.24807e+06	1.8382e+06	2.00951e+06	950973	2.75185e+07	1.06256e+06	2.39292e+06	3.41158e+06	1.8477e+06	887529	791323	1.64737e+06	3.38297e+06	1.57259e+06	1.51438e+06	1.66681e+06	1.3345e+06	1.17583e+06	448792	1.89931e+06	984963	863890	1.48745e+06	1.19254e+06
Com_48285_pos	3-(2-thienylmethylidene)chroman-4-one	C14 H10 O2 S	220.057	363698	1.15629e+06	662258	826224	865735	781836	939546	2.08703e+06	979395	921368	620751	1.14497e+06	932859	538081	1.15113e+06	1.36036e+06	1.54905e+06	1.04479e+06	729296	638510	766319	478338	411938	1.01691e+06	629612	352772	677922	911509	759264	658070	1.45614e+06	504228	622532	451756	807988	520525	524984	700628	1.3605e+06	1.69765e+07	785021	975503	740032	554325	687960	348342
Com_1225_pos	ACar 18:1	C25 H48 N O4	425.349	5.20335e+07	3.63942e+07	4.74092e+07	2.81363e+07	2.75705e+08	1.15216e+08	2.20617e+07	1.68502e+08	4.33602e+06	1.10517e+07	8.96463e+08	3.33708e+07	2.52274e+07	1.39597e+08	2.9755e+08	1.57657e+09	8.36865e+07	1.1435e+08	3.58396e+08	1.89857e+08	9.05762e+06	7.81483e+07	6.13601e+07	1.0579e+08	2.79783e+06	4.90569e+08	1.16474e+09	4.39748e+07	2.62097e+07	4.83207e+06	5.79451e+07	1.04363e+07	9.66461e+08	1.63599e+07	5.13564e+08	1.40421e+08	1.05427e+07	3.68166e+07	3.59614e+07	7.0512e+08	1.07726e+09	1.09186e+08	8.27975e+07	3.47883e+08	9.70218e+06	3.00252e+07
Com_8050_pos	Carbadox	C11 H10 N4 O4	262.066	5.21597e+06	1.03406e+06	1.35636e+06	1.14091e+06	2.74632e+06	3.99562e+06	1.53988e+06	1.13328e+06	1.05729e+06	2.19142e+06	4.38815e+06	4.50412e+06	1.32847e+06	895832	1.28253e+06	2.93222e+06	1.58665e+06	3.42585e+06	2.96826e+06	1.33876e+06	1.95189e+06	3.06263e+06	1.81044e+06	1.39902e+06	1.39776e+06	2.40512e+06	5.81516e+06	923263	3.66319e+06	2.92826e+06	962263	817020	2.11753e+06	2.12906e+06	2.12623e+06	2.00013e+06	1.27148e+06	1.23806e+07	1.22963e+06	2.34631e+06	2.12182e+06	1.35235e+06	5.48543e+06	979461	781489	1.49015e+06
Com_115200_pos	AVE6324	C31 H35 Cl N4 O7 S	642.197	163014	262600	431565	152888	228007	376010	205628	188135	300353	217362	99141.9	147802	212622	231851	228398	245742	195863	198235	210906	116048	126134	195873	152609	219840	177912	168698	246893	161688	320221	245361	140303	105199	493914	107543	170097	280344	130660	218691	127136	128318	176208	159415	248934	56770.9	85158.5	3.32727e+06
Com_12908_pos	7α-Hydroxytestosterone	C19 H28 O3	304.202	849566	1.86373e+06	1.42667e+06	1.68879e+07	3.25766e+06	3.77929e+06	2.03778e+06	3.35611e+06	1.9477e+07	2.43923e+06	753334	2.54775e+06	3.19579e+06	1.72269e+06	1.81818e+06	1.50441e+06	2.56356e+06	2.92488e+06	1.16437e+06	2.10909e+06	6.38927e+06	1.02652e+06	2.14068e+06	1.06286e+06	3.81651e+06	746835	2.27293e+06	1.07138e+07	9.14763e+07	1.0951e+08	2.80252e+06	1.02048e+06	2.65823e+06	1.74434e+06	2.41412e+06	1.48929e+06	1.01222e+06	3.18595e+06	1.04346e+06	903315	710593	2.44531e+06	715837	1.30007e+07	1.64282e+06	1.30265e+06
Com_31634_pos	Monocrotaline	C16 H23 N O6	325.151	6.23656e+06	8.94298e+06	1.70276e+06	3.37285e+06	4.22689e+06	7.31365e+06	6.11961e+06	4.34447e+06	8.5091e+06	4.8638e+06	5.45846e+06	6.27558e+06	3.88516e+06	7.10487e+06	6.3005e+06	5.98986e+06	4.34256e+06	2.98286e+06	4.32833e+06	5.95542e+06	3.18929e+06	5.4677e+06	4.6108e+06	8.64225e+06	3.77057e+06	3.66798e+06	3.56449e+06	2.53119e+06	2.6991e+06	2.14918e+07	2.61817e+06	8.9222e+06	1.11637e+06	5.16301e+06	5.89391e+06	3.96201e+06	3.37345e+06	1.10193e+07	3.38269e+06	3.48181e+06	1.17886e+07	6.93308e+06	3.09863e+07	8.90172e+06	1.0311e+07	4.8221e+06
Com_40262_pos	4-Ethoxybenzaldehyde	C9 H10 O2	150.068	1.61406e+06	2.91161e+06	1.2914e+06	1.28851e+06	2.02611e+06	2.02272e+06	2.69884e+06	1.23345e+06	1.18443e+06	1.72864e+06	1.18886e+06	1.18587e+06	1.2064e+06	1.24216e+06	844047	1.31872e+06	2.44194e+06	1.95631e+06	1.73003e+06	1.76507e+06	2.32327e+07	1.51148e+06	1.69977e+06	2.1045e+06	1.59167e+06	1.98787e+06	2.19827e+06	836571	1.59482e+06	1.41974e+06	1.55417e+06	1.24415e+06	2.09155e+06	1.17813e+06	1.42972e+06	727107	1.14265e+06	1.98809e+06	2.01193e+06	2.92232e+06	1.0539e+06	1.0711e+06	1.62005e+06	1.10214e+06	1.19609e+06	1.59926e+06
Com_44100_pos	4-[2-(1H-indol-3-yl)ethyl]morpholine-3,5-dione	C14 H14 N2 O3	258.099	726230	2.19438e+06	5.38824e+06	6.1025e+06	3.92697e+06	6.87634e+06	5.82861e+06	6.44609e+06	4.37426e+06	3.2228e+06	8.43052e+06	3.71429e+06	1.16806e+07	3.406e+06	1.35293e+07	1.13068e+07	5.56519e+06	2.04093e+06	4.24061e+06	1.93631e+06	5.46165e+06	1.92464e+06	2.14194e+06	3.71402e+06	4.09356e+06	2.67459e+06	6.00478e+06	6.64804e+06	1.59221e+07	6.19278e+06	7.87056e+06	3.83021e+06	5.32996e+06	4.47932e+06	4.96559e+06	8.27921e+06	2.72338e+06	8.30833e+06	1.33257e+07	2.28705e+06	4.09528e+06	1.87519e+06	3.05206e+06	5.84047e+06	4.58205e+06	1.90446e+06
Com_51502_pos	PC (14:0e/5:0)	C27 H56 N O7 P	537.378	1.92918e+06	701683	1.97092e+06	1.09196e+06	3.94015e+06	1.42985e+06	1.27953e+06	671264	353418	633515	5.06369e+06	1.47038e+06	1.76389e+06	654972	785968	3.7274e+06	1.08083e+06	484721	654850	859811	698738	2.91237e+06	2.16223e+06	8.93331e+06	1.20046e+06	3.11226e+06	1.38848e+07	860352	653820	508817	763251	271514	9.83107e+06	703831	1.59239e+06	267365	567640	287438	775330	653040	705845	1.14275e+06	304380	140399	751460	733901
Com_149920_pos	O-Aceyl-L-Serine	C5 H9 N O4	147.053	144228	188034	293108	307802	187339	161190	193701	292064	319905	192567	133333	211385	374094	239100	138116	74378.3	236466	95102.2	200479	214690	311157	133353	122513	234445	184599	218326	157655	256712	122416	98370.4	266491	79774.4	136511	263902	265642	104070	222872	219277	255303	115844	105863	134910	184956	88581.6	166845	111371
Com_22579_pos	Prolylglycine	C7 H12 N2 O3	172.084	2.31858e+06	4.97026e+06	7.33626e+06	8.43967e+06	4.25597e+06	1.1972e+07	1.75484e+07	8.87148e+06	1.20357e+07	2.66702e+07	2.31046e+06	5.09383e+06	4.56247e+07	7.88615e+06	7.49616e+06	9.05269e+06	3.20081e+07	8.2629e+06	4.82301e+06	8.61976e+06	5.74091e+06	7.29157e+06	1.00542e+07	5.03269e+06	1.10499e+07	1.10029e+06	9.40487e+06	7.30228e+06	2.66474e+06	4.06844e+06	6.39138e+06	1.1097e+07	6.42494e+06	3.3635e+06	2.8572e+06	1.63201e+06	1.68453e+07	2.77295e+06	1.30458e+07	1.50512e+07	1.43737e+06	7.36258e+06	2.19306e+06	2.86409e+06	2.19974e+06	2.31897e+06
Com_455_pos	CP-465394	C20 H28 N2 O5 S	408.167	659322	1.04237e+06	714074	644873	1.82224e+06	2.01747e+06	1.37345e+06	1.12833e+06	1.18388e+06	5.02073e+06	1.37465e+06	5.11005e+06	895296	564987	662149	1.18323e+06	2.87455e+07	623097	665935	927464	780826	1.0815e+06	1.15352e+06	1.26927e+06	1.1597e+06	320538	669626	629472	2.24814e+06	1.89063e+07	1.5257e+06	5.22921e+07	701621	4.9642e+09	1.47627e+06	776065	5.63211e+06	8.30859e+06	2.1704e+08	913374	4.32707e+09	2.91347e+07	843170	877831	1.6774e+06	1.62371e+06
Com_22056_pos	Vitamin A	C20 H30 O	286.228	2.00932e+06	1.84431e+06	3.91614e+06	4.62397e+06	2.88953e+06	2.42206e+06	6.65468e+06	6.45426e+06	4.76037e+06	3.33254e+06	7.66204e+06	2.17772e+06	4.25344e+06	1.22404e+06	4.55796e+06	6.37321e+06	7.49461e+07	5.36198e+06	2.58184e+06	8.40111e+06	5.62397e+07	4.05212e+06	2.45619e+07	2.90336e+06	1.04775e+07	7.30277e+06	4.3821e+06	1.17397e+07	2.21865e+06	1.88086e+06	2.18754e+07	2.12369e+06	3.41022e+06	8.05036e+06	1.42274e+07	2.29611e+06	6.76377e+06	5.31983e+06	2.83209e+06	2.6542e+06	5.37587e+06	1.59662e+06	2.26228e+06	1.67824e+06	2.70684e+06	1.94854e+06
Com_2329_pos	Epitestosterone glucuronide	C25 H36 O8	464.239	1.98419e+06	1.17893e+07	1.78171e+07	1.54391e+07	2.33409e+07	3.14287e+08	5.33035e+06	1.67132e+07	1.00613e+07	7.45655e+06	8.98807e+08	9.72268e+06	1.30495e+07	6.55807e+06	1.57604e+07	4.55837e+06	1.95028e+07	1.1741e+07	1.25568e+07	1.0494e+08	2.40899e+07	1.09574e+07	7.83499e+06	1.61264e+07	1.43286e+07	5.28431e+06	1.16855e+07	5.61927e+06	7.9007e+06	3.80275e+06	1.51837e+07	5.93476e+06	4.46013e+08	1.04969e+07	2.56979e+07	1.76097e+07	7.18179e+06	1.1038e+07	5.18666e+06	6.76066e+06	7.94219e+06	1.4581e+07	6.83423e+06	1.52405e+07	8.07015e+07	1.05305e+07
Com_44005_pos	(2-morpholino-5-nitrophenyl)methanol	C11 H14 N2 O4	238.094	369019	1.44694e+06	2.7223e+06	1.35765e+06	1.32568e+06	2.18193e+06	2.06178e+07	1.22726e+06	1.5912e+06	2.35732e+06	664209	7.21432e+06	4.33442e+06	3.41343e+06	2.12187e+06	1.28066e+07	5.4739e+06	2.04498e+06	4.23422e+06	4.55355e+06	1.10163e+07	3.36417e+06	4.47557e+06	2.6499e+06	2.63925e+06	2.76363e+06	853547	3.5581e+06	2.42033e+06	3.48575e+06	3.22223e+06	1.65699e+07	1.12478e+07	3.47454e+06	1.4535e+06	3.10254e+06	700110	1.35386e+06	1.63965e+06	7.85983e+06	2.27463e+06	1.79981e+06	758864	2.30337e+06	895916	464665
Com_38462_pos	1-(3-acetyl-2,4,6-trihydroxyphenyl)ethan-1-one	C10 H10 O5	210.052	5.00957e+06	5.40808e+06	5.21746e+06	6.79582e+06	1.11595e+07	3.39138e+07	1.78129e+07	1.36474e+07	1.27114e+07	1.60914e+07	9.58701e+06	2.22522e+07	8.35931e+06	1.22824e+07	1.13853e+07	1.09887e+07	3.07092e+07	9.11964e+06	6.66197e+06	9.76562e+06	1.13656e+07	7.62301e+06	2.02658e+07	7.75104e+06	2.25637e+07	5.45011e+06	1.02224e+07	9.84456e+06	9.86712e+06	1.12451e+07	1.26635e+07	1.15692e+07	6.63129e+06	8.05147e+06	7.87908e+06	4.87077e+06	8.12701e+06	6.81018e+06	8.10629e+06	1.2348e+07	4.145e+06	1.4039e+07	8.26477e+06	4.99544e+06	1.27556e+07	1.46002e+07
Com_27406_pos	Kanosamine	C6 H13 N O5	179.08	704963	341265	357971	631887	363974	455658	421367	456454	438757	412349	360235	466874	1.98159e+06	209750	786910	781713	735519	487123	370620	484148	2.26101e+06	523509	490597	875531	1.09461e+06	1.66726e+06	461164	335823	514774	637599	676982	309920	3.97545e+07	465056	522409	356821	305016	1.20594e+06	333250	344262	4.70264e+06	580953	459398	278518	290758	293961
Com_125566_pos	5-oxo-3-phenyl-5-(2-quinolinylamino)pentanoic acid	C20 H18 N2 O3	356.113	60513.2	56646.3	91200	129553	237044	101469	174441	134105	151591	369886	88415.5	101247	140352	75251.5	115047	81743.7	251974	78933.6	140913	103106	2.2617e+06	86470.6	189051	156821	190670	74610.9	122793	135852	138810	122525	124122	77629.7	211469	78612.3	80888.1	76619.2	75594.1	134824	147008	112606	91804.4	81228.4	118132	64303.9	104651	69710.2
Com_9476_pos	Tiglic acid	C5 H8 O2	100.052	2.38367e+07	966449	1.19924e+06	2.46597e+06	1.20661e+06	8.92496e+07	1.90733e+06	2.58342e+06	955639	1.39295e+06	1.65431e+08	1.27511e+06	720190	838708	1.25976e+06	859551	3.73783e+06	869861	3.43099e+06	1.11203e+06	773967	869360	724695	5.28184e+07	778909	797080	893369	1.96485e+06	842681	1.32107e+06	582525	529911	373841	1.85767e+06	2.47782e+06	1.75183e+06	1.15557e+06	6.49218e+06	463330	1.74046e+06	658268	570137	1.09036e+06	527998	645548	1.93161e+06
Com_118101_pos	WNH	C21 H25 N7 O5	477.172	259353	392772	332936	1.26893e+06	616166	393255	785749	685138	551502	707160	299111	843225	1.02932e+06	293331	371415	423756	1.74279e+06	480685	338169	785241	1.04918e+06	566884	383851	405339	1.61964e+06	234894	358026	674857	781002	634863	801455	371354	504413	492318	358817	480454	396633	837667	1.32703e+06	1.12532e+06	419886	2.68057e+06	705831	1.75155e+06	810572	398986
Com_18602_pos	Cer-NS (d17:1/14:0)	C31 H61 N O3	495.464	1.16138e+06	6.00364e+06	638733	832333	5.03147e+06	562689	796780	2.01218e+06	1.15425e+06	472396	465203	1.72863e+06	1.17958e+06	1.67218e+07	1.74402e+07	504670	4.32133e+06	5.13332e+06	1.22088e+06	866829	3.27687e+06	723015	7.10828e+07	574770	520864	290375	527223	2.77979e+06	751482	1.36041e+06	3.95465e+06	371225	483287	319849	1.00925e+06	322284	3.74298e+06	492296	1.37443e+06	1.6502e+06	2.14307e+06	1.69142e+06	501035	453148	415068	844747
Com_62167_pos	4-chloro-5-morpholino-2-quinoxalin-2-ylpyridazin-3(2H)-one	C16 H14 Cl N5 O2	343.082	622540	523593	330190	762303	8.55195e+06	2.21587e+06	1.38058e+06	968118	407426	524826	5.09926e+06	789703	582997	394875	477968	9.96463e+06	1.33406e+06	502315	614512	435778	704625	434778	283412	8.98428e+06	556584	1.40548e+06	5.47319e+06	478946	979452	409936	449347	397181	5.51739e+06	503257	1.13756e+06	472102	328970	5.01811e+06	7.28027e+06	935500	838026	314827	432293	244848	337943	345801
Com_1748_pos	Cefradine	C16 H19 N3 O4 S	349.109	1.02796e+06	1.19264e+07	1.50702e+06	1.98869e+06	1.94445e+06	1.19771e+06	2.97336e+06	3.55346e+06	1.92775e+06	3.17691e+06	1.26288e+06	1.0451e+07	3.13574e+06	4.75402e+06	2.42572e+06	2.14661e+06	8.40922e+06	3.22171e+06	1.06764e+06	1.99692e+06	2.77293e+06	4.56964e+06	1.73466e+07	2.49386e+06	1.5105e+06	8.19141e+06	1.37409e+06	2.85876e+06	1.91634e+06	6.26013e+06	2.18626e+06	1.40668e+07	2.63468e+06	2.11588e+06	2.23963e+06	2.32212e+06	1.94707e+06	2.44844e+06	1.81798e+06	3.87018e+06	1.05667e+09	2.71723e+06	1.16651e+06	4.25257e+06	2.22067e+06	952762
Com_130264_pos	1-(4-methyl-2-morpholino-1,3-thiazol-5-yl)ethan-1-one	C10 H14 N2 O2 S	226.081	412972	295338	350617	1.05682e+06	766748	806079	1.39368e+06	245524	1.60154e+06	1.3919e+06	306064	1.21536e+06	1.55802e+06	552251	933211	567944	1.79088e+06	915424	646047	1.02029e+06	1.94204e+06	967270	817756	556229	1.71342e+06	253977	209516	525747	570572	1.62497e+06	768963	881282	275725	682679	208608	647875	387034	629633	619384	979558	237807	1.09689e+06	815266	300123	877340	1.02761e+06
Com_83879_pos	Morphine-3-glucuronide	C23 H27 N O9	461.167	179939	262065	199056	154418	277351	418646	219704	494191	163530	260004	91878.3	180468	118702	86568.3	128750	107929	514486	126822	120865	128771	155946	101194	233185	9.1915e+06	136689	70175.6	321285	94545.8	165183	142786	101377	401596	424264	114604	101406	116456	81933	176805	254933	147293	118338	79569.5	81394.1	70999.7	135677	84221.5
Com_56936_pos	ADP-ribose	C15 H23 N5 O14 P2	559.07	1.65975e+06	1.32124e+06	1.64117e+06	1.85048e+06	2.35714e+06	3.07146e+06	2.78635e+06	2.94087e+06	7.69708e+06	2.51212e+06	5.04993e+06	4.8429e+06	1.8159e+06	6.62794e+06	2.4945e+06	5.81352e+06	1.27792e+07	3.09144e+06	2.6791e+06	3.27264e+06	4.44232e+06	2.09414e+06	2.58818e+06	3.50624e+06	3.24583e+06	1.14762e+07	2.84127e+06	2.10267e+06	2.72705e+06	2.45803e+06	5.18086e+06	1.89099e+06	2.13055e+06	2.08965e+06	1.76348e+06	1.83312e+06	4.0052e+06	2.1902e+06	2.07026e+06	1.96378e+06	2.26975e+06	7.60341e+06	3.15488e+06	2.97083e+06	1.84544e+06	7.90734e+06
Com_86773_pos	DY131	C18 H21 N3 O2	311.165	236593	452877	1.05501e+06	2.94749e+06	899365	1.32015e+06	3.86521e+06	456077	1.85995e+06	2.87385e+06	887576	941497	2.05536e+06	1.20032e+06	423260	1.03093e+06	4.39152e+06	689579	1.77875e+06	435213	900948	1.35086e+06	916512	578585	1.57257e+06	917996	1.89757e+06	1.41257e+06	1.67215e+06	821322	2.44288e+06	792733	963497	1.64376e+06	477337	3.98502e+06	626978	1.59265e+06	1.33557e+06	393327	525907	388503	976637	458440	728949	514321
Com_37888_pos	6-Methylflavone	C16 H12 O2	472.168	320148	1.34978e+07	1.70549e+06	1.58524e+06	1.95398e+06	1.90279e+06	2.83828e+06	1.02349e+07	2.38879e+06	1.0768e+06	328630	1.97646e+06	1.492e+06	2.2511e+06	4.16575e+06	4.77819e+06	849317	1.9043e+06	5.83249e+06	2.61782e+06	961459	814791	1.48606e+06	1.08765e+07	528471	580765	1.02091e+06	565194	2.47522e+07	9.65562e+06	1.67926e+06	3.68713e+06	8.42975e+06	974601	726205	1.1053e+06	1.29629e+06	1.63861e+07	2.49248e+06	834309	1.54976e+06	1.34304e+06	1.66358e+06	5.40827e+06	1.08723e+07	1.56781e+06
Com_3421_pos	4-morpholino-6-phenylthieno[2,3-d]pyrimidine	C16 H15 N3 O S	297.088	1.59125e+06	2.25706e+06	2.00374e+06	1.20331e+07	1.04035e+06	1.2487e+06	1.51562e+06	1.46171e+06	6.26813e+06	1.9498e+07	2.82335e+06	6.68588e+08	5.00153e+07	2.75941e+06	4.60519e+06	3.14411e+06	3.73802e+06	1.18787e+07	3.34946e+06	4.65371e+06	1.7827e+06	2.54978e+06	2.84499e+07	6.53311e+06	9.85185e+06	1.51877e+06	843567	2.25413e+06	2.594e+07	1.23188e+06	2.51401e+06	1.94593e+07	682574	2.0715e+06	1.96464e+06	1.50124e+06	2.14189e+06	2.01795e+06	6.92301e+06	1.97292e+06	7.66766e+06	5.3424e+06	1.57866e+07	3.8092e+06	2.32966e+06	5.65813e+06
Com_26745_pos	MLK	C17 H34 N4 O4 S	372.223	196095	1.12476e+06	1.29167e+06	275945	515468	373330	341712	397339	4.46785e+07	1.97525e+06	269352	790923	437544	338709	400956	361533	1.03097e+06	327257	299471	284268	476112	316757	289482	378651	1.33208e+06	439071	2.37699e+06	248167	455356	668938	342963	919104	572865	347965	279441	310464	242303	298233	914678	746400	273353	303545	208288	244672	349783	208052
Com_14704_pos	1-Naphthol	C10 H8 O	144.057	1.78221e+06	851913	1.42294e+06	4.54762e+07	2.56432e+06	3.86412e+06	1.7327e+06	1.84833e+06	1.32286e+06	3.35649e+06	5.23362e+06	3.46015e+06	1.4167e+06	1.9213e+06	1.19097e+06	5.70361e+06	1.75291e+06	1.77986e+06	1.75904e+06	1.3607e+06	3.16876e+06	1.86961e+06	1.36873e+06	2.19483e+06	1.09107e+06	5.27488e+06	1.54955e+07	7.06914e+07	2.65103e+06	3.00292e+07	9.80528e+06	1.25363e+06	1.72301e+06	1.88767e+06	3.10736e+06	3.95995e+06	838423	4.61301e+06	1.05575e+06	4.77141e+06	4.13904e+06	1.19e+06	2.98771e+06	1.36706e+06	1.61941e+06	1.22104e+06
Com_56418_pos	Nitrosoheptamethyleneimine	C7 H14 N2 O	125.084	3.12938e+06	3.66616e+06	2.61815e+06	4.50176e+06	2.78539e+06	3.99409e+06	2.64633e+06	3.11712e+06	3.70745e+06	4.0602e+06	2.13094e+06	3.904e+06	4.23212e+06	3.16769e+06	3.17635e+06	2.54667e+06	3.25576e+06	3.04932e+06	2.63277e+06	3.69958e+06	3.09767e+06	3.4476e+06	2.48199e+06	2.54566e+06	4.36833e+06	1.46439e+06	2.57902e+06	6.85777e+06	3.47033e+06	7.48196e+06	4.0807e+06	3.59613e+06	970811	3.86345e+06	2.55925e+06	5.11104e+06	4.49512e+06	3.8304e+06	3.3287e+06	3.75402e+06	1.6329e+06	1.29668e+07	5.85053e+06	2.89084e+06	8.07374e+06	4.163e+06
Com_13296_pos	trans-Zeatin	C10 H13 N5 O	219.111	604952	410628	446399	2.27832e+06	2.17739e+07	846377	2.3425e+07	4.816e+06	633095	4.07402e+07	1.78257e+06	720394	1.32962e+06	402742	598924	331362	8.96342e+07	1.70706e+06	556909	914121	710365	701428	7.49286e+06	656755	650973	559685	9.73091e+07	583268	9.25165e+06	623242	1.60633e+06	393265	641272	321682	590763	684294	2.31108e+06	542931	2.16524e+06	852737	428619	703495	407377	328501	254082	611654
Com_48167_pos	8-Hydroxyguanosine	C10 H13 N5 O6	299.087	1.14871e+07	955489	7.66858e+06	1.25045e+07	2.57697e+06	3.79054e+06	3.00479e+06	726362	3.75083e+06	3.48072e+06	2.29548e+06	2.81627e+06	1.47437e+07	1.52011e+06	3.47269e+06	355165	1.69986e+06	4.66227e+06	985552	4.83801e+06	1.35039e+07	3.03602e+06	6.45218e+06	3.80857e+06	4.65524e+06	1.31655e+06	1.22268e+06	2.0424e+06	657379	5.1351e+06	2.89257e+06	2.13989e+06	1.51132e+06	6.31121e+06	758391	1.04783e+06	3.36407e+06	1.26912e+06	6.38706e+06	3.73797e+06	196349	1.46449e+06	1.90728e+06	908561	1.73151e+06	1.32334e+06
Com_19820_pos	U-44069	C21 H34 O4	332.234	1.37204e+07	6.38847e+06	2.43874e+07	4.2415e+06	3.56675e+06	3.18132e+07	4.09584e+06	6.72531e+06	5.74851e+06	2.79652e+06	5.73953e+06	3.64912e+06	1.16972e+07	1.45494e+07	2.22848e+07	2.27257e+07	4.40838e+06	1.33553e+07	3.76893e+07	6.95339e+06	5.31265e+06	2.78474e+06	2.76432e+07	1.35936e+07	2.35135e+06	2.88475e+06	4.51405e+07	2.55482e+06	3.50532e+06	3.40641e+06	6.16586e+06	2.87697e+06	1.6963e+06	2.50454e+07	4.99244e+07	5.15841e+07	4.58163e+06	1.29039e+07	3.36419e+07	8.14451e+06	4.70507e+06	5.05906e+06	1.09546e+07	8.88043e+06	9.92152e+06	3.12147e+06
Com_1472_pos	1,4-dihydroxyheptadec-16-en-2-yl acetate	C19 H36 O4	310.25	8.38522e+06	9.37704e+06	9.03797e+06	2.26055e+07	8.69518e+06	3.61295e+06	6.86529e+06	6.00076e+06	8.66647e+06	6.05607e+06	6.01188e+06	5.39894e+06	1.2655e+09	6.5336e+06	8.22705e+06	5.74099e+06	6.54803e+06	2.16888e+07	1.02069e+07	6.96043e+06	1.57135e+07	7.72331e+06	5.30013e+06	7.24178e+06	1.79503e+07	1.41332e+07	7.12795e+06	2.10101e+07	6.56122e+06	6.46547e+06	4.53366e+06	5.93321e+06	3.5183e+07	1.4292e+07	4.26775e+06	8.53104e+06	1.92203e+07	7.50558e+06	7.3343e+06	9.14858e+06	7.34056e+06	5.11445e+06	7.24768e+06	1.67962e+07	1.87921e+07	5.23408e+06
Com_17614_pos	4'-Methoxyacetophenone	C9 H10 O2	150.068	3.02659e+06	2.17751e+06	2.94453e+06	7.25363e+06	2.87216e+06	2.346e+06	7.12356e+06	4.77552e+06	3.8241e+06	3.05455e+06	1.46032e+06	3.34421e+06	3.02376e+06	2.37684e+06	2.3694e+06	2.91325e+06	4.25114e+06	2.98545e+06	2.6646e+06	2.88044e+06	1.17428e+07	2.59732e+06	2.01247e+07	4.33863e+06	3.3088e+06	2.3972e+06	6.69362e+07	1.85095e+07	2.47579e+06	1.80395e+07	3.54002e+06	2.48662e+06	2.45748e+06	3.22765e+06	1.85503e+07	2.42068e+06	2.64897e+06	4.18606e+06	2.28781e+06	4.04593e+06	1.82435e+06	3.70806e+06	7.24907e+06	2.58713e+06	1.56655e+06	2.58725e+06
Com_17662_pos	4-(Diethylamino)salicylaldehyde	C11 H15 N O2	193.11	2.17878e+06	7.30057e+06	4.53883e+06	2.17077e+07	5.20143e+06	4.36055e+06	2.37239e+07	1.00612e+07	6.48038e+06	4.73627e+06	2.6368e+06	7.42409e+06	1.35378e+07	1.97662e+06	5.40661e+07	1.78268e+06	1.75199e+07	5.67003e+06	2.13772e+07	1.92894e+07	1.88043e+07	9.24504e+06	1.55773e+07	3.54807e+06	2.20344e+07	2.31347e+06	1.83616e+06	8.88479e+06	5.41833e+06	7.24916e+07	1.7836e+07	6.52838e+06	1.72604e+06	9.09946e+06	6.14949e+06	3.50915e+06	6.99653e+06	1.8167e+06	1.72987e+07	3.27041e+06	1.61077e+06	3.69966e+06	2.16523e+07	7.54552e+06	8.61191e+06	9.94701e+06
Com_95229_pos	2-({2-oxo-2-[(2-oxo-3-azepanyl)amino]ethyl}sulfanyl)acetic acid	C10 H16 N2 O4 S	260.083	181677	117611	115626	182465	144584	6.85821e+06	145183	171433	129141	134541	2.19834e+06	155747	124041	87738.1	137000	136006	248794	139567	194387	154782	131197	158534	142341	639564	271951	166203	127377	122772	143107	157501	146260	106612	335362	133678	115468	151307	121935	161114	147359	150804	231184	172648	186869	95767.2	139777	139451
Com_46844_pos	4-(4-methylbenzyl)-1lambda~6~,4-thiazinane-1,1-dione	C12 H17 N O2 S	277.055	142405	824963	741618	2.1881e+06	865875	728520	915669	2.9344e+06	650090	749903	397472	2.62039e+06	1.28249e+06	633875	1.73989e+06	455642	1.3128e+06	222066	1.7466e+06	5.36688e+06	3.03353e+06	613144	999529	1.75893e+06	373297	177756	652125	732323	657159	1.21554e+06	2.78715e+06	708785	478788	445812	212977	153189	154504	2.00097e+07	5.65189e+06	310450	248534	532020	243966	4.03448e+06	2.91792e+06	225608
Com_3991_pos	PLK	C17 H32 N4 O4	356.24	2.70514e+06	1.90738e+06	3.19165e+06	2.07158e+06	1.99475e+06	3.955e+06	3.72412e+06	3.33845e+06	3.54701e+06	1.50748e+07	2.14443e+07	7.47288e+06	2.4136e+06	4.11987e+06	2.31617e+06	7.09164e+06	5.27498e+06	4.1457e+06	5.34077e+06	2.85918e+06	3.69873e+06	5.64185e+06	4.54114e+06	3.18253e+06	4.83759e+06	6.01376e+07	2.76404e+06	1.80324e+06	7.60843e+06	3.94887e+06	2.00395e+06	1.37446e+07	4.74493e+08	6.3609e+06	4.06204e+06	3.74959e+06	3.14334e+06	2.52997e+07	2.23403e+06	4.59025e+06	2.28722e+06	2.30805e+06	1.30168e+06	2.04648e+06	4.78795e+06	2.73762e+06
Com_53824_pos	4-methyl-5-oxo-2-pentyl-2,5-dihydrofuran-3-carboxylic acid	C11 H16 O4	212.104	1.91621e+06	3.71066e+06	1.60769e+06	2.12395e+06	1.99497e+06	2.66508e+06	5.39115e+06	3.51658e+06	3.76693e+06	1.5091e+07	1.3677e+06	5.08829e+06	3.40516e+06	1.67949e+06	5.45398e+06	2.28698e+06	4.28518e+06	2.52992e+06	2.89168e+06	4.32589e+06	2.09697e+06	2.84395e+06	3.72628e+06	2.4965e+06	8.41347e+06	1.16418e+06	2.05123e+06	1.72467e+06	4.90395e+06	4.06044e+06	3.21408e+06	6.8314e+06	1.20671e+06	5.67423e+06	2.74087e+06	3.94279e+06	1.71114e+06	2.83214e+06	4.12186e+06	4.32922e+06	888142	3.08375e+06	4.4628e+06	1.37808e+06	2.75689e+06	2.88205e+06
Com_97128_pos	5-(6-hydroxy-6-methyloctyl)-2,5-dihydrofuran-2-one	C13 H22 O3	208.145	304244	360440	436942	413410	5.98596e+06	418575	189019	320164	221571	273700	193678	1.31212e+06	2.49856e+06	184390	275252	405862	618635	1.57472e+06	432405	644842	286477	897417	318974	346336	194627	206376	592075	140693	230888	562592	224421	140516	573651	333507	195841	295833	207509	169753	356287	1.69103e+06	165380	245082	352377	223568	607158	346822
Com_27962_pos	Glaucine	C21 H25 N O4	355.177	579071	611142	856173	860211	378350	671466	356990	2.83357e+06	2.10296e+06	1.21122e+06	1.21438e+06	852068	582092	1.93912e+06	1.49277e+06	701204	1.96043e+06	969753	971692	1.23487e+06	330958	2.38983e+06	817019	1.54171e+06	756887	1.11488e+06	658872	1.95424e+06	1.72262e+06	470310	462251	932456	341260	2.42619e+06	2.15271e+06	1.4395e+06	1.55456e+06	492221	1.13345e+06	785787	1.03182e+06	490597	2.3238e+06	2.77422e+07	5.99277e+06	1.07729e+06
Com_951_pos	5-[(10Z)-14-(3,5-dihydroxyphenyl)tetradec-10-en-1-yl]benzene-1,3-diol	C26 H36 O4	412.258	7.19125e+08	4.60124e+08	8.59943e+08	9.50263e+08	1.13827e+09	2.21705e+08	1.02633e+09	6.85738e+08	5.34817e+08	1.26757e+09	7.29708e+08	4.68579e+08	2.17956e+07	6.55243e+08	7.14539e+08	4.81285e+08	1.15203e+09	1.03562e+09	9.6993e+08	6.65108e+08	1.3053e+09	2.706e+08	1.00255e+09	1.08502e+09	8.83117e+08	1.01676e+09	9.62372e+08	1.75723e+09	8.65039e+08	5.54612e+08	1.3669e+09	3.58691e+08	1.36331e+08	7.77751e+08	1.94449e+08	8.24773e+08	1.84929e+09	1.68668e+09	8.99803e+08	9.19321e+08	1.06355e+09	1.48534e+07	6.76542e+08	7.56632e+08	5.2052e+08	2.57526e+08
Com_2719_pos	ACar 16:1	C23 H44 N O4	397.318	4.18784e+07	1.47126e+07	4.21564e+06	958321	1.62418e+08	2.18905e+07	1.55242e+06	1.77457e+08	2.92865e+06	4.70407e+06	4.17477e+08	5.35789e+06	5.20211e+06	1.58734e+07	1.17244e+08	6.64664e+08	9.9519e+07	9.48209e+06	1.14073e+08	1.30242e+07	2.44445e+06	1.98927e+07	1.85415e+07	5.29056e+07	1.21815e+06	1.20052e+08	8.82279e+07	9.18195e+06	3.03337e+07	7.20817e+06	5.86017e+06	5.26601e+06	6.30326e+08	5.21044e+06	7.05507e+07	1.82247e+08	1.92347e+06	5.37694e+07	1.37018e+07	1.06998e+08	4.13433e+08	5.17017e+07	4.68474e+06	2.56215e+08	1.69712e+06	1.52482e+07
Com_9312_pos	8-iso-15-keto Prostaglandin F2α	C20 H32 O5	352.224	3.44822e+06	4.47303e+06	3.1035e+06	1.29242e+07	9.64483e+06	7.47809e+06	1.13167e+07	8.73803e+06	9.59829e+06	8.74065e+06	2.24286e+06	4.41993e+06	5.45301e+06	9.30395e+06	1.22542e+07	4.16942e+06	7.36481e+06	5.30805e+06	5.73498e+06	9.07747e+06	1.12512e+07	4.54273e+06	5.49284e+07	3.30329e+06	1.11512e+07	2.79922e+06	1.5239e+08	3.89331e+07	8.74587e+06	2.79153e+07	1.13489e+07	4.84017e+06	3.90788e+06	5.55297e+06	2.09738e+07	4.83682e+06	5.86545e+06	4.97641e+06	4.61807e+06	8.72921e+06	2.39084e+06	3.25171e+06	4.75755e+06	3.45836e+06	5.31614e+06	4.45112e+06
Com_14091_pos	Retrorsine	C18 H25 N O6	351.167	1.42554e+06	1.30122e+07	1.1671e+07	4.92441e+07	3.49495e+06	1.659e+06	1.2364e+07	7.08059e+06	4.10476e+07	3.36697e+06	3.27537e+07	2.84738e+06	3.5858e+07	3.21226e+07	1.00998e+08	1.59059e+06	5.62132e+06	6.65382e+06	4.94059e+06	2.40312e+06	1.79456e+07	1.32049e+07	5.15948e+06	4.52098e+06	3.77158e+06	1.51158e+06	1.2084e+06	3.7549e+07	2.48084e+06	2.43948e+07	4.44411e+06	5.26936e+06	2.06748e+06	5.71608e+06	931720	5.4014e+07	1.0777e+07	1.40554e+06	7.87148e+06	5.01617e+06	8.96348e+06	1.30496e+07	1.13834e+06	936773	1.70356e+06	1.11701e+06
Com_12891_pos	methyl 4-[({[3-(methylthio)anilino]carbonyl}amino)methyl]benzoate	C17 H18 N2 O3 S	154.063	2.70526e+06	7.12541e+07	9.69281e+06	2.94223e+07	1.26961e+06	7.89369e+06	1.62622e+06	3.25088e+07	7.41917e+07	4.67597e+07	5.8996e+06	1.11951e+08	1.60363e+06	2.00804e+07	5.16499e+07	1.50554e+06	7.75706e+06	3.32282e+07	914173	9.75012e+07	7.11153e+06	3.22754e+07	4.91386e+07	6.27989e+06	1.31216e+07	159955	2.0666e+07	1.58791e+07	995102	5.88624e+07	5.00331e+06	1.37294e+07	363028	1.52387e+07	1.09059e+07	658993	2.71391e+07	2.02338e+06	1.06073e+08	6.52215e+07	229164	2.32481e+07	3.38282e+07	6.08846e+06	1.73167e+07	5.09072e+06
Com_108765_pos	4-hydroxy-5,8-dimethylquinoline-3-carboxylic acid	C12 H11 N O3	217.073	267487	126540	794682	233261	670030	422694	1.83233e+06	1.94789e+06	316997	890879	231713	605693	788393	536989	520883	196233	2.80544e+06	712320	638407	2.12475e+06	1.28992e+06	1.15292e+06	1.80774e+06	322464	4.01379e+06	131488	662149	1.9468e+06	333637	377258	259846	296992	282017	265923	641934	165062	615762	404302	1.90432e+06	1.89884e+06	453238	814453	261595	601956	1.69178e+06	421443
Com_71399_pos	Lenalidomide	C13 H13 N3 O3	281.071	215945	252156	356614	1.39466e+06	988774	682930	885343	441398	534307	632963	331314	656109	1.15239e+06	258655	708546	387032	1.79102e+06	645779	389373	415493	825562	427030	318458	723914	1.43399e+06	450357	207945	1.02753e+06	522313	728459	653122	330420	290958	645815	400654	540834	238361	375769	490612	2.42187e+06	349013	313019	8.36495e+06	4.75542e+06	356048	298570
Com_80011_pos	L-Kynurenine	C10 H12 N2 O3	208.084	575528	435017	515098	943796	831472	544514	2.99001e+06	1.19744e+06	822654	1.05153e+06	452178	1.60189e+06	6.09518e+06	659433	1.04353e+06	2.92888e+06	6.36206e+06	970002	1.27681e+06	1.51168e+06	1.51739e+06	1.21622e+06	1.33106e+06	549672	950775	1.51252e+06	496702	1.06422e+06	799275	1.10827e+06	2.36518e+06	2.83833e+06	2.29185e+06	1.35622e+06	612084	540962	617338	659019	1.14878e+06	1.40476e+06	709888	1.07387e+06	419442	667990	506297	425970
Com_99303_pos	ethyl 4-methyl-2-(1H-pyrrol-1-yl)-1,3-thiazole-5-carboxylate	C11 H12 N2 O2 S	236.061	3.57943e+06	729523	1.28496e+06	227387	2.16317e+06	5.46046e+06	557866	111118	1.17704e+06	912866	801307	620021	515521	1.13937e+06	626276	211721	519605	3.14582e+06	431897	2.5151e+06	337872	2.39547e+06	501838	560848	920704	1.54278e+06	595146	446855	789848	1.98124e+06	1.01136e+06	1.1181e+06	3.99883e+06	595477	1.15823e+06	1.09491e+06	456651	2.11039e+06	311566	413762	3.83197e+06	218334	206803	771787	472513	184976
Com_11167_pos	PC (18:2e/2:0)	C28 H54 N O7 P	547.362	4.00614e+06	5.60264e+06	5.13572e+06	2.73372e+06	5.40214e+06	8.19165e+06	2.96378e+06	1.42779e+06	957972	2.11136e+06	2.92151e+07	2.14016e+06	7.73951e+06	1.96612e+06	8.02974e+06	1.66978e+07	4.76595e+06	4.29281e+06	2.35162e+06	1.42081e+07	4.82832e+06	2.25081e+07	1.06477e+07	1.37551e+07	3.18438e+06	1.18288e+08	4.27136e+07	1.48698e+06	1.94958e+06	1.87469e+06	3.21982e+06	1.44672e+06	2.76098e+07	1.48417e+06	6.06927e+06	1.37868e+06	1.6227e+06	1.35514e+06	2.14082e+06	4.6104e+06	2.42144e+06	4.43696e+06	530809	402313	961582	2.42124e+06
Com_40309_pos	N'-[(2,4-dihydroxyphenyl)methylene]-4-methylbenzenesulfonohydrazide	C14 H14 N2 O4 S	306.066	510134	5.37141e+06	823622	1.66771e+06	1.30113e+06	944833	1.36503e+06	1.06638e+06	1.68336e+06	2.23143e+06	724899	2.57757e+06	1.29776e+06	1.04244e+06	763495	1.14207e+06	2.0533e+06	1.01193e+06	962471	1.77849e+06	1.38071e+06	1.03611e+06	815642	1.037e+06	2.60066e+06	1.09423e+06	479554	936206	3.46028e+06	3.49383e+06	2.05961e+06	4.77995e+06	1.5203e+07	772124	1.10977e+06	807566	2.0106e+07	900733	1.69933e+06	2.35681e+06	932724	993143	738326	849687	1.72278e+06	714539
Com_25049_pos	N'',N'''-di[1-(4-nitrophenyl)ethylidene]carbonic dihydrazide	C17 H16 N6 O5	384.117	1.21184e+07	461146	503422	1.00009e+06	1.38219e+07	2.93535e+06	1.6257e+06	1.12093e+06	514044	1.63731e+06	1.32547e+06	817478	896780	2.18262e+06	1.28503e+06	503703	2.5651e+06	729676	497943	1.85051e+06	1.15645e+06	578749	551380	8.23148e+06	1.75803e+06	1.60167e+06	4.13309e+07	1.47591e+06	1.17684e+06	799681	2.44125e+06	1.18309e+06	458350	1.23469e+06	7.83553e+06	1.26538e+06	564619	553399	1.17488e+06	9.25085e+06	430129	833273	485829	557523	914982	518237
Com_70126_pos	cyclohexyl{4-[4-nitro-2-(1H-pyrrol-1-yl)phenyl]piperazino}methanone	C21 H26 N4 O3	404.179	242682	2.5276e+06	609922	1.42489e+07	947473	300313	832705	849031	881695	1.07148e+06	570565	810604	791265	278525	955685	325901	738168	234303	238790	279977	688232	307886	398697	927357	1.06223e+06	430283	397100	426008	1.7385e+06	457810	883894	404127	279446	325838	1.30829e+06	310903	223662	229734	1.94016e+06	801283	623153	322792	291563	346107	511699	153753
Com_121781_pos	Deflazacort	C25 H31 N O6	882.441	154947	48593.5	440098	146507	361985	667414	104762	965848	90787.7	91905.1	70226.3	90529	97010.2	67819.7	86401.3	174662	267396	108924	185642	84617.6	98020.5	388115	136481	1.40272e+06	110926	77657.4	1.44213e+06	784313	108669	91473.5	88353.4	67575	236316	2.50356e+06	373847	60156.1	84592.9	373979	159528	212554	97555.4	63363.4	140366	60903.9	156090	72365.5
Com_44368_pos	QKK	C17 H34 N6 O5	402.261	494893	657903	2.62523e+06	1.26317e+06	1.64035e+06	789246	354192	1.20632e+06	1.60867e+06	907166	1.06741e+06	1.24105e+06	731111	552151	604425	2.39094e+06	1.38405e+06	1.16748e+06	1.31621e+06	629875	451685	841939	293985	1.47233e+06	740835	304826	379109	1.13164e+06	971799	533700	471841	904489	353466	611719	2.26682e+06	1.58678e+07	1.33211e+07	325425	405012	280892	1.34644e+07	257318	4.75084e+06	7.94665e+06	1.39415e+06	1.01901e+06
Com_148222_pos	NLK	C16 H31 N5 O5	373.231	93782.5	136304	113590	216825	398591	887887	73586.6	202794	256687	302915	265867	159771	113312	233345	217315	305359	131127	370030	217917	63694	73515.1	88379.3	122971	66990.3	52746.1	73217	121499	265968	188738	127200	52882.7	38673	39657.3	183959	145115	133891	527339	199489	117783	131778	64317.9	50156.7	75629.7	33260.6	64556.7	48207.6
Com_39536_pos	N'-hydroxy-4-methoxy-7-methylindane-5-carboximidamide	C12 H16 N2 O2	220.124	157381	5.07589e+06	2.51142e+07	201940	224455	160236	498617	314389	266337	5.3428e+06	2.23283e+06	2.50802e+07	1.71086e+07	160544	476336	190347	591788	1.57694e+06	5.1796e+06	282364	170504	220279	318783	1.39073e+06	1.14492e+07	192779	218420	141800	230545	1.20697e+07	1.20406e+07	295663	172156	237085	172258	175833	254877	174760	512897	190890	334084	468316	143859	152363	270470	151865
Com_8102_pos	Ricinine	C8 H8 N2 O2	164.056	2.30593e+08	176084	356768	417729	387759	434944	1.26742e+07	373839	423744	6.30631e+07	2.32541e+06	7.48867e+07	666125	231433	273098	268316	411252	1.87899e+07	323402	295581	504804	1.01504e+08	6.15274e+07	363904	311354	269800	283256	202935	394548	5.14582e+07	337046	224381	216030	252070	329640	283193	250902	1.54857e+06	4.58358e+06	5.22982e+07	323137	287655	491136	194336	1.98092e+06	367688
Com_70387_pos	PMK	C16 H30 N4 O4 S	374.204	120956	96309.7	72488.4	443676	124952	102879	323396	148314	143954	188468	3.58872e+06	129515	575686	75845.3	130457	120599	350504	101767	119249	1.03865e+07	251546	120047	93216.6	189725	180467	67007.4	159817	204934	196173	252657	494691	117968	1.2222e+06	93385.1	112293	107479	102896	128440	141665	89324.9	114401	84897.4	92330.8	95571.3	123349	89810.7
Com_33100_pos	C-8 Ceramide-1-phosphate	C26 H52 N O6 P	505.352	2.83739e+06	1.35695e+07	1.10992e+07	4.64398e+06	6.90114e+06	4.3908e+06	1.39047e+07	1.01839e+07	1.13238e+07	8.32995e+06	2.41728e+06	9.1578e+06	6.36231e+06	4.09285e+06	5.45842e+06	9.83709e+06	7.70077e+06	8.50605e+06	8.15612e+06	4.65331e+06	9.47105e+06	1.39519e+07	1.11966e+07	5.19412e+06	1.02166e+07	1.55878e+07	9.52126e+06	2.18006e+06	3.03037e+06	5.51887e+06	3.34702e+07	3.86571e+06	2.47511e+06	2.18368e+06	4.66352e+06	2.51353e+06	4.91933e+06	4.04973e+06	2.47006e+06	2.29936e+06	1.41634e+06	1.54765e+07	1.85161e+06	2.22001e+06	2.61915e+06	5.14396e+06
Com_112253_pos	Coumestrol	C15 H8 O5	268.036	210652	1.25686e+06	225200	321538	344610	359938	357884	491086	636442	413440	140250	524302	298259	233108	196613	234045	600141	307060	193668	311984	473020	3.39101e+06	283564	395014	361029	266254	141931	224196	518036	350958	282081	1.90473e+06	253281	765732	351243	352986	418847	227137	402205	581746	716517	577808	297708	409054	670476	201254
Com_8958_pos	D-δ-Tocopherol	C27 H46 O2	402.348	5.43722e+07	8.93072e+07	3.90825e+07	6.61893e+07	5.81719e+07	7.02357e+07	3.37181e+07	9.01489e+07	7.30737e+07	1.04941e+08	3.88853e+07	5.80105e+07	1.8267e+07	4.19747e+07	9.11302e+07	1.06495e+08	4.62267e+07	5.96623e+07	8.41347e+07	9.62263e+07	3.16573e+07	4.60842e+07	9.31033e+07	1.21661e+08	6.6787e+07	7.60879e+07	4.98712e+07	1.68068e+07	4.04366e+07	1.09211e+08	1.34188e+08	9.03165e+07	1.01856e+07	1.01656e+08	9.2286e+07	1.37671e+08	3.33909e+07	5.26706e+07	5.65891e+07	6.01874e+07	9.35383e+07	5.35121e+07	6.45837e+06	3.44967e+07	7.54134e+07	2.08036e+07
Com_12660_pos	Sterigmatocystin	C18 H12 O6	324.062	229360	233536	346224	442344	3.9379e+07	381935	8.00537e+07	2.17097e+07	707654	1.35425e+07	3.17504e+06	456829	459122	2.30044e+06	648471	301019	1.85078e+08	1.92681e+06	488215	721704	630501	337335	2.26668e+07	573009	457793	249000	475178	408967	547127	399507	858492	297441	460656	358689	333811	327393	283086	441961	596757	1.53154e+07	498852	409452	422022	859900	441020	370937
Com_33404_pos	N-[3-(1H-imidazol-1-yl)propyl]-5-methoxy-1H-indole-2-carboxamide	C16 H18 N4 O2	596.286	2.22176e+06	492597	321476	1.15231e+06	5.99633e+06	289465	1.30853e+06	1.03255e+07	3.92288e+06	1.50644e+07	1.1263e+06	843144	1.95885e+06	663202	2.2851e+07	301738	2.66508e+06	5.373e+06	1.24515e+06	2.33277e+06	657785	5.62348e+06	5.69619e+06	4.27628e+07	377169	263799	555209	2.06402e+06	4.01177e+06	641851	2.64339e+06	1.16682e+06	8.5224e+06	1.00502e+07	1.10076e+06	391878	1.29609e+06	1.0744e+06	2.43221e+06	494334	1.87601e+06	381545	585598	213462	482006	486083
Com_63348_pos	Magnolol	C18 H18 O2	266.129	206748	497393	279849	862886	295221	260855	3.5179e+06	865610	5.04706e+06	710778	235528	615199	415547	600055	640315	362007	1.05125e+06	2.49456e+06	6.99054e+06	677632	783566	871933	1.12798e+07	1.05282e+06	356672	686725	244663	260087	453077	993525	369944	288225	240945	7.41038e+06	1.12968e+06	1.60269e+06	576712	430756	4.20242e+06	313063	165681	233999	603030	179153	774855	538043
Com_98295_pos	3-Indoleacrylic acid	C11 H9 N O2	187.062	482906	171321	1.63707e+06	660866	461635	685828	503323	568395	1.01375e+06	1.90414e+06	695697	5.23179e+06	1.19611e+06	700545	583574	324099	1.36251e+06	1.5136e+06	537804	408397	2.65287e+06	393307	3.83419e+06	383508	532204	171490	256720	272941	588639	594083	340050	415059	1.02591e+06	328658	147756	265815	193575	367555	1.11487e+06	697775	358391	400094	282037	129870	318860	286506
Com_40775_pos	T-2 Triol	C20 H30 O7	382.196	7.27036e+06	1.0297e+07	7.66212e+06	1.43475e+07	1.1402e+07	1.34894e+07	2.33757e+07	1.10269e+07	2.37918e+07	8.20597e+06	3.75955e+06	1.32164e+07	1.19192e+07	8.95593e+06	1.27383e+07	5.62504e+06	1.27659e+07	1.02481e+07	6.83633e+06	1.7356e+07	1.16735e+07	1.18669e+07	1.12246e+07	2.23684e+07	1.76984e+07	2.90394e+06	6.59661e+06	4.17614e+06	1.56924e+07	1.31253e+07	7.55867e+06	4.6434e+06	2.07431e+06	5.29103e+06	4.69355e+06	4.70589e+06	3.28031e+06	5.0589e+06	5.95988e+06	1.41364e+07	4.03275e+06	1.95499e+07	6.91878e+06	4.7673e+06	3.60645e+06	7.77182e+06
Com_108877_pos	2-(4-chlorophenyl)-3-phenylquinoxaline	C20 H13 Cl N2	316.076	104038	325612	178366	255435	267651	241712	290470	567785	302789	284850	191911	331200	288402	166353	355883	420568	478905	427260	225469	181754	236915	147883	127354	302034	194651	109063	209586	281802	234734	203449	450180	155887	192462	139665	249798	160926	162304	216606	420611	3.48984e+06	242697	261918	228788	171375	212690	107693
Com_18517_pos	4-morpholinobenzoic acid	C11 H13 N O3	207.088	1.07329e+07	8.70423e+06	8.58714e+06	1.71627e+07	1.26336e+07	1.05067e+07	2.08804e+07	5.16692e+07	1.2574e+07	2.29618e+07	5.54393e+06	1.38966e+07	1.37782e+07	4.98326e+06	1.79348e+07	4.62317e+06	1.11761e+07	9.82618e+06	9.05483e+06	1.33326e+07	9.07606e+06	7.23026e+06	1.31329e+07	1.14948e+07	1.86769e+07	3.46179e+06	3.58203e+06	1.19316e+07	1.59159e+07	6.78858e+07	6.93994e+06	1.89264e+07	1.18209e+06	1.00821e+07	1.28034e+07	5.83012e+06	4.0245e+06	9.37515e+06	7.67943e+06	6.59907e+06	2.86001e+06	5.53054e+06	2.069e+07	4.11743e+06	1.39952e+07	8.11806e+06
Com_50346_pos	6β-Hydroxy-21-desacetyl deflazacort	C23 H29 N O6	415.198	253743	726528	250984	422382	301889	312395	429557	1.01095e+06	1.27902e+06	591783	195901	501705	378937	485819	217136	269752	1.11964e+06	567693	490510	603491	309525	1.07406e+06	404070	898182	377688	560749	149899	277967	515497	329343	364679	223126	150707	918759	802475	451462	652268	301961	664490	288884	1.27009e+06	570943	407173	1.13255e+07	1.09306e+06	179589
Com_47878_pos	N-(4-fluorophenyl)-N'-(2-piperidinophenyl)urea	C18 H20 F N3 O	335.135	4.25296e+06	4.68055e+06	9.7951e+06	3.22582e+06	4.7709e+06	4.01362e+06	1.18326e+07	7.80492e+06	1.85681e+07	7.15552e+06	5.2636e+06	2.72681e+06	2.17494e+06	2.08466e+06	7.47787e+06	3.78315e+06	7.46304e+06	2.65401e+06	3.71452e+06	3.22907e+06	4.27332e+06	1.2487e+07	3.13873e+06	3.6761e+06	9.7927e+06	1.75272e+06	3.21646e+06	2.7631e+06	4.65972e+06	1.13709e+07	4.72496e+06	5.52222e+06	3.4549e+06	1.04573e+07	4.05754e+06	4.58784e+06	1.77181e+06	4.20643e+06	8.18772e+06	3.07281e+06	4.42164e+06	3.19346e+06	1.05832e+07	2.15417e+06	5.5608e+06	3.18815e+06
Com_45220_pos	DAG (16:1/18:2)	C37 H66 O5	607.516	1.6692e+06	4.38627e+06	5.55044e+06	6.79515e+06	1.92948e+07	2.32071e+06	3.26783e+06	1.34639e+07	1.40227e+06	883668	1.34738e+06	1.5674e+06	5.71101e+06	665933	5.95183e+06	1.28408e+07	2.41604e+07	2.22185e+06	4.28693e+06	3.88665e+06	6.69059e+06	2.27008e+06	982262	1.52423e+06	5.40095e+06	2.38918e+06	1.46567e+06	5.87841e+06	435357	3.63367e+06	1.1259e+07	6.02883e+06	613057	755172	3.46318e+06	799491	260584	771307	1.23182e+06	1.59968e+06	1.88753e+06	1.84439e+07	4.63853e+06	336650	788390	7.98082e+06
[truncated: 1,125 more rows]
[truncated: 4 more columns]
