# Supplementary material for: The fusion of multi-omics profile and multimodal EEG data contributes to the personalized diagnostic strategy for neurocognitive disorders
Source: Microbiome. 2024 Jan 19;12:12. doi: 10.1186/s40168-023-01717-5 (PMC10797890; doi:10.1186/s40168-023-01717-5)
Supplement: Supplementary file 7 — Additional file 6: Supplementary Data 6.The metabolites quantification profiles in negative ion modes of seniors in normal aging and neurocognitive disorders group. [file 40168_2023_1717_MOESM6_ESM.xlsx]

## Sheet: Sheet1
Compound_ID	Name	Formula	Molecular Weight	Normal aging_1	Normal aging_2	Normal aging_3	Normal aging_4	Normal aging_5	Normal aging_6	Normal aging_7	Normal aging_8	Normal aging_9	Normal aging_10	Normal aging_11	Normal aging_12	Normal aging_13	Normal aging_14	Normal aging_15	Normal aging_16	Normal aging_17	Normal aging_18	Normal aging_19	Normal aging_20	Normal aging_21	NCD_1	NCD_2	NCD_3	NCD_4	NCD_5	NCD_6	NCD_7	NCD_8	NCD_9	NCD_10	NCD_11	NCD_12	NCD_13	NCD_14	NCD_15	NCD_16	NCD_17	NCD_18	NCD_19	NCD_20	NCD_21	NCD_22	NCD_23	NCD_24	NCD_25
Com_458_neg	D-(-)-Lyxose	C5 H10 O5	150.053	2.6848e+07	4.62151e+07	2.68926e+07	2.95224e+07	2.50587e+07	2.94127e+07	1.18527e+07	2.48757e+07	1.88929e+07	1.97643e+07	3.74856e+07	2.57641e+07	1.69866e+07	1.34874e+07	3.69166e+07	7.11019e+07	7.82047e+07	2.33054e+07	3.41516e+07	3.31495e+07	1.39999e+07	2.2832e+07	1.74449e+07	5.26418e+07	1.33468e+07	5.74149e+07	3.87758e+07	1.15306e+07	1.51415e+07	3.28878e+07	1.09815e+07	3.54308e+06	1.23477e+09	1.98948e+07	1.50983e+07	1.69157e+07	2.46262e+07	3.88333e+07	1.73988e+07	2.82237e+07	1.30302e+07	1.83271e+07	1.41378e+07	1.02555e+07	1.38811e+07	1.73847e+07
Com_61401_neg	Vanillic acid	C8 H8 O4	168.043	155252	166371	129799	223026	158028	216943	80149.3	124520	111097	189638	135277	100155	135626	74984.4	151308	80449.2	250842	117236	129361	126029	99326.9	119897	112586	234036	81798.5	122544	121443	69752.7	95741.5	162388	87955.6	71377.7	96734.1	106460	197399	97146.2	84990.5	1.29493e+06	145646	360116	104704	84041	80225.8	63733.6	107319	101506
Com_1294_neg	D-(-)-Fructose	C6 H12 O6	180.064	4.93507e+07	4.32573e+07	2.11969e+08	6.44562e+07	5.21439e+07	4.09074e+07	1.46364e+07	5.95512e+07	2.85826e+07	6.14094e+07	1.06154e+08	3.94724e+07	1.78472e+07	2.19254e+07	6.7223e+07	1.92985e+08	6.83161e+07	5.79363e+07	4.48926e+07	3.75816e+07	1.50738e+07	5.44305e+07	2.5061e+07	9.86754e+07	1.20611e+07	6.01122e+07	4.36287e+07	1.73601e+07	1.35644e+08	6.77281e+07	1.06355e+07	1.1553e+07	1.92861e+08	3.25888e+07	2.42683e+07	7.39849e+07	1.02301e+08	2.01649e+08	6.07442e+07	2.07109e+08	3.21886e+07	1.10066e+08	7.5169e+07	1.8238e+07	3.56152e+07	4.7911e+07
Com_11376_neg	N1-[4-hydroxy-6-(methoxymethyl)pyrimidin-2-yl]acetamide	C8 H11 N3 O3	197.08	1.7644e+06	6.53229e+06	5.4959e+06	9.30529e+06	1.03148e+07	9.24376e+06	2.8319e+06	1.03474e+07	1.09313e+07	1.9152e+07	4.90819e+06	4.79164e+06	5.60228e+06	2.37995e+06	6.19057e+06	6.01832e+06	9.51545e+06	5.79479e+06	5.79694e+06	4.47819e+06	4.39562e+06	4.13495e+06	3.4864e+06	6.24653e+06	5.33766e+06	1.18288e+07	4.46835e+06	5.56403e+06	7.3291e+06	8.08039e+06	6.90012e+06	2.03434e+06	2.47172e+07	6.55471e+06	5.65932e+06	2.78734e+06	3.6913e+06	1.06572e+07	5.3986e+06	5.81002e+06	3.8569e+06	2.70821e+06	5.76794e+06	7.52036e+06	4.63156e+06	1.85144e+06
Com_28700_neg	DL-Mandelic acid	C8 H8 O3	152.048	677295	757569	879038	1.09207e+06	1.99721e+06	784974	437047	5.47236e+06	581421	1.03325e+06	619887	514574	559048	383466	2.53012e+06	535695	1.08304e+06	617350	586958	691721	477067	518209	466679	708679	312852	389721	428770	2.07583e+06	580345	603928	310546	278112	587746	547758	3.70008e+06	357325	1.77862e+06	742811	1.09139e+06	1.21414e+06	461813	524409	414608	428162	651462	522908
Com_773_neg	Sucrose	C12 H22 O11	342.117	3.23796e+07	5.76648e+08	2.10026e+08	3.39573e+07	4.93355e+07	5.08831e+07	8.00167e+07	3.13437e+08	8.42233e+07	5.6124e+07	2.62897e+08	2.39447e+08	3.55298e+07	2.82217e+07	2.22758e+08	5.19828e+07	1.74e+08	9.12429e+07	1.11756e+08	5.2812e+07	4.97123e+07	4.80965e+07	3.56149e+08	7.88901e+08	5.1138e+07	4.82432e+07	1.25303e+08	5.03749e+07	1.45647e+08	3.16664e+07	2.69648e+07	5.05242e+07	3.03846e+08	4.54241e+07	8.19908e+07	1.01e+08	8.56291e+07	5.48037e+07	8.43468e+07	3.57755e+08	4.49312e+07	4.44774e+08	2.81119e+07	8.72047e+07	4.45281e+07	2.95166e+08
Com_21937_neg	(2R)-2,3-Dihydroxypropanoic acid	C3 H6 O4	106.027	5.41797e+06	4.99483e+06	1.0556e+07	1.86561e+06	5.93717e+06	5.89908e+06	934161	2.4863e+06	280345	575012	7.37077e+06	1.33933e+06	2.87672e+06	627351	1.52141e+06	2.83118e+06	1.69906e+06	7.52912e+06	9.01347e+06	982181	733492	894654	373717	7.68675e+06	1.48524e+06	1.59271e+06	5.50587e+06	698916	1.17932e+06	1.16533e+06	286606	81386.3	1.0419e+06	6.14395e+06	5.04855e+06	5.87628e+06	1.92022e+06	4.69045e+06	1.68434e+06	4.65055e+06	784195	1.52986e+06	715468	2.21376e+06	2.80272e+06	4.01295e+06
Com_6040_neg	Ascorbic acid	C6 H8 O6	176.033	5.73157e+07	2.94608e+07	1.98833e+06	1.43376e+07	6.27358e+06	2.92654e+07	5.41721e+06	8.74266e+06	3.38184e+06	3.6397e+06	2.3109e+07	6.81766e+06	5.82001e+06	5.71708e+06	3.12632e+06	2.73106e+06	9.50324e+07	5.60415e+06	1.09833e+07	6.43354e+06	9.25105e+06	9.19913e+06	4.25528e+06	2.69577e+07	5.16806e+06	717502	4.98891e+06	4.49284e+06	1.50467e+06	2.24803e+06	2.17558e+06	1.27619e+06	1.26533e+07	4.46629e+06	3.31184e+06	947683	4.23251e+06	4.80225e+07	5.21659e+06	6.01752e+06	1.56006e+06	3.30828e+06	7.87434e+06	6.12378e+06	3.29151e+06	2.73533e+06
Com_1683_neg	Threonine	C4 H9 N O3	119.059	1.11814e+07	6.60373e+07	6.0639e+07	1.95869e+07	1.50317e+07	3.69473e+07	1.60029e+07	1.93901e+07	3.11437e+07	3.25937e+07	6.68869e+06	1.31372e+07	3.24016e+07	1.78557e+07	1.93847e+07	1.66497e+07	9.54303e+06	2.05089e+07	2.95477e+07	1.1481e+07	1.37643e+07	2.63611e+07	2.41723e+07	2.3761e+07	1.37179e+07	1.4414e+07	1.19747e+07	1.57513e+07	3.99742e+07	1.16203e+08	2.76717e+07	1.25189e+07	2.78158e+08	1.92376e+07	8.87573e+06	5.16118e+07	2.15984e+07	1.85649e+07	1.96883e+07	1.41692e+07	1.87743e+07	4.58967e+07	1.99775e+07	2.13609e+07	8.84251e+06	3.22814e+07
Com_7268_neg	3-Hydroxybenzoic acid	C7 H6 O3	138.032	1.32204e+07	7.54904e+06	1.0093e+06	2.73205e+06	2.37129e+06	1.53838e+06	753983	1.18752e+06	801065	948732	1.63969e+06	801279	1.12305e+06	1.36223e+06	1.54386e+06	1.30922e+06	6.62941e+06	9.38762e+06	1.16764e+07	2.52586e+06	1.20841e+06	5.69593e+06	1.21979e+06	2.30782e+06	450462	7.49875e+06	2.2455e+06	1.24769e+06	1.67215e+06	1.35424e+06	947206	362832	1.32792e+06	1.87091e+07	6.05474e+06	8.29374e+06	4.29291e+06	3.63918e+06	1.99476e+06	7.903e+06	1.56021e+06	674106	3.88161e+06	1.4608e+06	771789	1.0788e+06
Com_1867_neg	3-Indoxyl sulphate	C8 H7 N O4 S	213.01	160467	1.17303e+06	3.96515e+06	371855	1.77243e+06	1.94868e+06	734259	926856	1.00143e+06	1.43663e+06	284675	937247	657174	1.23752e+06	1.39629e+06	7.265e+06	1.36878e+06	1.74047e+06	1.8523e+06	375723	265895	286077	1.21827e+06	637519	241007	1.39262e+07	1.20483e+06	1.07115e+06	1.16473e+07	1.12618e+06	210225	669351	393439	2.56692e+06	671083	165863	149762	2.08974e+06	417410	1.89199e+06	1.07461e+06	857077	567482	373191	215178	778675
Com_40360_neg	Quinolinic acid	C7 H5 N O4	167.022	316021	1.16541e+06	532373	1.55735e+06	1.05726e+06	646652	877524	655326	2.15694e+06	1.41499e+06	407499	1.72199e+06	1.16803e+06	1.14372e+06	450823	327103	2.57772e+06	1.16098e+06	485940	1.05627e+06	1.40172e+06	592946	1.57124e+06	451817	1.21753e+06	271041	410184	497842	972346	1.14462e+06	1.98927e+06	712810	579964	717322	464996	241495	833573	517407	783584	1.6054e+06	255913	1.01078e+06	241264	295883	581367	1.27944e+06
Com_849_neg	L-(+)-Tartaric acid	C4 H6 O6	150.017	390168	587996	2.62793e+06	731007	975703	714607	405391	379036	453391	552009	4.71751e+06	594393	518104	466644	399298	584423	5.62641e+06	702790	1.2208e+06	885779	423731	954937	399163	3.54988e+06	351915	1.28789e+06	379720	512229	518891	497585	220608	173953	6.13148e+08	1.04902e+06	409665	255418	305650	444187	1.28076e+06	771187	497359	318524	192396	174232	324147	338098
Com_1158_neg	3-Hydroxybutyric acid	C4 H8 O3	104.048	2.52182e+07	3.67642e+07	1.62951e+07	3.59634e+07	3.80127e+07	3.33128e+07	1.38627e+07	1.38601e+07	6.40822e+06	2.46789e+07	4.61248e+07	1.41689e+08	1.84669e+07	1.24805e+07	1.37996e+07	3.05781e+07	3.32854e+07	1.70008e+07	2.18525e+07	1.35964e+07	1.47054e+07	3.09415e+07	9.59017e+06	2.25691e+07	8.00554e+06	1.0005e+07	2.19138e+07	1.71423e+07	1.34254e+07	1.13461e+07	5.13843e+06	6.3636e+06	1.28131e+08	1.94822e+07	1.47786e+07	1.09244e+07	2.77148e+07	1.29933e+07	2.1058e+07	1.80089e+07	1.27875e+07	2.94772e+07	1.82284e+07	2.97657e+08	1.94959e+07	4.00959e+07
Com_10402_neg	3,7-Dimethyluric acid	C7 H8 N4 O3	196.06	118224	3.99204e+06	220461	487144	1.72853e+06	433342	6.39102e+06	1.8702e+06	1.22813e+06	4.78716e+06	201845	193197	455046	2.52457e+06	685187	1.04576e+06	1.78004e+06	3.37011e+06	865907	271763	1.03251e+06	208800	876879	1.42111e+06	230159	89548.3	821167	472609	1.64223e+06	7.97863e+06	329097	411459	3.45032e+06	322820	2.40655e+07	297835	2.27893e+06	326776	2.27906e+06	2.00466e+06	2.53062e+06	317656	117520	1.20484e+06	398873	207288
Com_1565_neg	5-Aminovaleric acid	C5 H11 N O2	117.079	4.74918e+07	6.40464e+06	3.11425e+06	6.29593e+06	3.26627e+06	8.23755e+07	3.76897e+06	1.34302e+07	7.50117e+06	8.24107e+06	6.49685e+07	5.40976e+06	6.65056e+06	7.29505e+06	4.41433e+07	7.04279e+07	1.17875e+07	5.3482e+06	7.93492e+06	4.80836e+06	1.45248e+07	8.31716e+06	7.00485e+06	4.38837e+08	5.26417e+06	8.23898e+07	7.78745e+06	1.52287e+07	1.46165e+07	4.39601e+07	4.96809e+06	2.35705e+06	5.23016e+06	9.01836e+06	2.58852e+07	1.06909e+08	5.44929e+06	9.00221e+07	1.06672e+07	4.88883e+06	6.63309e+07	3.31795e+06	6.60185e+06	3.3179e+06	1.65325e+07	2.2143e+07
Com_50582_neg	DL-α-Methoxyphenylacetic acid	C9 H10 O3	166.064	1.34543e+06	1.02519e+06	1.10304e+06	703054	1.6915e+06	818023	356016	719500	1.56859e+06	557538	540220	373251	419183	470953	373243	516701	886272	766656	642103	468449	312438	350898	1.65406e+06	621895	237744	238429	605112	236905	484645	1.89007e+06	303082	507776	565947	401305	495392	326295	647945	669892	362218	1.53167e+06	393406	393315	542537	365685	365278	689838
Com_2330_neg	D-Sedoheptulose 7-phosphate	C7 H15 O10 P	290.041	501746	1.00826e+06	5.05754e+06	5.74713e+07	6.1354e+06	1.257e+06	4.62529e+06	1.40932e+07	1.2438e+06	1.96811e+06	2.96209e+07	1.37715e+07	900272	813063	743322	773096	3.3403e+07	701758	700324	2.11264e+07	1.31262e+07	793608	5.62186e+06	896579	5.52717e+06	1.05393e+06	504196	2.94876e+06	6.00483e+06	608390	548760	309783	2.0649e+06	593545	583926	412414	4.39313e+06	1.40743e+06	1.33689e+06	2.064e+06	521504	330466	424693	332715	448173	483584
Com_632_neg	N-Acetyl-DL-norvaline	C7 H13 N O3	159.09	1.59423e+07	1.74776e+07	4.31069e+07	9.26606e+06	3.42966e+07	1.00067e+07	7.42832e+07	2.29362e+07	2.51809e+07	2.30641e+07	2.67792e+07	7.00321e+07	1.74405e+07	1.7313e+08	4.41294e+07	2.69336e+07	2.68296e+07	1.28199e+08	2.37575e+07	8.94202e+07	1.75038e+08	5.48751e+07	1.6913e+08	9.01563e+07	6.6165e+06	6.32899e+06	7.36541e+06	5.05939e+06	4.22537e+07	1.35348e+08	6.90859e+06	2.0654e+07	1.54686e+07	9.13436e+08	1.35828e+07	1.20697e+07	9.82707e+06	1.83306e+07	1.11277e+07	3.15465e+07	1.7376e+07	4.75061e+07	2.74267e+07	1.16305e+07	9.48351e+06	6.14603e+07
Com_13934_neg	3-Coumaric acid	C9 H8 O3	164.048	5.80293e+06	841921	1.40044e+06	3.65024e+06	2.81052e+06	1.12955e+06	451198	1.52358e+07	335462	7.88286e+06	544458	1.49071e+06	496569	485432	1.52891e+06	8.2602e+06	985446	394340	5.62947e+06	1.37592e+06	349198	583673	482321	2.27813e+07	251035	1.39672e+06	1.60119e+07	287532	337129	1.34235e+06	224983	173158	644660	551424	2.44959e+06	293117	645978	657616	1.45218e+06	726856	263021	257382	407145	229478	451028	490270
Com_17673_neg	N-Acetyl-D-alloisoleucine	C8 H15 N O3	173.106	1.0691e+06	6.71008e+06	1.09843e+06	1.01506e+06	1.6271e+06	6.18982e+06	2.95849e+06	4.79354e+06	2.08594e+06	4.58469e+06	393239	1.46667e+06	2.36058e+06	1.36358e+06	4.93669e+06	1.0848e+06	3.34058e+06	1.50358e+06	1.97035e+06	574416	3.10064e+06	3.58551e+06	1.40699e+06	1.33534e+06	1.24021e+06	4.27682e+06	792352	2.77988e+06	769429	2.98489e+06	2.33528e+06	622249	1.41773e+06	797453	3.05835e+06	1.24371e+06	1.0531e+06	5.76945e+06	1.24981e+06	383339	3.66498e+06	1.47043e+06	6.29841e+06	449554	675604	1.99589e+06
Com_55547_neg	Scopoletin	C10 H8 O4	192.043	26051.1	53574.5	41130.7	37415.5	71353	32157.3	87621.9	126669	49141.8	153129	35769.2	80810.9	36709.6	16322.9	68388.2	36766.1	258106	54645	46998.9	57456.1	30623.2	36548.3	1.25048e+06	70852.8	23028.1	20600.7	35443.6	22884.1	74032.8	48662.9	26762.1	15667.1	432712	40189.4	50563.3	14932.7	33643.2	121608	41512.6	62461	21303.6	31133.3	29447.7	24298.7	35864.6	34920.5
Com_1567_neg	Ethylmalonic acid	C5 H8 O4	132.043	3.24393e+07	2.69998e+08	4.70341e+07	2.1903e+08	4.96157e+07	6.20968e+07	9.92984e+07	2.37817e+08	1.36698e+08	1.71874e+08	5.72417e+07	5.4963e+07	4.61295e+07	2.78523e+07	6.12438e+07	3.03554e+07	5.06105e+08	5.00016e+07	6.27058e+07	8.06974e+07	6.2321e+07	7.93362e+07	5.78741e+07	1.62894e+08	5.33562e+07	2.91533e+07	8.87255e+07	1.06956e+08	7.97234e+07	9.68254e+07	2.04646e+07	1.31554e+07	5.31776e+07	7.74007e+07	3.51786e+07	4.17284e+07	8.60786e+07	5.7548e+07	1.37316e+08	3.99142e+07	2.29535e+07	6.84921e+07	4.1348e+07	1.51578e+07	7.94691e+07	4.51049e+07
Com_4800_neg	4-Methylcatechol	C7 H8 O2	124.053	2.02273e+06	1.05732e+06	304986	1.28789e+06	1.71792e+06	351931	2.01405e+06	7.09846e+06	1.30543e+07	1.01786e+06	4.04287e+06	4.22974e+06	1.90302e+06	4.67039e+06	7.72658e+06	2.13643e+06	5.46497e+06	701984	3.51018e+06	6.68195e+06	984132	734907	5.00621e+06	7.30471e+07	2.08548e+06	261212	5.1171e+06	2.01936e+06	340957	991721	831701	301070	332971	769101	4.15289e+06	222504	254778	620480	1.36493e+07	8.09748e+07	278874	725255	1.92478e+06	1.27713e+06	9.88209e+06	433493
Com_1027_neg	D-(-)-Quinic acid	C7 H12 O6	192.064	5.38001e+06	8.39995e+06	6.85306e+06	8.85643e+06	3.01382e+08	1.15519e+07	1.24605e+07	6.72147e+07	6.61923e+06	3.28752e+07	1.02318e+08	8.01953e+06	1.00953e+07	7.53542e+06	4.82899e+06	3.85401e+07	6.3681e+07	3.32726e+07	9.08235e+06	8.32721e+06	1.12912e+07	4.93291e+06	2.454e+08	3.40528e+07	9.09757e+06	4.67674e+06	6.34737e+07	8.44496e+06	2.70173e+08	1.34419e+07	7.40665e+06	6.29651e+06	4.9339e+08	1.4389e+07	1.01869e+07	3.86177e+06	1.47268e+08	2.31026e+07	1.01228e+07	2.03362e+07	7.58454e+06	6.85255e+06	8.91748e+06	3.65979e+06	6.38104e+06	9.3333e+06
Com_27875_neg	4-(hydroxymethyl)benzoic acid	C8 H8 O3	152.048	1.69924e+06	1.77967e+06	1.83149e+06	1.51743e+06	1.12805e+06	1.55234e+06	610422	842436	1.06257e+06	1.00509e+06	779639	870692	2.1083e+06	808943	781673	1.79869e+06	1.58778e+06	2.19883e+06	836519	745419	1.92823e+06	1.4824e+06	998676	2.43048e+06	870077	918876	745361	663868	1.94361e+06	2.50447e+06	685730	633009	2.20045e+06	2.6151e+06	853683	1.38205e+06	1.54722e+06	8.65817e+06	1.27847e+06	2.13462e+06	1.08146e+06	1.47939e+06	516240	1.53791e+06	787535	969928
Com_15908_neg	Testosterone sulfate	C19 H28 O5 S	368.167	190514	2.17136e+06	418285	3.22869e+06	2.24042e+06	286689	1.28902e+06	2.23618e+06	1.48025e+07	4.66421e+06	376515	4.41004e+06	840622	351539	7.16284e+06	688109	461648	888374	761412	1.99288e+06	2.69716e+06	1.10679e+06	3.7576e+06	1.04995e+06	1.73226e+06	141620	716166	925562	161333	2.99817e+06	1.91633e+06	6.71593e+06	107434	264686	873690	218251	391769	898248	1.47461e+07	321165	94743.7	1.347e+06	223592	2.41598e+06	2.88574e+06	7.67347e+06
Com_12899_neg	N-Acetylalanine	C5 H9 N O3	131.059	3.54584e+06	1.16908e+07	6.89858e+06	6.13015e+06	9.67241e+06	1.07752e+07	7.32214e+06	9.86904e+06	1.35534e+07	1.23535e+07	9.14292e+06	5.48677e+06	1.10168e+07	6.04063e+06	6.23121e+06	8.61483e+06	1.65941e+07	8.49809e+06	1.22016e+07	5.22401e+06	6.55103e+06	6.26565e+06	1.49321e+07	9.75187e+06	3.33001e+06	6.10234e+06	6.78353e+06	6.19847e+06	1.63866e+07	1.11771e+07	4.45037e+06	4.54301e+06	2.07432e+07	7.16664e+06	5.6061e+06	5.21365e+06	1.26634e+07	8.36938e+06	6.97718e+06	1.08229e+07	8.07906e+06	6.53704e+06	1.09711e+07	5.08526e+06	5.85765e+06	8.16562e+06
Com_4218_neg	L-Serine	C3 H7 N O3	105.043	3.86542e+06	3.79786e+07	4.35381e+07	7.28155e+06	7.8668e+06	1.62872e+07	7.4712e+06	7.83944e+06	8.94061e+06	1.20372e+07	3.08475e+06	4.39182e+06	1.44544e+07	2.35035e+06	1.07032e+07	4.25063e+06	3.56153e+06	7.88784e+06	1.76629e+07	3.83608e+06	8.03176e+06	7.99475e+06	6.11465e+06	1.44986e+07	8.37549e+06	1.44637e+06	7.03172e+06	8.1623e+06	1.87164e+07	3.91738e+07	1.42385e+07	4.02235e+06	8.80379e+07	6.67371e+06	4.24395e+06	2.26211e+07	1.3133e+07	6.64274e+06	6.71138e+06	4.91458e+06	7.21294e+06	1.79223e+07	5.22309e+06	1.03716e+07	5.4715e+06	1.05049e+07
Com_778_neg	Monobenzyl phthalate	C15 H12 O4	256.074	536599	8.2066e+06	290812	1.334e+06	1.3764e+07	1.04313e+07	1.04517e+06	1.83358e+07	1.44947e+08	949107	386931	1.09482e+07	1.0226e+07	1.73507e+07	2.29307e+06	2.37533e+07	3.39835e+07	1.39908e+07	8.8806e+06	1.33556e+06	1.81957e+08	1.54433e+06	2.94013e+07	2.7048e+07	425195	1.72225e+06	748069	1.22497e+06	5.85866e+06	1.60402e+06	3.53777e+06	2.78377e+07	113251	4.1234e+06	6.62437e+06	409929	2.29474e+06	909954	6.60855e+08	6.54372e+06	290453	554382	65773.2	506262	1.41185e+07	103899
Com_38065_neg	2'-Deoxyadenosine 5'-monophosphate (dAMP)	C10 H14 N5 O6 P	331.069	92491	38651.8	60961.2	105627	35429.1	51272.6	22451.5	58430.1	37747.3	55674.8	923524	154165	38306.8	16797	25768.2	28898.4	790244	33027	40647.7	3.38099e+06	24796.2	47703.7	28945.2	69723.8	18373.8	442527	41022.1	23079	41065.1	46617.1	16393.4	12056.8	35183	34279.7	29188.7	25048	31441.3	41421.4	54696.3	46414.1	48849.4	17059.8	26709.1	18254.7	45288.2	26119.6
Com_55631_neg	5-Methoxysalicylic acid	C8 H8 O4	168.043	190264	1.86208e+06	280230	258109	304038	286741	168968	507226	428523	488906	356897	461566	256120	145633	281798	181538	371494	218005	303003	311389	259772	753731	243729	1.1584e+06	101488	393981	257613	126386	140870	256783	208869	73761.5	157514	205483	652719	179442	164406	227037	532650	353349	495575	392183	108684	122262	160533	220002
Com_6017_neg	Catechol	C6 H6 O2	110.037	1.74965e+06	3.82454e+06	2.68501e+06	3.77531e+06	7.52803e+06	2.62705e+06	5.02953e+06	8.822e+06	2.36933e+06	5.71577e+06	3.64503e+06	4.01398e+06	4.24786e+06	2.68155e+06	8.48494e+06	1.73178e+06	2.00059e+07	4.34139e+06	2.74492e+06	3.58843e+06	3.46508e+06	2.54699e+06	9.4315e+06	2.01714e+07	2.16399e+06	795556	1.55072e+07	3.19247e+06	5.29227e+06	3.07173e+06	2.03531e+06	2.03603e+06	2.07393e+06	3.94935e+06	2.03645e+06	1.80451e+06	7.03224e+06	4.1e+06	6.93692e+06	9.38319e+06	1.73896e+06	2.12118e+06	1.70182e+06	2.7457e+06	2.94385e+06	4.64336e+06
Com_9476_neg	3,4,5-trihydroxycyclohex-1-ene-1-carboxylic acid	C7 H10 O5	174.053	2.99774e+06	1.23557e+07	5.66979e+06	8.48644e+06	1.79764e+07	5.14155e+06	1.3646e+07	2.17807e+07	5.53955e+06	3.65792e+07	7.87816e+06	1.07292e+07	1.79015e+07	3.72548e+06	6.68455e+06	5.50817e+06	5.11835e+07	9.14102e+06	5.79223e+06	1.40084e+07	1.27833e+07	3.86696e+06	1.6354e+07	1.00458e+07	8.17992e+06	2.45812e+06	2.49796e+07	7.47839e+06	1.87781e+07	1.51101e+07	8.4029e+06	2.88003e+06	2.76977e+07	1.18931e+07	7.94263e+06	2.85966e+06	1.11286e+07	9.02727e+06	7.08962e+06	1.17962e+07	3.72795e+06	7.0129e+06	5.07968e+06	2.78661e+06	6.41106e+06	5.49084e+06
Com_7198_neg	Phloretin	C15 H14 O5	274.085	107864	1.31705e+06	458373	376200	2.26585e+06	1.89991e+06	199442	965362	1.03975e+06	679491	8.36145e+06	677139	329354	351680	527703	1.56144e+06	550366	263090	181917	881316	575321	889253	346078	6.5819e+07	503450	2.28275e+06	220835	241682	451822	882490	138023	148982	114987	459218	565576	183181	267901	1.67751e+06	1.18554e+06	544430	94538.4	359918	176277	320333	520920	158214
Com_2349_neg	2'-Deoxyinosine	C10 H12 N4 O4	252.086	1.30104e+07	7.84379e+07	6.05139e+06	4.71604e+07	1.1756e+07	8.12294e+07	1.07888e+07	3.04363e+06	1.33981e+07	1.3531e+08	4.74905e+06	2.48819e+07	7.89612e+07	2.45236e+07	1.5092e+06	5.27702e+06	5.50915e+07	7.8412e+07	2.46945e+07	7.75206e+07	5.33556e+06	3.01982e+07	3.02754e+07	1.31896e+07	4.32065e+06	818460	7.96275e+06	1.24192e+08	3.13287e+06	1.09028e+08	1.13641e+07	5.10367e+06	5.04264e+06	1.75244e+07	6.15608e+06	2.88062e+07	9.91953e+07	5.11646e+06	2.70049e+07	5.60876e+07	4.06851e+06	2.55214e+06	4.68425e+06	1.92618e+07	5.28857e+07	2.02935e+07
Com_10822_neg	Dantron	C14 H8 O4	240.043	1.44421e+07	664710	398246	754846	487743	623155	643292	617830	462519	425873	663154	559395	381385	293519	794821	427780	452680	664510	194688	255795	494937	3.15908e+07	430603	591337	479031	750516	725300	295776	446020	636377	363303	167168	432986	385592	529698	180829	446596	884130	512821	598111	405153	355296	137791	273300	383334	373411
Com_26103_neg	Gentisic acid	C7 H6 O4	154.027	90553.8	137489	332453	166633	173947	84176.8	58631.3	89103	1.97287e+06	89877.5	70219	166429	93883	104439	108052	49878	170798	863971	122263	59715.1	72007.4	56135.5	6.3883e+06	89853.1	54021.2	47541.9	44882.8	65056.3	1.21849e+06	1.79343e+06	49890.5	320971	88442.1	78472.1	150507	52059.3	58897.2	145148	87886.1	230826	63137.8	76377.5	40393.2	243921	66345.9	45139.1
Com_4170_neg	trans-Cinnamic acid	C9 H8 O2	148.053	4.58168e+06	2.85386e+07	3.56221e+07	5.55846e+06	9.85127e+06	2.62985e+07	5.16236e+06	7.04437e+06	1.67773e+07	8.94861e+06	3.39859e+06	3.60606e+06	1.32934e+07	1.08604e+07	1.05062e+07	5.97349e+06	2.59878e+06	9.71937e+06	1.36416e+07	2.6896e+06	5.34969e+06	1.34052e+07	5.43316e+06	1.11637e+07	3.69457e+06	1.24953e+07	2.38872e+07	9.95617e+06	2.24698e+07	3.44377e+07	6.72695e+06	4.00785e+06	8.92427e+07	7.79045e+06	1.48557e+07	4.84898e+07	8.55741e+06	2.53181e+07	6.11721e+06	3.86588e+06	3.57254e+07	1.23782e+07	7.02723e+06	8.5965e+06	5.10754e+06	6.94548e+06
Com_5046_neg	Uridine 5'-diphosphogalactose	C15 H24 N2 O17 P2	566.056	98927.1	201127	163855	200682	207525	199661	117811	569773	97563.2	122114	158540	98297.7	181042	87056.2	110391	110451	272523	138363	139852	118146	116732	156118	130093	668286	64242.7	4.88333e+07	104565	94517.5	147721	119954	145735	33454.2	310842	130157	117682	83917.8	110808	191619	175754	175925	99564.5	315805	50268.2	62254.5	88364.4	97071.5
Com_1035_neg	Glutaconic acid	C5 H6 O4	130.027	6.34331e+07	4.56619e+07	1.24047e+08	2.6307e+08	1.85391e+08	8.92235e+07	1.37569e+07	1.7075e+07	1.64713e+08	7.77766e+07	2.43438e+07	1.42736e+08	2.37838e+08	1.04335e+07	9.70442e+07	1.77489e+08	5.02558e+08	1.0195e+08	1.6815e+07	1.17716e+08	1.03608e+07	1.36609e+07	8.16817e+07	3.99907e+07	9.62941e+07	2.2826e+07	1.32157e+08	7.21227e+07	1.53773e+07	3.10736e+07	1.29761e+08	2.48235e+07	5.06484e+07	5.92247e+07	7.76811e+07	2.78876e+07	1.55688e+07	5.58746e+07	6.35159e+07	1.39084e+08	8.80738e+06	1.02033e+08	1.44562e+07	5.74148e+06	1.10974e+08	2.01844e+08
Com_7690_neg	Pseudouridine	C9 H12 N2 O6	244.07	3.92873e+06	1.26773e+07	4.36999e+06	4.26939e+07	7.27076e+06	7.03461e+06	7.04388e+06	1.59033e+07	4.01165e+06	1.10395e+07	6.64223e+06	4.19401e+06	1.31695e+07	4.09854e+06	3.29111e+06	3.87331e+06	1.24672e+07	4.97568e+06	8.14055e+06	5.73605e+06	1.30241e+07	2.96156e+07	3.1004e+06	5.19584e+06	7.48049e+06	1.6571e+07	2.42744e+07	2.86566e+07	1.54927e+06	5.51733e+06	7.83524e+06	2.30968e+06	2.16642e+07	2.50926e+06	3.40677e+06	4.96479e+06	4.84455e+06	5.04158e+06	6.36954e+06	1.01824e+07	3.68369e+06	4.38565e+06	2.55637e+06	2.99125e+06	4.82902e+06	3.8921e+06
Com_7632_neg	D-(-)-Glutamine	C5 H10 N2 O3	146.07	255026	404951	382270	425602	289485	318817	168347	223778	212034	420298	204961	193628	182442	140200	199022	624173	329294	375476	172488	163615	162889	182178	862530	294920	97411.7	902808	127848	121778	209920	1.54889e+06	83677.8	203145	1.24671e+06	168635	228714	102805	223302	1.08517e+06	226404	163521	3.17322e+07	156366	110796	97001.2	126421	147677
Com_2353_neg	1,5-Anhydro-D-glucitol	C6 H12 O5	164.069	9.15757e+06	2.18078e+07	1.42341e+07	2.16823e+07	3.43059e+07	3.39121e+07	2.80955e+07	2.63237e+07	2.26202e+07	2.51732e+07	3.57693e+07	1.88472e+07	1.72165e+07	2.69804e+07	1.26921e+08	2.22607e+07	7.37774e+07	3.11632e+07	1.95608e+07	1.58064e+07	1.89695e+07	1.70787e+07	1.03429e+08	3.02342e+07	1.40242e+07	8.40484e+06	2.12232e+07	1.59051e+07	2.21365e+07	2.3281e+07	1.50065e+07	1.54202e+07	3.29244e+07	3.63711e+07	1.37123e+07	1.55349e+07	1.9627e+07	1.96931e+07	1.46415e+07	4.39996e+07	2.12238e+07	2.6448e+07	1.99283e+07	6.92154e+07	1.6695e+07	3.98244e+07
Com_10969_neg	N-Acetyl-L-phenylalanine	C11 H13 N O3	207.09	584356	5.09551e+06	1.1275e+06	985794	3.52981e+06	2.52172e+06	1.96821e+06	6.87558e+06	8.3729e+06	3.49249e+06	446118	2.16496e+06	3.74284e+06	2.18507e+06	6.34567e+06	6.6034e+06	5.01742e+06	1.32955e+06	1.35401e+06	907996	1.62404e+06	2.64814e+06	1.43237e+06	2.13196e+06	720758	4.85881e+06	1.02281e+07	1.45179e+06	580802	4.58617e+06	2.22354e+06	261316	2.6722e+06	627421	4.36387e+06	5.16397e+06	952159	6.53503e+06	1.51108e+06	1.1205e+06	1.31184e+07	1.76225e+06	1.55438e+07	545336	1.05031e+06	750688
Com_10993_neg	4-methylpyridine-3-sulfonic acid	C6 H7 N O3 S	173.015	80903.4	812004	1.74809e+06	768451	1.83729e+06	3.07576e+07	472301	5.57148e+06	4.0945e+06	2.54568e+06	175509	3.14401e+06	1.63233e+06	436246	158719	152191	1.27459e+06	723953	1.05425e+07	6.37048e+06	342626	8.54186e+06	438956	261279	167581	64791.7	1.47035e+06	410809	262900	642793	72203.2	1.04179e+06	249218	1.97769e+06	2.22934e+07	289327	1.4332e+07	1.29809e+06	1.03653e+07	1.64115e+06	316207	324783	230276	89880.8	2.0807e+06	130431
Com_1321_neg	Gluconic acid	C6 H12 O7	196.059	4.91406e+06	8.63545e+06	6.73019e+06	2.47608e+07	3.89167e+06	3.32686e+07	2.46484e+06	8.50662e+06	456187	871199	7.33737e+06	5.06942e+06	2.01745e+06	1.25679e+06	1.56489e+07	2.25515e+07	2.45654e+07	4.41493e+06	2.04122e+07	2.07909e+07	4.86383e+06	8.8257e+06	1.89296e+06	3.31761e+07	2.08835e+06	1.17871e+07	6.37845e+06	4.37145e+06	1.89306e+06	3.40086e+06	7.31544e+06	156400	3.81309e+08	4.62067e+06	9.18964e+06	2.56054e+06	4.11265e+06	5.66543e+07	2.84731e+06	2.74888e+06	2.69519e+06	7.43922e+06	914684	956675	1.46869e+06	2.56233e+06
Com_19423_neg	Naringin	C27 H32 O14	580.181	8.9681e+06	3.03712e+06	233902	73238.9	1.36255e+06	131010	64167.7	401930	69794.6	213441	53435.5	973951	107313	71974	96461.2	7.22363e+06	166769	133294	107168	52809.3	64472.4	57571.3	91557.5	64055.2	60725.9	44958.9	112877	49961.5	131273	1.24235e+07	47014.6	140076	2.8079e+06	317014	52996.4	65888.4	51431.7	918516	84920.4	1.60857e+06	53668.9	43244.2	46553.9	91021.4	446103	228552
Com_1858_neg	3,3-Dimethylglutaric acid	C7 H12 O4	160.074	1.00799e+06	8.67575e+06	3.58853e+07	6.37099e+06	2.47599e+07	1.55101e+06	1.09713e+07	1.07821e+07	3.49338e+06	3.2566e+07	1.20712e+07	2.41159e+06	8.29868e+07	1.05827e+07	1.52399e+07	7.26521e+06	1.50715e+08	2.68711e+07	6.36267e+06	4.65657e+06	2.30693e+08	765117	4.11509e+06	8.96774e+06	2.06199e+06	5.39277e+06	2.79678e+06	1.56196e+06	948315	4.5806e+07	6.49602e+07	679527	1.15841e+06	3.68552e+06	3.01332e+06	1.52962e+06	4.06479e+07	1.13069e+07	6.56428e+06	3.32649e+07	683027	2.86665e+06	1.70645e+06	4.22299e+06	9.25457e+06	6.98076e+06
Com_10979_neg	D-Ribulose 5-phosphate	C5 H11 O8 P	230.02	1.45315e+06	3.63772e+06	2.8661e+06	1.64374e+07	2.13313e+06	796664	2.36558e+06	3.0073e+06	1.1933e+07	2.16851e+06	2.80958e+07	5.61078e+06	2.49326e+06	588347	1.75689e+06	737473	3.66679e+07	2.1293e+06	3.45183e+06	1.03274e+07	4.27501e+06	1.1571e+06	4.56109e+06	4.00651e+06	2.63867e+06	2.47661e+06	1.31875e+06	1.57932e+06	665928	703282	1.30631e+06	170754	927036	1.04359e+06	1.24471e+06	883487	6.9362e+06	2.7296e+06	1.01364e+06	1.18273e+06	775447	879066	738566	304430	1.9302e+06	1.02166e+06
Com_27303_neg	10-Hydroxydecanoic acid	C10 H20 O3	188.142	1.47317e+06	4.03028e+06	3.58896e+06	7.30587e+06	4.83225e+06	1.0779e+06	3.25659e+06	4.02139e+06	2.99105e+06	2.34703e+06	1.67431e+06	2.36139e+06	2.4701e+06	2.07552e+06	2.94772e+06	2.00048e+06	1.6705e+06	2.06797e+06	1.73606e+06	2.2528e+06	1.71458e+06	7.52486e+06	2.85893e+06	3.60272e+06	2.41367e+06	1.08289e+06	3.56003e+06	3.97038e+06	2.07642e+06	2.12424e+06	747256	2.94182e+06	521061	3.2412e+06	604022	4.10073e+06	4.1133e+06	1.94221e+06	2.42411e+06	2.1016e+06	630962	836665	2.27674e+06	1.06273e+06	3.42464e+06	1.08477e+06
Com_2870_neg	4-Oxoproline	C5 H7 N O3	129.043	6.52197e+06	8.89544e+07	2.15374e+07	5.07615e+07	1.56599e+07	1.36997e+07	5.65533e+07	4.4577e+07	2.53306e+07	5.20625e+07	1.00168e+07	2.50373e+07	3.7206e+07	2.65984e+07	1.17104e+08	2.4447e+07	2.79761e+07	1.93702e+07	2.23326e+07	2.54559e+07	2.86408e+07	2.49398e+07	1.87216e+07	5.72838e+07	9.66176e+06	5.21744e+06	1.14449e+07	1.64908e+07	4.4061e+07	5.09694e+07	2.99712e+07	7.65112e+06	1.36951e+08	1.62755e+07	9.08444e+06	9.05745e+06	1.80041e+07	4.31629e+07	4.70428e+07	4.41397e+07	6.35e+07	1.15929e+07	6.81634e+06	1.31188e+07	2.24147e+07	2.20507e+07
Com_1409_neg	2-Hydroxyvaleric acid	C5 H10 O3	118.064	4.22653e+07	1.2598e+07	1.25254e+07	2.13035e+07	2.4185e+07	5.32165e+08	1.41039e+07	1.42572e+07	1.21936e+07	1.13028e+07	1.94885e+08	3.8382e+07	7.54197e+06	2.22236e+07	1.17884e+08	8.23835e+06	4.65632e+07	1.72643e+07	2.51486e+07	7.70982e+06	1.09233e+07	1.27682e+07	2.89863e+07	7.85762e+07	4.58442e+06	6.3578e+06	1.05025e+07	1.59007e+07	9.79749e+06	1.42062e+07	8.17376e+06	9.23618e+06	5.97676e+06	128956224	2.04964e+07	1.77622e+07	1.67681e+07	3.94245e+07	1.18553e+07	3.51504e+07	1.70374e+07	1.5247e+07	1.79344e+07	6.45317e+07	9.52809e+06	2.54418e+07
Com_2713_neg	Citric acid	C6 H8 O7	192.028	1.04793e+07	1.37956e+07	1.94133e+07	7.55616e+06	4.81509e+07	8.53556e+06	7.40716e+06	8.6079e+06	365845	1.88632e+06	1.79322e+06	3.18172e+06	2.84046e+06	864408	2.97045e+06	1.17535e+07	2.60234e+07	1.28639e+07	5.31613e+06	1.64121e+06	3.74345e+06	7.31175e+06	3.35343e+06	4.10419e+07	2.11992e+06	2.41942e+06	8.57809e+06	4.62681e+06	9.89708e+06	2.0574e+06	5.66082e+06	185934	1.53232e+08	4.62017e+06	4.21413e+06	9.77371e+06	4.2181e+06	4.18802e+06	1.31211e+06	2.15032e+07	7.79772e+06	4.16743e+06	243788	442684	1.98117e+06	1.0371e+06
Com_6023_neg	cis-4-Hydroxy-D-proline	C5 H9 N O3	131.059	1.75834e+06	3.29624e+06	1.50994e+06	2.16913e+06	2.69499e+06	3.83589e+06	1.43864e+06	2.51595e+06	1.76331e+06	2.30444e+06	1.04004e+07	1.73482e+06	2.75444e+06	1.41984e+06	1.99045e+06	4.11248e+06	3.11699e+06	1.89866e+06	1.8087e+06	2.00188e+06	1.45324e+06	3.3268e+06	1.8176e+06	4.89645e+07	771434	3.62283e+06	3.8897e+06	5.46801e+06	1.48676e+06	4.04763e+06	902924	1.1325e+06	1.8534e+07	1.48895e+06	2.08699e+06	991558	2.02953e+06	2.98561e+06	2.81724e+06	1.92932e+06	4.30317e+07	1.31483e+06	895318	777399	1.67665e+06	1.09785e+06
Com_9663_neg	Protocatechuic acid	C7 H6 O4	154.027	3.28122e+06	2.06818e+06	949019	948318	4.54025e+06	2.62233e+06	1.21198e+06	2.34515e+06	1.19262e+06	966127	3.74136e+06	1.84761e+06	761571	438917	1.56327e+06	872741	4.45219e+06	1.12879e+06	665419	5.24628e+06	820860	1.1726e+06	1.13777e+06	8.56208e+06	411211	220985	1.2526e+06	1.17773e+06	1.09599e+06	1.01395e+06	645067	117710	612721	1.61825e+06	626495	820980	1.25479e+06	2.42148e+06	1.91431e+06	2.34916e+06	773888	968814	651805	608382	476477	858561
Com_807_neg	2-Hydroxycaproic acid	C6 H12 O3	132.079	3.68181e+06	8.08493e+06	4.38139e+06	4.7653e+06	2.98123e+06	4.68482e+06	3.83147e+06	2.79443e+06	2.2482e+06	3.25347e+06	1.0046e+07	1.65136e+06	1.83307e+07	3.16464e+06	1.40511e+06	8.90246e+06	5.90535e+06	2.94365e+06	5.95544e+06	1.28985e+06	3.5639e+06	4.30979e+06	2.1967e+06	2.56177e+07	3.48709e+06	1.66836e+07	1.87338e+06	1.21919e+06	3.30364e+06	5.47187e+06	3.63737e+06	595535	1.07715e+06	3.66926e+06	4.11189e+06	1.30543e+08	5.66191e+06	9.81843e+07	2.7217e+06	2.35101e+06	2.93875e+07	3.68089e+06	4.18682e+06	1.44006e+06	1.5369e+06	2.32702e+06
Com_42171_neg	4-Hydroxyphenylpyruvic acid	C9 H8 O4	180.043	2.62652e+06	1.89676e+06	1.19372e+06	479654	370987	562837	329516	381527	682143	1.16361e+06	349549	609957	2.56796e+06	757524	399382	826577	636587	2.13956e+06	520918	439463	1.34586e+06	869057	429582	2.23299e+06	805898	147251	436966	704981	1.88299e+06	3.06404e+06	914442	940931	1.73019e+06	1.84754e+06	276521	1.22823e+06	1.11018e+06	1.37619e+06	913687	1.60977e+06	542088	1.58781e+06	169600	1.11525e+06	498636	656079
Com_257_neg	D-(+)-Tryptophan	C11 H12 N2 O2	204.09	5.20476e+07	2.12759e+08	2.61194e+08	6.04318e+07	9.26191e+07	2.27276e+08	3.42346e+07	4.36163e+07	6.78335e+07	7.16559e+07	3.72696e+07	3.48549e+07	5.89745e+07	4.19667e+07	6.31704e+07	1.86123e+09	2.84461e+07	9.50836e+07	1.64864e+08	2.96595e+07	4.78812e+07	1.2268e+08	4.4915e+07	9.67108e+07	3.02773e+07	1.90343e+08	4.80866e+07	6.43154e+07	1.85921e+08	3.10349e+08	6.58013e+07	3.76972e+07	1.71304e+09	7.99873e+07	5.91839e+07	1.9183e+08	6.52786e+07	1.03e+08	5.35773e+07	5.3167e+07	1.20632e+08	9.66962e+07	3.77336e+07	7.78459e+07	3.80458e+07	7.28978e+07
Com_2480_neg	Pyrogallol	C6 H6 O3	126.032	493925	746847	521906	1.07395e+06	594539	688965	429111	777650	1.26328e+06	780652	1.021e+07	801623	1.13457e+06	387392	754678	547706	1.52033e+06	621333	1.65771e+06	634074	503126	652149	781143	970775	385423	1.33167e+08	1.39256e+06	506596	580063	675923	336210	367381	748332	1.84284e+06	5.55127e+06	393793	506941	663673	1.33239e+06	737494	344482	433050	2.56385e+06	382463	870581	505539
Com_18058_neg	Salicylic acid	C7 H6 O3	138.032	9.28567e+06	2.84722e+06	1.71644e+06	2.13148e+06	2.61961e+06	3.09017e+06	1.16217e+06	2.05094e+06	1.33497e+06	1.9301e+06	2.45322e+06	1.28911e+06	1.55958e+06	1.44776e+06	3.50873e+06	1.80673e+06	4.31656e+06	2.3805e+06	1.29971e+06	1.34302e+06	1.51761e+06	1.03979e+06	2.23287e+06	7.84831e+06	1.15912e+06	1.58362e+06	5.04383e+06	993827	3.85704e+06	1.55506e+06	797484	572855	1.91242e+06	1.96332e+06	2.63664e+06	1.85505e+06	1.57828e+06	4.52607e+06	1.73826e+06	2.78734e+06	2.48647e+06	1.19474e+06	1.49121e+06	2.01868e+06	1.47501e+06	1.16966e+06
Com_2216_neg	D-Saccharic acid	C6 H10 O8	210.038	2.25693e+07	4.1756e+07	8.36806e+07	2.15598e+07	7.4113e+07	1.4638e+07	7.69363e+06	2.0693e+07	724678	5.36241e+06	1.98329e+06	8.9145e+06	6.05777e+06	1.36359e+06	3.46903e+06	1.79505e+07	2.85498e+07	3.01811e+07	1.51774e+07	2.98921e+06	3.95042e+06	1.56533e+07	3.48068e+06	1.02323e+08	2.60987e+06	6.45379e+06	1.90393e+07	9.94219e+06	1.00935e+07	4.73204e+06	1.35705e+07	438754	1.9915e+08	1.09307e+07	1.04052e+07	4.03199e+07	6.55334e+06	1.41174e+07	3.57181e+06	4.88576e+07	1.47867e+07	1.33416e+07	854110	1.43406e+06	4.37855e+06	4.45054e+06
Com_39546_neg	1,2-Dipalmitoylphosphatidylglycerol	C38 H75 O10 P	722.513	1.54593e+06	82531.1	46395.9	224736	156395	46174.3	297575	46663.2	32668.4	226117	31619.8	36105.9	317429	25605.8	35242.5	50876.4	88905.1	40458.5	45350.1	37992.3	49066	45496.9	48703.3	59171.8	54972.7	28961.6	46884.6	29915.1	2.85823e+06	109892	47022.3	29125	53196.6	51082.5	64187.2	23057.1	39647.3	43702.1	176306	56203.2	98787.8	43793.2	22860.5	22379.9	31483.4	246202
Com_1069_neg	N-Acetylaspartic acid	C6 H9 N O5	175.048	9.61378e+06	6.33037e+06	1.57249e+07	1.2481e+08	3.25717e+07	2.67286e+07	4.30257e+07	5.65754e+07	1.42474e+07	1.84092e+07	9.11513e+06	1.9817e+07	8.65222e+07	4.78838e+06	5.16126e+07	3.76119e+08	1.32696e+08	1.68748e+07	2.24342e+07	1.58677e+07	2.56051e+07	4.56271e+07	1.99082e+07	1.69721e+08	1.10185e+07	7.03735e+07	2.76984e+07	7.4476e+06	2.69257e+07	4.71365e+06	5.83708e+06	3.10941e+06	1.48587e+07	1.26871e+08	8.09366e+07	1.00445e+07	2.0909e+08	4.15391e+07	3.47174e+07	7.9273e+06	8.64098e+06	2.1453e+07	1.64401e+07	1.62345e+07	1.36959e+07	1.15898e+07
Com_12810_neg	Orotic acid	C5 H4 N2 O4	156.018	922747	2.61596e+06	824428	6.54786e+06	1.01546e+06	1.60788e+06	9.46957e+06	8.81555e+06	4.12981e+06	2.37407e+06	2.80795e+06	1.0469e+07	5.58858e+06	2.12278e+06	1.43249e+07	1.19044e+06	8.8021e+06	563912	3.24343e+06	3.57939e+06	5.56021e+06	2.162e+06	3.80549e+06	1.18933e+06	1.65305e+06	252395	1.74283e+06	1.18281e+06	502899	2.47175e+06	3.44924e+06	432834	1.056e+07	1.37422e+06	839469	512723	809512	4.24908e+06	1.42776e+07	565747	3.60324e+06	1.59436e+07	3.54454e+06	283200	1.23299e+06	566771
Com_316_neg	δ-Ribono-1,4-lactone	C5 H8 O5	148.038	2.83026e+08	1.64106e+08	1.08088e+08	1.0327e+08	1.37032e+08	2.87096e+08	5.25278e+07	4.69728e+07	1.27039e+07	5.96167e+07	2.07374e+08	4.76014e+07	8.37896e+07	1.82192e+07	1.46455e+07	8.75737e+07	7.12216e+08	8.88752e+07	7.74493e+07	3.08477e+07	6.35376e+07	1.28441e+08	3.22113e+07	3.97528e+08	2.43696e+07	5.39309e+07	1.54644e+08	3.16394e+07	4.48783e+07	4.00123e+07	2.43338e+07	1.23503e+07	3.1837e+08	7.35105e+07	6.31886e+07	5.85092e+07	1.323e+08	3.3147e+08	4.59228e+07	6.53306e+07	8.94516e+07	4.31953e+07	2.45076e+07	3.67152e+07	4.47935e+07	4.41294e+07
Com_1184_neg	Resveratrol	C14 H12 O3	228.079	2.67115e+06	2.17316e+07	6.35649e+06	655560	4.28471e+06	1.08108e+06	2.13478e+06	1.38814e+06	1.12536e+07	3.54784e+06	436233	3.04043e+06	6.74213e+06	2.43174e+06	3.39076e+06	1.51948e+06	4.96083e+06	5.01911e+06	5.83712e+06	3.42334e+06	3.39218e+06	361901	1.4643e+06	4.39764e+06	333893	559423	1.31538e+06	1.79805e+06	493575	4.68602e+06	279640	4.82418e+06	219794	4.71052e+08	2.22351e+06	470585	957026	557334	4.78582e+06	2.77638e+07	1.86126e+08	371960	2.60935e+06	951683	3.93215e+06	841501
Com_37748_neg	Tyrosol	C8 H10 O2	138.069	729610	394843	343903	722502	353694	347672	174999	782982	1.06568e+06	410262	281940	415458	284442	308007	541197	353879	601882	310927	608958	483951	280549	394954	363782	2.13557e+06	188930	209750	330197	483267	545522	810963	518930	168994	138796	295647	528008	298054	227670	145204	3.43995e+06	404469	140139	333499	1.29787e+06	192737	386879	475031
Com_1164_neg	6-Hydroxycaproic acid	C6 H12 O3	132.079	3.44096e+06	5.69955e+06	5.77704e+06	9.30879e+06	8.0791e+06	4.79254e+06	3.50707e+06	3.95869e+06	2.60808e+06	4.12617e+06	1.0046e+07	2.30912e+06	1.97023e+07	4.82487e+06	1.88913e+06	1.19371e+07	8.36981e+06	3.15016e+06	7.21595e+06	1.99218e+06	3.99609e+06	5.95483e+06	2.93438e+06	2.15449e+07	4.7875e+06	1.24227e+07	2.18594e+06	1.71083e+06	3.89975e+06	6.45252e+06	3.13841e+06	600948	976610	4.29351e+06	3.20859e+06	7.70583e+07	7.3106e+06	8.87554e+07	4.02629e+06	3.9457e+06	5.64266e+06	3.98896e+06	3.86421e+06	1.05769e+06	1.9886e+06	2.53475e+06
Com_1417_neg	3-(4-Hydroxyphenyl)propionic acid	C9 H10 O3	166.063	3.22572e+08	4.08148e+06	7.41049e+07	1.74742e+06	1.95282e+08	3.06029e+07	746218	3.01705e+07	989733	7.56512e+07	1.4292e+07	1.22764e+06	1.70185e+06	2.78952e+07	874159	1.24718e+08	5.81378e+06	3.37724e+06	8.72281e+07	1.3854e+06	1.1818e+06	3.93289e+06	1.29077e+07	4.98383e+08	892691	2.3585e+07	1.9447e+08	2.06823e+06	2.05535e+07	1.12203e+08	1.89122e+06	1.34926e+06	1.05098e+06	1.41394e+06	2.99872e+07	5.56103e+06	1.60735e+08	1.70737e+07	1.98753e+06	6.65184e+06	1.36958e+06	820580	3.7196e+07	673853	3.4488e+06	2.40049e+07
Com_1209_neg	(±)12(13)-DiHOME	C18 H34 O4	314.247	1.53823e+07	1.51289e+08	1.43854e+07	5.33719e+07	5.71728e+07	2.46423e+07	1.15542e+08	1.4148e+08	2.97763e+07	3.35632e+07	7.02542e+06	1.70319e+07	8.82603e+07	1.58561e+07	4.12583e+07	1.11881e+07	5.17697e+07	3.60434e+07	1.42518e+07	8.96542e+07	5.01556e+07	3.87065e+07	1.39068e+07	9.94721e+06	8.12957e+07	3.74127e+06	2.69145e+07	2.83186e+08	1.35951e+07	1.58559e+08	2.42867e+07	2.92455e+07	5.19503e+06	1.2967e+07	9.01255e+06	2.33628e+07	4.99969e+07	1.44803e+07	1.07407e+07	1.14451e+07	4.78342e+06	8.28867e+06	7.01387e+06	1.00748e+07	1.77663e+07	2.11899e+07
Com_456_neg	Succinic acid	C4 H6 O4	118.027	5.02568e+07	6.16316e+07	5.21412e+07	5.19747e+07	3.88423e+07	3.75597e+07	3.53254e+07	4.60734e+07	1.302e+07	2.33724e+07	3.43796e+08	2.78744e+07	1.01643e+08	2.58092e+07	2.83123e+07	1.20793e+07	4.93334e+07	3.56374e+07	6.89116e+07	3.82667e+07	4.48783e+07	6.6685e+07	5.11641e+07	4.54735e+07	1.61934e+07	2.81023e+08	3.37141e+07	3.58933e+07	7.886e+07	3.45333e+07	2.89199e+07	1.80926e+07	5.68893e+07	4.34209e+07	4.60724e+07	2.20281e+07	3.15023e+07	2.41446e+07	3.84917e+07	6.15855e+07	9.19089e+08	6.23091e+07	1.74719e+07	2.57881e+07	2.46165e+07	4.72003e+07
Com_2123_neg	Uridine	C9 H12 N2 O6	244.07	7.5985e+06	9.43371e+07	6.59737e+07	3.81864e+07	4.03465e+07	7.90405e+07	1.09406e+06	2.59243e+07	6.28941e+06	3.03854e+07	5.03528e+07	1.26796e+07	1.02497e+07	7.54865e+06	8.80806e+06	9.94093e+06	2.57361e+07	4.1756e+07	2.00486e+07	1.72635e+07	6.64026e+06	4.11196e+07	6.10653e+06	4.646e+07	2.88413e+06	8.48857e+06	2.94072e+07	4.03147e+07	1.11584e+07	5.39615e+07	6.78709e+06	1.28134e+06	6.03844e+07	1.75979e+07	2.04048e+07	4.35647e+07	1.94165e+07	4.02548e+07	1.37708e+07	8.31885e+07	3.5064e+07	1.12213e+07	4.51088e+06	5.8337e+07	1.83913e+07	2.5464e+06
Com_17498_neg	UDP-N-acetylglucosamine	C17 H27 N3 O17 P2	607.083	80416.6	163494	133196	163132	168695	162302	95767.4	130582	79307.8	99264.5	128358	79904.9	147166	70766.8	89735.5	108283	232248	112473	113684	96039.2	94890.1	126907	175041	142891	52763.4	1.01236e+07	84999.3	76832	120080	97508.7	78121.3	28042.4	252680	105803	95662.5	68215.7	90074.7	155764	142868	143007	80934.6	158692	40862.3	50605.9	71830.3	78908.1
Com_1688_neg	DL-Malic acid	C4 H6 O5	134.022	2.01622e+08	1.38396e+08	1.02561e+08	3.1228e+08	2.04272e+08	1.45238e+08	1.91659e+08	1.14661e+08	4.57414e+07	9.53885e+07	8.67647e+07	1.03158e+08	1.2628e+08	4.37063e+07	1.31978e+08	1.45504e+08	1.20737e+08	1.52123e+08	2.31322e+08	9.14728e+07	2.18267e+08	3.10006e+08	8.63223e+07	1.63488e+08	6.58364e+07	2.12768e+08	1.27383e+08	1.2746e+08	9.20034e+06	1.20316e+08	7.42654e+07	1.04954e+07	6.97645e+07	1.50217e+08	5.92414e+07	8.09278e+07	9.18041e+07	1.15141e+08	1.2865e+08	1.02206e+08	3.69861e+07	1.31176e+08	5.65738e+07	1.13646e+07	8.60712e+07	1.41689e+08
Com_12925_neg	L-Anserine	C10 H16 N4 O3	240.123	2.27681e+06	2.56402e+06	3.83772e+06	6.05029e+06	6.31887e+06	5.75317e+06	2.18006e+06	6.64839e+06	5.5187e+06	7.59281e+06	3.27237e+06	4.03561e+06	3.07969e+06	1.8767e+06	2.48495e+06	2.51304e+06	4.47177e+06	2.40018e+06	5.85588e+06	2.91929e+06	2.43479e+06	3.6793e+06	4.63786e+06	4.10581e+06	3.15799e+06	1.11734e+06	1.38492e+07	4.05508e+06	1.05561e+07	4.60414e+06	2.63109e+06	3.86455e+06	8.86953e+06	1.36476e+06	4.13019e+06	1.40658e+06	1.95536e+06	2.90478e+07	2.22818e+06	4.84299e+06	4.1528e+06	3.67965e+06	1.18759e+06	4.12686e+06	4.37034e+06	2.88448e+06
Com_788_neg	L-(-)-3-Phenyllactic acid	C9 H10 O3	166.063	1.44859e+07	5.02712e+07	9.1823e+06	6.68694e+06	1.2317e+07	8.65385e+06	1.01772e+07	5.96387e+06	5.52942e+06	1.27335e+07	3.08887e+06	3.01404e+06	7.80409e+07	1.01624e+07	4.35372e+06	7.2324e+06	5.48309e+06	9.42244e+06	1.96185e+07	2.59606e+06	5.46415e+06	1.56398e+07	1.30634e+07	1.82675e+07	1.38511e+07	7.11917e+07	1.47563e+07	9.9294e+06	3.66258e+06	1.50358e+07	1.74846e+07	950584	2.76066e+06	7.68416e+06	5.93412e+06	4.33604e+07	1.19228e+07	6.98003e+07	5.54143e+06	8.16818e+06	2.09354e+07	9.81635e+06	6.56634e+06	2.94188e+06	9.39015e+06	1.67055e+07
Com_1018_neg	DL-4-Hydroxyphenyllactic acid	C9 H10 O4	182.058	1.25288e+07	1.21405e+07	3.58712e+06	3.51204e+06	5.10582e+06	5.94403e+06	2.36556e+06	1.844e+07	1.89154e+06	1.35395e+06	1.06361e+06	1.17822e+06	3.33011e+07	4.8028e+06	948283	1.59241e+07	3.60983e+06	5.29885e+06	7.23007e+06	1.00869e+06	1.72083e+06	5.74965e+06	4.36069e+06	2.25319e+07	6.77309e+06	1.2633e+08	1.7376e+07	5.28862e+06	2.38783e+06	2.08501e+06	7.90735e+06	406599	1.85361e+06	7.77729e+06	1.31276e+06	1.36062e+07	3.64155e+06	2.20223e+07	2.98065e+06	2.50581e+07	3.08497e+06	4.69812e+06	2.38343e+06	657064	3.84134e+06	1.2859e+07
Com_13538_neg	4-Acetamidobutanoic acid	C6 H11 N O3	145.074	918528	4.13173e+06	1.05856e+06	786636	2.64775e+06	1.04464e+06	2.70867e+06	2.99138e+06	8.92288e+06	732267	6.35388e+06	812568	754490	1.17868e+06	1.66786e+06	1.53701e+07	2.00068e+06	1.50341e+06	4.71835e+06	1.08645e+06	952785	2.73539e+06	761987	3.7319e+06	307015	3.63549e+06	1.06886e+06	675715	660021	3.6736e+06	695133	273157	1.36822e+06	1.56055e+06	2.01994e+06	2.85498e+06	1.0095e+07	2.54274e+06	2.73638e+06	1.16506e+06	1.1959e+06	1.23961e+06	6.46533e+06	3.70877e+06	1.35304e+06	1.18086e+07
Com_3848_neg	δ-Gluconic acid δ-lactone	C6 H10 O6	178.048	1.68402e+07	3.24795e+07	2.77344e+07	5.78908e+07	6.41961e+07	2.50161e+07	4.15148e+07	4.37857e+07	2.17199e+07	4.57766e+07	3.14745e+07	3.15071e+07	2.89123e+07	9.86353e+06	3.03877e+07	2.63282e+07	1.55994e+08	2.66528e+07	2.24015e+07	3.3805e+07	2.2791e+07	2.49233e+07	2.78975e+07	6.05159e+07	4.35828e+07	1.58167e+07	5.26484e+07	2.25351e+07	3.94322e+07	2.58542e+07	2.08648e+07	6.09021e+06	9.83434e+07	3.32059e+07	2.45255e+07	2.02338e+07	2.00137e+07	3.65768e+07	2.9685e+07	4.18558e+07	1.56388e+07	1.57929e+07	2.46513e+07	7.25164e+06	3.19671e+07	1.88214e+07
Com_2512_neg	Benzoic acid	C7 H6 O2	122.037	2.02215e+07	2.66035e+07	2.45485e+07	3.1959e+07	3.91733e+07	2.92163e+07	1.31569e+07	1.69905e+07	1.70074e+07	2.08124e+07	2.37348e+07	1.45481e+07	1.74852e+07	1.14729e+07	1.42921e+07	4.24774e+07	2.81999e+07	2.24664e+07	2.3715e+07	1.70859e+07	1.64615e+07	2.15126e+07	1.53896e+07	2.70194e+07	1.06915e+07	1.54458e+07	1.51525e+07	1.0933e+07	1.53077e+08	2.48704e+07	1.35937e+07	1.05512e+07	2.26095e+07	3.58051e+07	1.97452e+07	2.91876e+07	2.21317e+07	2.9979e+07	1.82628e+07	2.04891e+07	1.78321e+07	1.66617e+07	1.14834e+07	1.43581e+07	1.65092e+07	2.40349e+07
Com_1727_neg	Pimelic acid	C7 H12 O4	160.074	6.64749e+06	1.57451e+08	8.81489e+06	1.45271e+08	1.29814e+08	1.44652e+07	2.23239e+07	1.79574e+08	1.84553e+07	1.17416e+07	4.0205e+07	9.7876e+06	3.81651e+07	2.50963e+07	2.77709e+07	2.06019e+07	9.72859e+07	2.94872e+07	4.20738e+06	4.44688e+07	1.57295e+07	4.93614e+06	1.01621e+08	3.28947e+07	9.41247e+06	1.91747e+06	2.92419e+07	8.52911e+06	1.68968e+07	1.57353e+07	2.4125e+07	2.18953e+07	3.28165e+06	6.05236e+06	3.56699e+07	4.72189e+06	7.02383e+07	2.23426e+07	3.60675e+07	4.72024e+07	2.11846e+06	1.96709e+07	1.81376e+07	3.71784e+07	1.01089e+07	3.30087e+07
Com_1127_neg	Valeric acid	C5 H10 O2	102.068	1.24443e+07	1.25476e+08	1.37145e+08	2.71859e+08	1.35479e+08	4.33302e+07	6.43302e+07	3.51654e+08	2.96739e+08	1.83821e+08	2.58317e+08	1.26381e+08	1.21969e+08	1.13338e+08	4.89049e+07	2.08677e+07	2.7885e+08	8.95548e+07	2.04496e+08	1.34515e+08	1.19258e+08	2.13047e+08	6.32807e+07	4.10035e+07	3.47182e+07	1.61729e+08	3.86716e+08	2.86514e+08	7.15429e+06	3.04889e+07	8.58172e+07	3.59445e+06	2.58372e+06	2.80038e+08	3.25112e+08	7.40462e+06	2.63918e+07	7.57193e+07	2.17856e+08	7.28219e+07	2.68161e+06	1.16999e+07	2.48914e+08	3.13027e+07	1.49121e+08	7.3433e+06
Com_50743_neg	3-Methylhippuric acid	C10 H11 N O3	193.074	55210.2	107780	89767.2	120234	100226	108944	65437.9	112854	71027.6	117892	75027.1	102403	100689	92375	161391	58192.1	257075	104697	78839.2	1.73945e+06	100846	76600.5	98689	97516.9	128007	46900.4	86624	62848	60655.9	96699.3	56659.4	37212.4	85209.6	72343.8	97267.1	53791.4	67198.7	97947.9	206783	77216.5	68735.7	66458.4	50899.2	73091.9	125269	69192.3
Com_14134_neg	3-Methylhistidine	C7 H11 N3 O2	169.086	4.11148e+06	8.68884e+06	7.91384e+06	9.92254e+06	3.41834e+06	1.31179e+07	3.65634e+06	7.47449e+06	1.13158e+07	1.04019e+07	5.41232e+06	1.20518e+07	7.17278e+06	8.5755e+06	1.07251e+07	3.14651e+06	8.74433e+06	7.16636e+06	9.85208e+06	3.31601e+06	7.60263e+06	9.39472e+06	6.00489e+06	5.15718e+06	2.90523e+06	1.19435e+07	1.29326e+07	7.78615e+06	5.89817e+06	1.35987e+07	6.166e+06	7.17243e+06	1.69995e+07	3.09256e+06	7.90832e+06	4.92475e+06	2.21106e+06	1.97586e+07	7.95185e+06	3.67082e+06	1.3428e+07	4.94722e+06	3.38644e+06	6.03822e+06	4.15011e+06	5.78405e+06
Com_7945_neg	Oleoyl-L-α-lysophosphatidic acid	C21 H41 O7 P	436.26	2.78073e+06	6.92637e+06	6.65496e+06	1.10771e+06	1.40506e+07	1.01512e+07	502808	2.31658e+06	3.02268e+06	1.37959e+06	4.40354e+07	3.75845e+06	3.03034e+06	1.63037e+06	2.51515e+06	1.93468e+06	3.18742e+07	3.48241e+06	3.44625e+06	2.32773e+06	1.65758e+06	2.00059e+07	3.38037e+06	5.41729e+06	5.47446e+06	2.01183e+07	6.35925e+06	866054	541960	1.07728e+06	1.00154e+06	185852	4.69702e+06	3.90352e+06	1.113e+07	1.41369e+07	2.27601e+06	1.96579e+06	2.99521e+06	1.8088e+07	3.29016e+06	3.71943e+06	531394	5.3597e+06	9.87749e+06	812028
Com_6946_neg	Suberic acid	C8 H14 O4	174.09	2.36324e+06	2.91966e+07	2.90291e+06	1.51764e+07	1.02891e+07	5.14349e+06	1.58458e+07	1.42328e+07	1.20417e+07	1.56227e+07	2.009e+06	6.86935e+06	5.06032e+07	2.63502e+06	1.04679e+07	3.32472e+06	1.16068e+07	4.45231e+06	6.03704e+06	8.24821e+06	2.33524e+07	7.45967e+06	9.62862e+06	5.96541e+06	2.13219e+07	1.15801e+06	7.56265e+06	2.4592e+06	4.77041e+06	2.49941e+07	3.82347e+06	7.2019e+06	1.34811e+06	8.98691e+06	3.62441e+06	2.0043e+06	2.7238e+06	4.78202e+06	5.45245e+06	9.56362e+06	1.32054e+06	8.63918e+06	5.63534e+06	1.63171e+06	1.09134e+07	5.9077e+06
Com_364_neg	Adrenic acid	C22 H36 O2	332.272	1.8924e+07	3.60859e+08	3.21569e+08	5.93182e+07	2.75778e+08	4.32163e+08	9.35861e+07	8.88498e+07	5.31847e+07	7.06085e+08	9.48921e+07	1.56857e+08	4.43408e+08	3.81833e+08	9.27558e+07	3.32732e+08	7.02779e+07	4.15154e+08	1.91486e+08	5.46699e+08	2.11351e+07	1.11853e+09	1.01625e+09	3.29716e+07	1.53991e+07	1.1538e+07	3.69234e+08	2.406e+08	6.05195e+08	9.87798e+07	5.02372e+07	341569456	5.04418e+08	7.45224e+07	5.4085e+08	1.9739e+08	1.01095e+08	1.88808e+07	1.72244e+08	2.41631e+08	1.17546e+09	5.20744e+08	4.75089e+07	7.67021e+07	1.42842e+08	9.68547e+08
Com_2704_neg	Dehydrocholic acid	C24 H34 O5	402.242	795851	679749	3.28543e+06	1.02116e+06	838717	9.93812e+06	2.6515e+06	693265	642525	490620	235901	475162	1.02406e+07	524108	205778	2.31756e+06	1.192e+06	1.13217e+06	582794	241640	1.28315e+06	1.34547e+06	367820	2.18842e+08	486663	137095	598744	436716	416914	567853	280065	400080	138331	815494	1.5303e+06	1.82384e+06	530605	6.21464e+06	601964	892048	103388	575028	326343	414689	400588	1.13605e+06
Com_786_neg	1,3,7-Trimethyluric acid	C8 H10 N4 O3	210.076	42213.8	1.47052e+06	90616.8	2.03062e+06	2.37814e+07	297479	2.10816e+07	3.80173e+07	5.43687e+06	6.01421e+07	1.97463e+06	8.07066e+07	2.71796e+07	1.0162e+07	4.28366e+06	1.16167e+07	4.30146e+07	3.27744e+06	1.33393e+07	2.55826e+06	6.20674e+08	142385	4.04616e+06	113072	126057	871780	9.535e+06	5.46268e+07	1.09893e+07	453559	7.34259e+06	728500	5.89769e+06	263665	1.72488e+07	64014.9	2.54056e+06	130521	1.25218e+08	343012	242655	153178	47070.9	3.96117e+06	424033	149284
Com_1117_neg	Thymidine	C10 H14 N2 O5	242.091	3.55699e+07	2.75684e+08	2.02756e+07	3.44994e+07	2.64128e+07	1.75953e+08	2.39419e+07	1.09155e+07	4.87353e+07	2.7385e+08	1.54982e+07	2.97215e+07	1.56799e+08	3.28597e+07	3.86619e+06	2.08836e+07	5.11922e+07	1.1316e+08	5.70299e+07	6.06687e+07	5.39097e+06	4.06072e+07	3.81747e+07	4.37608e+07	5.03223e+06	809847	1.90005e+07	1.4363e+08	1.13405e+07	3.43529e+08	1.75035e+07	1.58068e+07	1.55162e+08	3.99213e+07	2.57404e+07	7.10112e+07	9.96172e+07	1.66813e+07	3.53521e+07	1.03661e+08	8.65851e+06	1.24085e+07	2.45686e+07	5.29187e+07	8.08314e+07	9.51008e+07
Com_2322_neg	L-Histidine	C6 H9 N3 O2	155.07	1.19658e+07	3.95404e+07	7.6622e+07	1.65973e+07	1.13562e+07	6.96997e+07	6.48809e+06	1.88624e+07	9.91668e+06	2.7356e+07	1.28455e+07	1.2601e+07	1.62769e+07	7.9588e+06	1.80917e+07	7.77705e+06	1.81425e+07	1.376e+07	2.01923e+07	9.45172e+06	9.15786e+06	3.42739e+07	1.811e+07	2.95245e+07	6.08872e+06	2.21292e+07	1.39567e+07	8.0463e+06	3.0488e+07	5.71669e+07	9.86162e+06	6.17088e+06	1.87194e+08	1.79491e+07	3.95907e+07	3.37798e+07	3.64922e+07	2.61095e+07	2.11728e+07	2.25593e+07	3.57454e+07	1.77855e+07	1.28723e+07	2.17608e+07	2.27245e+07	2.16962e+07
Com_28136_neg	5-Hydroxytryptophan	C11 H12 N2 O3	220.085	357757	862022	418968	461281	816114	947401	268898	1.18976e+06	2.80764e+06	1.23867e+06	1.12123e+06	613007	888685	788299	601262	4.83459e+06	1.31517e+06	388335	1.69303e+06	320096	360151	602464	1.26257e+06	552758	250274	510147	1.01133e+06	372443	654402	1.86943e+06	206306	227298	1.01541e+06	338919	592871	361076	678848	920980	2.03552e+06	489963	525593	600666	688992	168791	635902	440364
Com_1234_neg	3,4-Dihydroxyphenylpropionic acid	C9 H10 O4	182.058	1.74599e+07	3.39995e+06	2.0788e+06	641308	1.27502e+07	2.11249e+07	753161	9.76288e+06	509941	1.02264e+06	2.25691e+07	1.07843e+06	1.27474e+06	1.78116e+06	546811	2.64618e+07	9.13765e+06	3.15179e+06	7.17546e+06	843570	1.04276e+06	639938	1.5584e+06	5.83654e+08	434998	7.64209e+06	2.1975e+07	796960	7.14884e+06	2.32074e+06	1.10808e+06	283048	456576	7.41452e+06	9.2606e+06	1.48968e+07	590720	9.9255e+06	1.43792e+06	9.15414e+07	2.45192e+06	1.56108e+06	750385	525184	2.44923e+06	2.69252e+06
Com_4705_neg	Guanosine	C10 H13 N5 O5	283.092	1.68149e+06	2.95008e+07	9.33581e+06	6.7069e+06	1.17718e+07	2.61181e+07	1.19073e+06	3.34244e+07	1.30564e+06	1.90838e+06	2.17521e+07	4.24786e+06	2.44925e+06	1.63218e+06	3.54038e+06	1.4364e+06	1.17093e+07	1.03335e+07	3.16429e+06	3.31703e+06	2.41091e+06	9.0989e+06	682994	3.28234e+07	822271	704605	4.88175e+06	8.22926e+06	1.60672e+06	5.64893e+06	7.51356e+06	545521	4.15157e+06	2.03278e+06	4.94765e+06	8.18441e+06	6.15194e+06	8.37008e+06	2.1017e+06	1.53098e+07	1.67276e+07	1.92281e+07	184328	1.29095e+07	4.68686e+06	687204
Com_9455_neg	N-Acetyl-L-methionine	C7 H13 N O3 S	191.062	1.2161e+06	4.88732e+06	2.5442e+06	1.33429e+06	2.11539e+06	2.95803e+06	1.2895e+06	1.9758e+06	2.07592e+06	2.00189e+06	850817	1.82469e+06	3.1468e+06	1.22447e+06	2.2426e+06	4.2272e+06	1.72141e+06	3.07476e+06	2.4176e+06	806659	2.05672e+06	4.743e+06	1.04004e+06	1.54402e+06	586086	2.62293e+06	1.59185e+06	2.49143e+06	2.6468e+06	3.89386e+06	2.04214e+06	286683	2.77748e+06	1.88046e+06	1.53953e+06	1.83621e+06	3.00865e+06	6.88127e+06	1.66369e+06	1.97334e+06	2.37035e+07	1.02656e+06	3.83775e+06	1.18677e+06	1.30833e+06	2.347e+06
Com_3990_neg	(R)-3-Hydroxy myristic acid	C14 H28 O3	244.204	5.07421e+06	7.84573e+06	6.64842e+06	1.17844e+07	9.51083e+06	3.99049e+06	3.57115e+06	1.55063e+07	2.03257e+07	5.76667e+06	5.24409e+07	7.95258e+07	9.7255e+06	3.0608e+07	1.14819e+07	7.53777e+07	1.30237e+07	7.43291e+06	1.93968e+07	7.42533e+06	1.81019e+07	5.95762e+06	5.04816e+06	3.22055e+06	4.56702e+06	6.3308e+06	2.26235e+07	9.41308e+06	1.12946e+07	9.65753e+06	5.71449e+06	6.74514e+06	2.21455e+06	3.92933e+06	6.42109e+06	2.15101e+07	1.93093e+07	3.07246e+07	9.06735e+06	4.22028e+06	4.60567e+06	5.78085e+07	1.5945e+07	7.95335e+06	4.00304e+06	4.1479e+07
Com_19284_neg	Pyridoxamine	C8 H12 N2 O2	168.091	381888	2.60976e+06	1.84518e+06	3.21025e+06	1.45376e+06	2.13625e+06	1.32086e+06	3.43762e+06	3.34239e+06	4.82399e+06	2.23537e+06	6.79702e+06	3.76735e+06	3.2768e+06	2.14184e+06	2.73122e+06	4.13571e+06	1.39719e+06	1.8756e+06	1.54293e+06	3.78929e+06	1.77181e+06	1.5259e+06	2.43378e+06	592425	1.34759e+06	1.00438e+06	1.37817e+06	5.15942e+06	1.03428e+07	1.01801e+06	434890	797545	1.86568e+06	978938	1.23754e+06	3.59889e+06	2.06182e+06	3.91278e+06	2.48428e+06	562746	8.66172e+06	2.99817e+06	1.97049e+06	1.81481e+06	5.98183e+06
Com_7483_neg	Carnosine	C9 H14 N4 O3	226.107	1.37639e+06	2.3342e+06	4.3363e+06	5.16798e+06	5.27008e+06	9.93641e+06	2.39615e+06	5.06421e+06	4.93452e+06	6.09386e+06	5.04344e+06	2.71468e+06	4.93152e+06	2.92471e+06	4.20872e+06	5.57302e+06	4.9911e+06	3.33918e+06	8.0447e+06	2.41223e+06	2.71955e+06	2.86613e+06	2.74488e+06	6.85788e+06	2.23939e+06	1.50179e+06	1.22878e+07	3.91461e+06	2.66925e+06	5.71769e+06	2.57974e+06	1.37817e+06	1.17539e+07	3.50656e+06	4.24899e+06	2.77063e+06	1.69698e+06	6.16942e+07	3.90086e+06	5.42743e+06	2.23884e+06	1.58528e+06	1.99867e+06	1.54148e+06	2.65575e+06	1.78927e+06
Com_2388_neg	2-Hydroxyhippuric acid	C9 H9 N O4	195.054	88690.5	819793	134145	136497	117588	98616.7	81111.8	258907	102742	129441	95542.7	88988	75067.1	51847.9	129520	67947.4	527588	168360	60603.5	211965	84983.9	91916.1	526205	98264.1	90202.2	6.21999e+06	486853	93000.1	178743	382059	56639.5	40239.6	1.55941e+06	142308	443779	39059	69737.7	604884	84492.1	1.42005e+06	759834	181551	67495.3	42945.6	92183.9	182345
Com_2433_neg	Catechin	C15 H14 O6	290.08	222179	9.86949e+06	3.53284e+06	1.44024e+06	5.39265e+07	336272	2.75475e+06	1.65296e+08	2.13498e+06	986410	191277	2.65271e+06	435468	1.30078e+06	3.13094e+07	259686	3.33909e+06	6.80219e+06	2.98281e+07	2.09598e+07	505449	271291	7.72208e+07	485823	224767	323790	1.50531e+06	732698	380559	718337	560104	156357	342152	1.17989e+06	1.22801e+08	98160.5	232300	259216	4.72116e+06	4.44975e+06	211214	2.04435e+06	1.69862e+06	494375	3.912e+06	2.11564e+06
Com_5290_neg	DL-Arginine	C6 H14 N4 O2	174.112	959731	1.87627e+07	1.87296e+07	1.31806e+06	2.11889e+06	2.93499e+06	513114	7.69912e+06	612768	1.41954e+06	9.30259e+06	1.34334e+06	1.38342e+06	381475	799217	377275	1.08058e+06	937070	1.29422e+06	1.17398e+06	418601	3.8302e+06	972928	3.10339e+07	414591	453950	2.07362e+06	446430	3.16833e+07	1.25346e+06	2.96581e+06	445982	2.58259e+06	3.16897e+06	512898	6.46557e+06	681343	2.93151e+06	992686	2.36673e+06	5.00495e+06	4.38057e+06	230652	1.93408e+07	552659	1.10905e+06
Com_3330_neg	Azelaic acid	C9 H16 O4	188.105	594608	1.06078e+06	6.00466e+06	1.11087e+06	645162	786838	822821	619713	1.60043e+06	765669	670169	539697	9.03338e+07	1.81116e+07	642178	559052	1.23242e+06	978349	574410	650664	1.09119e+08	648584	772399	868131	3.40067e+06	440932	474004	1.46236e+06	1.59889e+06	1.91116e+06	461591	401918	878465	875031	505241	1.62188e+07	722656	641243	565667	819077	2.98299e+06	3.04278e+07	297832	432263	481919	622621
Com_6857_neg	(±)-Abscisic acid	C15 H20 O4	264.137	2.6571e+06	2.6206e+06	3.54343e+06	3.57444e+06	8.23012e+06	7.61784e+06	179131	1.90717e+06	586779	2.25343e+06	3.76342e+06	819949	299935	1.15198e+06	3.80416e+06	889935	3.31906e+06	4.4559e+06	3.66229e+06	907790	867594	1.5933e+07	1.81989e+06	2.34473e+06	115058	3.7797e+07	1.43267e+06	1.33647e+06	3.83585e+06	3.50362e+06	70718.3	286633	412388	3.91773e+06	5.67141e+06	1.05751e+06	2.50104e+06	3.92885e+06	5.41392e+06	1.72106e+06	9.20819e+06	203590	2.48937e+06	2.6598e+06	1.65458e+06	1.52872e+06
Com_11715_neg	Adenosine 5'-monophosphate	C10 H14 N5 O7 P	347.064	273379	301172	162310	469460	198279	246064	144767	793595	179438	251154	1.24389e+06	800965	170419	290123	503692	131115	2.45226e+06	150038	291092	2.4319e+06	171941	159030	245348	705310	156142	6.09395e+06	278703	142280	238680	217791	508981	83787	482503	172430	162033	123903	444060	293161	246681	262938	137314	186205	78433.3	177701	705329	263304
Com_1471_neg	Genistein	C15 H10 O5	270.053	846491	1.45922e+06	7.59444e+07	2.50442e+06	3.61814e+06	2.2134e+08	605330	381300	4.26042e+06	617185	8.31849e+07	667991	7.6227e+06	1.19002e+06	248724	1.53179e+08	3.32097e+06	3.71103e+06	5.85299e+07	376926	1.49777e+06	2.03077e+06	4.36343e+06	3.01146e+08	1.2278e+06	2.41665e+08	1.20184e+06	1.79236e+06	1.31035e+07	3.36348e+06	952139	1.17436e+07	6.55144e+07	6.0762e+06	8.62722e+06	6.39724e+06	1.5493e+06	1.25358e+08	8.49253e+06	7.69919e+06	2.48388e+08	1.07586e+06	6.28435e+06	4.50378e+07	7.93639e+06	618586
Com_10987_neg	N-Acetylserotonin	C12 H14 N2 O2	218.106	176272	2.48624e+07	127822	240771	866406	105004	919898	1.00243e+07	443497	283209	379584	1.12135e+07	295642	66631.6	2.63315e+06	78316.7	697638	161207	521641	134695	125623	243107	200682	1.09835e+07	222392	134487	139574	386911	272259	655123	508863	29919.7	172566	600892	175350	64187.1	356975	194373	250473	134675	68682.5	5.18075e+06	4.40296e+06	93820.9	2.66478e+06	447850
Com_1156_neg	L-Aspartic acid	C4 H7 N O4	133.038	3.78989e+07	1.85801e+08	3.63145e+08	6.13018e+07	5.69966e+07	1.64358e+08	6.50736e+07	7.0385e+07	3.17053e+07	5.47822e+07	1.88788e+07	2.41017e+07	9.91967e+07	2.39799e+07	8.9699e+07	7.48364e+07	3.77507e+07	9.39766e+07	1.41135e+08	2.57227e+07	4.55759e+07	7.18398e+07	2.48835e+07	7.54146e+07	2.47778e+07	2.74452e+08	7.79679e+07	6.56566e+07	1.23e+08	1.15005e+08	6.71633e+07	1.35434e+07	4.35086e+08	1.20875e+08	7.84555e+07	1.61436e+08	1.31334e+08	9.77283e+07	7.40684e+07	2.65935e+07	7.67216e+07	9.61718e+07	4.14388e+07	4.553e+07	2.83045e+07	5.2702e+07
Com_1373_neg	Xanthosine	C10 H12 N4 O6	284.076	1.16502e+06	2.13116e+08	3.19312e+06	8.62366e+06	3.9475e+06	4.16722e+06	1.04701e+06	1.68083e+08	1.73507e+06	2.73453e+06	3.43989e+06	5.52261e+07	1.75067e+06	4.38047e+06	2.24849e+07	534600	6.51528e+06	3.32342e+06	1.73196e+06	2.48925e+06	3.14149e+06	6.00012e+06	1.65297e+06	2.6044e+08	2.52443e+06	588627	2.66356e+06	1.43438e+07	2.15546e+06	5.22917e+06	8.69809e+07	1.10148e+06	5.40555e+06	848985	1.51767e+06	1.53899e+06	2.30942e+06	1.07241e+06	2.29908e+06	5.99402e+06	4.06662e+06	2.75832e+08	761405	1.15629e+06	2.96302e+06	1.2952e+06
Com_1113_neg	N-Acetyl-DL-glutamic acid	C7 H11 N O5	189.064	2.13414e+07	1.92067e+08	9.82737e+07	2.16818e+08	5.88299e+07	7.55512e+07	1.41589e+08	5.0746e+07	4.51157e+07	1.14587e+08	1.92912e+07	4.92573e+07	2.32931e+08	7.45471e+07	4.45052e+07	5.19708e+07	1.69584e+08	1.33985e+08	5.01221e+07	7.36339e+07	1.43457e+08	8.51278e+07	4.18573e+08	1.46526e+08	4.10934e+07	3.34408e+07	5.27701e+07	9.19574e+07	3.62438e+07	6.99992e+07	4.32485e+07	7.59605e+06	2.94768e+07	8.50021e+07	5.54398e+07	2.56696e+07	2.93381e+08	1.30828e+08	1.08214e+08	8.55803e+07	1.8162e+07	5.29622e+07	3.58596e+07	3.64837e+07	5.97564e+07	5.98954e+07
Com_44584_neg	Anthranilic acid	C7 H7 N O2	137.048	190720	1.98234e+06	292991	1.16904e+06	308133	274828	268778	360888	530901	439563	283550	576085	2.099e+06	233153	498473	544143	753652	242254	312367	380851	477801	407730	2.26574e+06	649124	1.25498e+06	216361	287358	273248	315310	965481	335909	216649	224328	522825	328658	550117	499730	389530	1.94352e+06	319446	260975	314939	192930	179881	258611	278275
Com_1034_neg	D-Raffinose	C18 H32 O16	504.17	2.28034e+07	3.80396e+08	9.62681e+07	5.97965e+06	1.58512e+07	1.55293e+07	1.28686e+07	1.48984e+08	1.33557e+07	1.06609e+07	2.66813e+08	4.19181e+07	5.51246e+06	2.79721e+06	4.6354e+07	1.86283e+07	3.09919e+07	1.9733e+07	3.16172e+07	1.55807e+07	7.54558e+06	2.10674e+07	3.167e+07	4.27939e+08	7.0764e+06	3.60063e+07	4.0057e+07	7.06595e+06	2.42732e+07	7.48131e+06	1.91492e+07	7.97675e+06	4.89605e+08	1.00971e+07	1.72655e+07	2.90298e+07	3.34573e+07	1.94029e+07	2.00389e+07	6.50623e+07	8.49637e+06	2.62353e+08	1.06382e+07	3.78663e+07	9.47173e+06	8.04992e+07
Com_11156_neg	α-Lactose	C12 H22 O11	342.117	939159	3.3259e+06	3.23825e+06	1.7936e+06	2.59131e+06	3.6216e+06	3.97288e+06	6.19619e+06	5.83892e+06	5.4989e+06	1.33062e+06	2.89552e+06	3.13521e+06	2.04119e+06	1.13633e+07	2.08453e+06	4.5572e+06	5.2543e+06	3.20485e+06	2.11046e+06	2.95182e+06	1.6845e+06	1.34918e+07	5.36198e+06	4.36447e+06	596401	7.12385e+06	2.34087e+06	9.6166e+06	1.83271e+06	2.61153e+06	1.4442e+06	1.94587e+07	5.454e+06	3.99314e+06	3.42238e+06	2.02087e+06	3.1502e+06	5.07553e+06	4.05018e+06	1.52611e+06	2.51558e+06	2.47862e+06	1.43036e+06	3.4363e+06	2.18847e+06
Com_1078_neg	Taurine	C2 H7 N O3 S	125.015	843755	1.25584e+06	960325	722805	1.93182e+06	3.25934e+07	936354	5.04618e+06	5.8874e+06	1.21324e+06	3.73718e+07	1.48577e+06	906346	1.03716e+06	1.33403e+06	2.50335e+08	3.68648e+06	2.06445e+06	9.79406e+06	697961	991987	7.2943e+06	1.83939e+06	5.87158e+07	396451	3.21007e+07	4.28739e+07	1.19471e+06	3.62729e+08	6.66068e+06	509234	357427	5.22759e+07	2.9131e+08	6.13603e+06	1.54293e+06	330065	7.61863e+07	1.67193e+06	865742	2.86899e+06	725391	1.22269e+06	685509	869105	4.61443e+08
Com_23977_neg	2-Anisic acid	C8 H8 O3	152.048	734873	979437	718461	1.16732e+06	944949	873794	480807	722207	674345	781468	8.56278e+06	488183	681119	386167	510782	773630	1.17616e+06	733181	620595	583754	498711	610920	554082	1.1025e+06	344044	429560	491167	356672	865179	686795	410447	319169	660829	825488	588309	473775	593833	801493	731150	1.12142e+06	551221	540981	392161	452360	572092	597973
Com_5261_neg	Ferulic acid	C10 H10 O4	194.059	2.20311e+07	9.54382e+07	4.70873e+06	3.01547e+06	1.06864e+07	9.65595e+06	1.96669e+06	2.05812e+07	2.71549e+06	2.95292e+06	1.63876e+07	5.13455e+07	4.64523e+06	2.17003e+06	1.8289e+07	1.60888e+07	4.23609e+06	5.87044e+06	7.44625e+06	6.37792e+07	2.75451e+06	1.61481e+07	8.8642e+06	1.50123e+07	4.01256e+06	1.50834e+06	4.42343e+06	5.79803e+06	1.59191e+06	5.45567e+06	2.76868e+07	479373	4.60199e+06	9.37114e+06	4.27053e+06	1.57814e+07	3.41315e+06	1.64366e+07	3.3718e+06	1.48675e+07	4.30126e+06	4.50428e+07	3.39203e+06	1.03038e+07	4.30643e+06	749245
Com_14136_neg	N-Acetylneuraminic acid	C11 H19 N O9	309.107	869220	3.11319e+06	1.40085e+06	1.75834e+06	842588	1.22929e+07	1.44234e+06	1.85864e+06	916272	4.42645e+06	3.23287e+06	1.90142e+06	1.10427e+06	1.64908e+06	1.11247e+07	1.17164e+06	1.43775e+06	1.1447e+06	1.41756e+06	1.67131e+06	1.40602e+06	1.72966e+06	1.23414e+06	3.44594e+06	766161	598627	848122	611734	959320	2.3984e+06	582848	283503	1.81056e+07	1.06236e+06	1.11696e+06	962900	1.33562e+06	3.17827e+06	2.8253e+06	1.22661e+06	3.11626e+06	3.28266e+06	1.35747e+06	439119	1.68101e+06	663619
Com_994_neg	5-Hydroxyindole-3-acetic acid	C10 H9 N O3	191.059	3.06233e+06	972374	3.25622e+06	1.53693e+07	1.7074e+07	4.92529e+06	4.01832e+08	1.50095e+07	3.39053e+07	2.50643e+07	5.48895e+06	1.76695e+07	2.96045e+07	3.13566e+06	1.96912e+08	3.55757e+06	1.60475e+08	2.58006e+07	1.06384e+07	6.22591e+07	1.61934e+07	5.43986e+06	9.6411e+07	8.78589e+06	7.43003e+07	4.27233e+07	3.86559e+06	1.57864e+07	1.75185e+06	7.01868e+06	3.05721e+07	3.25694e+06	430133	5.32386e+07	6.27454e+06	3.88199e+06	7.1223e+06	2.1609e+06	1.49542e+07	5.41418e+06	358970	1.50573e+07	5.02955e+06	1.06999e+06	6.84723e+07	3.36264e+06
Com_12235_neg	N-Acetyl-1-aspartylglutamic acid	C11 H16 N2 O8	304.091	1.51589e+06	2.79156e+06	2.00646e+06	2.80457e+06	4.02695e+06	4.97935e+06	2.52573e+06	3.54095e+06	2.89022e+06	3.09396e+06	1.94583e+06	2.41962e+06	5.40054e+06	2.56401e+06	1.88057e+06	2.45094e+06	4.79969e+06	3.15426e+06	2.37511e+06	2.08303e+06	3.11018e+06	2.73899e+06	3.35246e+06	4.19654e+06	2.24509e+06	3.83334e+06	2.5296e+06	2.28034e+06	3.48824e+06	2.51108e+06	1.50647e+06	903257	2.02842e+07	2.00301e+06	875503	1.41824e+06	1.70532e+06	2.79833e+07	3.25458e+06	4.22948e+06	1.65852e+07	2.52576e+06	1.82198e+06	798449	2.13186e+06	1.13166e+06
Com_5049_neg	2-Furoic acid	C5 H4 O3	112.017	1.92524e+07	9.84078e+06	3.16717e+07	6.61285e+07	4.6051e+07	1.37417e+07	3.72178e+07	6.75313e+07	4.10188e+07	1.62797e+07	1.18041e+07	3.28583e+07	5.77398e+07	1.32456e+07	2.4267e+07	4.09746e+07	1.0565e+08	2.38215e+07	1.3887e+07	2.62502e+07	4.79905e+06	5.19799e+06	1.95127e+07	5.07929e+07	2.34684e+07	3.90826e+06	2.97536e+07	1.90066e+07	2.28951e+06	9.90859e+06	3.28189e+07	5.22835e+06	1.78439e+07	1.16571e+07	1.5761e+07	4.83018e+06	3.83261e+06	9.45492e+06	1.60806e+07	2.85877e+07	1.621e+06	2.60962e+07	1.97652e+07	1.60003e+06	2.69713e+07	4.50206e+07
Com_5731_neg	L-Cystine	C6 H12 N2 O4 S2	240.024	675701	4.00392e+06	925527	846295	368883	541289	787063	824829	875168	653175	1.40231e+06	386542	543992	1.71085e+06	681925	1.27552e+06	1.30317e+06	1.13319e+06	759834	663495	989509	335389	292471	304263	1.09917e+06	912346	368613	264667	249826	451537	423541	164182	6.17986e+07	255401	242786	425642	518312	317113	547436	1.46239e+06	132797	547371	81391.5	537871	219409	554345
Com_19452_neg	Biotin	C10 H16 N2 O3 S	244.089	200396	4.6394e+06	792172	2.29104e+06	1.60999e+06	3.53318e+06	2.41121e+06	2.06144e+06	6.21235e+06	8.70149e+06	752469	2.07443e+06	5.83638e+06	1.42438e+06	2.76685e+06	487900	4.80646e+06	2.03881e+06	1.17022e+06	1.00416e+06	3.00109e+06	2.25564e+06	5.46079e+06	1.61399e+06	2.57771e+06	542298	430078	2.06247e+06	3.75923e+06	1.23973e+07	5.80321e+06	5.82406e+06	175310	1.21155e+06	1.56217e+06	841347	3.43096e+06	2.18754e+06	2.72124e+06	1.97043e+06	413204	4.89269e+06	3.55854e+06	1.2158e+06	3.82248e+06	2.23531e+06
Com_4988_neg	Genipin	C11 H14 O5	208.074	1.08424e+06	1.96713e+07	294421	1.96545e+06	796278	326588	392630	2.78771e+07	501802	1.14469e+06	1.37566e+06	6.15311e+06	882517	309298	3.10058e+07	671883	1.07843e+06	1.15638e+06	808924	2.76178e+06	1.25213e+06	848457	630309	1.05929e+07	698768	134753	366404	3.24197e+06	321726	506791	9.73076e+06	131909	416768	1.17551e+06	1.18741e+06	804755	771762	1.40656e+06	1.6885e+06	3.47675e+06	280698	5.5673e+07	206866	343368	332739	343614
Com_54399_neg	LPG 22:4	C28 H49 O9 P	560.314	40306.2	306436	97084.1	102454	104913	120891	153989	61957.1	63613.1	249887	42027.5	180133	236041	121057	70630.1	73274.2	123379	154814	117455	96831.4	161519	78499.9	209480	77121.9	74991.5	25478.4	54983.1	28527.4	103203	380240	262279	127683	1.44385e+06	89628.6	85900.9	65793	122261	43045.7	151416	163492	90773.6	344097	31449.4	32310.1	39172.2	393467
Com_21410_neg	LPI 18:0	C27 H53 O12 P	600.332	1.39363e+06	288483	159729	1.22187e+06	261369	133333	734111	543742	86753.2	213370	1.06763e+06	203923	1.00104e+07	864712	775545	397053	556352	127859	189107	658914	402424	189402	157697	213774	207881	95421	1.72238e+06	119651	107837	274439	441395	79334.4	173027	174385	166953	98480	122270	113895	198781	178070	141940	382541	59816.8	59904.8	152407	328210
Com_21150_neg	(3-Methoxy-4-hydroxyphenyl)ethylene glycol sulfate	C9 H12 O7 S	264.032	130702	445738	552215	1.30187e+06	193396	1.54313e+06	252099	457071	646863	528460	162957	763159	1.82783e+06	546600	386147	115971	1.96056e+06	872934	254505	789267	875176	160468	1.61964e+06	349472	634225	81742.8	1.20651e+06	1.68002e+06	526185	410469	568976	1.48724e+06	231925	121378	1.21081e+06	169898	353458	363006	1.15771e+06	1.03268e+07	134844	353756	206513	165343	314142	471666
Com_4067_neg	N-Acetylmannosamine	C8 H15 N O6	239.101	1.44277e+07	1.787e+07	1.43023e+07	2.23086e+07	2.40654e+07	1.84569e+07	5.13421e+06	1.47685e+07	7.45973e+06	2.23591e+07	2.57344e+07	1.04257e+07	1.38987e+07	1.23914e+07	7.57118e+07	9.69852e+06	2.51829e+07	1.00808e+07	1.40195e+07	1.33723e+07	1.28842e+07	2.46608e+07	9.61015e+06	1.80937e+07	7.74473e+06	1.32209e+07	9.89549e+06	9.21592e+06	1.31168e+07	4.74401e+07	1.13661e+07	3.39041e+06	2.67259e+07	1.17034e+07	1.35195e+07	8.60861e+06	5.52011e+06	2.59344e+07	1.66913e+07	6.68412e+06	9.37137e+06	1.27191e+07	1.96248e+07	5.09186e+06	1.72555e+07	5.93603e+06
Com_34256_neg	Sorbitan monopalmitate	C22 H42 O6	402.299	2.11205e+06	415296	443527	564583	362613	372655	312004	378261	81386.1	500600	1.49253e+06	311013	1.39333e+06	253724	2.23537e+06	1.32928e+06	1.01163e+06	1.00992e+06	1.15845e+06	377298	198455	5.06193e+06	965675	1.26352e+06	158730	1.04453e+06	1.41596e+06	259061	497883	517456	404916	326594	1.22953e+06	435636	1.3119e+06	487068	908066	263762	360901	910775	1.14141e+06	135752	47672.7	959781	140022	3.26147e+06
Com_5801_neg	FAHFA (3:0/18:0)	C21 H40 O4	356.293	4.02609e+06	1.56779e+07	1.13514e+07	5.17205e+06	6.34732e+06	1.28674e+06	4.15349e+06	2.4347e+07	6.69051e+06	1.77126e+06	4.19857e+06	7.6655e+06	4.48693e+06	4.27332e+06	1.76479e+07	4.08059e+07	6.05367e+06	5.93548e+06	2.58563e+07	6.00514e+07	2.64145e+06	5.51756e+06	1.04652e+07	1.0101e+07	2.37153e+06	7.7597e+06	7.26237e+06	3.39863e+06	863337	827437	1.07576e+06	1.59422e+06	2.54351e+06	3.26519e+06	9.40125e+06	3.56067e+06	4.97484e+06	1.29593e+06	9.12065e+06	6.47281e+06	5.04888e+06	8.43286e+06	3.15692e+07	8.87756e+06	2.94902e+06	2.18541e+06
Com_40970_neg	N-(1,3-benzodioxol-5-ylmethyl)-2,3-dihydro-1-benzofuran-6-sulfonamide	C16 H15 N O5 S	333.063	39823.8	75763	431887	149779	92769.4	86497.6	65463.5	75325.3	68187.7	112956	51901	301147	83054.5	30570.6	49407.9	61669.4	196141	62643.5	58164.7	51050.2	65345.4	63762.8	57834.3	65406.4	67353.1	36109.5	84204.7	40545.1	104707	106511	41755	27512.4	79676.5	74376.7	81389.9	39366.5	48968	70822.7	169172	170766	2.18459e+06	48204.1	23868.9	60933.1	54902	43028.2
Com_17941_neg	16-(Hexopyranosyloxy)-7-hydroxy-8,9-epoxypimaran-18-oic acid	C26 H42 O10	514.278	445882	393279	8.47025e+06	854767	1.08028e+06	1.99668e+06	673752	2.02561e+06	1.50122e+06	1.40005e+06	349757	5.34564e+06	1.47627e+06	1.85344e+06	806513	633507	1.18273e+06	3.8117e+06	1.31706e+06	4.37423e+06	610216	1.56446e+06	1.08754e+07	2.26535e+06	1.75618e+06	735732	330686	1.2587e+06	1.02028e+07	1.24696e+07	678798	6.712e+06	401638	8.38614e+06	1.60775e+06	975778	349120	1.12689e+06	1.06505e+06	1.05109e+07	76678.9	1.84743e+06	1.00515e+06	2.04321e+06	1.84868e+06	1.6567e+06
Com_51660_neg	5-(2,4-dichlorobenzyl)-2-mercapto-4,6-dimethylnicotinonitrile	C15 H12 Cl2 N2 S	322.016	60345.1	39964.6	162606	69158.5	342911	91787.1	35747.8	41726.7	1.6346e+06	42051.1	42769.9	75886.3	450001	86651.5	47961.9	30498.6	79271.8	66922.1	67385.5	165322	48857.6	56973.4	37787.7	95053.2	21927.6	51929.2	32424	59482.3	33492.7	35559.4	29549.6	13269.7	38740.4	63565.6	93171.1	20803.6	75321	108538	142153	51450.1	36621.2	61295.1	16583.5	21901.1	28165.6	81750.7
Com_59124_neg	TPP	C12 H19 Cl N4 O7 P2 S	460.012	108401	50461.4	59312.7	48726.9	169343	70554.9	31854.6	88506.1	38650	43311	50206.6	45757.3	69040.3	39166.3	36500.1	26342.6	94653.9	59061.1	51753.7	47891.5	34698.4	30966	32840.8	39435.8	20358.8	18399.2	38535.6	30529.1	37625.2	61084.8	19927.8	16317.6	34687.9	33421.4	27611.5	28047.8	39127.5	51451.5	50981.5	1.14477e+06	26981.4	22815.6	27748.2	19513.3	24859.3	51827.7
Com_16713_neg	2-({1-[(2-nitrophenyl)sulfonyl]-1H-pyrrol-2-yl}methylene)malononitrile	C14 H8 N4 O4 S	328.028	36374.4	90224.1	52822.9	133438	81844.4	77509.7	64810.4	105986	171800	456490	57558.5	68840.1	1.48022e+07	73390.9	67235.3	188296	185392	75674.6	64867.9	80118.7	221151	70820.4	105895	87436.7	65414.2	48112	53650.5	521995	80371.4	108103	51109	41515.3	78130.8	91262.6	96550.7	51311.5	59128.5	83822.1	969070	122319	34937.8	48616	27136.4	40812.2	79950.4	38395.7
Com_4214_neg	D-2-Aminoadipic acid	C6 H11 N O4	161.069	1.08594e+07	1.13124e+07	1.33062e+07	1.93961e+07	9.60797e+06	8.76482e+07	1.33879e+07	1.79809e+07	3.00504e+07	3.03827e+07	2.05114e+07	1.0651e+07	2.69268e+07	1.30874e+07	2.78533e+07	3.06926e+07	1.14613e+07	8.83959e+06	1.19826e+07	1.14281e+07	9.21666e+06	9.53169e+06	2.12865e+07	4.44036e+07	1.02231e+07	4.08529e+06	8.48893e+06	1.21046e+07	2.45414e+07	9.74437e+07	8.95723e+06	4.74756e+06	3.15688e+07	1.13655e+07	6.84638e+06	8.11707e+06	6.22031e+06	1.53363e+07	1.34192e+07	1.62177e+07	8.3496e+06	4.94412e+06	3.2798e+07	6.28098e+06	3.16783e+07	8.87753e+06
Com_4959_neg	FAHFA (5:0/24:1)	C29 H54 O4	466.404	66488.2	1.01994e+08	226361	1.11801e+07	193027	64830.2	1.57145e+07	366552	945765	4.22015e+07	427693	2.13224e+06	5.67636e+07	7.13374e+06	76075.5	815144	1.04358e+07	1.20014e+07	891489	2.34598e+06	1.24908e+07	149026	1.29056e+06	74143.8	1.02779e+07	36289.7	706841	3.61142e+06	46075	590833	4.25829e+06	59381.1	1.01338e+06	3.61039e+06	423016	28891.2	8.22769e+06	74069.3	1.87754e+07	5.53156e+07	219811	161471	28713.6	29716.5	65561.7	376420
Com_33925_neg	2-(2-pyridyl)-2-{2-[4-(trifluoromethoxy)phenyl]hydrazono}acetonitrile	C14 H9 F3 N4 O	306.075	69450.1	207234	78092.5	154457	1.31178e+06	160680	2.44393e+06	1.76124e+06	155461	1.57728e+06	290091	112593	581782	44979.4	218171	77665.4	7.0699e+06	244686	112219	115271	297584	134646	644471	162004	52883	55115.7	121890	69961.1	309363	139195	111753	42487.1	93919.3	92723.9	114381	69005.4	87985.2	112098	199548	125438	58956.9	51385.3	60275.9	60629.5	132493	73928.8
Com_14001_neg	6-phospho-D-glucono-1,5-lactone	C6 H11 O9 P	258.013	106305	91881.6	123633	175924	158954	423039	123240	412022	110480	129334	87773.9	2.68526e+06	169937	414252	123322	95029.7	376331	2.26724e+06	110046	114058	111918	142699	199212	200037	70737.8	85241.3	139745	67418.3	109805	80916.1	72926.9	42564.3	240029	111098	97986.9	58518.6	78710.3	132628	129180	1.93995e+07	84425.1	148652	43436.7	41671	89659.6	539712
Com_62984_neg	(2-anilino-4-methyl-1,3-thiazol-5-yl)(4-methoxyphenyl)methanone	C18 H16 N2 O2 S	324.089	25974.6	56573.1	72156.3	35283.5	27046.7	69437.8	17151.7	27973.2	228897	923936	24269.8	39857.2	322935	74437	21077.8	22779.5	59198.7	127463	48019.4	18877.1	19544.7	38567.9	101483	52241.8	111500	21557.8	25560.3	17865.9	117506	51113.2	50572.9	18607.3	99103.7	25659.9	18937.5	31593	32870.3	39199.5	26684.3	280275	72525.9	122247	18208.3	12879.8	17971.1	57798.5
Com_23544_neg	PG (18:1/18:2)	C42 H77 O10 P	772.528	2.96993e+06	4.00903e+06	461690	773411	2.59005e+06	363378	210265	176855	72997.8	751660	1.62055e+06	288039	262893	389435	631849	6.49081e+06	623188	381712	2.35441e+06	589112	138556	285537	154248	3.03047e+06	545417	1.63693e+06	738057	78357.2	347614	174860	672618	54140.3	4.34008e+06	249634	2.31384e+06	45974.3	856340	276089	367497	699214	4.16903e+06	1.25846e+06	42335.4	48119.4	882620	108558
Com_18207_neg	Methyl beta-D-galactopyranoside	C7 H14 O6	194.08	146334	315906	208609	189268	250891	197837	200485	409557	479453	204872	192517	135392	235474	8.04481e+06	261710	841957	227623	181917	230503	203733	419209	630204	514951	341817	175085	227784	228480	299260	161686	231030	157975	187067	2.04249e+06	138930	285743	178113	159889	593336	298996	262203	358086	175628	158407	154016	169423	428139
Com_39143_neg	Cinnamyl alcohol	C9 H10 O	134.074	61264.6	90492	59781.6	86789.5	109301	69209.6	88101.4	111206	76741	109386	68670.4	129903	83031.6	33208.8	235961	50282.5	135074	440637	69255.1	106948	56273.5	86269.6	50504.2	77886.5	39280.6	39372.9	54939.6	43439.1	53234.3	61240.8	45602.1	36519.6	60767.4	79739.3	117206	38521.7	54993.5	77089.6	404900	3.43218e+06	57444.2	39445.6	47924	48462.1	65745.1	52841.5
Com_34480_neg	Dactylorhin E	C27 H40 O16	620.239	181942	1.89355e+06	584769	81067.9	2.41581e+06	478066	300282	3.90653e+06	160417	1.22756e+06	249025	238634	141726	124665	342917	181650	170490	213290	594644	80541.3	269825	175000	102969	308396	63761.4	158518	219383	77437.3	469580	470072	181386	357499	97093.3	312192	374883	405702	194705	823599	111722	384879	1.6149e+06	252698	331550	255230	713824	210098
Com_7826_neg	Nonadecanoic acid	C19 H38 O2	298.288	1.02413e+06	3.59996e+07	7.91994e+06	3.67645e+06	1.1191e+07	4.17495e+06	2.75645e+07	6.05121e+06	2.12159e+06	1.41638e+07	390075	1.9881e+06	3.70789e+07	4.35293e+06	4.55217e+06	366621	3.90882e+06	1.49375e+07	1.491e+06	6.46894e+06	855377	4.97708e+07	7.7768e+06	1.51979e+06	1.05824e+07	364982	1.64417e+06	2.77849e+06	3.01122e+07	2.09075e+07	1.52578e+07	912250	1.54024e+06	1.80646e+06	1.22581e+06	434386	6.51648e+06	214841	2.59235e+06	1.29176e+07	4.42098e+06	1.28998e+07	152026	3.8929e+06	360887	2.21645e+06
Com_50746_neg	1a,1b-Dihomo prostaglandin F2α	C22 H38 O5	418.248	38024.3	73448.2	58229	57739.8	72842.9	45594.6	47915	95897.1	89704.9	96363	39796.7	70834.4	64352.9	27684	42202.6	30993.5	141231	48131.5	42290.7	41268	55944.1	42915.7	45411.7	45043.3	35848.8	31278	44471.5	56447.7	58874.3	83582.7	35035.8	40016.7	42135.3	54137.5	65786.6	28692.8	43934.4	48201.4	54699.3	79415.9	23239.8	31626.6	1.0589e+06	34004.8	60143.2	34856.1
Com_33313_neg	LPA 18:3	C21 H37 O7 P	432.229	1.0544e+06	1.92595e+06	1.66957e+06	2.03035e+06	2.02044e+06	967733	1.31373e+06	2.10252e+06	1.8285e+06	2.05254e+06	191913	1.17859e+06	1.3938e+06	2.14105e+06	2.11138e+06	439045	2.03086e+06	2.36575e+06	1.9782e+06	2.12088e+06	1.52161e+06	1.18345e+06	2.55991e+06	156667	941948	132003	1.88647e+06	1.69364e+06	2.1439e+06	1.79753e+06	2.57347e+06	2.35958e+06	2.03053e+06	987577	2.0493e+06	1.1824e+06	2.96815e+06	1.35844e+06	2.70442e+06	1.48738e+06	295270	1.40543e+06	812551	1.95901e+06	962162	1.35904e+06
Com_29732_neg	19(R)-hydroxy Prostaglandin A2	C20 H30 O5	332.2	115223	805638	905483	258424	356458	678521	162004	377022	1.21214e+06	423834	410282	980550	203617	767985	305854	621346	344699	720008	535382	583409	272748	292585	253345	525874	161254	583547	1.50475e+06	107515	653328	458456	101922	430917	114061	374719	325690	234171	335181	715921	698727	5.80871e+06	190087	1.23751e+06	381136	767685	163886	935336
Com_50527_neg	8,8'-dicarboxy-1,1'-binaphthalene	C22 H14 O4	342.093	287586	71751.8	136825	113267	446927	113427	50432	465938	50941.8	103271	166363	128742	128209	100567	50734.5	211399	250294	140646	803280	232155	111716	904765	66324.6	363484	25603	44504.4	705007	664810	181880	117254	28330.6	20282.5	91225.6	194640	557134	942008	190903	2.513e+06	268319	391035	97947.1	92588.8	102944	174736	374909	120677
Com_48567_neg	L-Ascorbate	C6 H8 O6	176.032	200090	338587	302789	549013	274478	460963	192805	315293	285480	423069	377775	273336	349413	143602	243521	353999	602751	264198	263707	195548	407301	416707	223123	470237	162718	660365	168543	175907	214828	186367	205774	265055	696448	458019	264633	306396	242522	597963	293602	545672	268900	169566	256191	181881	186378	301901
Com_25964_neg	L-Cysteic acid	C3 H7 N O5 S	169.005	108552	560936	279854	820241	748882	680845	1.31638e+06	427495	6.76651e+06	731081	208894	522079	1.09651e+06	379889	651865	792574	922518	697001	1.17192e+06	391732	231988	301029	742285	3.43515e+06	144950	308467	378940	409768	2.93307e+06	302559	258791	144493	1.88848e+06	2.44992e+06	271811	262620	487272	613980	823601	733766	407890	389944	172335	232949	480888	6.21375e+06
Com_13685_neg	FAHFA (16:1/17:2)	C33 H58 O4	518.432	465997	3.43408e+06	1.88202e+06	633953	3.99643e+06	1.94656e+06	1.42857e+06	274319	303763	1.66889e+06	238587	2.82478e+06	3.99834e+06	1.88724e+06	530376	3.11757e+06	511870	3.53473e+06	2.32822e+06	1.46095e+06	970612	1.20644e+06	8.90718e+06	1.33662e+06	2.31282e+06	97028.3	1.79479e+06	846454	4.93399e+06	3.3182e+06	998826	1.00583e+07	610528	1.80626e+06	2.58923e+06	2.27045e+06	2.60907e+06	172279	707197	2.87739e+06	3.12443e+06	7.9318e+06	1.32455e+06	597304	452095	1.2333e+07
Com_43092_neg	N1-(6-methyl-4-oxo-3,4-dihydroquinazolin-2-yl)-4-nitrobenzamide	C16 H12 N4 O4	324.089	21704.6	47090.5	49084.7	46739.3	109210	72385.3	92263.2	83541.5	39295.6	76696.3	65748.8	56266	43958.3	29566.1	53037.2	51697.1	136146	149606	39087.2	44059.8	26380.2	77353.5	49649.7	254819	25673.4	32473.6	57813.5	28448.8	66852.9	69371.2	24281.9	15716.3	125871	136879	35852.9	26982.6	19514.4	65198.5	109983	2.79607e+06	82439.2	46753.9	64863.4	124103	31900.3	29808.5
Com_15836_neg	Lipoic acid	C8 H14 O2 S2	206.043	3.54261e+06	1.3441e+07	7.7327e+06	6.52666e+06	1.16747e+07	2.29705e+06	4.09015e+06	8.06629e+06	4.55994e+06	3.95235e+06	1.44284e+07	4.38498e+06	5.06026e+06	5.63835e+06	4.01562e+06	7.19464e+06	2.51862e+07	7.30803e+06	5.28077e+06	6.34364e+06	6.54318e+06	5.83363e+06	3.57582e+06	1.59605e+07	4.34607e+06	4.30727e+06	1.11104e+07	5.44234e+06	3.41687e+06	4.96405e+06	7.846e+06	912870	5.03755e+06	5.43935e+06	4.56918e+06	3.6884e+06	3.70122e+06	6.5591e+06	3.45518e+06	1.29018e+07	4.0038e+06	3.32703e+06	2.78447e+06	2.66897e+06	9.32779e+06	4.61541e+06
Com_7750_neg	PE (18:2/18:3)	C41 H72 N O8 P	737.502	623411	1.92109e+06	4.84083e+07	3.07692e+06	1.43028e+06	2.50038e+06	37385.4	78514	29593.4	43184	74253.3	41568.4	58801.8	1.37363e+06	170295	7.74982e+06	1.14645e+06	641453	616607	65534.7	288073	1.106e+06	61086.2	1.13526e+07	27886.1	120044	1.42682e+06	52980.8	35524.5	105559	40237.8	25226.9	4.11316e+06	215928	1.3605e+06	19822.8	140192	40025.9	184569	1.17054e+06	926366	602378	19110.8	21634.2	140585	59014.1
Com_152_neg	5,7-Dihydroxy-2-(3-hydroxy-4-methoxyphenyl)chroman-4-one	C16 H14 O6	302.079	1.47278e+08	2.89478e+07	6.51266e+06	1.32481e+06	1.01562e+08	4.80014e+07	1.03454e+06	1.49217e+07	1.87526e+06	2.36651e+06	560514	1.15929e+07	1.02257e+06	862807	815022	3.33339e+09	5.06394e+07	3.92008e+06	1.20061e+06	1.96526e+06	1.83747e+06	1.6317e+06	1.05271e+06	2.82412e+06	1.72979e+06	2.62696e+06	4.90057e+06	1.03542e+06	1.28557e+06	2.18435e+07	5.72488e+06	632836	8.78498e+07	4.0406e+06	2.05037e+06	490794	1.01198e+06	1.8395e+07	1.66057e+06	5.32358e+07	2.86776e+07	2.72113e+06	279077	3.18031e+06	1.58285e+07	1.05943e+07
Com_2182_neg	2-Ketohexanoic acid	C6 H10 O3	130.063	2.9445e+07	1.51984e+08	5.17241e+07	1.03484e+07	1.6504e+07	2.89374e+07	1.57055e+07	5.58749e+06	8.71419e+06	2.6731e+07	4.85001e+06	5.29432e+06	3.75122e+07	2.15999e+07	4.22205e+06	6.34412e+06	8.37392e+06	2.06325e+07	1.29709e+07	3.8238e+06	1.58123e+07	1.67967e+07	1.70049e+07	3.62389e+07	1.73401e+07	2.9398e+06	6.86994e+06	1.86372e+07	1.83217e+08	4.12272e+07	1.83618e+07	1.92483e+07	1.04805e+07	1.03178e+07	5.49711e+06	1.005e+07	2.18212e+07	3.2659e+07	4.83251e+06	6.09035e+06	1.53811e+07	1.72441e+07	2.72798e+06	9.3543e+06	4.54082e+06	8.14045e+07
Com_12456_neg	Gibberellin A4	C19 H24 O5	332.163	430794	364638	623419	1.8797e+06	1.04583e+06	950373	5.58885e+06	623494	1.12942e+07	1.37875e+06	1.2183e+06	929525	2.11247e+06	1.03813e+06	1.78712e+07	1.23732e+06	1.33406e+06	3.50013e+06	2.1426e+06	759650	2.23214e+06	798600	1.49659e+07	2.22548e+06	1.27211e+06	251255	1.12543e+06	1.06834e+06	558677	1.58543e+06	599120	248190	276976	666763	1.80979e+06	240209	388980	279488	2.31971e+06	1.25969e+06	133164	980942	210232	465109	4.69439e+06	1.01956e+06
Com_2665_neg	MGDG (2:0/18:0)	C29 H54 O10	608.379	3.19523e+06	9.59132e+06	4.70647e+06	8.54995e+06	4.77248e+07	2.3673e+06	1.88715e+06	2.7856e+07	733722	1.89299e+06	3.08796e+06	978867	2.78794e+07	3.31111e+06	5.81064e+06	5.44758e+06	1.13337e+07	2.08173e+06	7.3648e+06	1.00307e+07	5.72216e+06	2.85907e+06	560662	2.3219e+06	865694	418676	1.13935e+06	659141	263367	844191	3.55385e+06	199536	1.76384e+06	328537	1.35011e+07	5.32571e+06	1.96376e+07	892358	2.67405e+06	2.81574e+06	3.4947e+06	1.19776e+08	471605	358540	5.10255e+06	9.73749e+06
Com_30486_neg	Valproic acid	C8 H16 O2	144.115	728613	784764	865863	1.5993e+06	963897	1.18117e+06	362545	1.17498e+06	1.76613e+06	706659	810052	617535	853669	2.26188e+06	1.25578e+06	360514	1.07657e+06	1.34011e+06	1.56881e+06	779143	1.09935e+06	894392	2.42323e+06	696369	819791	575070	948116	2.05211e+06	900639	1.01243e+06	2.92667e+06	2.77529e+06	487650	633573	1.22591e+06	969995	1.04027e+06	1.73474e+06	1.64851e+06	951997	438368	872236	2.34456e+06	2.52844e+06	550056	680905
Com_42457_neg	4-benzyl-N-(3,5-dichlorophenyl)-1,4-diazepane-1-carboxamide	C19 H21 Cl2 N3 O	377.106	55002	158134	183503	116431	113372	86455.3	307027	95320.2	124202	207761	90932.7	230663	362841	43760.4	129561	368742	234965	95922	138592	91892	102973	79788.7	69819.2	78435.6	186412	29418.7	62238.1	81657.3	93458.8	334692	127686	139694	80535.1	1.1298e+06	64191	61584.7	49343.5	74783.6	121308	100220	487408	54620.8	36279	40801	154638	53766.7
Com_527_neg	N-Isovalerylglycine	C7 H13 N O3	159.09	5.63365e+06	9.79049e+06	3.43372e+07	2.69129e+06	3.59651e+07	5.2813e+06	1.95121e+08	6.05066e+06	2.51811e+07	8.56085e+06	3.4295e+06	2.33794e+08	4.12202e+06	2.28858e+08	4.48395e+07	8.50431e+06	1.62026e+07	4.3023e+08	1.60032e+07	2.14256e+08	2.95669e+08	8.78574e+07	5.3133e+08	9.32753e+07	1.94992e+06	1.4344e+06	3.67729e+06	6.66216e+06	2.41995e+07	1.45327e+07	3.04979e+06	2.65151e+07	4.98097e+06	1.16231e+09	1.34231e+07	2.57344e+06	6.25888e+06	1.82624e+07	8.01651e+06	1.91939e+07	1.74121e+07	1.41117e+07	6.25535e+06	3.93137e+06	8.14925e+06	7.34942e+07
Com_32638_neg	Phellamurin	C26 H30 O11	564.18	80375	84704	88069.8	110984	102476	85225.8	128234	114985	110133	5.00986e+06	67487.6	188646	293735	69850.3	332613	48364.5	158664	111958	134554	72651.1	105699	61838	189237	96133.7	268729	40918.2	53566.4	54683.4	107061	718354	252615	36825.5	56163.4	80580.7	68562	54231.4	45737.7	64464.6	171497	236822	45513	54983.2	40263	42743	70459.6	45091.7
Com_1551_neg	N-benzyl-N-methyl-N'-phenylurea	C15 H16 N2 O	240.128	1.27497e+07	3.05435e+07	1.26236e+07	9.14689e+06	1.62897e+07	3.57139e+07	308831	7.78174e+06	1.4426e+07	3.82533e+07	8.95165e+06	1.02533e+07	984886	9.33684e+06	4.36984e+07	2.85425e+07	2.74017e+06	2.99052e+07	1.9943e+07	4.36123e+07	1.25615e+06	1.02253e+07	1.0235e+08	1.1793e+07	443336	2.70191e+07	2.5146e+07	2.07946e+06	7.10506e+07	3.70667e+07	664997	5.60803e+07	2.68008e+06	3.86703e+07	5.90646e+07	5.85136e+07	5.85738e+07	2.85945e+07	1.30396e+07	4.8868e+07	1.76603e+07	5.44073e+07	1.87284e+08	3.12649e+07	1.27544e+07	3.53015e+07
Com_56080_neg	FAHFA (15:0/22:0)	C37 H72 O4	580.544	161278	158207	120347	213080	128018	116978	90337.3	105505	83293.4	114675	87182	85580.9	125217	72284.9	96645.4	114915	161183	94593.5	100571	91241.2	92944.5	1.56751e+06	100233	203877	76145.8	81158.1	97123.1	76165.5	111827	137721	109031	73737.4	126441	137072	99706.9	54651.1	88489.9	114482	98020	193268	88383.3	171362	58547.3	59201.5	76675.2	110895
Com_18648_neg	PE (18:1e/18:2)	C41 H78 N O7 P	727.541	626039	2.17008e+06	7.01418e+06	1.44424e+06	760540	1.20648e+06	171890	544846	138022	2.47111e+06	218886	266907	1.42688e+06	612289	1.33871e+06	4.32433e+06	700210	2.96542e+06	1.66715e+06	940064	262715	725522	4.78446e+06	2.9717e+06	132609	248719	2.96232e+06	211858	325992	700952	408614	162535	2.40318e+06	563130	2.10382e+06	71433.9	1.13309e+07	345286	425682	9.85457e+06	5.16984e+06	4.70109e+06	310755	55171.8	1.71298e+06	1.01871e+06
Com_699_neg	FAHFA (2:0/24:4)	C26 H42 O4	418.309	1.79879e+07	1.40081e+08	4.66302e+07	1.96026e+08	3.17156e+07	8.27188e+06	1.57092e+08	5.77729e+07	9.70636e+07	4.39939e+07	6.6841e+06	6.25718e+06	7.85585e+08	4.4821e+07	1.52132e+08	6.55106e+06	1.05264e+08	1.1165e+08	2.39519e+07	5.06621e+07	1.14032e+08	7.03401e+06	6.456e+06	1.32549e+07	1.60999e+07	2.20812e+06	7.7898e+06	1.56218e+07	3.95941e+07	6.40763e+08	6.64743e+07	1.67518e+07	8.52062e+06	1.09502e+08	1.38642e+07	6.44324e+06	6.4345e+07	2.13516e+07	1.42103e+08	2.87713e+07	5.01862e+06	5.73573e+07	2.17007e+06	4.50941e+06	9.58723e+06	9.50738e+06
Com_53990_neg	Cystine	C6 H12 N2 O4 S2	240.023	210458	178532	148958	248436	258746	238170	110062	132377	92966.2	129017	261607	139546	136398	75448.3	103435	126700	270874	191204	147639	146240	117747	251049	131051	196487	74392.9	262627	106112	94027	145868	108244	61996	47025.3	353695	168246	180784	67345.3	99533.3	224624	194139	164559	1.09509e+06	72774.3	46574.2	62259.4	87576.1	117030
Com_15654_neg	Xanthorhamnin	C34 H42 O20	770.231	33603.9	146837	46673	109435	71172.9	67886.6	99817.5	149602	217509	81585.1	37835.2	72472	127192	53380.5	44156.1	44169.2	331042	85313.6	42176.8	85938.2	129733	170554	48955.7	126981	96318.2	60797.9	45662	62703.9	66495.5	588905	66413.3	28622.6	45615.6	1.7285e+07	114117	46486	95175.6	67472.3	160815	105591	1.14676e+07	40750.5	29322.9	49114.8	146983	36217.7
Com_15162_neg	6,8-di(tert-butyl)-4-oxo-4H-chromene-2-carboxylic acid	C18 H22 O4	302.153	30898.1	50880.8	104794	63822	65253.5	68521.1	1.08237e+07	57520.7	6.70809e+06	58045.7	46922.8	113121	151286	19059.1	43079.6	286724	137895	2.15698e+06	34936.5	82162.2	69965.3	58471.9	1.51808e+07	41802.8	40176	22762.2	60136.8	38021.7	49223.8	90091.6	63461.9	17861.1	39846.8	81607.1	52688.1	34260.8	40016	49766.7	124650	123602	28091.8	25524.8	16293.7	52753.9	39152.1	28093
Com_21509_neg	3-(4,5-diphenyl-1H-imidazol-2-yl)pyridine	C20 H15 N3	594.254	173309	2.55294e+06	508726	102742	759425	541210	273788	173323	1.31193e+06	1.88088e+06	363222	1.53872e+06	653022	327915	760845	72953.5	1.13402e+06	518436	621298	134645	134509	1.55936e+06	1.08435e+06	701785	304470	986948	415790	870464	2.05678e+06	2.40814e+06	467885	1.11549e+06	114702	1.03789e+06	1.3686e+06	814053	111343	461056	3.20518e+06	793459	173761	1.02895e+06	5.68588e+06	1.22774e+06	366040	297238
Com_38717_neg	N-(1,3-benzodioxol-5-yl)-7-chloroquinolin-4-amine	C16 H11 Cl N2 O2	298.049	84606.9	226421	271112	132041	210753	1.46878e+06	328501	356995	199831	331555	189531	730266	415730	153723	151343	281399	471967	312593	210853	122199	592687	408867	170130	146166	182839	402716	355603	396017	1.06233e+06	197814	164252	106866	90034.2	128282	281687	326112	880714	466500	325647	165676	87240.2	179106	1.62488e+06	2.26796e+06	432198	393818
Com_37890_neg	FAHFA (2:0/26:2)	C28 H50 O4	450.372	64062.1	3.71964e+06	71098.5	6.1978e+06	77414.2	50745.6	1.14644e+06	1.18695e+06	59332.8	445490	35012.8	323298	2.96798e+06	382301	108461	53045.7	1.15682e+06	273954	1.01039e+06	627346	1.69607e+06	46546.1	278041	59844.5	260462	35158.1	99333.7	102168	38628	116893	1.10698e+06	44760.2	94063.9	122375	231917	23522.5	2.08649e+06	45892.9	1.35025e+06	1.82172e+06	33168.7	83389	21831.1	22754.2	36975.7	180633
Com_776_neg	D-Threose	C4 H8 O4	120.043	1.12026e+08	4.7848e+08	5.68866e+08	1.20435e+09	3.80959e+08	1.63713e+08	3.73148e+08	2.42345e+08	1.20789e+08	1.15241e+08	2.93551e+08	1.79914e+08	5.57195e+08	1.30586e+08	2.1793e+08	2.1557e+08	5.91796e+08	2.4432e+08	5.14801e+08	1.85757e+08	5.09915e+08	2.84175e+08	2.10103e+08	4.25905e+08	2.41562e+08	9.33915e+07	4.71024e+08	3.60564e+08	2.59083e+08	1.35499e+08	1.91588e+08	1.30683e+08	1.27644e+08	5.2368e+08	2.92475e+08	1.72793e+08	5.70519e+08	3.58595e+08	2.3877e+08	3.85219e+08	6.24949e+07	2.1521e+08	1.7708e+08	3.20635e+08	3.79314e+08	3.96636e+08
Com_28275_neg	Sphinganine	C18 H39 N O2	301.299	6.16298e+06	524176	414577	1.6806e+06	1.09829e+06	616899	4.24223e+06	552648	580503	606495	1.33118e+06	1.2201e+06	1.9282e+06	1.94488e+06	969643	2.36626e+06	1.16963e+06	633546	1.28779e+06	3.39239e+06	873235	697177	2.73392e+06	3.77362e+06	3.99033e+06	595506	3.40862e+06	1.89965e+06	375215	433274	1.15598e+06	864760	2.55763e+06	646550	1.66081e+06	1.74541e+06	2.43563e+06	272166	1.48838e+06	1.56388e+06	1.0605e+06	3.51544e+06	154881	383464	2.18595e+06	2.85432e+06
Com_21259_neg	ATP	C10 H16 N5 O13 P3	506.993	345520	351026	323300	1.04141e+06	329940	417729	353097	328316	196487	186469	1.90618e+06	599307	676730	612768	933642	1.2941e+06	887977	496612	572458	374404	506338	244770	291036	1.37719e+07	292104	243483	886609	1.93928e+06	738771	250400	104118	230797	373796	908582	984179	2.01872e+06	541865	2.157e+06	479796	490514	332749	132786	188726	240385	541296	1.14298e+06
Com_12942_neg	6-methylimidazo[2,1-b][1,3]thiazole-5-carbohydrazide	C7 H8 N4 O S	196.041	379133	1.61132e+06	1.17983e+06	2.12034e+06	1.60897e+06	3.5787e+06	2.41304e+06	2.67801e+06	3.43938e+06	3.84548e+06	2.41726e+06	6.39433e+06	5.7689e+06	1.5466e+06	1.62842e+06	627185	3.90039e+06	3.88413e+06	1.83918e+06	1.50357e+06	2.14409e+06	1.64484e+06	7.49905e+06	2.03678e+06	6.49395e+06	630610	2.14259e+06	2.55902e+06	2.80773e+06	2.027e+06	1.2286e+06	1.53116e+06	2.76864e+06	886022	2.646e+06	999462	1.5862e+06	1.26609e+06	6.4054e+06	2.18488e+07	624401	973855	625285	739332	1.48015e+06	1.19571e+06
Com_10378_neg	(+/-)19(20)-DiHDPA	C22 H34 O4	362.246	1.54366e+07	1.51791e+06	1.94125e+06	1.46209e+06	1.59281e+06	1.86383e+06	1.07196e+06	3.67172e+06	4.17824e+06	2.38578e+06	782230	1.27332e+06	8.61832e+06	3.48016e+06	4.41017e+06	570339	1.8083e+06	3.03e+07	1.08903e+07	1.64658e+07	7.52768e+06	3.98875e+06	4.50774e+06	659046	3.88735e+06	758206	2.31593e+06	1.8748e+07	1.27519e+06	4.71688e+06	4.30775e+06	5.36981e+06	210368	1.68624e+06	3.69488e+06	1.78611e+06	1.3819e+06	876515	6.53208e+06	2.41256e+06	1.03871e+06	2.06592e+06	3.27971e+06	3.60321e+06	1.17169e+06	1.60022e+06
Com_49870_neg	N6-Methyladenine	C6 H7 N5	149.071	940474	1.4381e+06	1.34282e+06	1.50413e+06	874760	1.44506e+06	391422	827219	960936	760189	171185	667630	1.64199e+06	189765	807236	529381	280173	941331	1.55611e+06	600745	1.04728e+06	381799	410270	367128	318553	112764	777505	754365	156565	2.04918e+06	89521.4	33672.7	99164.9	1.13214e+06	615045	413664	801405	796269	339081	1.27281e+06	112431	552296	573443	210064	803501	516175
Com_2282_neg	Nonanoic acid	C9 H18 O2	158.131	3.42322e+07	4.23588e+07	3.32202e+07	4.98132e+07	3.72377e+07	4.6364e+07	2.09442e+07	2.7092e+07	3.03561e+07	3.20585e+07	3.46605e+07	2.68279e+07	1.00978e+08	1.73415e+07	2.05082e+07	2.36605e+07	6.36368e+07	3.34751e+07	3.26413e+07	2.6821e+07	1.02946e+08	3.37116e+07	2.61061e+07	3.54708e+07	2.27042e+07	2.45989e+07	2.2998e+07	1.294e+08	2.30029e+07	3.04673e+07	1.95591e+07	1.6185e+07	2.73802e+07	3.71538e+07	2.15105e+07	1.95608e+07	4.66492e+07	4.48119e+07	2.97401e+07	2.94039e+07	1.9971e+07	1.77809e+07	1.63556e+07	2.1998e+07	2.0391e+07	2.38393e+07
Com_10072_neg	Phloroglucinol	C6 H6 O3	126.032	888281	1.26066e+06	1.25062e+06	1.5684e+06	1.18223e+06	1.25802e+06	831677	1.53733e+06	973871	1.12078e+06	2.01486e+06	993106	1.14964e+06	566679	965634	1.58151e+06	2.06005e+06	1.21422e+06	1.09413e+06	899299	823253	1.60227e+06	1.00279e+06	4.15988e+07	593514	2.32096e+06	2.08215e+06	881782	1.05222e+06	1.32436e+06	555911	488369	1.14741e+06	2.09566e+06	2.92161e+06	932531	897721	1.77995e+06	1.22366e+06	2.10953e+06	583647	766719	803790	763815	920361	902978
Com_22390_neg	Thromboxane B3	C20 H32 O6	368.221	449211	6.16115e+06	1.29146e+06	2.3747e+06	5.1003e+06	7.16002e+06	5.31263e+06	8.28824e+06	7.19229e+06	7.81783e+06	947194	3.40551e+06	7.32912e+06	1.66359e+06	2.50323e+06	1.3801e+06	7.85747e+06	2.37825e+06	2.17024e+06	2.89125e+06	4.95325e+06	3.42343e+06	3.3191e+06	5.26064e+06	2.26219e+06	757385	1.44668e+06	2.58518e+06	6.01508e+06	7.98277e+06	1.39897e+06	1.36632e+06	557246	6.69657e+06	3.99388e+06	1.55347e+06	3.72469e+06	1.59593e+06	2.96054e+06	2.34686e+06	936601	4.30262e+06	1.43687e+06	1.09078e+06	2.65768e+06	1.2309e+06
Com_5726_neg	Lignoceric Acid	C24 H48 O2	368.366	1.17328e+07	2.1119e+07	4.57504e+06	2.99064e+07	5.17491e+06	2.79378e+06	1.17181e+07	8.94165e+06	1.84257e+06	5.64116e+06	6.30649e+06	2.87273e+07	5.60028e+06	1.00612e+07	1.06413e+07	8.90645e+06	1.01952e+07	4.08174e+06	9.03699e+06	1.33427e+07	7.50217e+06	2.93516e+06	5.44725e+06	8.85813e+06	8.2615e+06	1.67946e+06	5.88914e+06	2.0156e+06	1.68348e+06	6.97506e+06	1.16805e+07	859687	1.1772e+07	2.07261e+06	7.42113e+06	974053	1.75309e+06	2.16883e+06	4.75295e+06	9.26769e+06	2.79839e+06	4.71625e+07	698987	1.16108e+06	5.25149e+06	3.26532e+07
Com_15328_neg	Dl-Lanthionine	C6 H12 N2 O4 S	208.052	49252.1	95500.1	42060.9	67832.1	82909.2	85026.6	49092.4	71345.9	69111.2	205186	45538.6	79766.8	81284.9	25632.2	49667.6	163798	119797	2.12236e+06	45161.1	41914.6	53258.7	41869.5	45633.7	52272.2	43169.8	37628.2	38922.6	35383	514086	91024.7	40040	27754.8	67966.1	1.14521e+06	314854	40597.8	34643.9	248340	75166.1	1.70414e+07	32497.1	31064	32533.9	37489	48828.3	252417
Com_9165_neg	PE (18:1/18:2)	C41 H76 N O8 P	741.534	1.61636e+06	9.55373e+06	2.65372e+07	2.59335e+06	4.62948e+06	178771	434697	650353	124616	611716	1.5362e+06	828112	1.94549e+06	1.25515e+06	2.00565e+06	2.66992e+07	2.23359e+06	903491	3.70926e+06	460052	576092	1.6091e+06	555418	3.37016e+06	437889	336938	3.88463e+06	549524	204988	613890	373183	35907.8	9.62043e+06	891618	5.25182e+06	82910.8	886278	118314	1.05276e+06	5.12236e+06	7.29535e+06	1.91555e+06	28078.4	31914.5	1.23516e+06	150936
Com_6768_neg	FAHFA (3:0/16:0)	C19 H36 O4	328.262	1.99429e+06	5.51231e+07	501215	1.9181e+06	362892	249855	7.67961e+06	5.44863e+06	4.98962e+06	1.23863e+07	293449	5.0639e+06	3.03629e+07	282429	178646	174833	4.96978e+06	314798	6.48019e+06	3.65775e+06	1.33765e+07	195156	395867	1.55392e+06	1.05436e+06	112043	457765	1.57307e+06	217977	1.16997e+06	8.73263e+06	2.64622e+07	408185	515985	235556	338993	5.03841e+06	88745.4	1.78441e+07	1.67998e+07	316700	851949	73358.2	105958	721900	1.1436e+06
Com_42301_neg	5-amino-1-(4-chlorobenzyl)-1H-1,2,3-triazole-4-carboxamide	C10 H10 Cl N5 O	252.064	46568.6	95326.2	61144.1	121544	224270	64626.9	733175	753885	139087	601019	68913.3	104229	199015	49330.1	225586	137111	1.88641e+06	139009	110398	112341	275160	208992	621683	108700	1.82747e+06	24550.5	149921	509652	304175	156958	106709	62333.9	55542.6	75539.7	311443	36877.6	116483	117945	345863	170199	44260.7	48322.5	100978	98183.8	345070	67176
Com_17594_neg	FAHFA (16:0/3:0)	C19 H36 O4	328.263	4.43586e+06	2.2096e+06	2.2389e+06	3.17319e+06	2.94976e+06	1.4177e+06	2.53147e+06	1.4942e+06	1.65593e+06	1.41094e+06	2.64763e+06	1.48753e+06	3.54725e+06	1.63621e+06	1.23832e+06	1.78294e+06	1.60424e+06	2.91418e+06	1.94107e+06	2.66099e+06	1.74447e+06	1.85724e+06	853792	4.79894e+06	2.6129e+06	867840	2.81422e+06	1.6458e+06	631024	911651	776428	1.1016e+06	2.80238e+06	3.59751e+06	1.60277e+06	2.16776e+06	1.67452e+06	917209	1.71145e+06	1.66645e+06	1.87152e+06	2.05834e+06	7.83031e+06	1.459e+06	3.24917e+06	488744
Com_37918_neg	NSI-189	C22 H30 N4 O	366.241	3.19201e+06	403563	469336	471861	983885	361170	1.7956e+06	268825	439642	197320	992175	692775	335554	843033	182345	899446	268454	1.68017e+06	425629	1.38273e+06	395357	645306	295258	3.16067e+06	2.26345e+06	2.03404e+06	2.16472e+06	572042	252784	206474	306622	515596	1.36508e+06	2.63899e+06	448658	2.03798e+06	599744	165167	500229	530599	1.17448e+06	1.32925e+06	74738.1	594337	3.03241e+06	343954
Com_15211_neg	Protectin D1	C22 H32 O4	360.231	1.75972e+07	2.42294e+06	2.06608e+06	461848	1.08663e+06	892431	1.13975e+06	2.73456e+06	2.40427e+06	2.25193e+06	8.42403e+06	932165	1.92607e+06	2.27431e+06	1.92255e+06	6.73163e+06	1.04184e+06	1.24742e+07	6.08894e+06	1.09713e+06	5.76123e+06	4.18713e+06	2.41455e+06	1.06832e+06	1.90676e+06	6.86392e+06	3.81163e+06	1.72796e+06	2.36646e+06	2.37812e+06	2.61715e+06	4.23011e+06	2.46984e+06	1.27025e+06	2.59885e+06	1.64675e+06	1.32031e+06	5.91064e+06	5.24488e+06	1.75651e+06	5.07219e+06	1.06943e+06	1.99257e+06	1.20257e+06	701078	835669
Com_56460_neg	N4-(5-chloro-4-methoxy-3-thienyl)-2,6-dimethylmorpholine-4-carboxamide	C12 H17 Cl N2 O3 S	304.063	24756.3	38766.5	39619	45110.1	57380.4	81698.4	29338.7	39303.6	51747.5	132608	29310.3	48269.5	48849.9	29343.9	54407.4	36537.2	86666.6	146122	31029.4	24349.1	42570.2	29639.3	67796	83418.7	70012.8	20344.1	129463	35465.5	37638	36991.7	16426	16793.1	65504.1	41222.3	28223.8	23026.7	23245.9	30390.5	85900.7	1.35097e+06	19459.1	37049.6	17702.4	15191.1	51090.8	32788
Com_18583_neg	N-Phenyl-5-(4-(trifluoromethyl)phenyl)oxazol-2-amine	C16 H11 F3 N2 O	304.08	865553	3.67426e+06	1.7847e+06	2.05106e+06	8.28519e+06	2.01122e+06	4.16924e+06	1.12382e+07	2.74351e+06	5.18215e+06	1.30847e+06	2.4064e+06	4.81192e+06	1.72048e+06	583254	450410	1.24767e+07	3.77229e+06	3.23824e+06	2.71658e+06	2.35855e+06	1.87484e+06	5.06656e+06	2.62743e+06	1.58537e+06	409736	6.50162e+06	2.96055e+06	7.77766e+06	6.42715e+06	4.56092e+06	1.10446e+06	595287	3.34646e+06	1.79929e+06	1.64307e+06	4.07697e+06	2.40346e+06	2.57831e+06	1.73844e+06	1.85436e+06	1.68661e+06	3.14966e+06	2.09127e+06	3.35497e+06	1.28622e+06
Com_1570_neg	FAHFA (2:0/22:0)	C24 H46 O4	398.341	446523	1.65497e+08	2.19421e+06	3.74903e+07	1.43887e+06	880276	4.80416e+07	1.57157e+07	1.02005e+07	1.31492e+07	646764	1.13855e+07	3.22364e+08	6.4983e+06	1.33772e+07	3.87065e+06	3.80979e+07	9.65104e+06	5.22344e+07	3.03015e+07	1.37737e+08	1.68233e+06	7.30969e+06	1.36059e+06	5.56187e+06	280531	7.88031e+06	2.88872e+06	401474	1.54752e+06	1.30065e+07	1.18958e+06	2.59126e+06	5.5323e+06	5.34902e+06	259547	1.97539e+07	421992	5.70923e+07	8.73796e+07	898218	3.03539e+06	225646	1.21438e+06	988141	5.03689e+06
Com_15177_neg	3-Anisic acid	C8 H8 O3	152.048	3.28892e+06	4.53948e+06	3.29162e+06	4.8033e+06	3.54369e+06	5.03838e+06	2.96778e+06	3.30141e+06	3.08804e+06	3.2348e+06	6.19441e+06	2.72187e+06	3.00664e+06	2.00186e+06	2.70521e+06	3.73432e+06	7.93922e+06	4.58543e+06	3.15867e+06	2.7804e+06	2.65931e+06	3.05801e+06	2.72439e+06	5.50552e+06	1.9025e+06	1.89592e+06	3.36924e+06	2.06646e+06	2.85985e+06	2.95069e+06	2.16382e+06	1.65167e+06	3.02077e+06	3.35093e+06	2.63311e+06	2.1033e+06	2.62228e+06	3.60232e+06	2.52844e+06	1.72974e+07	2.31951e+06	2.79044e+06	2.03851e+06	2.08447e+06	2.66285e+06	2.79501e+06
Com_28338_neg	3,4-Dihydroxyphenylglycol	C8 H10 O4	170.059	216734	909788	431812	220885	1.84362e+06	370834	752167	443473	622393	1.35718e+06	498532	948456	1.02615e+06	833206	553338	722694	5.16749e+06	1.3844e+06	582956	671376	1.37017e+06	196213	1.27781e+06	634332	696200	253120	1.88822e+06	415049	1.71074e+06	643889	684876	501294	551269	432623	301188	143093	1.24331e+06	651321	575844	1.25783e+06	259105	659126	508132	630021	584185	771130
Com_6010_neg	LPG 15:0	C21 H43 O9 P	470.266	5.63764e+06	5.13929e+07	1.26655e+07	4.85451e+07	1.41503e+07	8.59263e+06	4.92177e+06	2.17399e+07	6.22709e+06	9.3564e+06	1.50313e+06	1.64171e+07	3.51796e+07	5.78847e+06	2.15784e+07	7.42292e+06	2.55896e+07	1.29726e+07	1.72181e+07	1.74392e+07	2.45299e+07	1.64841e+07	1.01241e+07	1.71409e+07	2.27827e+06	1.27734e+07	4.71038e+06	1.61034e+07	1.38111e+07	1.68914e+07	7.29688e+06	2.23005e+06	2.41769e+06	2.02679e+07	1.61949e+07	7.56883e+06	5.51595e+07	1.33723e+07	4.47567e+07	4.41857e+07	6.06056e+06	1.05727e+07	2.83923e+06	1.2183e+07	1.13604e+07	3.44652e+07
Com_40159_neg	FAHFA (18:2/3:0)	C21 H36 O4	352.262	392694	1.96444e+06	551646	631663	575067	676514	1.01817e+06	459676	383236	1.27964e+06	224751	1.04644e+06	3.01511e+06	619917	361688	1.04528e+06	631807	792781	678986	594428	853118	476226	1.07272e+06	429572	444383	171419	455973	181790	612645	2.09089e+06	1.3431e+06	653851	540370	458977	753806	363801	664604	235537	775383	837225	641620	1.76208e+06	236720	454003	236400	2.0149e+06
Com_4559_neg	2-Oxobutyric acid	C4 H6 O3	102.032	1.07571e+07	1.52508e+07	1.92959e+07	1.71851e+07	1.45747e+07	1.24148e+07	1.45508e+07	2.93839e+07	8.85882e+06	1.47398e+07	8.6266e+06	7.28991e+06	1.7306e+07	1.05547e+07	2.20766e+07	1.31759e+07	5.76281e+07	1.8782e+07	1.37316e+07	1.57318e+07	1.65628e+07	1.39383e+07	2.34612e+07	1.76213e+07	5.38671e+07	9.29405e+06	3.89519e+07	1.45758e+07	1.30779e+07	1.4932e+07	8.96243e+06	1.11686e+07	7.60361e+07	1.05447e+07	1.34554e+07	1.02292e+07	1.64621e+07	2.27735e+07	2.13341e+07	3.4439e+07	1.07227e+07	1.30536e+07	1.51766e+07	7.87697e+06	1.48354e+07	9.28614e+06
Com_41909_neg	(+/-)-CP 47,497-C8-homolog-d7	C22 H29 [2]H7 O2	339.315	486651	655276	907194	1.03719e+06	211949	110851	189455	258036	215953	121982	272688	162307	255347	800572	165413	171048	219359	194606	579875	506331	107625	104259	297193	448509	135901	130093	354025	204811	139967	157551	1.83774e+06	75621.6	247228	687302	139036	223321	1.24427e+06	91228.4	102166	271962	124987	214654	96503	48620.6	86944	153465
Com_39606_neg	DL-Panthenol	C9 H19 N O4	205.132	270733	2.04782e+06	534486	1.79247e+06	1.24918e+06	939150	567301	1.13268e+06	1.77096e+06	1.46799e+06	1.76759e+06	1.10201e+06	1.06451e+06	756422	844432	573541	1.25257e+06	884862	1.03513e+06	2.41844e+06	409888	852729	921364	1.12699e+06	764674	418817	866915	911655	1.43549e+06	1.62115e+06	590691	1.19853e+06	1.15023e+06	714402	341674	694778	606038	1.43879e+06	709871	784573	636319	2.41138e+06	788892	423618	483604	688137
Com_9456_neg	Fumaric acid	C4 H4 O4	116.011	1.96824e+07	1.62331e+07	4.20807e+06	3.00793e+07	2.15384e+07	1.72001e+07	2.04476e+07	1.20292e+07	5.71548e+06	1.16821e+07	8.12256e+06	1.02622e+07	1.43368e+07	5.32479e+06	1.36272e+07	1.61266e+07	1.58719e+07	1.68192e+07	2.56786e+07	8.70066e+06	2.21243e+07	3.185e+07	9.19956e+06	1.70665e+07	6.9445e+06	2.45746e+07	1.34338e+07	1.33451e+07	1.72528e+06	1.46157e+07	8.441e+06	1.52726e+06	3.53175e+06	1.73714e+07	8.12446e+06	1.20748e+07	1.21754e+07	1.34198e+07	1.47338e+07	1.09044e+07	5.11846e+06	1.46641e+07	6.48974e+06	651968	8.68442e+06	1.4921e+07
Com_42326_neg	LPS 20:4	C26 H44 N O9 P	545.277	68366.8	257031	93042.9	154178	148335	117379	144781	193321	111030	157252	1.08744e+06	98326.9	264763	137405	116465	101577	156895	158055	106689	124003	173414	94346.5	144192	116557	91916.6	2.11267e+06	959564	86302.5	141647	250652	155184	222427	64141.3	127121	89100.5	95521.4	111788	94613.4	110341	137231	82401.4	124369	80351.2	123135	79706	185155
Com_34926_neg	PA (11:0/16:1)	C30 H57 O8 P	576.368	974906	646781	482818	457606	973493	2.5943e+06	1.31906e+06	2.46335e+06	371317	554857	1.1574e+06	1.01949e+06	851503	312425	409511	1.80993e+06	888750	564245	452809	493002	726110	1.31301e+06	506099	2.40637e+06	1.41564e+06	1.09935e+06	669206	261677	691807	506649	440679	546178	1.06434e+06	959573	1.28657e+06	1.53575e+06	337422	1.13826e+06	275237	432505	3.01515e+06	827407	659467	520579	596080	908270
Com_60324_neg	N1-morpholinocarbothioylbenzamide	C12 H14 N2 O2 S	250.078	26908	42680	32643.8	49562.3	50468.3	35616	49637.2	99428.1	46573.5	103810	26898.5	96357.1	46743.8	18539.9	28948.6	38758.1	207360	30116.1	48409.4	28783.6	29568.9	32032.4	50910.6	43236.7	53529.4	21672.8	34238.5	28501.8	43299.9	63738.3	24583.5	18881	995167	40988.7	31001.6	20549.5	27974	41195.3	89327.9	146127	17593	26638.9	17251.4	25326.9	30592.4	20319.3
Com_5805_neg	15(R)-Lipoxin A4	C20 H32 O5	352.226	2.34073e+06	4.61839e+06	2.18447e+06	5.95121e+06	1.75131e+06	1.42111e+06	1.2813e+06	6.39283e+06	5.92955e+07	4.42576e+06	1.09551e+06	5.41928e+06	9.10353e+06	3.35833e+06	1.46884e+07	1.97665e+06	5.38967e+06	1.01624e+07	2.54719e+06	9.84103e+06	2.14609e+06	2.9037e+06	1.9283e+07	2.29593e+07	656899	465072	5.24563e+06	1.04162e+06	2.55922e+06	4.03882e+06	1.19798e+06	970199	527418	2.25448e+07	3.07479e+06	1.2599e+06	1.39791e+06	2.3927e+06	1.03899e+06	8.49783e+06	306627	2.71129e+06	2.43396e+06	686284	3.00807e+06	1.04245e+06
Com_27623_neg	N-(2-oxo-3-azepanyl)benzenesulfonamide	C12 H16 N2 O3 S	286.098	1.07724e+06	8.14392e+06	746027	1.21711e+06	1.1602e+06	4.39152e+06	1.81769e+06	657665	1.74376e+06	5.45499e+06	676187	1.65272e+06	4.97354e+06	1.04392e+06	309715	651718	2.24811e+06	3.53653e+06	1.93057e+06	2.32231e+06	410496	2.69091e+06	1.34579e+06	1.31667e+06	474253	64981.4	953511	2.97649e+06	325293	5.98731e+06	683647	683863	4.44447e+06	3.49067e+06	2.05332e+06	1.24411e+06	2.64955e+06	619959	1.63312e+06	3.64962e+06	258640	578999	705506	1.87153e+06	2.86031e+06	1.77689e+06
Com_110_neg	Glycodeoxycholic Acid (hydrate)	C26 H43 N O5	898.631	2.19777e+06	143710	53849.5	65596.8	76569.8	61053.2	69335.2	7.13996e+06	74742.9	68540	1.7082e+06	46181.8	87783.9	1.40493e+06	5.67262e+06	99829.3	77075	49450.4	53007	72207.3	153287	1.88751e+08	60466.9	67622	2.7643e+06	2.77677e+06	8.54724e+06	2.62223e+06	50840.5	85692.3	51893	48255.8	5.79568e+09	46264.9	69212.1	950989	45585.7	150814	105971	8.76286e+06	2.85597e+07	1.41877e+06	2.39404e+06	543423	1.49585e+06	1.86458e+08
Com_15873_neg	LPA 22:5	C25 H41 O7 P	484.268	62375.4	5.90954e+06	1.53238e+07	699567	554765	622769	410950	1.0595e+06	653021	7.92879e+06	5.95564e+06	1.31165e+07	1.43894e+07	314646	1.06236e+06	293581	1.21765e+06	1.93115e+06	9.94481e+06	648950	622101	314705	385208	2.00076e+06	9.18487e+06	322303	479955	246787	506958	1.50274e+07	3.82963e+06	635265	160637	257578	199231	789473	100385	539515	1.40683e+06	431462	164187	448342	399535	208723	1.96106e+06	399121
Com_11147_neg	PC (16:3/16:4)	C40 H66 N O8 P	765.47	144764	401129	233455	189824	254580	225991	215907	475378	262147	253707	190452	136902	601768	188184	258903	832926	225182	212366	1.26387e+06	201548	559452	623445	202366	340203	202174	225341	226029	358209	222596	237060	217521	211189	2.29009e+06	161272	817460	176203	233543	591391	295789	259391	354245	177905	156708	391111	201686	423547
Com_64080_neg	PA (18:2/18:2)	C39 H69 O8 P	696.475	71387	133825	67861.2	218004	57113.5	50790.2	41054.6	43743.7	37213.8	41967.2	35451	52999.2	77036.5	29989.6	46828.9	29442.2	74163.2	43118.5	42740.6	42154.8	42877.7	41970.9	47929.4	62898.5	31695.5	31751.9	45238.3	34349	41394.5	61926.3	471966	56373.3	109593	56239	46542.6	22999.8	35789.5	46385.6	43635.4	46060.1	36010.3	61447.2	22513.2	25039.1	62930.4	51301
Com_23704_neg	Myricitrin	C21 H20 O12	464.098	19689.9	102905	143262	34200	77656.7	132598	23281.2	58812.9	26707.6	39954.9	60067.2	55209.3	34120.8	57840.4	31144.1	6.41227e+06	53574.1	38540.2	103526	119446	36635.2	31505.2	25998.8	39379.3	24713.9	168165	32402.3	30212	70021	116988	45664	16377	3.68954e+06	44725.7	47732.9	162830	28058.1	51396.6	27458.6	64427	162061	127010	15159.4	35623	20787.1	50229.7
Com_18418_neg	6-methyl-2-oxo-4,6-diphenyl-1,2,5,6-tetrahydropyridine-3-carbonitrile	C19 H16 N2 O	576.244	1.08625e+06	3.65505e+06	433134	321789	2.9784e+06	1.95102e+06	195941	1.76129e+06	5.15222e+06	671354	3.63945e+06	2.20138e+06	275557	446438	4.14308e+06	2.99988e+06	527453	756817	4.40332e+06	2.19799e+06	302126	359242	607710	1.72776e+06	284222	8.05096e+06	909555	247980	4.05476e+06	970871	122274	2.02281e+06	3.29093e+06	1.91939e+06	5.26555e+06	5.96851e+06	1.45949e+06	2.15547e+06	1.84715e+06	1.44253e+06	1.20622e+06	1.01322e+06	1.08843e+06	5.11731e+06	723886	1.13538e+06
Com_13804_neg	SM (d14:1/26:0)	C45 H91 N2 O6 P	832.667	1.72913e+06	1.88148e+06	3.39589e+06	1.33388e+06	3.44631e+06	3.61244e+06	1.41633e+06	5.19382e+06	5.90824e+06	4.44379e+06	2.04757e+06	2.66683e+06	1.34825e+06	5.91773e+06	5.70706e+06	438372	4.01192e+06	5.23286e+06	6.20873e+06	2.91531e+06	3.77872e+06	3.91983e+06	7.26151e+06	564398	1.6109e+06	1.69515e+06	4.03915e+06	4.49229e+06	2.30241e+06	4.46716e+06	7.09689e+06	6.50524e+06	250812	3.1242e+06	4.88797e+06	2.89737e+06	2.73114e+06	1.54958e+06	5.64301e+06	4.33864e+06	1.98074e+06	3.76425e+06	5.49563e+06	6.00339e+06	1.98865e+06	2.91737e+06
Com_19153_neg	CL (16:0-18:1-18:1-18:1)	C79 H148 O17 P2	1431.02	1.23255e+07	1.1772e+07	749359	3.91481e+06	1.98519e+06	1.11506e+06	8.08943e+06	1.45473e+06	1.04927e+06	1.09626e+06	2.40614e+06	3.63075e+06	3.48528e+06	3.52305e+06	2.0749e+06	4.77626e+06	2.11413e+06	910891	2.32771e+06	7.27615e+06	2.37517e+06	2.32115e+06	1.5925e+06	1.10216e+07	7.62526e+06	1.07639e+06	7.34582e+06	4.01934e+06	678211	1.38293e+06	2.59398e+06	1.56308e+06	5.74245e+06	1.16866e+06	3.89063e+06	3.7647e+06	867720	521274	2.00995e+06	1.99817e+06	2.70289e+06	6.70729e+06	357186	843772	4.67192e+06	5.76178e+06
Com_18916_neg	5-chloro-N-(4-morpholinophenyl)-1H-indole-2-carboxamide	C19 H18 Cl N3 O2	355.11	29412	164679	53496.2	114081	1.53574e+06	1.48013e+06	65799.5	243027	232507	167465	589187	75515.5	143314	80566.4	68904.2	9.31019e+06	514890	169175	38551.1	79121.6	104573	210457	307485	141577	55772.1	860276	127705	50161	253688	109303	36736.9	66143.2	89342	890537	392467	220407	257034	472184	165484	490608	37101.3	51581.5	42189.4	276372	202934	44584.2
Com_3754_neg	1,3-Dimethyluric Acid	C7 H8 N4 O3	196.06	77531.7	1.45963e+06	182004	759185	4.56765e+06	648119	4.31917e+06	9.46798e+07	1.10542e+06	9.21163e+06	170575	190938	603541	1.51108e+06	443771	320972	5.71257e+06	1.20931e+06	964182	335677	5.91567e+06	127827	509679	128887	53843.5	573509	794910	976267	757777	296068	362681	43959.2	5.57293e+06	106873	6.6177e+06	192749	1.35563e+06	186873	1.17252e+06	100064	214485	77683.1	59335.6	605334	80427.9	76389
Com_37131_neg	acetyl phosphate	C2 H5 O5 P	139.988	124036	249253	205444	2.84533e+06	235912	243123	356822	258557	122326	153108	3.9155e+06	558893	226993	109152	494919	653218	1.27664e+06	173481	175349	1.14783e+06	568244	195744	144436	220399	313675	506130	131105	118508	185214	150400	89544.1	41945.4	382648	163193	147552	105217	121855	240254	220363	220578	124835	222764	62662.8	78055.7	110793	121710
Com_60954_neg	Epigallocatechin gallate	C22 H18 O11	458.088	116998	160302	41201.4	38653.1	106194	73058.1	28247.5	95464	31648.5	41949.2	49736.7	40037.4	40652.8	19901.6	44853.1	147487	60157.2	45590.4	63090.8	24331.7	33108.5	31906.3	26766.2	58887.2	23658.9	46421.1	827453	27757.7	66475.9	66847.4	18266.7	17986.8	165860	99587.6	135568	60372.9	28119.2	97554.9	94500.3	780240	42514.6	33764	15713.1	17510.7	28159.7	42136.5
Com_2623_neg	1,7-Bis(4-hydroxyphenyl)-3,5-heptanediol	C19 H24 O4	316.168	1.04343e+07	907341	786914	2.55105e+06	664304	4.49004e+06	1.8726e+07	1.44028e+07	8.28856e+06	4.09491e+06	416467	1.7169e+06	2.81417e+06	1.72808e+06	1.16619e+06	1.31295e+06	2.4075e+07	9.86467e+06	551171	3.64723e+06	1.32131e+06	1.66644e+06	1.94982e+06	1.06629e+06	2.83617e+06	574281	5.576e+06	1.07963e+08	1.89073e+06	2.67377e+06	9.77673e+06	509865	1.20185e+06	2.33017e+07	5.15173e+07	955421	1.55646e+07	929689	4.05979e+06	5.88787e+06	283623	1.41012e+06	541357	1.80398e+06	1.57828e+06	479356
Com_11528_neg	2-Amino-3-(4-hydroxy-3-methoxyphenyl)propanoic acid	C10 H13 N O4	211.085	46648.7	269227	286311	129306	136460	123042	141014	111904	86377.5	146393	100029	224048	115650	49397	81520.8	62279.4	289200	71577.8	97585.3	71043.9	90530.7	83334.3	79258	140560	58917.6	47077.8	165889	49529.2	88237.9	102222	48213.6	35670.4	82244.1	68493	85323.7	40907.9	60702	86320.5	102900	118850	135877	69900	49911.4	39469.8	60701.3	70535
Com_64217_neg	Benzamidine Hydrochloride Hydrate	C7 H11 Cl N2 O	174.056	20184.8	48093.1	43353	62388.4	58939.3	42542.8	40266.3	198559	398443	56262	33936.1	48121.5	50931.1	121787	32791.1	39075.6	500238	106730	32076	182357	33181.5	250947	205219	283410	35693.4	233236	37380.1	25162.8	43649.3	49181.7	30895.8	18255.2	31223.5	280412	611371	23122.9	310363	41678.6	440033	60078.3	22037.6	33909.8	15887.5	26153	254837	20437.1
Com_21619_neg	LPI 15:0	C24 H47 O12 P	558.282	1.01566e+07	2.61319e+06	4.04606e+06	607564	2.86142e+06	1.0438e+07	329230	688487	497680	1.8292e+06	3.31953e+06	8.03154e+06	1.97639e+06	2.13642e+06	2.77935e+06	2.35976e+06	1.84291e+06	5.42604e+06	3.68535e+06	1.80478e+06	634813	3.3894e+06	4.86938e+06	3.03808e+06	266838	817585	1.75297e+06	2.28053e+06	891067	2.96704e+06	3.32211e+06	4.31893e+06	964802	3.4736e+06	3.06202e+06	3.53436e+06	2.78549e+06	6.75505e+06	1.09639e+06	414971	3.57084e+06	2.82568e+06	1.7653e+06	2.19747e+06	5.92363e+06	5.3147e+06
Com_9836_neg	dCMP	C9 H14 N3 O7 P	307.057	4.55687e+06	1.42016e+07	1.38083e+07	5.63619e+06	6.43205e+06	1.66442e+07	6.54363e+06	5.68985e+06	8.41565e+06	8.48646e+06	3.48505e+06	4.57981e+06	1.2496e+07	8.65226e+06	1.08463e+07	7.5276e+06	3.75086e+06	1.42786e+07	1.26602e+07	4.13645e+06	8.13667e+06	1.65888e+07	6.86084e+06	8.24717e+06	6.37812e+06	2.1706e+06	7.25242e+06	2.29049e+06	1.40234e+07	1.94136e+07	9.98762e+06	5.32922e+06	3.02531e+07	1.04205e+07	9.55566e+06	1.33743e+07	1.21121e+07	2.07189e+07	1.3005e+07	3.19702e+06	1.48059e+07	9.09648e+06	7.1176e+06	8.5614e+06	1.62983e+06	7.57445e+06
Com_52662_neg	N-(2,6-difluorophenyl)-2-(4-nitrophenyl)acetamide	C14 H10 F2 N2 O3	347.084	47166.9	226430	58492.3	64773.3	74251.5	41841.1	96915.7	174022	75680.1	146729	37512.7	50477.3	68452.4	37961.2	69390.2	48130.3	146438	45232.7	38765.8	114676	62328.7	66784.9	57447.5	44623.2	35105.3	38387.3	63168	81969	52999	62068.8	80169.9	45902.7	131939	1.75629e+06	85852.1	28439.8	46270	50162.9	102033	214303	201384	46357.3	22699.1	31147.2	47258.5	26289.3
Com_35323_neg	PG (18:1/18:1)	C42 H79 O10 P	774.544	130184	3.50397e+06	122294	952126	676847	208483	73962	115108	53200.4	77484.3	378377	146861	251160	138662	465302	2.3375e+06	330835	159663	687117	311887	137545	125120	95306.8	600901	114489	482863	593427	90913.4	67892.5	103590	358307	49439.4	1.23154e+06	96743.4	541668	38176.1	401872	117050	117939	212424	2.95396e+06	993224	36205.2	38717.1	226062	100422
Com_9816_neg	LPS 18:2	C24 H44 N O9 P	521.277	501713	996032	1.50403e+06	285130	3.53564e+06	1.27297e+06	158013	662464	423632	164567	1.89199e+07	504476	332409	89178.8	3.96887e+06	4.42884e+06	1.51191e+06	1.38061e+06	1.1407e+06	1.13029e+06	179145	2.40563e+06	464636	660422	1.95277e+06	3.36925e+06	2.63194e+07	297077	163417	232610	541752	177978	1.85858e+06	388052	1.67546e+06	1.63134e+06	270127	1.37628e+06	185365	2.33135e+06	642173	1.14598e+06	80555.7	76424.8	682294	408021
Com_40549_neg	MGDG (18:1/18:5)	C45 H74 O10	820.529	120764	828908	107094	147111	346099	481081	75199.6	96847.2	68404.4	89572.5	458489	72345.3	111151	220899	65154.6	2.39911e+06	116534	99056.5	761082	231513	91992.4	74495	88501.3	132426	59088.6	403794	68803	61415.8	76091.6	103054	89304.9	63983.2	1.3601e+06	96375.7	648447	43081.4	63309.5	87283.8	87325.7	269201	702677	402180	41257.4	53104.9	59114.5	90349
Com_54057_neg	tert-butyl N-{2-[2-(anilinocarbothioyl)hydrazino]-2-oxoethyl}carbamate	C14 H20 N4 O3 S	324.125	45321.9	56364.3	31552.8	36004.3	66940.1	47112.4	86825.2	122242	1.43016e+06	83720.1	64994.9	98834.6	87860.7	33688.4	79113.2	49321	295742	93300	46434.2	49673.1	148746	65714.3	219581	34516.6	296872	15245.3	39286.8	183378	78533.2	241798	64668.5	32191.2	29194.2	26959.9	42854.9	16825.2	52401.1	88648.4	80970.5	66248.2	22356.3	111260	47681.2	28376.9	62492.2	92519
Com_17235_neg	3-Phenyllactic acid	C9 H10 O3	166.063	898949	5.59761e+06	1.21179e+06	872808	1.17979e+06	554544	480078	1.97433e+06	757628	436771	493465	813281	585278	301176	1.71039e+06	411709	823656	554964	663848	398422	406224	412837	475471	4.11248e+06	392006	403501	489859	249069	403924	1.49271e+07	616216	374898	387733	572917	282320	237347	545480	860014	596336	1.11617e+06	368389	2.9593e+06	641937	314295	407555	590870
Com_59908_neg	LPE 24:1	C29 H58 N O7 P	563.397	65010.6	68255.2	51059.1	71441.8	52731.5	1.13376e+06	38270.8	45943.4	35901.4	44529.8	57954.5	34359.8	47257.2	30194	35507.7	119899	66333.6	40939.2	43678.5	40069.9	40723.7	47441.3	44018.8	1.45622e+06	33440.5	35641.7	42653	65131.3	44982.1	60482.2	45464.6	32382.8	55528.2	57872.6	43508.4	24536.7	38861.6	50276.2	39132.1	50631.7	38814.8	75256.2	23400.3	25999.2	32051.4	43307.3
Com_11853_neg	5-hex-1-ynyl-2-furoic acid	C11 H12 O3	192.079	199082	200572	321321	528827	678392	1.43596e+06	97508.7	601085	77827	7.31179e+06	341048	126488	151216	103530	1.61228e+07	338224	667554	2.00229e+06	305191	237954	1.13186e+06	119935	119267	152701	107501	70640.8	1.22309e+06	83202.7	287892	136912	226980	95844	78144.5	146387	1.18465e+07	65876.7	392557	140097	2.29774e+07	8.62926e+06	76379.9	129915	37938.2	123156	83647.3	96979.4
Com_3001_neg	Ethyl-β-D-glucuronide	C8 H14 O7	222.075	7.11015e+06	2.1405e+07	7.96873e+06	1.479e+07	3.07717e+07	1.02721e+07	1.32905e+07	3.39543e+07	1.37647e+07	2.08455e+07	4.02662e+07	1.21183e+07	1.56073e+07	9.18343e+06	2.82247e+07	1.71029e+07	4.21267e+07	1.01124e+07	1.07593e+07	1.36257e+07	1.62597e+07	5.64867e+06	3.49203e+07	1.25181e+08	7.25034e+07	3.37225e+06	3.34245e+07	3.18024e+07	2.10166e+07	1.34632e+07	1.4553e+07	5.43463e+06	1.34822e+08	1.04276e+07	1.24796e+07	1.16394e+07	8.3202e+06	1.71435e+07	7.15726e+06	3.05569e+07	9.98426e+06	1.77702e+07	8.14225e+06	4.78066e+06	5.16852e+06	9.99542e+06
Com_62283_neg	3-(5-chloro-3-methylbenzo[b]thiophen-2-yl)-1-methyl-1H-pyrazol-5-amine	C13 H12 Cl N3 S	277.045	39041.3	87611.1	33849.6	59473.8	50306.4	100707	37524.5	47477.9	50449.8	99569.9	29223.8	36164.9	197872	20301	28295.5	31004.9	106776	32966.8	31099.1	45328.3	41412.2	1.02711e+06	41025.6	45740.1	31025.5	30742.1	31329.4	26590.7	44125.9	63199.8	23622.4	20250.3	42424.1	48366.7	32384.8	22779.7	39867.3	46494.3	51112.9	80672.5	27333.2	24213.7	15483.7	20491.6	35113.4	57673.3
Com_7937_neg	13,14-dihydro-15-keto-tetranor Prostaglandin D2	C16 H26 O5	280.168	473012	1.69364e+06	653103	2.51389e+06	877733	780386	1.70616e+07	1.10126e+06	1.14283e+06	883240	403075	510332	2.72391e+06	360044	6.06783e+06	2.65921e+06	1.11248e+07	1.61787e+07	518962	4.03679e+06	2.36403e+07	2.95392e+06	3.77036e+07	1.34316e+06	6.39762e+06	407251	1.36716e+06	1.42534e+07	689493	1.25011e+06	7.43243e+06	459283	523253	1.54586e+07	1.94408e+07	2.3182e+06	8.56745e+06	669470	1.97787e+06	1.68851e+06	237111	525950	325716	2.95571e+06	786904	704006
Com_13138_neg	13,14-Dihydro-15-keto Prostaglandin J2	C20 H30 O4	316.205	160077	466093	139965	325170	271440	260882	479861	330201	245272	1.11798e+06	179429	879431	377532	354049	233963	132108	293229	2.14007e+06	470792	1.14525e+06	2.78919e+06	228754	1.87066e+07	207086	273822	176262	745268	1.25434e+06	677128	462436	476317	486663	110764	1.1169e+06	398609	2.00854e+06	1.41324e+06	3.01462e+06	486221	293537	961062	155238	309782	558757	246736	124138
Com_50113_neg	3-[(Z)-(5-nitro-1H-indol-3-yl)methylidene]-1H-indol-2-one	C17 H11 N3 O3	305.079	56877.3	78121	63810.2	112047	85673.2	101388	111885	114642	75202.8	104320	81599.5	54031.5	71776.9	31473.2	50012.5	55411.5	351749	62885.2	56482.1	57278.9	46461.6	91610.9	69425.2	132680	34427.6	40532.5	59229.3	44345	68155.9	159144	30717	30588	71444.6	65149.9	54692	46933.4	43947.8	83550.9	76068.5	86967.9	1.35646e+06	33726.3	40473.3	35963.2	51018.3	50666.3
Com_766_neg	Phenylacetaldehyde	C8 H8 O	120.058	1.44982e+07	5.17866e+07	9.4719e+06	7.07455e+06	1.35949e+07	8.61137e+06	1.03672e+07	6.03468e+06	5.31432e+06	1.21815e+07	3.21388e+06	3.16585e+06	7.99966e+07	1.0463e+07	4.15538e+06	7.0089e+06	5.40306e+06	9.21379e+06	1.8957e+07	2.76055e+06	5.5914e+06	1.59082e+07	1.38052e+07	1.75285e+07	1.41913e+07	7.29011e+07	1.43194e+07	1.00893e+07	3.59223e+06	1.45079e+07	1.78846e+07	953017	3.99073e+06	7.32537e+06	5.68198e+06	4.43127e+07	1.16945e+07	7.10347e+07	5.40638e+06	8.62512e+06	2.13656e+07	1.00082e+07	6.3538e+06	3.13971e+06	9.564e+06	1.6523e+07
Com_19617_neg	1-[(benzylideneamino)(phenyl)methyl]-2-naphthol	C24 H19 N O	337.147	26242.7	120340	71180.5	112993	210152	94577.1	47470.7	324473	243265	466799	54759.1	91960.7	184360	63158.3	116902	57480.4	695198	74127.4	113436	58112.9	115075	121218	78134.6	52805.4	110674	18387.8	45890.6	86261.4	280470	285861	68442	5.85104e+06	39715.9	73167	125224	190710	112206	126110	97367.9	82982.1	92691.4	113656	255143	62378	168311	163624
Com_7206_neg	FAHFA (2:0/26:0)	C28 H54 O4	454.404	80309.4	4.57237e+07	124034	1.71046e+07	110647	111334	1.75261e+07	9.89753e+06	1.16263e+06	5.14421e+06	152419	5.15649e+06	4.83973e+07	1.4251e+06	836608	635863	1.12937e+07	1.96158e+06	1.01512e+07	3.64894e+06	3.70151e+07	121926	2.79513e+06	69763.9	3.45269e+06	36206	2.03423e+06	1.21572e+06	46441.5	90824.4	4.1832e+06	58855.6	847277	1.20711e+06	711836	30052.9	4.14772e+06	56177.4	1.41959e+07	9.46797e+06	101903	81117.7	39107	28222.1	82494.7	60605.7
Com_41816_neg	PE (2:0/18:1)	C25 H48 N O8 P	521.313	2.00014e+06	554797	467201	586394	338265	232899	1.00459e+06	248977	187104	275376	410336	316923	389064	263263	269227	791342	309032	574212	208877	427539	282357	131595	222960	1.44846e+06	1.09494e+06	87765.1	881629	290029	198812	778102	502286	189786	746196	974819	219570	1.88152e+06	186686	104511	167207	250674	295208	654868	47937.5	130010	844267	803697
Com_16836_neg	PG (5:0/18:1)	C29 H55 O10 P	594.355	1.9497e+06	3.26096e+06	7.80824e+06	3.56929e+06	1.882e+07	1.4418e+06	710046	1.31154e+06	615220	288077	1.0571e+07	2.52725e+06	623853	522120	3.37192e+06	684948	1.98977e+06	4.08382e+06	7.12995e+06	9.57679e+06	1.68635e+06	5.98556e+06	2.26206e+06	2.73456e+06	685418	3.17535e+06	1.00128e+07	1.01925e+06	359855	215485	606138	287945	638952	3.57083e+06	9.29318e+06	1.94808e+06	1.00001e+07	163058	1.75021e+06	4.12847e+06	512693	950621	104452	1.43305e+06	1.2395e+06	1.03361e+06
Com_12238_neg	Thymidine 3,5-cyclic monophosphate	C10 H13 N2 O7 P	304.046	581929	167449	68120.9	153833	717861	1.97654e+06	54924.1	70481	65709.6	63330.4	1.48065e+06	117976	77367.9	22864.4	376063	332448	1.57125e+06	796543	42444.1	558198	286870	113331	75354.9	52052.6	49053.9	34298.7	1.63303e+06	76558.7	48408.6	98293.7	102706	23543.3	41268.6	118722	1.63973e+06	32553.7	91537.6	1.05338e+06	4.46068e+06	7.17463e+06	29861.2	34248.8	167185	507987	57642.3	30317.5
Com_51000_neg	hydroxyphenylpyruvate	C9 H7 O4	179.035	31564.4	67147.4	49163.4	158943	81576.9	93104.5	47588.6	206998	57623	85116	160825	75893.4	71248.7	26006.6	44225.8	46066.1	137293	73537.9	44086.5	49115.1	79656.8	48205.5	47029.6	538924	40833.1	38991.8	51899.4	32289.1	60068.9	79301.4	42168.3	25357.1	48653.2	58979.3	71165.6	31690.8	33720.1	61217.5	87953.9	1.84578e+06	39606.3	53112.5	24167.5	30621.4	57478.3	34869.5
Com_533_neg	Kojic acid	C6 H6 O4	142.025	1.11999e+09	1.03943e+08	1.19786e+08	1.57506e+08	8.48278e+08	1.07688e+09	1.19786e+08	7.43174e+07	1.28978e+08	6.59849e+07	4.89725e+08	8.21315e+07	4.21114e+07	1.58088e+08	1.8531e+08	1.26471e+08	3.4393e+08	5.84526e+08	7.79595e+07	5.6288e+08	1.42276e+08	4.15971e+08	8.95496e+07	8.20865e+07	1.17606e+08	5.63326e+08	1.49987e+08	9.56249e+07	6.8659e+07	8.10032e+07	1.23736e+08	1.81162e+08	1.25222e+08	1.10557e+08	5.14881e+08	6.6772e+07	9.25915e+07	8.20592e+08	8.65641e+07	1.48055e+08	3.52802e+08	3.92065e+07	7.93532e+07	1.53663e+08	1.79125e+08	5.48092e+07
Com_3119_neg	2-Hydroxy-2-methylbutanoic acid	C5 H10 O3	118.064	3.46356e+07	6.97438e+06	6.23691e+06	1.42386e+07	5.57887e+06	1.93866e+08	4.7554e+06	9.53389e+06	8.70755e+06	4.53244e+06	5.45756e+07	9.19866e+06	9.19286e+06	4.53232e+06	3.95338e+06	8.15882e+06	1.69025e+07	8.62503e+06	9.65862e+06	4.34669e+06	4.12324e+06	4.61477e+06	3.11897e+06	2.87965e+07	2.02261e+06	3.00682e+06	6.31341e+06	5.44774e+06	5.81329e+06	5.58759e+06	2.72453e+06	1.62812e+06	2.3891e+06	8.17023e+06	7.7165e+06	4.1617e+06	6.63445e+06	1.11574e+07	5.37567e+06	5.25095e+06	3.41921e+06	8.04641e+06	3.38946e+06	3.61532e+06	7.27256e+06	1.5508e+07
Com_27644_neg	Ascorbyl stearate	C24 H42 O7	442.294	236590	251760	638030	204911	314004	716232	1.34243e+06	190283	126771	156306	140866	509249	410566	120462	134266	666776	634003	1.07419e+06	408781	167341	1.4235e+06	906522	373711	282462	1.51931e+06	4.80679e+06	255096	115336	110732	285968	148525	270694	1.87731e+06	969425	222384	798851	333933	255636	203767	225045	495889	470851	76324.1	177637	997014	245490
Com_15047_neg	(±)13-HODE	C18 H32 O3	296.236	476034	3.44093e+06	1.26668e+06	2.16545e+06	3.73856e+06	2.48677e+06	818092	3.10171e+06	1.60762e+07	1.29666e+06	2.18068e+06	1.94254e+06	5.24512e+06	6.35951e+06	5.00797e+06	1.02423e+06	3.01328e+06	1.79108e+06	3.16486e+06	1.47581e+06	980574	2.54001e+06	986503	1.98779e+06	1.38662e+06	3.67593e+06	882796	985060	8.06714e+06	1.46595e+06	672106	1.90404e+06	2.04069e+06	2.66786e+06	2.79987e+06	3.47044e+06	3.08371e+06	2.06678e+06	1.58881e+06	2.57806e+06	3.03096e+06	6.41026e+06	2.12805e+06	1.47921e+06	2.28381e+06	3.89306e+06
Com_845_neg	FAHFA (18:2/18:1)	C36 H64 O4	560.482	6.32457e+08	8.21431e+07	1.14698e+08	1.35495e+08	1.72471e+08	3.46957e+07	3.14327e+08	4.65922e+07	6.96101e+07	1.83139e+07	1.84069e+08	7.4976e+07	3.1718e+07	1.186e+08	4.76227e+07	1.01275e+08	5.89057e+06	1.76977e+08	8.96407e+07	1.66301e+08	9.04222e+06	6.92104e+07	1.37774e+07	5.44086e+08	4.08116e+08	2.2921e+07	2.80697e+08	1.1131e+08	8.61252e+06	1.31534e+07	2.92715e+06	6.03021e+07	2.05984e+08	2.25607e+08	6.72153e+07	2.40114e+08	7.14658e+07	1.17228e+07	6.50023e+07	5.73163e+07	9.36298e+07	1.32171e+08	1.99011e+06	9.11413e+07	4.5597e+08	4.49934e+06
Com_10643_neg	1-(4-fluorophenyl)-2-(4-methoxyphenyl)-4-(2-naphthyl)butane-1,4-dione	C27 H21 F O3	412.15	372746	2.19993e+06	5.07447e+06	289955	1.23657e+06	4.62793e+06	249547	547102	2.19929e+06	975574	139860	293417	1.45922e+06	821422	790741	378690	128698	1.29717e+06	1.40416e+06	120520	231094	2.38068e+06	446967	1.45655e+06	239366	895780	3.47594e+06	1.3362e+06	3.53586e+06	6.38071e+06	500233	261956	9.52618e+06	790687	1.13249e+06	1.79884e+07	655068	3.76129e+06	508213	339571	1.62277e+06	351344	688146	1.01378e+06	307123	127846
Com_6063_neg	Citramalic acid	C5 H8 O5	148.038	2.05084e+06	2.67459e+06	1.95226e+06	2.67888e+06	2.98955e+06	3.52908e+06	2.33823e+06	4.34733e+06	1.91339e+06	2.79984e+06	3.69655e+06	2.90781e+06	2.25721e+06	1.73197e+06	3.61645e+06	5.31887e+06	5.80069e+06	2.57418e+06	2.82134e+06	2.53088e+06	2.08863e+06	2.2114e+06	2.47337e+06	6.24964e+06	1.56471e+06	3.49571e+06	5.20619e+06	1.76819e+06	2.68257e+06	2.64153e+06	1.40315e+06	1.00731e+06	3.70846e+06	3.0315e+06	1.72496e+06	1.61266e+06	2.43975e+06	4.32722e+06	2.20948e+06	3.94178e+06	9.30308e+06	1.82299e+06	1.79868e+06	1.24133e+06	1.55049e+06	2.07398e+06
Com_30125_neg	Quinaldic acid	C10 H7 N O2	173.048	69830.3	141521	79865.6	214490	121775	97398.3	2.67236e+06	89240	117471	153458	75593.8	120890	162869	44264.8	1.08991e+06	73342.3	592266	200432	90763.6	132247	100279	91462.7	400745	137552	315387	180402	69788.5	84946.8	63195.6	74230.6	195185	51567.7	5.35668e+06	305024	89638.3	72562.4	100689	121241	108422	145903	66156	107588	58619.2	77337.9	429965	108308
Com_11364_neg	ethyl 2-cyano-3-(tetrahydro-3-thiophenylamino)acrylate	C10 H14 N2 O2 S	452.155	259957	7.64545e+06	547868	104622	1.72052e+06	3.03715e+06	58658.8	84268.1	4.69124e+06	648221	3.79024e+06	1.44065e+06	152039	1.10832e+06	5.94843e+06	1.72815e+06	232822	655486	2.84849e+06	7.10935e+06	87468.3	2.12496e+06	902116	4.48585e+06	96663.8	184000	2.49684e+06	68978.5	1.75828e+06	3.0079e+06	67808.2	3.52257e+06	243102	2.11483e+06	1.76097e+06	1.7979e+06	1.97938e+06	2.57077e+06	330383	1.33514e+06	178547	1.63058e+06	135696	1.33918e+06	2.1674e+07	867155
Com_42862_neg	N-(2,5-dichlorobenzyl)-5-ethyl-1H-indole-2-carboxamide	C18 H16 Cl2 N2 O	346.063	37256.6	104386	130644	279719	92276.2	77216.9	90460.2	154143	136085	138553	77377.9	135469	218927	48147.7	57814.1	47112.2	235997	330645	107655	71726.2	86967.6	88905.1	104265	84787.6	100629	81922.9	49423.8	45394.6	95778.5	231657	62525.2	179325	57857.5	114897	65064.6	57803.3	64803.9	105547	174719	2.82501e+06	51161.8	51173.7	32013.2	249162	62592.1	42533.7
Com_271_neg	Hydrocinnamic acid	C9 H10 O2	150.068	3.72343e+07	1.02845e+09	1.83419e+07	1.67242e+09	4.12599e+07	8.44241e+07	5.09231e+07	4.32769e+07	2.53994e+08	1.29411e+07	7.6569e+06	8.95542e+08	1.03831e+08	2.08197e+07	5.82346e+08	6.57865e+07	9.06587e+08	2.35546e+08	3.00404e+07	2.24093e+09	6.46435e+08	9.77166e+08	5.35321e+06	3.11543e+07	2.13592e+08	1.82503e+07	1.16438e+08	4.69573e+08	2.10865e+06	2.02764e+07	8.92919e+08	1.10728e+08	5.79608e+06	6.87861e+08	4.82345e+07	9.03248e+07	6.87279e+06	3.54185e+07	1.05146e+09	6.83975e+08	1.0896e+07	1.07607e+08	1.09177e+08	1.98387e+08	2.87069e+08	2.01489e+07
Com_10983_neg	N1-(4-chlorophenyl)-3-(1H-pyrrol-1-ylmethyl)piperidine-1-carboxamide	C17 H20 Cl N3 O	317.13	249886	831677	4.15252e+06	6.28825e+06	3.49112e+06	4.37143e+06	3.97396e+06	1.03983e+06	761457	395364	184125	1.62888e+06	2.71046e+07	7.06591e+06	1.29503e+06	781395	3.17748e+06	834863	1.06905e+06	3.60442e+06	8.76835e+06	4.98644e+06	2.78249e+06	275633	1.16661e+07	3.0814e+06	204664	4.99911e+06	3.1171e+06	3.32345e+06	2.27444e+06	1.48386e+06	612292	1.48736e+06	739916	503803	1.1927e+06	750005	3.35983e+06	1.66861e+06	63660.5	380586	1.51251e+06	417462	1.79458e+06	5.63619e+06
Com_1064_neg	Heptanoic acid	C7 H14 O2	130.1	1.80924e+06	6.78587e+06	7.28779e+07	8.45268e+08	5.13449e+06	3.05193e+06	3.58119e+06	5.82733e+07	8.99218e+06	5.5537e+06	7.5104e+07	1.08126e+07	1.68905e+08	3.79072e+06	9.91852e+06	4.9516e+06	5.50791e+08	5.27488e+06	6.53467e+06	5.36182e+06	5.37878e+07	3.15421e+06	2.30023e+06	7.36949e+06	8.43841e+07	2.9414e+07	3.59768e+06	6.70619e+06	1.35668e+06	3.27781e+06	8.47621e+06	1.2593e+06	3.72186e+06	6.59724e+06	5.50603e+06	2.21623e+06	1.56268e+08	5.63314e+06	1.35199e+08	3.17036e+06	1.05615e+06	1.68586e+06	3.86891e+06	2.04151e+07	2.79637e+06	1.51374e+06
Com_8764_neg	3-Methyl-2-oxobutanoic acid	C5 H8 O3	116.048	7.86132e+06	3.1383e+07	1.31412e+07	6.18316e+06	5.62962e+06	1.03723e+07	5.01228e+06	3.64478e+06	4.8e+06	8.25057e+06	4.16018e+06	3.50531e+06	9.73134e+06	5.59023e+06	3.12658e+06	4.19816e+06	6.88991e+06	6.25139e+06	5.27213e+06	3.27408e+06	5.76143e+06	7.35426e+06	6.81329e+06	1.2523e+07	5.07985e+06	2.87453e+06	3.35264e+06	4.12247e+06	3.20972e+07	1.14209e+07	5.0276e+06	5.11603e+06	5.53638e+06	4.85646e+06	3.05589e+06	3.90119e+06	7.25642e+06	1.14861e+07	3.06895e+06	3.57165e+06	6.80489e+06	5.51725e+06	2.20206e+06	3.4896e+06	2.9056e+06	1.91233e+07
Com_16046_neg	D-Glucosyl-beta-1,1-N-palmitoyl-D-erythro-sphingosine	C40 H77 N O8	699.567	996769	492008	503940	4.63666e+06	422581	1.39533e+06	743123	380992	119954	219135	913300	156214	1.34833e+06	744128	397177	3.41894e+06	462720	646690	365565	1.09728e+06	771931	214626	1.41186e+06	260683	135297	554630	197734	501693	138668	566124	672307	107438	326302	1.66396e+07	3.97973e+06	1.01292e+06	627858	161737	240805	768879	735970	906134	108753	113334	490907	465736
Com_15914_neg	Resorcinol	C6 H6 O2	110.037	317265	791614	415322	455418	635642	388460	245335	514275	714440	470714	451750	270114	352222	231527	299545	236709	653045	720043	1.06335e+06	371060	297434	297841	2.19739e+06	383560	694798	1.46356e+06	727865	206188	282423	480311	158104	138053	250957	422546	1.31133e+07	440020	390297	317788	441387	1.00808e+06	171851	218483	304084	203040	287177	430068
Com_13089_neg	FAHFA (7:0/24:4)	C31 H52 O4	488.388	57093.2	160125	1.92718e+06	1.22557e+07	103216	167549	148490	2.35483e+06	37693.8	57361.6	41514.6	45232.4	6.94347e+06	35982.6	976342	69321.5	3.33281e+07	129216	62758.6	118894	3.52007e+06	134557	50471.2	60866.6	317543	41275.4	41424.3	40666.8	41090.3	99450.3	1.1542e+06	33008.2	158056	54607.4	92922.6	25557.6	2.22643e+06	46289.2	2.81748e+06	137095	35207.9	91549.3	21218	69866.4	40783.8	663202
Com_34426_neg	[4-methyl-2-(3-pyridylimino)-1,3-thiazolan-4-yl]methanol	C10 H13 N3 O S	294.042	78205.3	202772	542986	579466	819450	2.09965e+06	385140	431881	489353	717972	198684	301406	988964	537842	690864	401278	385598	1.25037e+06	648241	259897	542557	264814	398908	348488	357808	89781.6	729260	1.421e+06	545546	235293	83435	50149	921953	1.31657e+06	1.47545e+06	199511	95393	164149	908428	4.42739e+06	156569	79796.9	314076	85226	183279	102450
Com_56724_neg	5-(tert-butyl)-N-(2,3-dihydro-1H-inden-2-yl)-2-methyl-3-furamide	C19 H23 N O2	297.17	27543.9	79668.7	73538.6	80237.8	71586.2	49110.7	97976.7	144699	261302	1.44214e+06	59762.4	126960	80614.8	83734.4	94444.5	30641	282071	56488.8	120792	62620.2	78855.5	77011.6	97911.1	52446	77329.6	20489.6	115911	101470	356119	127525	66109.8	224650	217866	137770	56000.3	71709.1	57442.7	55494.1	83634.3	62022.3	25899	64953.6	66340.4	100233	134283	128961
Com_39289_neg	Lipoxin B4	C20 H32 O5	352.226	164990	373564	212655	3.38769e+06	167412	177490	768927	312002	531795	300036	123048	291824	259422	206800	140062	116303	376343	315238	219530	3.16471e+06	618554	1.52502e+06	254565	1.42475e+06	199472	63162.2	620150	570012	102892	343500	216674	63549.9	71355.1	707407	344875	141893	142795	112601	338588	1.73395e+06	266536	199616	83849.5	134194	246783	112690
Com_794_neg	FAHFA (2:0/24:1)	C26 H48 O4	424.356	318137	5.25238e+08	2.20655e+06	1.43686e+08	1.66381e+06	445794	2.02364e+08	2.27166e+08	1.18629e+07	6.52869e+07	908363	5.19443e+07	5.74976e+08	1.7225e+07	2.15337e+07	8.9754e+06	2.8443e+08	8.12578e+07	1.49449e+08	7.35755e+07	3.93556e+08	1.08424e+06	2.26621e+07	649190	2.51479e+07	233517	2.04917e+07	9.56087e+06	242018	2.23331e+06	7.61562e+07	3.62602e+06	5.93177e+06	3.21082e+07	1.50294e+07	119088	1.22138e+08	442877	2.24984e+08	6.99215e+08	526825	950165	93390.1	328738	916215	2.07473e+06
Com_29305_neg	FAHFA (18:1/3:0)	C21 H38 O4	354.278	1.66636e+06	221405	4.97253e+06	281353	245147	250003	1.23882e+06	3.55156e+06	428075	2.55751e+06	256592	239341	5.89694e+06	446467	1.20288e+06	2.59048e+06	218335	520284	257269	709638	164732	193006	269579	1.6975e+06	2.23652e+06	180843	1.23684e+06	221296	252865	166150	207175	370289	488055	1.48619e+06	312100	1.48914e+06	706678	94435.1	146912	488573	613723	696103	74762	226097	2.30564e+06	403366
Com_19320_neg	UMP	C9 H13 N2 O9 P	324.036	291693	184880	225614	415950	328033	399278	156020	246009	100314	132956	654017	163007	194933	99850.9	132411	136825	506871	248018	186815	179331	200480	589756	132967	270449	103684	4.54534e+06	174058	130504	144968	144071	87812.3	64312.9	289790	262643	196553	92525.1	156691	326937	200630	222014	116838	68029.5	64416.1	97583.9	133305	146242
Com_45591_neg	GlcADG (16:0-18:2)	C43 H76 O11	768.542	192453	779865	363366	108543	411711	357956	51842.9	79570.6	46613.2	100887	326923	141488	76621	38710.2	98415.7	1.84834e+06	88697.5	127479	425705	93474.9	118599	152333	61218.2	917565	86213.7	80943.5	123211	43872.5	52727.6	79516.5	62491.9	37472.9	1.34488e+06	92163.1	393827	42675.7	107852	97938.7	60694.9	147631	417454	619036	28570	32042.1	420956	188756
Com_27812_neg	Trehalose 6-phosphate	C12 H23 O14 P	422.084	540467	1.37868e+06	4.37717e+06	1.44676e+06	5.25729e+06	866578	1.48216e+06	5.69766e+06	631938	884501	1.54555e+06	913539	1.10987e+06	400485	1.74603e+06	1.07195e+06	7.0984e+06	1.89066e+06	2.41936e+06	827539	2.21431e+06	684110	1.69637e+06	2.53227e+06	2.21825e+06	570070	2.02811e+06	1.61243e+06	4.05538e+06	950795	568576	1.2159e+06	1.69926e+06	1.09957e+06	1.53023e+06	724620	2.28142e+06	1.81748e+06	884364	1.89001e+06	483585	691229	381206	2.24026e+06	1.27994e+06	6.07837e+06
Com_11995_neg	Dihydrofolic acid	C19 H21 N7 O6	443.152	35359.8	90615.2	95472.6	219528	5.01476e+06	99721.7	194068	7.34377e+06	1.51704e+06	4.87914e+06	463857	83743.1	1.70734e+06	151376	549302	61135.3	1.45481e+06	218889	1.77609e+06	605864	702714	126217	76899	146857	88836.1	64653.3	635797	365651	93108.6	163557	1.50431e+07	4.08773e+06	97211.7	140027	5.45826e+06	68849	65220.5	107987	572621	152336	157331	68902.6	55149.7	59309	184510	74606.8
Com_33460_neg	N'-(4-methoxybenzoyl)-2-[(1-naphthylmethyl)thio]acetohydrazide	C21 H20 N2 O3 S	416.094	55435.3	157715	154895	200278	190730	147670	179369	253503	231571	171539	100829	181923	179392	124797	165578	237210	703420	1.78504e+06	108209	108389	265227	149567	515651	168018	126647	71221	98865.6	2.98414e+06	193509	425198	271658	94032.7	144230	1.62145e+06	637146	109377	222627	340426	160465	112989	64627.7	117213	96582.9	116058	175999	96137
Com_8125_neg	LPS 17:1	C23 H44 N O9 P	509.276	199576	3.41681e+06	485023	234254	3.94449e+06	353488	743158	248172	156782	473069	155237	6.34929e+06	374582	146884	185179	3.46486e+06	537495	1.07801e+07	6.18567e+06	523795	2.1226e+06	303782	699119	248373	1.08353e+06	3.04606e+07	4.05043e+06	303354	170859	333129	366677	287628	545168	2.32991e+06	4.66023e+06	1.27781e+06	2.48195e+06	612064	220675	1.9484e+07	269613	630754	77954.8	156930	552652	336387
Com_33646_neg	Abametapir	C12 H12 N2	184.101	71449	889463	99305.8	1.55592e+06	173190	144039	646721	629038	163256	253599	96978.5	370941	3.1552e+06	71291.3	147903	227481	456735	122038	236093	95494.1	243347	138245	321731	1.30145e+06	408543	58044.9	89704.9	278589	1.51634e+06	670525	321527	585886	578889	419827	98314.9	99578.8	295399	194780	354407	204099	218673	144523	73080	219988	3.83015e+06	269463
Com_11197_neg	LPG 18:3	C24 H43 O9 P	506.271	9.42196e+06	7.67711e+06	1.44701e+07	1.97763e+06	1.14054e+07	3.56022e+06	2.30651e+06	7.80125e+06	2.37689e+06	4.56308e+06	2.54083e+06	9.13833e+06	2.96323e+06	1.97676e+06	1.21965e+07	4.79467e+06	4.29675e+06	4.88505e+06	4.11677e+06	6.01083e+06	4.59498e+06	9.83709e+06	7.19542e+06	5.49589e+06	2.438e+06	222540	1.4636e+06	1.23918e+06	4.75454e+06	6.20848e+06	7.75125e+06	2.16323e+06	707224	3.03946e+06	9.69679e+06	2.41995e+06	4.49148e+06	2.73099e+06	4.39732e+06	9.14108e+06	609172	5.37852e+06	1.51111e+07	2.30032e+06	5.18804e+06	1.7949e+06
Com_27911_neg	FAHFA (18:0/20:2)	C38 H70 O4	590.527	534695	100190	54228.3	8.8604e+06	90773.4	46306.5	4.02675e+06	2.13361e+06	32929.1	74103.2	177015	398703	380403	507330	5.04777e+06	1.57749e+06	1.97621e+06	44405.5	65676.8	4.89458e+06	1.51376e+06	58667.6	54768	110220	725496	29727.5	129110	65995.7	37451.8	84658.2	3.02468e+06	27552.8	78753.1	54292.2	53448.3	29209.5	37132.8	39555.7	170187	80485.5	49295.9	1.59227e+06	20133	20804.9	119406	498568
Com_51672_neg	4-Hydroxymandelic acid	C8 H8 O4	168.043	236113	550530	392318	489205	332080	303186	216439	266343	316822	427487	209414	228821	392070	104931	269541	266835	507641	301109	273437	269747	1.56707e+06	205920	309748	883415	175506	158941	215945	172055	154568	215533	192321	138036	417253	577692	238735	131889	269359	355501	503302	474926	307505	229413	134056	195604	222175	212357
Com_65507_neg	O-Desmethylnaproxen	C13 H12 O3	216.079	20560	51312.9	33245.7	66837	86812.5	37366.2	78621	47473.7	61577.5	109857	27405	132648	35743.4	24120.2	81986.8	19594	334067	172615	41175.1	34847.2	27600.5	29123.6	235183	42888.4	381222	13948.9	28218.1	55539.9	81456.6	35662.9	21175.7	50563.9	29119.6	124407	101362	15098.3	21266.1	138453	109359	326847	15252.9	57933.6	12284.8	21188.8	35296.8	268329
Com_49704_neg	FAHFA (6:0/24:2)	C30 H54 O4	478.404	62605	2.25502e+06	100509	1.69294e+06	62448.1	50219.7	226092	73393.9	36270.4	86012.9	38818.5	52824.9	1.95522e+06	58728.8	137644	40129.4	120813	73770.2	51014.5	44772.2	310024	47190	174888	62750.3	87167	31984.6	41075.2	387104	44542.1	69243.9	105346	33916.8	63001.6	155339	46654.3	67546.2	125576	46117.6	362561	306820	43004.6	104755	25477.1	23484.7	35861.6	58104.2
Com_15892_neg	DL-methionine sulfoxide	C5 H11 N O3 S	165.047	2.43994e+06	1.35673e+07	7.0989e+06	1.96939e+06	4.7202e+06	5.37969e+06	3.06486e+06	3.8596e+06	3.37367e+06	1.096e+07	1.05675e+06	1.39321e+06	8.43341e+06	2.26384e+06	3.29382e+06	1.33229e+06	1.76309e+06	3.34687e+06	5.09724e+06	1.82183e+06	3.29437e+06	3.39734e+06	3.65646e+06	2.74304e+06	2.57683e+06	471121	1.91113e+06	5.20519e+06	6.28466e+06	1.68627e+07	6.01363e+06	2.13127e+06	1.39884e+07	3.88494e+06	1.72533e+06	7.5546e+06	6.27559e+06	4.68042e+06	4.45815e+06	1.63767e+06	1.77121e+06	3.54308e+06	2.00176e+06	3.50774e+06	2.37967e+06	2.08422e+06
Com_600_neg	Indole-3-acetaldehyde	C10 H9 N O	159.069	767142	1.42996e+06	1.13638e+06	1.65513e+06	1.201e+06	2.92501e+06	812211	779034	529716	654463	711253	855067	2.82082e+06	677541	826103	1.01725e+08	1.49487e+06	2.77565e+06	3.10766e+06	659459	825311	1.72921e+06	1.04313e+06	7.89125e+07	984472	8.38424e+07	578353	2.05021e+06	2.46371e+06	1.07657e+06	829499	154142	1.67233e+06	1.69515e+06	547608	525991	442583	8.79307e+06	1.10247e+06	1.72689e+06	4.77598e+06	503683	480280	252697	355096	876557
Com_29489_neg	β-Estradiol 3,17-disulfate	C18 H24 O8 S2	432.089	68486.6	107636	586398	90954.6	294904	289126	65698.3	125868	889582	374115	77189.6	522743	133736	563620	270080	4.44096e+06	154913	367018	461580	428161	85177.6	252117	185928	92755.6	67558.6	141649	69362	78904.5	340852	419410	81033.2	316248	49014.2	126890	292091	244894	344941	94297.3	110615	503751	58276.5	908204	309898	296681	120275	686438
Com_46167_neg	Oxoadipic Acid	C6 H8 O5	160.038	343093	807934	784408	543144	664734	643370	439473	474293	348610	392334	591886	438970	399333	609063	418329	460585	992565	406774	477400	427405	409777	350396	504282	526068	294468	166754	370929	221207	372935	607995	280087	154461	823639	253474	356506	273592	347678	421478	363309	702393	324260	482011	261339	191986	337353	2.20734e+06
Com_4389_neg	Docosanoic Acid	C22 H44 O2	340.335	5.24004e+07	3.56427e+07	2.7066e+06	7.77508e+07	8.23798e+06	2.00812e+06	3.07706e+07	1.96588e+07	1.72104e+06	6.31819e+06	1.16087e+07	7.23559e+07	7.05505e+06	1.76307e+07	2.64507e+07	2.40866e+07	1.19921e+07	3.67872e+06	2.01926e+07	2.89337e+07	1.36714e+07	2.55086e+06	9.26132e+06	3.48246e+07	9.97617e+06	2.04882e+06	2.26865e+07	3.99612e+06	1.73696e+06	6.91581e+06	1.33099e+07	733722	3.8658e+07	2.023e+06	1.11415e+07	797120	1.47501e+06	1.64259e+06	9.07231e+06	9.50731e+06	1.93437e+06	5.63594e+07	876381	842925	1.10858e+07	5.4188e+07
Com_21170_neg	2'-O-Methylguanosine	C11 H15 N5 O5	259.152	223156	2.28202e+06	529096	597640	569041	440996	482334	1.29303e+06	360120	650314	118833	534703	788410	272852	594616	119445	464765	503254	686449	368817	461204	720440	193023	914611	18301.4	21029.1	206244	479997	167576	443995	550502	54318	9.74169e+06	150706	248512	306520	729950	384781	221895	420886	89242.4	1.05851e+06	61556.9	141538	419544	484192
Com_43206_neg	4-methyl-2-oxo-1,2-dihydroquinoline-3-carbonitrile	C11 H8 N2 O	184.064	207312	414345	364574	718013	331602	1.309e+06	300070	785231	139638	295617	113555	172010	2.00264e+06	166182	261988	353888	790980	251321	354356	269614	744067	592453	442969	443044	1.74137e+06	83158.1	93495.8	284931	356392	483841	570613	344232	447950	771042	186461	212467	190592	175667	662359	490089	1.58191e+06	175142	93000.3	27242	157501	283361
Com_17892_neg	FAHFA (20:3/22:5)	C42 H66 O4	634.496	756005	463597	389674	993614	553767	381114	602891	521907	144072	244602	480224	478067	529705	4.72003e+06	612331	741477	597234	228448	849411	708786	524378	213718	519602	544598	580775	134684	434963	184796	2.86853e+06	182966	514663	2.06033e+06	438059	189621	2.49386e+06	1.3729e+06	112013	138451	217535	370412	6.71609e+06	1.62317e+06	381454	233811	444452	1.20107e+06
Com_16424_neg	11-deoxy Corticosterone	C21 H30 O3	376.226	1.56404e+07	142002	560963	229218	193717	324130	300245	1.05477e+06	736567	459896	1.95103e+06	125304	4.33738e+06	213427	388269	1.21805e+06	292560	9.29862e+06	7.0123e+06	282493	3.06425e+06	940224	93958.8	176625	1.66839e+06	3.01861e+06	424620	301687	447493	1.71338e+06	280643	258571	203623	138377	2.19272e+06	422833	78999.3	1.08313e+06	5.20598e+06	284508	1.95474e+06	112615	311073	83663.1	132713	972153
Com_8649_neg	O1-(4-chlorobenzoyl)-4-nitrobenzene-1-carbohydroximamide	C14 H10 Cl N3 O4	319.037	2.98654e+06	1.7167e+07	1.30823e+07	2.42605e+06	7.43878e+06	4.10723e+06	8.21144e+06	1.08644e+06	816483	446407	1.2321e+06	1.39313e+06	1.06233e+07	3.34229e+06	5.70787e+06	3.10758e+06	3.25099e+06	4.38406e+06	5.4532e+06	989738	1.16543e+07	323512	1.11543e+06	3.8614e+06	1.94576e+06	1.76196e+06	2.03451e+06	2.35834e+06	2.30556e+07	1.26104e+06	2.7983e+06	563971	1.52723e+06	1.99236e+06	4.16436e+06	485682	4.18246e+06	1.58446e+06	1.19834e+06	1.16876e+06	2.6951e+07	3.59347e+06	448019	2.13871e+06	3.27784e+06	6.58161e+06
Com_29315_neg	FAHFA (16:3/18:0)	C34 H60 O4	532.451	77449.1	226450	130836	263247	112958	54984.8	153569	86294	42427.2	51722.6	44043.8	103912	70396.2	90571.6	208940	4.49022e+06	538528	602436	54403.5	286495	52838.4	84715.9	1.25039e+06	338764	55343	37331.9	133224	37562.6	47657.3	72214.7	73660	32685	65549.6	61938.9	53142.6	27996	45759	57924.3	52681.5	980745	3.35903e+06	385358	26038.2	29099.8	43327.2	93257
Com_51834_neg	Prostaglandin E3	C20 H30 O5	386.187	117623	1.12817e+06	596946	345261	226998	706354	87761.6	85916.5	98994.8	132232	194760	129288	1.19233e+06	110341	168317	44962.7	181907	65689.8	102743	99308.4	80586.8	460698	71423.7	84282.3	96704.2	43121.2	68279.5	44035.7	86567.9	1.84099e+06	59672.5	171143	55217.7	174889	50927.9	564937	175149	391931	128670	103128	41214.7	48838.9	297438	214721	53380.1	1.28514e+06
Com_46668_neg	Kaempferol-3-Galactoside-6''-Rhamnoside-3'''-Rhamnoside	C33 H40 O19	740.219	52855	123916	84428.1	105462	102691	78310	351801	82699.4	112500	158487	50093.1	106801	230967	39325.7	122202	334001	212828	81292.5	55557.6	86013	93271.4	70866.6	66548.3	60202.6	112868	27526.3	55780.7	73964.1	82402.9	267728	75502.9	421986	2.18592e+06	1.02335e+06	63988.4	47916.7	43071.2	62483.7	109879	81054.1	561216	49474.8	33559.4	43177.8	140069	51074.6
Com_20087_neg	LPS 13:0	C19 H38 N O9 P	455.23	5.07167e+06	1.73568e+06	2.29101e+06	1.09667e+06	3.29484e+06	5.58728e+06	1.35466e+06	3.19023e+06	3.65495e+06	3.03586e+06	1.9869e+06	5.66825e+06	1.2446e+06	3.27648e+06	3.58319e+06	5.37117e+06	3.44112e+06	3.26888e+06	3.65967e+06	2.07342e+06	2.67827e+06	3.55133e+06	4.09082e+06	7.16344e+06	673821	1.12875e+06	4.13846e+06	2.63578e+06	1.81635e+06	2.65571e+06	3.90932e+06	3.52316e+06	184807	2.67543e+06	2.92717e+06	7.09989e+06	2.07657e+06	5.25893e+06	3.32727e+06	2.71563e+06	2.52725e+06	2.30346e+06	2.97637e+06	3.26995e+06	1.27882e+06	1.88126e+06
Com_30020_neg	2-{1-[2-(1-benzothiophen-5-ylamino)-2-oxoethyl]cyclohexyl}acetic acid	C18 H21 N O3 S	662.245	207422	393276	258300	132851	2.20199e+06	2.24846e+06	305812	306757	298662	2.32134e+06	419192	4.60544e+06	247446	120419	353236	185630	1.87952e+06	624473	626832	422666	550473	230330	5.0002e+06	327594	80922.6	266049	257474	78842.8	398903	491098	98604.7	133112	77861.3	462833	706231	381772	192297	777817	859986	998492	553783	2.51421e+06	274645	743509	1.05566e+06	973931
Com_903_neg	6-Gingerol	C17 H26 O4	294.184	467236	1.01161e+06	1.20826e+06	2.17072e+08	6.31051e+06	6.41671e+06	963704	3.32738e+06	639482	1.39315e+06	1.1652e+06	1.73626e+06	2.89157e+06	488531	520136	6.1026e+06	1.49715e+06	841633	1.38404e+06	485615	9.53257e+06	3.02062e+06	1.22936e+06	1.00392e+06	577857	1.39808e+06	7.43426e+07	3.57125e+08	2.75743e+06	6.30962e+08	2.82284e+07	328542	3.79042e+06	3.06425e+06	9.81326e+06	2.94038e+06	2.36751e+06	3.7434e+07	1.02791e+06	909607	462039	1.54723e+06	3.52255e+06	613502	1.13992e+06	918927
Com_1826_neg	Neohesperidin	C28 H34 O15	610.191	1.49502e+08	4.24972e+07	861884	229944	3.14307e+07	244681	900393	1.00337e+07	242853	496802	112887	1.70896e+07	384036	134021	451308	2.0076e+08	1.76598e+06	1.0873e+06	186558	217194	1.14981e+06	274437	170322	138191	176384	95426.7	2.73003e+06	151213	258859	2.45548e+08	140769	1.35677e+06	7.17158e+07	4.48612e+06	172692	110290	409494	1.22304e+07	334523	6.49129e+07	700520	1.15963e+06	84888.3	2.78535e+06	3.73184e+07	5.94042e+06
Com_9463_neg	LPI 18:3	C27 H47 O12 P	594.282	1.56267e+06	1.4313e+06	3.67825e+07	1.79179e+06	1.67032e+06	673036	2.78096e+06	1.12585e+06	1.65269e+06	815201	2.56432e+06	1.86567e+06	1.26408e+06	1.11019e+06	920193	953325	1.3351e+06	1.72661e+06	1.27655e+06	1.98558e+06	1.13581e+06	1.73442e+07	1.78526e+06	1.53975e+06	2.36491e+06	576583	1.16557e+06	1.16173e+06	1.07081e+06	695047	849172	1.27733e+06	1.3922e+06	853279	874474	1.61194e+06	1.8375e+06	915429	790655	2.26777e+06	1.03662e+06	1.54787e+06	778507	1.18402e+06	966186	1.01684e+06
Com_21068_neg	L-Threonic acid Calcium Salt	C8 H14 Ca O10	310.022	824868	559788	638004	1.17625e+06	2.25531e+06	1.1291e+06	441204	425442	370233	719079	529365	382666	551244	252126	1.19146e+06	521806	885748	711180	528288	1.13926e+06	566931	826542	2.20278e+06	1.39751e+07	238267	564763	492213	369046	415725	383453	218074	180588	977337	742718	596313	274398	440705	1.1975e+06	3.00416e+06	1.79017e+06	328014	229417	182160	275954	376968	413551
Com_5933_neg	FAHFA (2:0/18:0)	C20 H38 O4	342.278	5.87225e+06	1.86185e+07	2.0123e+07	8.55415e+06	1.27105e+07	6.55534e+06	5.86486e+06	2.2518e+07	7.57101e+06	3.83463e+06	4.1975e+06	2.16483e+07	1.74174e+07	7.40666e+06	1.22382e+07	3.37865e+07	8.93063e+06	7.7867e+06	1.3136e+07	5.81308e+07	5.92289e+06	2.15518e+07	1.50125e+07	9.94626e+06	6.54015e+06	9.11842e+06	1.38063e+07	1.12643e+07	7.4548e+06	5.69551e+06	3.81034e+06	2.72766e+06	1.62057e+06	1.03781e+07	8.79539e+06	1.01772e+07	6.77525e+06	2.21678e+06	7.61834e+06	8.37259e+06	8.66413e+06	1.84837e+07	3.47127e+07	9.75738e+06	4.09169e+06	7.06447e+06
Com_843_neg	Erythronolactone	C4 H6 O4	118.027	5.30286e+07	3.50922e+07	2.75252e+07	2.72517e+07	2.94538e+07	2.20737e+07	2.24243e+07	1.72822e+07	8.85181e+06	1.45962e+07	2.50148e+08	2.06322e+07	9.65188e+07	2.34368e+07	2.3261e+07	1.35364e+06	2.99073e+06	2.99717e+07	4.45295e+07	2.67078e+07	1.66811e+07	4.8085e+07	4.18947e+07	2.10681e+07	5.17606e+06	1.22143e+08	1.28428e+07	3.15032e+07	7.2792e+07	2.37355e+07	1.79946e+07	1.62309e+07	2.53145e+07	3.32653e+07	3.99495e+07	1.46052e+07	1.58833e+07	1.40692e+07	1.82218e+07	2.05316e+07	4.58276e+08	3.23019e+07	1.26951e+07	2.38957e+07	1.65945e+07	1.51162e+07
Com_14350_neg	N1-[1-(3-isopropenylphenyl)-1-methylethyl]-3-oxobutanamide	C16 H21 N O2	259.154	930097	1.19306e+06	1.45501e+06	994836	9.37453e+06	9.42621e+06	413671	1.7377e+06	7.14685e+06	5.38043e+06	7.51545e+06	1.61523e+06	1.23117e+06	1.70739e+06	8.47723e+06	1.05789e+07	3.70023e+06	719521	1.77831e+07	493793	423640	310837	855094	5.08932e+06	835719	1.52419e+06	6.46638e+06	2.55925e+06	1.59968e+06	8.32635e+06	437192	598846	433264	2.16782e+06	1.60159e+06	1.8818e+06	801696	757269	1.59105e+06	1.08125e+06	3.0845e+06	902207	1.04656e+06	890429	4.4983e+06	266394
Com_3384_neg	FAHFA (6:0/24:4)	C30 H50 O4	474.372	87896.6	2.11427e+06	2.61519e+07	1.23553e+08	696865	99604.7	768071	1.99554e+07	520641	408849	303833	110663	4.02672e+07	641523	3.28409e+07	1.65227e+06	1.88361e+08	1.49027e+06	316296	1.4093e+06	2.71812e+07	248056	191277	256925	1.57494e+06	55741.6	133759	275856	91469.9	461834	7.57769e+06	35020.2	510522	186404	646599	34896.2	5.32402e+06	82649.8	2.50134e+07	862048	133360	340262	36224.9	49127.5	59530	149910
Com_1109_neg	11-dehydro Thromboxane B2	C20 H32 O6	368.221	2.51567e+06	1.5032e+07	1.65528e+07	3.14762e+08	1.69711e+07	3.36744e+06	6.03192e+07	7.64606e+06	1.39753e+07	5.51439e+06	1.06471e+06	4.87908e+06	3.63625e+07	1.59513e+08	6.0393e+07	2.87688e+06	7.74978e+06	1.41713e+07	4.06739e+06	2.1412e+07	4.9259e+07	3.73425e+07	1.06399e+07	6.42877e+08	5.68003e+06	1.19381e+06	2.01063e+06	3.75857e+06	8.18307e+06	9.55532e+06	8.63923e+06	1.29032e+06	865143	3.13522e+06	1.50167e+07	3.18938e+06	1.59814e+06	1.71509e+06	2.43713e+06	2.96091e+06	2.18182e+06	7.84405e+06	1.32153e+06	1.1851e+06	3.77663e+07	1.72177e+06
Com_2540_neg	13Z,16Z-Docosadienoic Acid	C22 H40 O2	336.304	2.30787e+06	9.5732e+07	5.08834e+06	6.45606e+07	1.81127e+08	5.85478e+06	1.33016e+08	1.44124e+08	2.2036e+06	2.34227e+07	4.03369e+06	8.01722e+06	3.1971e+07	1.3192e+07	9.88024e+07	1.67415e+07	3.76343e+07	1.71852e+07	6.50259e+06	6.54201e+07	1.19202e+07	9.88335e+06	3.6939e+07	2.52234e+06	1.12964e+07	803995	1.73993e+07	1.71631e+07	8.28614e+07	4.12332e+07	7.89603e+07	2.70057e+06	1.64832e+08	1.52371e+06	9.75217e+06	387804	2.9009e+06	528929	3.87274e+07	1.02274e+07	3.91796e+07	2.1077e+07	126019	569914	3.58129e+06	2.97989e+07
Com_2703_neg	alpha-Ketoglutaric acid	C5 H6 O5	146.022	2.67992e+07	6.7391e+07	6.80844e+07	2.65661e+07	7.48965e+07	1.87012e+07	8.49092e+06	2.42655e+07	2.46968e+06	7.86125e+06	2.17923e+06	9.38239e+06	4.28665e+06	5.26845e+06	5.63944e+06	1.7274e+07	2.83982e+07	3.20939e+07	1.37928e+07	3.8262e+06	6.14863e+06	1.88306e+07	4.56611e+06	5.69097e+07	3.20292e+06	6.65099e+06	2.04452e+07	1.2166e+07	1.6072e+07	5.7307e+06	1.36673e+07	1.16729e+06	1.54112e+08	1.19572e+07	1.16414e+07	4.15493e+07	8.88998e+06	1.53826e+07	6.25833e+06	4.88006e+07	7.22885e+06	1.47505e+07	1.2494e+06	1.96973e+06	6.66309e+06	2.3319e+07
Com_11087_neg	Eugenol	C10 H12 O2	164.084	142720	213123	108847	1.03876e+06	972072	251886	147984	351274	127035	258147	154978	391134	150565	157049	1.47501e+07	307617	1.81571e+06	400018	2.64846e+06	2.32982e+06	718579	183065	206360	248364	105321	192657	2.7771e+06	112787	128873	159078	149947	51309.7	81479.7	261204	5.82192e+06	107228	125248	143139	2.51635e+07	8.40042e+06	84794.5	60427.1	56704.5	99338.8	196113	78534.5
Com_2678_neg	(+/-)13-HODE	C18 H32 O3	296.236	5.30617e+07	1.33754e+07	8.42629e+06	1.44356e+07	1.71e+07	8.76206e+06	1.23237e+08	1.81933e+07	4.44053e+07	1.04217e+07	2.71002e+07	8.25799e+07	1.73937e+07	6.64992e+07	1.27841e+07	2.3813e+07	1.69293e+07	1.70921e+07	1.91567e+07	1.68593e+07	1.2587e+07	1.26164e+07	1.04653e+07	5.79706e+06	5.25143e+07	1.15698e+07	3.11858e+07	1.13549e+07	8.21021e+06	8.9653e+06	5.34966e+06	5.59442e+06	5.15581e+06	1.17762e+07	1.25371e+07	9.89708e+06	1.09389e+07	7.65134e+06	5.53914e+06	1.01191e+07	5.16019e+06	8.50149e+07	1.24472e+07	8.71472e+06	2.86284e+07	4.52399e+07
Com_48577_neg	1,3-dimethyl-5-(morpholinosulfonyl)indolin-2-one	C14 H18 N2 O4 S	310.1	30927.3	828903	39571.9	92322.9	52414.7	40810.2	106084	548930	49184.6	89022.9	30544.3	102617	98287	25500.4	109317	39631.2	162720	31364.6	34069.7	33189.1	43750.9	54094	43689.2	302482	80226.8	24205.8	40879	144829	46599.2	46207.5	44725.8	23001.5	48889.9	52171.9	55820.5	21760.8	26208.8	43591.9	95970.1	51651.9	47587.2	148238	37111.5	28459.2	46030.1	27076.1
Com_11_neg	Lauric acid	C12 H24 O2	200.178	9.23121e+07	2.03448e+08	1.56035e+08	1.05316e+09	1.62985e+08	3.43802e+08	3.65933e+09	2.5173e+08	1.5512e+08	8.78653e+08	2.12849e+08	8.11836e+07	1.10967e+09	9.96775e+07	1.21815e+08	9.84822e+08	9.33035e+08	1.07011e+09	6.07848e+08	1.04018e+08	2.57094e+10	2.16612e+08	2.19174e+09	1.17499e+08	9.48554e+08	8.09823e+07	2.59214e+08	1.69427e+10	3.14104e+08	7.70862e+08	7.2714e+08	2.03398e+08	5.34097e+08	1.4853e+08	1.2178e+08	3.80583e+10	1.70306e+10	4.78223e+10	3.159e+08	1.85167e+08	1.99475e+08	3.33532e+08	1.24609e+08	3.5337e+08	1.91609e+08	1.23935e+08
Com_52831_neg	N1-methyl-5-methoxy-2-({2-[(methylamino)carbonyl]phenyl}thio)benzamide	C17 H18 N2 O3 S	331.106	20544.7	384535	57817.1	206345	190849	33708.1	345624	467619	94395.3	291210	67852.8	145581	525868	105734	37370	61271.7	1.1433e+06	99234.6	196533	196496	435778	36453.4	290478	381538	203738	14527	48581.3	245105	1.41633e+06	230287	441491	65187	201340	195406	54895.9	44013.9	87759.9	215210	185586	82943.1	19057.5	42297.5	79200.6	75443.1	238739	69012.4
Com_3508_neg	9-Methyluric acid	C6 H6 N4 O3	182.045	3.08745e+06	5.28449e+07	1.10617e+07	2.82793e+06	3.61289e+07	1.00817e+07	6.98153e+07	4.04412e+07	1.29158e+07	8.18984e+07	6.31969e+06	529436	1.87855e+06	3.30452e+07	1.45997e+07	7.00777e+06	6.17695e+06	4.72448e+06	1.12432e+07	639139	695279	1.14133e+06	1.5031e+07	1.15619e+07	744227	1.86745e+06	1.02288e+07	637999	5.41576e+07	1.98696e+07	812045	1.17927e+07	1.09597e+08	1.06261e+07	4.37728e+07	4.70237e+06	2.14777e+07	6.16423e+06	715590	5.50419e+06	4.86965e+06	8.54891e+06	4.63516e+06	1.12099e+07	1.40642e+07	2.4214e+07
Com_12250_neg	D-Glucono-1,5-lactone	C6 H10 O6	238.07	3.74679e+06	1.3519e+07	8.22189e+06	1.02211e+07	1.04111e+07	6.58204e+06	1.08996e+07	1.3416e+07	4.4169e+06	1.33086e+07	7.2777e+06	1.1503e+07	1.35756e+07	5.33331e+06	8.51704e+06	7.21677e+06	2.42764e+07	1.18272e+07	6.74527e+06	1.14367e+07	1.05902e+07	5.52553e+06	1.56432e+07	3.05318e+07	6.90149e+06	1.74786e+06	1.93616e+07	7.24759e+06	1.49777e+07	1.65943e+07	7.41499e+06	4.8617e+06	1.91894e+07	1.66683e+07	5.54066e+06	3.61574e+06	7.61348e+06	1.05164e+07	1.05822e+07	1.93222e+07	5.5722e+06	6.23584e+06	6.36698e+06	3.88117e+06	7.22836e+06	9.39588e+06
Com_2844_neg	MGDG (16:3/18:3)	C43 H70 O10	806.52	95967.2	61659.9	50882.6	82040.1	59196.6	903741	38194.6	44607.6	35216.4	249104	36120.6	36183.6	52941.7	1.673e+06	40861.6	1.15036e+08	68148.1	39994.1	42521.4	38371.4	39296.9	316394	44024.2	1.45533e+08	74923.8	32887	69088.9	326959	47280.3	57687.2	46098.2	30151.2	3.67878e+06	2.13185e+07	71266.1	22596	37413.5	3.68556e+06	386606	300247	2.68414e+06	69565.9	23241.7	23422.2	32418.2	46886.6
Com_563_neg	D-Glucose 6-phosphate	C6 H13 O9 P	260.03	5.26567e+06	728453	1.36706e+07	5.41189e+08	539821	508068	2.40948e+07	8.54347e+06	247992	588441	1.04238e+09	7.05067e+07	483639	3.10305e+06	5.07915e+06	6.39886e+06	8.80194e+07	720905	695330	1.6811e+08	9.52464e+07	4.0518e+06	1.54967e+07	1.01652e+06	5.80177e+07	3.2892e+07	8.49575e+06	2.57343e+07	1.15258e+06	317977	3.80513e+06	84311.2	770452	842887	447357	709619	2.89862e+06	1.73864e+07	8.59731e+06	2.54453e+06	310858	230084	3.60027e+06	511357	2.74897e+06	900354
Com_16124_neg	N'-(4-chlorobenzoyl)-3-[4-(trifluoromethoxy)phenyl]acrylohydrazide	C17 H12 Cl F3 N2 O3	384.053	85042.5	49917.8	96665.9	58871.7	3.55178e+06	1.11844e+07	41915.1	53059.2	45334.5	53543.5	125316	104347	83078.6	17580.8	149882	264484	273921	412554	36429.6	75789.4	52768.1	102417	95316.9	77229	30585.1	4.77343e+06	3.67746e+06	35072.6	45405.8	83103.7	41712.6	39427.6	1.20968e+07	1.49278e+06	1.28621e+07	959961	36912.2	1.78622e+06	2.91266e+06	4.76818e+06	350724	27915.3	15029.9	111914	36115.3	25632.3
Com_10765_neg	Milbemectin A3	C31 H44 O7	528.313	780923	3.95891e+06	1.98781e+06	1.00145e+06	2.17615e+06	2.57783e+06	2.09352e+07	2.13498e+06	1.22019e+06	2.73537e+06	1.28354e+06	494370	1.13264e+06	3.13637e+06	1.0053e+07	3.71233e+06	1.90756e+06	1.88028e+06	2.58941e+06	2.35997e+06	729935	2.30439e+06	2.86317e+06	1.91487e+06	717709	1.56718e+06	1.37643e+06	3.00235e+06	6.55032e+06	1.2194e+06	771695	4.12037e+06	250817	2.60321e+06	2.64979e+06	3.07546e+06	1.5959e+06	1.73651e+06	4.43931e+06	2.97476e+06	658466	1.92599e+06	3.42353e+06	2.21892e+06	1.74786e+06	1.07451e+06
Com_5503_neg	Prostaglandin K1	C20 H32 O5	334.215	3.99703e+06	1.44783e+07	1.14278e+07	1.3506e+07	1.22044e+07	1.07482e+07	4.13953e+06	2.4344e+07	1.10666e+07	1.95685e+07	7.09027e+06	5.64118e+06	1.41867e+07	1.027e+07	2.75969e+07	3.71794e+06	1.11141e+07	7.66283e+06	2.41307e+07	2.20664e+07	3.66747e+06	9.96868e+06	8.93635e+06	1.74571e+07	1.65379e+07	1.85755e+07	2.14785e+06	3.67155e+07	2.85987e+07	4.34993e+07	5.07924e+06	3.44248e+07	611571	1.95167e+07	1.35701e+07	2.00743e+07	3.05917e+06	9.04771e+06	1.09797e+07	1.77953e+07	9.766e+06	1.81477e+06	6.01952e+06	1.11199e+07	1.56066e+07	9.48702e+06
Com_27521_neg	5-(3-chloro-4-methylanilino)-1-methyl-1H-pyrazol-3-ol	C11 H12 Cl N3 O	237.068	441033	562623	377122	618057	421600	569943	408130	586347	523736	503245	954394	473193	442853	403710	751496	437795	674323	890958	624459	382121	343958	453121	483931	1.29012e+06	2.14186e+06	440932	379011	405912	890126	2.03695e+06	430972	576936	2.36365e+06	569869	412653	764689	531606	1.03237e+06	422562	1.44705e+06	4.66995e+06	378164	491441	289841	450510	803329
Com_39943_neg	LPI 20:1	C29 H55 O12 P	626.343	955944	511887	315617	1.09712e+06	611451	260580	628133	576271	159079	270081	530247	508343	584883	489505	676115	642161	659445	252244	334530	782617	579000	235980	280338	601326	641271	254428	480271	204046	629043	202025	568274	269958	3.10792e+06	209373	453746	287325	121219	152872	240195	379078	480666	891239	97927.6	124322	490749	969040
Com_62605_neg	Propylparaben	C10 H12 O3	180.079	176071	299182	674775	425531	370582	253132	145183	365084	175271	304200	144459	168343	301744	127836	210944	137139	463843	272399	203407	654783	222654	219350	141456	325255	80690.1	66595.6	306518	231765	128526	724556	85133.6	102278	128781	225395	232744	107337	790035	136904	218841	793826	74951.1	142371	319462	116919	239085	305129
Com_45830_neg	Dulcitol	C6 H14 O6	182.081	17465.1	26799.4	24951.3	38271.8	57542.6	33878.8	44399.4	54335.2	34528.2	272620	24925	71234.8	38491.8	24621.8	58540.4	24963	76460.8	41980.1	54729.4	26178.6	2.13217e+06	30416.6	32086.9	34173.7	17782.6	13831.8	32213.9	227808	34995.8	40148.3	84662.8	16066.9	38290.2	27773.2	33340	15592.6	21840	27761.7	174804	44475.3	57719.5	60160	18523.1	17381.3	23782.6	26247.2
Com_29769_neg	LPS 15:1	C21 H40 N O9 P	481.245	350456	1.43619e+06	132985	714032	618524	176394	404867	540732	273355	180890	125777	2.3198e+06	571408	305698	323787	869803	605650	3.98728e+06	3.12274e+06	578132	664893	155778	535309	999485	898648	2.51163e+06	1.3169e+06	349895	239877	188530	182442	591310	84882.2	1.91685e+06	786700	499769	1.22615e+06	270764	281871	5.79665e+06	120333	808187	123658	131847	330310	796652
Com_12879_neg	Roquefortine C	C22 H23 N5 O2	389.181	1.45851e+06	5.64399e+06	1.02173e+07	4.79536e+06	6.99201e+06	1.065e+07	4.64044e+06	1.01629e+07	4.28485e+06	5.67999e+06	7.75467e+06	7.86632e+06	1.0289e+07	3.40337e+06	6.73179e+06	4.58776e+06	1.84525e+07	8.87139e+06	1.2643e+07	3.41088e+06	4.95807e+06	4.47313e+06	1.18397e+07	9.41368e+06	8.48843e+06	2.28933e+06	9.56168e+06	1.18589e+07	1.58929e+07	1.05773e+07	3.25169e+06	1.84747e+06	6.72926e+06	7.54691e+06	3.9729e+06	6.49155e+06	2.54038e+06	7.79962e+06	1.05019e+07	5.31868e+06	9.24809e+06	2.3441e+06	2.13658e+06	4.3262e+06	6.77836e+06	3.45846e+06
Com_2922_neg	PE (18:2/18:2)	C41 H74 N O8 P	739.518	9.96145e+06	1.67765e+07	7.82486e+07	6.93988e+06	1.4841e+07	3.8805e+06	662357	946397	99407.1	1.60784e+06	2.94724e+06	2.0497e+06	3.73857e+06	2.79378e+06	3.58245e+06	1.11304e+08	7.94938e+06	3.26003e+06	1.06778e+07	1.77835e+06	1.56973e+06	2.45138e+06	1.81217e+06	9.44064e+06	803958	868044	1.94707e+07	947290	653324	872252	786648	35940.5	4.27919e+07	1.90518e+06	1.12261e+07	209201	4.20909e+06	624237	4.73172e+06	2.02268e+07	1.76787e+07	4.48971e+06	26805.5	30753.3	4.03097e+06	1.16081e+06
Com_6038_neg	Shikimic acid	C7 H10 O5	234.075	901679	4.91236e+06	3.07033e+06	3.88933e+06	4.84347e+06	8.92339e+06	6.96064e+06	1.8925e+07	6.45164e+06	4.23397e+06	5.50752e+06	6.44283e+06	4.99337e+06	3.59525e+06	7.54307e+06	3.90539e+06	3.36067e+07	5.02684e+06	5.20498e+06	4.0216e+06	1.23083e+07	3.44192e+06	7.10488e+06	1.22045e+07	6.05619e+06	504270	5.01872e+07	4.88128e+06	8.23545e+06	2.52843e+06	3.41634e+06	3.1308e+06	3.80942e+06	3.81762e+06	5.2196e+06	1.61689e+06	5.77892e+06	4.87247e+06	8.78546e+06	1.30167e+07	2.66318e+06	4.47837e+06	1.83851e+06	5.9738e+06	3.43449e+06	7.65584e+06
Com_41216_neg	19(R)-Hydroxy prostaglandin F2α	C20 H34 O6	406.211	73494.1	2.93732e+06	553566	2.21014e+06	142790	306848	449037	1.28597e+06	277912	1.71353e+06	346225	1.17908e+06	672571	55115.5	1.12163e+06	677402	1.45476e+06	348572	441332	231640	129692	112348	680903	402599	380176	56406.4	79605	790408	593928	612935	160818	639199	101433	1.85763e+06	204054	283177	146745	719314	664536	909416	613882	210955	711978	130012	2.54975e+06	465672
Com_15712_neg	8-Iso prostaglandin A2	C20 H30 O4	334.215	172758	681106	583185	4.894e+06	443010	618806	2.25559e+06	1.69901e+06	559999	828856	322310	192928	616029	228532	680191	171228	6.62065e+06	534807	267475	465470	314032	392514	915133	471728	1.69835e+06	275222	910411	310671	648099	371259	1.01711e+07	291805	309592	500822	298165	447613	278336	534063	334250	1.32885e+06	99726.1	128386	248674	510006	331502	497231
Com_6159_neg	Υ-Aminobutyric acid (GABA)	C4 H9 N O2	103.064	7.1626e+06	5.53705e+07	2.79428e+07	3.79243e+07	1.9054e+07	2.42811e+07	1.68126e+07	2.21276e+07	9.63867e+06	1.75867e+07	5.12749e+06	1.58521e+07	3.61834e+07	1.35556e+07	4.63572e+07	8.31686e+06	1.32265e+07	1.57759e+07	2.86295e+07	2.50331e+07	1.74977e+07	2.09242e+07	1.14472e+07	7.63451e+06	6.75986e+06	2.90131e+06	1.14407e+07	1.8636e+07	1.44686e+07	1.76817e+07	1.1406e+07	2.62494e+06	2.97666e+07	1.85648e+07	1.52275e+07	1.84816e+07	1.37639e+07	1.29444e+07	2.18159e+07	1.48929e+07	5.44169e+06	1.43747e+07	8.01934e+06	1.20112e+07	1.15651e+07	2.03697e+07
Com_8089_neg	N-Acetyl-D-galactosamine 4-sulfate	C8 H15 N O9 S	301.048	350612	218026	266062	490523	349164	470862	162776	1.17013e+06	1.328e+06	604068	2.96454e+07	359311	251939	137254	1.19568e+06	2.59983e+06	1.5153e+06	166547	220308	659237	281689	344687	156805	800069	104951	2.92824e+06	375890	1.74927e+06	1.62678e+06	274355	90942.1	75843.1	1.96969e+06	309731	1.9967e+06	2.02706e+06	184784	6.87078e+06	1.03038e+07	261818	207621	125523	279754	115079	152768	193916
Com_13156_neg	trans-Aconitic acid	C6 H6 O6	128.011	1.32773e+06	1.90714e+06	2.06963e+06	1.68735e+06	4.19544e+06	1.71011e+06	970744	2.18044e+06	573281	697067	600996	966153	1.02831e+06	544430	971185	3.65978e+06	4.02985e+06	2.2078e+06	1.38307e+06	1.10253e+06	946533	1.2539e+06	988936	9.84225e+06	309763	895062	1.62385e+06	932529	3.71068e+06	695277	915661	173555	2.01325e+07	2.47861e+06	2.31022e+06	1.31512e+06	621124	2.51336e+06	1.21272e+06	1.42409e+07	2.12746e+06	922958	348485	320575	824778	681872
Com_2109_neg	Saccharin	C7 H5 N O3 S	183	1.7656e+06	826405	4.8799e+06	192100	371527	473872	216943	578042	679501	998675	144099	1.14199e+07	1.04073e+06	393109	1.38156e+07	236855	1.04156e+08	6.68542e+06	2.64231e+06	431809	45795.5	6.99157e+06	690417	64398.3	22390.1	1.1258e+06	118240	3.96149e+07	199508	205284	446116	256340	517284	1.61596e+08	2.16943e+07	1.40504e+08	1.28951e+07	5.26407e+06	104902	2.50606e+07	67091.9	175875	48669.8	309932	1.70768e+06	1.10588e+08
Com_661_neg	Butylparaben	C11 H14 O3	194.095	2.24703e+08	1.1038e+09	2.1611e+08	1.11629e+08	7.85128e+07	1.03593e+06	1.22546e+07	4.48764e+07	1.5052e+07	3.16982e+08	5.58749e+06	8.36687e+06	3.23883e+07	8.39214e+06	1.10191e+08	1.01427e+06	7.74454e+06	6.37867e+07	1.2404e+06	4.83368e+07	5.2768e+07	1.15748e+06	1.53912e+08	810925	230562	191706	9.64165e+06	3.94717e+08	881905	6.74519e+06	1.81367e+07	304828	3.21142e+06	910269	2.20679e+08	243142	1.06076e+08	741341	3.75437e+07	5.3528e+06	110554	2.28996e+06	233108	1.15641e+08	8.19896e+06	703942
Com_22486_neg	8,12-iso-iPF2α-VI	C20 H34 O5	354.241	278927	2.11031e+06	1.23518e+06	1.31018e+06	3.18987e+06	1.69439e+06	2.1987e+06	4.40925e+06	3.25326e+06	2.10802e+06	1.98914e+06	1.03622e+06	2.00302e+06	740220	4.32503e+06	1.59506e+06	1.98129e+06	1.56359e+06	1.65607e+06	1.12775e+06	1.30404e+06	1.38561e+06	2.19482e+06	413917	1.44515e+06	380314	1.20738e+06	2.71478e+06	7.91594e+06	2.76653e+06	2.20078e+06	1.01374e+06	116846	387570	1.01867e+06	622782	1.29243e+06	853441	1.10695e+06	1.00467e+06	279690	682027	1.47375e+06	685731	1.06844e+06	1.11648e+06
Com_9756_neg	FAHFA (16:0/18:2)	C34 H62 O4	534.464	1.60533e+07	4.18534e+06	1.09005e+06	2.22161e+07	2.27319e+06	341777	1.28988e+07	7.75242e+06	1.17612e+06	1.16535e+06	4.68099e+06	6.99183e+06	3.00965e+06	1.93836e+06	1.43264e+07	8.64312e+06	7.22151e+06	619228	1.23188e+06	1.51784e+07	1.07555e+07	697938	1.33329e+06	6.97653e+06	1.41487e+07	709774	6.06411e+06	2.50925e+06	1.0471e+06	1.4514e+06	2.00555e+07	1.24559e+06	6.75727e+06	921946	1.30627e+06	612777	270604	872861	1.77612e+06	2.49759e+06	437445	1.41266e+07	89122	204138	4.47077e+06	1.53279e+07
Com_3091_neg	N-(2-hydroxyethyl)-N'-propylthiourea	C6 H14 N2 O S	212.084	45993.2	108307	123293	132227	134073	436271	98270.3	125804	423108	1.4886e+08	2.08725e+06	483353	161793	189362	123236	79542.1	174688	78599	74804.2	104225	111497	227485	77714.8	117929	80269.8	177905	58121.6	162855	478543	150364	48055.1	96670.9	294014	171985	94056.3	315027	654597	145817	155266	89959.8	90036.5	102992	629499	86278.5	344314	143134
Com_64315_neg	Rutarin	C20 H24 O10	470.136	24697	63950.9	48231.5	40566.1	52471.2	72062	33330	43313.7	36741.5	40898.3	27124.2	69445.9	42797.7	22308.7	31925.7	199236	67197.9	50813.6	38672.7	25615.5	55339.8	72091	42991.8	49668.3	25156.4	539559	26512.7	27938.5	91884.7	86944.8	21534.5	20541.7	174611	56575	59928.8	40074.6	41544.9	36103.5	64684.2	97953.2	28846.3	49843.9	13895.3	51729.2	26073.2	86516.7
Com_65418_neg	5-(trifluoromethyl)-1,2,3,4-tetrahydropyrimidine-2,4-dione	C5 H3 F3 N2 O2	180.013	20007.1	36912.3	34195.7	37358.1	52738.2	31143.8	32818.4	51691.4	30113	46141.3	23538.2	91454	61538.8	16554.1	144135	30886.3	76233.7	24253.9	34627.2	43261.8	29947.1	28658.2	29300.2	30997.3	31032.4	15209.7	37199.9	17297.4	30903.3	48790.6	24851.1	310599	37223	34516.3	68078.6	15197.4	21438.1	30312.8	154952	38836.3	17478.7	43978.3	13477.6	19210	29564.6	18673.2
Com_58943_neg	myricetin 3-O-beta-D-galactopyranoside	C21 H20 O13	480.095	32924.2	57324.8	53201.3	67878.5	65608.9	58339.3	49955.1	72027.7	89152.2	62601	39266.4	146606	66597.8	26719.9	94291.3	37798.3	125850	47146.1	40735.5	68807.9	48287.1	52926.6	49893.9	63762.5	44458.1	31286.8	56427.7	31676.7	50782.9	56648.5	35757.1	24873.2	1.09436e+06	54439	106673	27090.6	33474	49395.9	82586.2	147041	28223.3	62484.9	21862.2	48460.2	43706	33932.9
Com_27530_neg	13,14-dihydro-15-keto Prostaglandin D1	C20 H34 O5	390.217	72297.4	259152	464414	2.64753e+06	317381	689247	112130	294229	1.26851e+06	945512	356070	2.53151e+06	3.32726e+06	366043	809796	261970	265011	522236	443727	828295	770080	466836	216429	289291	370150	551329	239428	2.27282e+06	1.14531e+06	444138	120348	363802	466704	446913	512072	583356	935091	286935	1.01127e+06	405600	98392.5	357451	3.77054e+06	301602	1.67469e+06	319997
Com_2511_neg	LPC 16:1	C24 H48 N O7 P	553.339	6.80781e+06	3.18924e+06	3.43608e+06	4.86997e+06	4.52706e+06	2.17578e+06	3.8851e+06	2.29319e+06	2.54139e+06	1.68791e+06	5.81641e+06	2.28294e+06	2.68998e+06	2.51113e+06	1.90048e+06	2.73632e+06	6.6011e+06	4.47246e+06	2.979e+06	4.08389e+06	2.67727e+06	1.03196e+07	1.31033e+06	7.36504e+06	4.01007e+06	1.30864e+08	4.31904e+06	2.52585e+06	1.61746e+06	1.39913e+06	1.1916e+06	1.69065e+06	4.30087e+06	5.52118e+06	2.4598e+06	3.57244e+06	2.56993e+06	1.59351e+06	2.62659e+06	8.27188e+06	2.87227e+06	3.15898e+06	438642	2.23916e+06	5.31562e+06	750086
Com_1481_neg	LPG 18:1	C24 H47 O9 P	510.297	7.21139e+07	2.29287e+08	1.31685e+08	3.39228e+08	4.48243e+08	1.17955e+08	1.28178e+07	8.8773e+07	2.73957e+07	5.67899e+07	1.85183e+08	7.79895e+07	9.37252e+07	2.51886e+07	5.50519e+07	5.40295e+07	7.23519e+07	8.71682e+07	1.15852e+08	1.31148e+08	2.15604e+07	2.26513e+08	8.19416e+07	1.15618e+08	1.00304e+07	6.27926e+07	1.06908e+08	4.54421e+07	8.1066e+07	3.19655e+07	2.6545e+07	1.58853e+06	3.75529e+07	9.32645e+07	1.48634e+08	5.77261e+07	9.32726e+07	6.16051e+07	1.34513e+08	1.909e+08	2.44531e+07	1.09892e+08	1.57938e+07	2.11362e+07	4.79664e+07	5.34302e+07
Com_63367_neg	N1-piperidinocarbonyl-4-methylbenzene-1-sulfonamide	C13 H18 N2 O3 S	282.101	26725.8	97202.2	42810.5	69041.2	68146.4	70402.3	50626.8	77391.8	92297.6	208844	131331	51780.8	82733.7	28605.4	50552.9	166718	138441	46722.2	45966	50170.8	54940.3	42615.8	61117.3	58879.9	57918.2	219545	39616.4	37554.7	60416.8	63238.5	43262.5	28249.5	775900	246225	52301.9	32180.2	41230.1	74216.5	76505.8	95712.6	33076.3	32909.6	26660.4	38157.2	49698.6	30214.6
Com_38635_neg	Cer-ADS (d20:0/17:0)	C37 H75 N O4	657.593	50229.6	48470.9	49904	59337.5	47339.1	55252.9	56022.4	55718.2	41669.2	40108.4	50434.3	2.85691e+06	44050.6	1.41961e+06	49012.6	29101.1	56312.4	363176	66554.1	199767	38477.8	42014.6	2.26147e+06	56036	25711.5	28206.1	35107.2	28240.5	38360.7	48027.3	153859	28078	49431.4	51954.6	194717	22583.5	97124.2	43905.9	90126.3	161292	595963	1.13596e+06	26286.6	25419.9	33567.4	167867
Com_65360_neg	1,3-dimethyl-1H-thieno[2,3-c]pyrazole-5-carbohydrazide	C8 H10 N4 O S	210.057	16748.7	26640.4	28398.7	40518	35322.6	36962	28975.4	34869.5	31600.7	39260.6	28893.4	32366.9	447482	22265.8	24265.1	20006.4	67283.3	30652.9	25484.1	584654	103760	25706.3	26157.4	33728.5	19128.4	14763.8	26213.8	17720.6	35762.6	30959.3	14736.6	13929.1	28460.9	24745.9	22896.5	17530.7	18863.1	29148.6	29558.8	60011	19881.4	52033.5	13156.1	48554.6	25065.2	18883.4
Com_47471_neg	Hexanoylglycine	C8 H15 N O3	173.106	78509.7	262872	276821	675808	78765.7	167126	89923.8	149881	129980	144600	871253	235418	161692	122828	223940	319654	303892	169234	134711	249786	114454	133755	86712.1	158989	93497.3	1.61124e+06	114386	146757	103248	141168	176824	78932.5	100963	244096	108683	75731.3	144602	155356	198872	143525	86261.3	89674	128865	121280	87352.9	115816
Com_44030_neg	Picrotin	C15 H18 O7	310.106	32994.8	145874	44558.8	138930	55458	51760.9	972350	959467	69114	1.13268e+06	121923	291643	83722	25785.2	85735.4	63313.9	3.34561e+06	415326	36603.2	52054.5	363975	70641.1	2.33417e+06	59262.1	78103.2	35203.2	654682	58058.9	562631	245292	152225	78922.2	52600.5	160919	50760.3	49133.9	40085.6	111955	362755	94905.9	26466.6	47911.6	56360.5	43650.7	191058	152491
Com_2490_neg	Chlortetracycline	C22 H23 Cl N2 O8	478.112	87594.5	171903	129732	160328	228279	140062	247164	266099	166198	235223	86448.5	167352	271592	81976.4	99860.3	171324	637913	120415	92661.9	115246	149431	122776	165193	243302	153127	106939	100782	225868	162410	171955	105946	77857.9	1.72111e+08	765278	671802	102235	110954	296852	164216	275756	3.31628e+06	259380	57189.2	81458.2	111374	98065.7
Com_39070_neg	3-(pyrazin-2-ylamino)-2-(2-thienylcarbonyl)acrylonitrile	C12 H8 N4 O S	256.041	26003.7	74821.7	241150	98506.4	80608.8	71063.4	55649.4	69191.7	58474.7	155112	77669.6	181373	292213	29029.1	38771.9	72998.2	113028	396622	163794	43142.2	48245.4	44019.2	41407.4	65168.8	151933	35862	41156.1	36629.6	73795	300957	74632.5	86490.9	40353.5	132099	48731.9	40724.9	38627.3	60952.9	65839.3	3.44446e+06	83424.7	37699.4	35469.5	33049.9	78128.2	33063.4
Com_20202_neg	Protoporphyrin IX	C34 H34 N4 O4	562.26	1.25988e+06	1.11765e+06	837789	8.6203e+06	2.67858e+06	1.77787e+06	566163	2.25292e+06	3.23885e+06	755519	1.1838e+06	482779	5.30959e+06	517334	6.6366e+06	8.39617e+06	3.8466e+06	3.37016e+06	970615	3.74142e+06	1.54256e+06	969519	477281	897633	422888	1.64036e+06	901581	207853	448991	1.405e+06	1.13382e+06	330035	176807	1.17733e+06	809632	270811	257713	2.44568e+06	1.44568e+06	1.10514e+06	1.03002e+06	757929	183884	337865	417899	534197
Com_47325_neg	3-(benzoylamino)benzyl benzoate	C21 H17 N O3	662.246	400558	147709	1.39049e+06	95625.2	144837	1.66386e+06	48378	57843.8	55929.3	573611	57878.3	280173	76901.4	279576	158972	76138.1	122315	2.28388e+06	216370	141823	106980	295307	471587	584299	42463.1	37347.6	46781.5	29737.6	517978	79467.4	30520.8	42921.5	54569.3	600756	913570	38245.7	55378.3	55340.7	76997.5	67252.1	32638.9	68760.6	28356.1	345108	85611.2	284089
Com_36101_neg	2'-Deoxyinosine 5'-monophosphate	C10 H13 N4 O7 P	332.052	89441.6	186268	352853	704143	175853	168392	941321	327979	124458	468558	4.14146e+06	204902	484120	183006	368311	214008	1.69801e+06	266790	159628	532928	619230	504263	452349	132304	452708	72981.7	347693	93326.6	146460	1.1721e+06	293437	71235.8	181989	281744	263440	133654	160607	135663	233366	234828	70954.7	465185	89408	58807.9	126912	72515.4
Com_27625_neg	Cetirizine N-oxide	C21 H25 Cl N2 O4	404.151	25576.8	43853.5	39531.3	56888.6	323300	164961	39168.8	1.61681e+06	3.61208e+06	298164	234859	94139.3	205902	780339	150405	421316	3.47516e+06	803207	29449.2	1.08655e+06	92705.1	2.17414e+06	189736	1.86769e+06	101299	1.33603e+06	195090	25968	701386	44846.1	98346.9	15824.2	112127	2.19031e+06	5.39569e+06	74832.3	2.1428e+06	188015	2.91769e+06	412229	19346.6	38640	19210.5	55273.3	1.59054e+06	33170.9
Com_1135_neg	FAHFA (4:0/24:4)	C28 H46 O4	446.341	8.54268e+06	8.0998e+07	5.90808e+07	2.90065e+08	3.65563e+07	1.15531e+07	1.07983e+08	1.71094e+08	5.01316e+07	4.40796e+07	2.50882e+06	3.36708e+06	3.02814e+08	3.46252e+07	3.63521e+08	6.05837e+06	2.11213e+08	9.77539e+07	2.53198e+07	9.6657e+07	6.23408e+07	4.92482e+06	4.67121e+06	2.6449e+06	1.44217e+07	654773	7.19016e+06	1.34813e+07	1.29503e+07	2.11179e+08	1.28818e+08	6.56135e+06	5.03254e+06	4.87772e+07	1.20676e+07	983432	1.45366e+07	6.70406e+06	7.02542e+07	2.20899e+07	3.16821e+06	5.93542e+07	1.05264e+06	844853	3.03838e+06	1.87166e+07
Com_16236_neg	α,α-Trehalose	C12 H22 O11	342.111	1.88074e+06	349573	390270	442194	1.45763e+06	1.45225e+06	112596	152047	403261	2.04684e+06	2.6627e+06	1.03043e+06	336381	206640	465990	3.57258e+06	501160	1.46025e+06	572779	884047	498078	503669	79909	1.24416e+06	39467.7	390640	3.75595e+06	490456	5.60063e+06	1.63163e+07	51656	69283.7	265113	684553	578084	5.15978e+06	181348	3.796e+06	225083	6.61912e+06	684916	170560	791785	206176	347412	56865.1
Com_201_neg	Lauric acid ethyl ester	C14 H28 O2	228.209	1.11419e+08	4.69492e+08	1.42373e+08	1.42529e+08	6.03783e+07	1.53091e+08	9.01193e+08	1.1634e+08	1.59118e+08	2.33669e+08	6.06866e+07	3.44527e+08	9.24767e+08	2.77715e+08	1.11485e+08	1.15418e+08	3.79346e+08	1.91122e+08	1.47194e+08	1.69866e+08	2.82117e+09	1.48236e+08	3.26447e+08	8.43312e+07	2.0899e+08	9.35742e+06	3.43144e+07	1.22114e+08	1.92596e+08	8.32772e+08	1.08411e+09	3.0761e+08	4.48487e+07	8.21799e+07	1.02299e+08	4.27236e+08	5.08754e+08	2.55385e+08	1.54655e+09	2.10813e+08	1.17471e+08	4.13967e+08	5.70319e+07	3.75904e+07	5.41227e+07	2.84435e+08
Com_10710_neg	Perillic acid	C10 H14 O2	166.1	79411.2	230935	718122	490480	5.69323e+06	122200	127515	2.50089e+07	393320	2.362e+06	97806.3	186933	345874	142413	1.15181e+07	130847	370122	261434	157426	450043	202789	214583	239920	77927.4	68861.1	38606.7	129281	9.63624e+06	108573	197985	68416.7	46021.1	107654	83392.8	1.33416e+07	35486.6	5.62411e+06	109635	2.04618e+06	1.4087e+06	59225.2	254894	120831	163782	421928	110724
Com_21208_neg	Aldosterone	C21 H28 O5	406.2	184047	624009	171836	519142	410111	606862	601345	542268	354809	585880	155900	278967	760015	88573.1	1.20495e+06	391523	373102	690316	204162	291367	722037	289803	470204	120526	509291	107849	3.63116e+06	4.96259e+06	658201	1.07504e+07	515654	109607	209088	2.62777e+06	1.0762e+06	568918	119449	802299	729928	340292	568167	197275	131110	99550.8	138528	63962.5
Com_65152_neg	Quercetin-3β-D-glucoside	C21 H20 O12	464.091	50262	241288	62330.6	69023.6	79123.9	44586.7	46916.2	185441	80646.1	126142	37079.7	53789.6	72944.2	40452.2	53457.1	35492	156047	48200.8	41309.5	51291.8	64388.5	71167.2	54754.2	47551.3	37408.9	475027	43589.2	87347.8	56476.8	66141.7	38377.7	48914.9	48240.1	73617.1	71791.1	37471.9	49306.2	51459.4	57746.4	81014.8	23561.1	49399.3	20261.1	33191.1	50359.6	28014.4
Com_13864_neg	FAHFA (15:0/16:0)	C31 H60 O4	496.451	110085	5.92791e+06	1.6944e+06	1.25377e+06	161009	78134.7	1.38237e+07	1.6785e+06	56854.6	2.16478e+06	58314.2	201513	7.87787e+06	2.87561e+06	1.48526e+06	628446	1.09615e+06	726041	803630	721710	6.2718e+06	483837	498517	139163	440398	52125.7	82619.1	261072	76330.9	1.46384e+06	477461	47542.2	105506	184033	298965	41198.6	452560	76332.4	1.81833e+06	759577	65678.1	1.41946e+07	39963.3	37813.6	365743	379924
Com_18278_neg	PG (12:0/17:2)	C35 H65 O10 P	676.422	392267	398630	261955	678429	2.13172e+06	254855	710377	651885	474487	521164	144247	265986	634754	807787	407154	252641	540027	690608	399197	7.00995e+06	3.9207e+06	420769	1.09662e+06	167502	470632	317215	406178	1.8569e+06	1.05261e+06	592365	1.12943e+06	1.12979e+06	115167	239143	437687	2.97341e+06	2.09213e+06	4.46278e+06	675404	311440	270427	381225	711215	8.4166e+06	523233	387483
Com_37_neg	Ethyl myristate	C16 H32 O2	256.241	1.02825e+10	5.55092e+09	2.24112e+09	13113275321	4.35244e+09	1.62221e+09	1.67064e+08	7.52331e+09	1.42294e+09	2.33982e+09	6.28543e+09	6.23452e+09	1.73587e+09	3.76384e+09	9.91657e+09	7.94256e+09	7.16e+09	1.63544e+09	2.6071e+09	1.02567e+10	8.12847e+09	1.61155e+09	2.16139e+09	5.92451e+09	7.86556e+09	1.24184e+09	4.82119e+09	2.13172e+09	1.6869e+09	3.05434e+08	9.76154e+09	7.1454e+07	4.93563e+09	1.3909e+09	2.68819e+09	1.54831e+09	9.33234e+08	1.42591e+09	2.62765e+09	1.81793e+07	1.70675e+09	1.43259e+10	5.09291e+08	1.85737e+07	4.71673e+09	1.4229e+10
Com_1469_neg	N1-[4-(cyanomethyl)phenyl]-4-chlorobenzamide	C15 H11 Cl N2 O	224.048	1.70933e+06	2.04575e+06	7.62192e+07	2.65959e+06	3.83941e+06	2.21536e+08	904952	782369	5.88504e+06	1.63901e+06	8.32988e+07	1.53392e+06	7.84021e+06	2.02717e+06	495603	1.53608e+08	3.68233e+06	3.9441e+06	5.87101e+07	1.03298e+06	2.05402e+06	3.30553e+06	6.24338e+06	3.01331e+08	2.20705e+06	2.41852e+08	1.2715e+06	1.95321e+06	1.35511e+07	5.70775e+06	1.02365e+06	1.18912e+07	6.55952e+07	8.33684e+06	9.15878e+06	6.5787e+06	2.06125e+06	1.25582e+08	9.00715e+06	7.94515e+06	2.48482e+08	1.92294e+06	6.38022e+06	4.5312e+07	8.32107e+06	1.05736e+06
Com_55578_neg	4-Acetyl-3-hydroxy-5-methylphenyl β-D-glucopyranoside	C15 H20 O8	328.117	23212.2	322041	54546.4	162484	222504	49334.7	195514	392126	92679.4	306518	44708.5	163149	158204	47662.3	254971	75715.7	708452	88701.6	108313	111625	105594	65946.3	144517	132889	86325.3	19029.5	137876	73433.4	168973	47010.3	129092	60108.6	46844.8	116036	71989.2	21993.4	97837.6	82155.8	171501	169522	21209.9	98582.2	72022.4	28755.9	136426	35474.2
Com_51230_neg	3-(1,1,2,3,3,3-hexafluoropropyl)adamantane-1-carboxylic acid	C14 H16 F6 O2	330.099	48764.6	203616	33567	237906	273850	65711.8	1.12979e+06	515457	164648	328769	99603	407205	313666	49761.4	1.41319e+06	535768	710197	106124	75763.2	217123	536396	92333	388373	50126.9	133470	23838.1	170688	104522	155004	168988	181698	103608	285962	41643.1	81393.3	82379.2	47284.9	447132	459849	804177	21424.9	54131.9	247357	29195	95006.9	36720
Com_12098_neg	Lysopc 20:4	C28 H50 N O7 P	543.333	1.74892e+06	1.64413e+07	2.35341e+06	2.51097e+06	1.81673e+06	1.78118e+06	2.1715e+06	7.95219e+06	2.26153e+06	4.01117e+06	633173	3.40683e+06	1.24918e+07	3.35536e+06	4.96966e+06	2.37552e+06	4.10153e+06	1.42878e+06	3.05244e+06	4.80701e+06	2.90474e+06	2.0653e+06	1.68586e+06	1.94241e+06	2.69568e+06	308111	659572	1.90403e+06	5.39583e+06	2.51416e+07	4.25762e+06	3.08897e+06	201825	8.8071e+06	2.57133e+06	553570	3.09559e+06	2.96794e+06	4.2415e+06	1.77247e+06	282056	8.73915e+06	4.29294e+06	3.40166e+06	898216	8.44395e+06
Com_35424_neg	2-(3-methylbenzoyl)benzoic acid	C15 H12 O3	258.09	162346	230519	89684.7	147358	151257	485778	107049	709161	118067	256955	77558.6	184821	2.54331e+06	74061.6	116808	75421	438503	418846	327616	172792	198202	150199	130531	110098	99479.7	73460.3	86249.8	166255	126769	250943	2.59041e+06	47147.1	96159.9	157263	124631	60510.8	102278	103125	1.52502e+06	276608	55982.2	100592	46961.6	58937.8	2.35346e+06	62663.1
Com_17803_neg	PI (18:2/18:2)	C45 H79 O13 P	858.529	75102.6	6.40647e+06	7.75026e+06	97548.4	59242.6	53099.7	47130	2.55453e+06	41465.5	53919.9	2.41774e+06	771497	68800.5	33037.7	470745	38131.6	685114	686351	51780.1	47278.5	69235.8	625954	79855.8	3.41675e+06	1.72212e+06	35482	67911.7	36227.1	47088.2	66334.4	6.40953e+06	32543.9	163766	61821.9	689040	27635.3	44607.1	52624.6	81369.5	449803	34572.1	9.79817e+06	25448	28924.7	1.45811e+06	48832.9
Com_21191_neg	LPS 22:6	C28 H44 N O9 P	569.277	660761	196499	97402.9	163610	751357	804386	153639	199126	118831	166873	1.0547e+07	136091	324031	113081	1.07676e+06	100695	536079	155604	128997	156727	175047	188816	146815	123688	97540	3.05043e+06	2.34756e+06	135976	145208	277530	157000	185992	950005	118382	160363	158174	126824	242487	133758	348170	378948	139244	88074.3	110250	82890	196483
Com_32196_neg	ethyl 2-thioxo-4-(trifluoromethyl)-1,2-dihydropyrimidine-5-carboxylate	C8 H7 F3 N2 O2 S	504.041	30695.2	42138.7	37238.3	47223.8	57571.4	4.43693e+06	37581.7	51209	53128.4	61461.8	2.60564e+06	109919	38901	21149.3	33022.9	2.27517e+06	104930	32447.3	40398.1	32834.7	33730.6	40483.2	51975.9	49322	34029.2	3.65073e+06	39057.4	24259.7	49394.1	62265.9	26009.6	21538.4	126556	4.80821e+06	96169.2	55489.8	31911.2	4.30123e+06	101900	143718	21333.7	30388.2	15724.6	472961	34898	23179.1
Com_16199_neg	L-Glutathione oxidized	C20 H32 N6 O12 S2	612.146	457883	899206	4.34974e+06	199426	1.85018e+06	2.57471e+06	41127.6	1.68133e+06	466512	115539	1.19207e+06	180232	267055	690614	1.36506e+06	6.15141e+06	4.1863e+06	1.06478e+06	4.95108e+06	718559	302861	735864	589033	2.43012e+06	30721.4	677243	3.68001e+06	114408	135658	845794	131046	24990.4	552837	2.25786e+06	787907	390730	1.50064e+06	329584	479815	1.04557e+06	7.90126e+06	397386	27115.7	4.24177e+06	175607	93567.1
Com_4318_neg	2-Hydroxy-4-methylthiobutanoic acid	C5 H10 O3 S	150.036	534327	3.17061e+06	1.9412e+06	952851	1.45142e+06	2.60226e+06	1.74747e+06	268992	253975	572866	366322	605386	8.35676e+06	1.22431e+06	379897	2.27208e+07	1.00976e+06	1.27372e+06	4.17898e+06	207180	1.12706e+06	2.27865e+06	742673	5.78031e+07	1.32821e+06	4.10705e+06	875741	276675	4.7741e+06	2.68328e+06	1.44318e+06	289984	374206	3.50985e+06	699722	2.64356e+07	4.67029e+06	1.30359e+07	872210	648130	5.42466e+06	2.00299e+06	618997	674122	492010	2.07581e+06
Com_17529_neg	Gallic acid	C7 H6 O5	170.022	689534	568061	1.42574e+06	412318	856327	688297	450339	728204	356120	292665	1.34704e+06	248890	379550	363547	345057	2.20191e+06	519470	436417	446497	285324	448774	461881	586222	1.86818e+07	138614	838779	851728	212882	155688	293811	402523	144117	1.13216e+06	940058	965987	248186	436619	2.68139e+06	436541	698436	435780	339096	251019	184447	376487	366736
Com_29659_neg	N-Methylnicotinamide	C7 H8 N2 O	136.064	204352	1.10304e+06	449419	933129	1.1114e+06	659612	1.30975e+06	1.50526e+06	1.04121e+06	1.30978e+06	1.27801e+06	880552	1.65133e+06	522366	1.36327e+06	943770	2.63143e+06	926447	790598	888271	1.05693e+06	798132	925462	1.26077e+06	1.23389e+06	431687	914129	445915	1.69765e+06	1.36126e+06	551143	895916	1.28677e+06	554522	503793	330432	547347	1.24684e+06	1.06604e+06	872351	366196	496582	314836	473902	615058	999153
Com_1435_neg	Orotidine 5'-monophosphate	C10 H13 N2 O11 P	368.021	76460.2	103509	190645	68733.1	89862.2	2.7077e+07	53209.4	77329.1	74907.1	222394	2.64626e+06	52987.7	88101.7	31649.9	53832.9	2.74504e+08	145842	46696.9	87196.4	47140.5	57725.1	51561.4	53026.9	1.5705e+06	46790.1	9.68942e+06	133930	38350.3	344117	73943.3	43415.6	56474.1	1.2825e+08	184673	49743.9	60113.1	40070.8	8.41409e+06	81469.7	283089	295786	34238.8	35262.3	334183	99286.2	36257.7
Com_30728_neg	Prostaglandin D3	C20 H30 O5	332.2	124461	388025	471163	367997	343929	499486	203953	451712	505102	420883	685801	607333	305899	208228	349487	1.26958e+06	246466	445172	303120	187378	229528	349856	563359	1.13874e+06	240705	886770	2.09414e+06	293834	595275	742504	99015.9	107338	114942	843727	208641	401789	840233	1.2326e+06	303592	417207	322011	135018	486732	851878	232412	193911
Com_12620_neg	N-(2-chloro-6-methylphenyl)-N'-(1,2-diphenylethyl)thiourea	C22 H21 Cl N2 S	380.112	716125	780532	304393	448962	1.47781e+06	1.69762e+06	1.04272e+06	8.18894e+06	1.08844e+06	1.39371e+06	188461	581502	658172	189007	1.75981e+07	1.18298e+06	3.24899e+06	612972	719322	1.06023e+06	2.14582e+06	214417	1.63845e+06	232496	247755	75522.1	632539	1.72214e+06	605123	1.19087e+06	3.13755e+06	198179	619284	326788	7.4201e+06	1.45324e+06	908140	325390	8.27941e+06	2.36809e+06	91670.7	526391	390232	286010	361140	107343
Com_7418_neg	11-Deoxy prostaglandin F2β	C20 H34 O4	338.247	568021	1.31967e+06	621598	614955	1.16635e+06	2.43497e+06	493473	4.15216e+06	8.82878e+06	1.89931e+07	2.50885e+06	680660	520019	853370	1.40954e+06	817835	3.66587e+06	1.01198e+06	1.38845e+06	770418	1.49048e+06	2.65645e+07	1.4853e+06	3.48443e+06	1.10251e+06	1.18276e+06	1.59874e+06	1.19226e+06	2.33918e+06	926432	1.30734e+06	1.62226e+06	186728	4.92002e+07	4.64499e+06	931688	846428	747165	1.96456e+06	1.16192e+06	1.22666e+06	577006	2.86168e+06	1.34962e+06	644421	784648
Com_41573_neg	N1-(4-morpholinophenyl)-2-methylbut-2-enamide	C15 H20 N2 O2	260.153	21852	204692	324837	45051.3	45212.9	72900.5	54118.8	47805.1	59170.8	111755	26061.3	97303	95097.1	23492.5	45195.1	25877.6	83527.3	77302.6	26651.8	26873.4	37620.6	35127.7	32652.7	50217.6	26704.5	17070	35845.2	23392.7	671603	129897	23732.2	32277.3	45388.2	109161	50431.1	749939	359729	32784.3	39016.2	56127.7	132290	41471.5	18963.5	257069	35673.6	55531.6
Com_24797_neg	3-(3-nitrophenyl)-2-phenylacrylic acid	C15 H11 N O4	290.044	558473	37367	30901.3	206143	42093.7	34838.2	36274	40100.6	36559.5	42670.1	32268.6	80132.7	41390.2	24824.4	48667.9	30947.6	80438.7	29984.2	41521.5	38310	25235.7	44647.4	38343.9	173598	22247.1	18902	115678	20795.4	33985.8	36082.9	65563.1	28504.2	101505	40740.4	73287	17327.7	42412.9	152659	69653.5	210186	37160.3	850567	234990	22223.5	32006.4	7.36049e+06
Com_42_neg	Taurochenodeoxycholic Acid (sodium salt)	C26 H45 N O6 S	499.297	6.43181e+06	7.30525e+06	3.75533e+07	2.26574e+06	1.42123e+07	5.29415e+06	992599	2.03105e+08	1.87733e+07	7.45017e+06	3.41719e+07	162954	1.68818e+07	4.59521e+07	2.20779e+08	1.40483e+08	7.38246e+06	1.81474e+06	387054	202642	3.26387e+06	2.14763e+09	7.27674e+06	8.73996e+06	4.34881e+08	2.61296e+07	2.1226e+08	4.33491e+07	6.48039e+07	1.33352e+06	1.3032e+06	578920	1.57697e+10	2.1377e+07	1.15972e+07	1.11548e+08	2.31975e+06	3.02196e+07	1.70153e+07	2.09267e+07	5.33838e+07	6.0341e+06	1.61562e+07	1.27349e+08	7.35427e+07	1.88475e+08
Com_30719_neg	PG (3:0/16:0)	C25 H49 O10 P	540.308	3.90627e+06	1.38888e+06	1.94192e+06	444018	6.96189e+06	4.01827e+06	563796	226842	232905	914906	404673	964014	864213	443223	1.20268e+06	268277	1.22096e+06	1.21302e+06	777977	813277	740825	2.89513e+06	766964	4.27498e+06	479833	122559	1.30477e+06	226346	1.01316e+06	1.49493e+06	960277	467485	233125	1.86704e+06	761811	2.37441e+06	1.21437e+06	454593	554376	778445	332347	1.25983e+06	148920	169324	143420	1.49983e+06
Com_41765_neg	2-Methylbutyl beta-D-glucopyranoside	C11 H22 O6	296.148	220432	3.34205e+06	415077	184840	259553	202512	405526	669465	440147	1.29871e+06	253188	1.40333e+06	533002	241152	174792	242486	1.28876e+06	305853	210138	255799	454642	460941	789790	228616	150121	76863.5	252499	256032	314196	1.58971e+06	190643	1.49859e+06	133451	321253	261759	88844.9	368270	165957	315085	334691	409573	298001	370397	319159	511653	254505
Com_43643_neg	PG (16:0/18:3)	C40 H73 O10 P	744.497	57584.2	426031	52862.9	80168.7	54159.4	124993	37315.3	57600.6	35452.5	49701.5	34891.2	39183	67832.8	28116.2	38246	500239	4.2156e+06	75017.9	124529	41230.1	53247.6	54134.8	45471.3	699550	33005.6	70055.9	50880.3	32464.5	39904.7	59557.1	65347.3	32217.1	737959	55435.9	214632	25022.1	78131.7	47426.6	46919.2	89993.1	314075	294486	24808.8	24287.1	46494.9	47411.9
Com_6885_neg	N-[4-cyano-1-(4-fluorophenyl)-1H-pyrazol-5-yl]cyclohexanecarboxamide	C17 H17 F N4 O	312.143	754715	1.08848e+06	1.87998e+06	1.24967e+06	3.72509e+06	1.55184e+06	6.41627e+06	1.45152e+07	4.19726e+06	2.83221e+06	1.16494e+06	4.19803e+07	3.27384e+06	1.09998e+06	7.59495e+06	938470	1.10956e+07	3.76579e+06	4.67002e+06	4.26477e+06	5.34923e+06	2.19878e+06	7.74856e+06	1.58716e+06	1.44836e+06	168613	7.78402e+06	1.28019e+06	2.75245e+06	3.94272e+06	3.81219e+06	1.05503e+07	1.91292e+06	1.89685e+06	5.01338e+06	1.91579e+06	4.2431e+06	2.23857e+06	6.43737e+06	1.08677e+06	1.01083e+06	2.80352e+06	1.3806e+06	1.64044e+06	1.31495e+07	3.38603e+06
Com_39673_neg	diethyl 1-(2,3,4,5,6-pentamethylphenyl)hydrazine-1,2-dicarboxylate	C17 H26 N2 O4	322.19	24214.1	52395.1	66792.3	426887	84362.1	69478	68568.9	95209.8	206922	89136.9	35187.1	47648	3.29974e+06	25451.7	37129.4	45330.5	2.54642e+06	369326	34189.6	204700	1.36085e+06	49722.3	158101	54764.1	1.12e+06	31247.7	43363.7	480736	51501.3	54158.5	447200	41998.4	33634.1	64938.1	59958.3	26824.3	41339	48350.3	1.05558e+06	66648.8	37281.3	36212.2	19391.5	31269.3	48270.9	24936
Com_22278_neg	Ureidosuccinic acid	C5 H8 N2 O5	176.044	219069	914202	856389	424313	739525	1.39224e+06	1.14816e+06	264325	699845	217651	314732	552576	3.75094e+06	464763	1.6023e+06	134933	386967	207413	2.33126e+06	1.43907e+06	4.03153e+06	1.27236e+06	804339	296739	2.7257e+06	184232	404003	1.15839e+06	468865	451068	5.57039e+06	927645	3.63762e+06	172717	145592	86676.8	1.12197e+06	180848	1.368e+06	279491	160811	2.08487e+06	103260	126141	652242	132219
Com_6015_neg	FAHFA (12:0/24:4)	C36 H62 O4	558.466	93370.2	280869	235800	474260	334767	211571	452507	400282	71457.4	139206	108747	73574.8	256816	72083.3	437978	894334	638301	704800	610226	126431	5.41818e+07	215157	134031	109644	84174.8	45891	55367.6	1.49939e+06	56405.3	125512	1.69423e+06	58077.2	186235	75262.6	128040	36172	2.29515e+06	313958	94957	138036	68761.4	798482	76580.6	45824.3	154291	395735
Com_1860_neg	FAHFA (18:2/20:4)	C38 H62 O4	582.464	1.48086e+08	4.62958e+07	8.05904e+07	7.88488e+07	7.56818e+07	3.40594e+07	1.43672e+08	2.80909e+07	5.72344e+07	1.66058e+07	5.84569e+07	4.54554e+07	3.16283e+07	5.78656e+07	2.70571e+07	4.50904e+07	2.57771e+07	7.57192e+07	5.2903e+07	8.75831e+07	5.4615e+07	6.00323e+07	1.77947e+07	1.82444e+08	1.63971e+08	2.27038e+07	1.51567e+08	6.00325e+07	1.50903e+07	1.99916e+07	1.95687e+07	6.2296e+07	1.14575e+08	2.55421e+08	4.94544e+07	6.70327e+07	4.79907e+07	1.73946e+07	4.36339e+07	3.83105e+07	7.78731e+07	5.73035e+07	2.56415e+06	6.96237e+07	1.45922e+08	5.45748e+06
Com_12601_neg	FAHFA (18:2/18:2)	C36 H62 O4	558.466	112723	2.98245e+07	7.28934e+06	2.88103e+06	1.19987e+06	395258	3.93905e+06	1.77489e+06	367406	196261	733915	172273	5.954e+06	3.23992e+06	4.37162e+06	2.49749e+06	808609	1.26959e+06	1.36074e+06	555253	1.53018e+06	1.13165e+06	3.27231e+06	267307	1.42475e+06	330527	267365	4.12959e+06	60248.3	3.52929e+06	474524	55470.8	1.47193e+06	228258	395886	94181.9	1.06248e+06	134871	964731	1.13734e+06	1.45561e+07	1.2113e+07	74026.6	63028.4	386312	1.08408e+06
Com_45416_neg	Hematoxylin	C16 H14 O6	302.08	32161.4	50645.7	42250.9	56624.3	222031	40439.6	173680	309437	51793.8	242039	41207.5	69395.9	138537	25573	59554.2	36579.9	548795	63999.2	44279.5	2.30089e+06	63271.9	39581.1	105639	134139	36024.4	27055	38279.6	32595.5	101571	45233.3	24265	16199.9	242403	55620.1	91136.6	18044.8	74464.2	35687.2	125112	149122	23025.6	55110.9	26978.6	26541.3	45998.2	27874.5
Com_23634_neg	HexCer-NDS (d23:0/12:1)	C41 H79 N O8	713.583	197105	223181	187370	271656	157695	134259	110275	120780	102750	123115	176464	105657	277362	83680.9	116503	89213.1	180238	126831	130667	131773	123398	213769	132337	171223	95531.6	87669.7	124907	94840.4	113983	171475	137409	81006.2	169694	8.93764e+06	136206	150976	100682	128265	131206	135248	109207	195535	62160.8	69206	173756	148746
Com_28900_neg	(2-amino-5-chlorophenyl)(phenyl)methanone oxime	C13 H11 Cl N2 O	246.057	55536.6	149799	79104.3	428892	97855.4	102722	100037	184515	177552	98946.3	52123.1	92463.6	254871	1.63989e+06	294274	83683	502085	147435	51800.8	471686	305049	6.92788e+06	112866	120796	155482	102594	136691	98629.6	90364.5	368286	69221.3	78822.5	73737.8	101769	164387	50303.8	151868	80047.7	5.4272e+06	1.62041e+06	41634	55939.2	297809	93001.4	185508	45577.7
Com_35477_neg	Gibberellin A7	C19 H22 O5	330.148	869096	199837	408533	309373	150088	92345.3	1.45035e+06	262198	885367	437946	135323	955109	509630	374858	272783	309331	3.11248e+06	705900	279393	99258.3	1.22204e+06	443355	1.60678e+06	222382	276169	42054.6	248851	2.66636e+06	388145	3.17369e+06	258818	352980	80999.1	1.89131e+06	1.02475e+06	283778	420670	106562	709484	127454	309767	115464	53310.1	90768	164239	234841
Com_19810_neg	8-iso-15-keto Prostaglandin E2	C20 H30 O5	332.2	568721	1.00141e+06	750744	1.3676e+06	1.05247e+06	1.30191e+06	731131	1.33304e+06	1.30823e+06	5.6499e+06	828205	3.19714e+06	475720	837606	869363	436279	961110	2.18813e+06	1.12052e+06	1.03127e+06	771034	1.00611e+06	1.00823e+07	2.64308e+06	448618	1.70627e+06	2.08266e+06	1.07553e+06	1.11401e+06	1.3066e+06	398708	634646	471005	3.55758e+06	636630	963074	518567	467022	1.15989e+06	718756	1.92328e+06	316621	2.31488e+06	1.08598e+06	615417	452286
Com_39911_neg	3-Phenoxybenzoic acid	C13 H10 O3	214.064	39174	108305	72170.7	90177.3	98710.8	76070.9	72868.1	129085	96819.9	83494.8	128100	68949.3	141137	93348.3	67560.4	344449	142936	63059.9	72830.5	73547.7	118706	73063.4	58300.9	106392	60365.3	92616.3	58689.7	240907	2.80515e+06	88493.6	65714.7	41412.4	168761	58398.1	83362.3	61550.4	100348	288686	83620.8	245123	68936.6	53446.4	50269.7	80722.6	71454.7	78263.9
Com_14236_neg	LPS 14:0	C20 H40 N O9 P	469.245	4.6724e+06	1.2262e+06	1.9482e+06	1.61163e+06	2.17263e+06	3.82614e+06	1.78208e+06	1.08369e+06	1.30648e+06	679704	6.71156e+06	1.99425e+06	1.05764e+06	749539	1.31777e+06	1.42697e+07	2.88409e+06	1.4226e+06	2.62104e+06	4.24732e+06	2.53294e+06	1.51524e+06	3.78262e+06	2.07577e+06	1.93431e+06	3.57503e+06	2.99265e+06	1.13063e+06	1.01234e+06	665465	557397	1.23059e+06	468964	2.16609e+06	2.77506e+06	6.61504e+06	1.80538e+06	1.78642e+07	607723	2.03148e+06	4.94923e+06	1.29469e+06	2.28716e+06	1.15193e+06	1.46849e+06	715848
Com_52812_neg	Scopolamine HBr trihydrate	C17 H28 Br N O7	437.105	65443.9	257220	138622	146146	179997	210154	174246	250333	153252	214501	409284	202024	167476	97121.8	182113	112398	320200	142284	164071	132369	146849	135821	209542	403763	133355	138248	176324	121516	221471	230578	108020	88483	412088	135220	114150	105821	114418	206458	180407	1.66622e+06	117274	159031	66986.9	151767	122866	224878
Com_709_neg	(+/-)9,10-dihydroxy-12Z-octadecenoic acid	C18 H34 O4	314.247	8.60545e+07	1.60407e+08	9.66902e+07	6.6554e+07	1.1729e+08	1.04204e+08	7.40978e+07	2.34895e+08	3.02112e+08	1.30752e+08	1.71816e+08	9.08568e+07	2.13175e+07	1.04115e+08	6.04801e+08	8.84971e+07	5.38201e+07	6.23998e+07	2.01308e+08	7.65409e+07	1.94287e+07	8.58868e+07	5.73459e+07	4.56752e+07	1.09211e+08	1.84344e+08	2.32626e+08	1.56208e+08	1.26231e+08	1.12432e+08	1.24216e+08	2.32444e+08	1.73828e+07	1.57331e+08	1.05831e+08	2.38982e+08	7.75308e+07	9.90528e+07	9.31307e+07	4.60869e+07	5.80484e+07	3.14123e+07	2.02607e+08	1.70599e+08	1.04767e+08	1.17539e+07
Com_186_neg	Decanoic acid	C10 H20 O2	172.147	2.2374e+07	3.68011e+07	3.59158e+07	1.0654e+08	2.11753e+07	4.42474e+07	1.66821e+08	2.43702e+07	2.43358e+07	7.45202e+07	3.03427e+07	1.61784e+07	8.83456e+07	1.49391e+07	1.88692e+07	3.71795e+07	4.60322e+07	6.97995e+07	3.31981e+07	2.15964e+07	1.76128e+09	2.65178e+07	3.16685e+07	2.35884e+07	8.81229e+07	1.89466e+07	4.7632e+07	2.18635e+09	2.15288e+07	2.74907e+07	4.92523e+07	1.56953e+07	3.92986e+07	2.61398e+07	1.90735e+07	1.39467e+09	9.32306e+08	4.11608e+09	2.57893e+07	2.2871e+07	1.32321e+07	1.49386e+07	2.12087e+07	3.34801e+07	2.07117e+07	2.02377e+07
Com_31288_neg	1-methyl-N-(3-methyl-5-cinnolinyl)-1H-imidazole-4-sulfonamide	C13 H13 N5 O2 S	303.079	23594.5	39605.6	35822.1	48736.5	57472.4	36531.2	37005.2	47629.5	63911.2	64739.7	34093.5	52117.8	49469.2	22525.8	34993.7	23604.9	104535	503638	29900.6	34451.8	33740.5	34919.5	31865.9	35081.8	29169.4	20562.8	34434.5	31796.1	47904.6	68009.3	28493.9	23683.4	28595.1	62929.8	39854.6	23346.6	29359	41815.1	43893.3	5.29451e+06	22860	25733.8	18812.3	21372.3	45351.2	28361.6
Com_1667_neg	FAHFA (4:0/18:0)	C22 H42 O4	370.309	3.81106e+06	4.14565e+07	4.49766e+07	3.08749e+07	1.40389e+07	3.81137e+06	8.66441e+06	8.28705e+07	8.56371e+06	4.59026e+06	1.02161e+07	8.95997e+06	1.34166e+07	1.02215e+07	7.93275e+07	6.2774e+07	1.83527e+07	1.023e+07	3.93143e+07	2.77552e+08	7.55129e+06	1.02918e+07	1.22901e+07	2.65714e+07	1.39721e+07	1.25426e+07	2.12466e+07	7.04714e+06	1.03575e+06	1.2024e+06	4.91573e+06	1.6263e+06	988720	1.00487e+07	2.1944e+07	7.69301e+06	3.13056e+06	2.26392e+06	1.33972e+07	1.1856e+07	3.14214e+06	1.07832e+07	1.26475e+07	1.08054e+07	5.95867e+06	4.90622e+06
Com_14642_neg	ent-8-iso Prostaglandin F2α	C20 H34 O5	354.241	509149	3.57087e+06	1.06229e+06	2.01213e+06	4.46391e+06	2.4842e+06	1.77369e+06	3.34853e+06	3.62399e+06	2.59612e+06	683194	2.11725e+06	3.49577e+06	924952	1.09027e+06	5.93573e+06	3.96143e+06	2.11683e+06	1.99215e+06	2.14198e+06	2.37507e+06	6.77685e+06	2.21275e+06	2.4412e+07	733830	2.12239e+06	1.98939e+06	919926	2.01536e+06	3.5353e+06	703768	524014	154071	5.94558e+06	4.15934e+06	846938	7.50777e+06	2.77421e+06	918148	1.93814e+06	257647	2.63277e+06	900954	1.67906e+06	7.25001e+06	1.16155e+06
Com_3192_neg	lipoamide	C8 H15 N O S2	205.059	9.13194e+06	3.00394e+07	1.24032e+07	1.8507e+07	3.43118e+07	2.06282e+07	1.87618e+07	4.81032e+07	3.5773e+07	1.18005e+08	5.94315e+06	2.27667e+07	8.86462e+06	2.44973e+07	1.28602e+07	9.68164e+06	3.31861e+07	4.30176e+07	3.52884e+07	5.49485e+07	6.53081e+06	1.6118e+07	5.69219e+07	4.5502e+07	3.71468e+07	2.1837e+06	2.56369e+07	3.78698e+06	5.68383e+07	3.55673e+07	3.38829e+06	2.72526e+07	1.55593e+07	2.27072e+07	3.44648e+07	5.65543e+06	1.42337e+07	9.90159e+07	3.86163e+07	1.31135e+08	1.27355e+07	7.79404e+06	5.41045e+06	3.27426e+07	8.34562e+07	8.22426e+06
Com_41334_neg	Leucine-enkephalin	C28 H37 N5 O7	555.269	130673	497295	1.09064e+06	580589	439237	580859	579335	893286	1.18014e+06	399548	1.13994e+06	458556	343060	596793	511855	858855	1.15937e+06	647741	1.27638e+06	367571	317564	786063	331089	298072	149544	794901	202304	303719	1.57448e+06	451342	260483	386344	1.01198e+06	1.37196e+06	2.49152e+06	878999	782780	515346	555861	432576	919866	406778	456549	630227	706505	289302
Com_30218_neg	D-Galactosamine	C6 H14 Cl N O5	215.056	43155.5	126225	88106.1	163188	119598	87824.1	93797	490379	539463	129188	61350.4	122943	205005	176320	97296.8	100179	968987	533062	64301.2	251247	163677	387616	4.94109e+06	282264	84091.3	1.66626e+06	62958.3	81501.3	125461	175254	58535.6	94614.9	127800	371482	497043	67955.9	329480	129320	334549	165942	78642.2	86822.4	60350.1	87576.1	313086	65991.5
Com_3324_neg	LPS 15:0	C21 H42 N O9 P	483.261	3.20333e+07	1.46783e+07	1.13398e+07	6.3278e+06	2.45957e+07	6.34727e+07	1.90849e+06	4.05971e+06	322441	3.6504e+06	2.55843e+07	1.89356e+07	2.17861e+06	1.38286e+06	1.44129e+07	9.35523e+07	1.88299e+07	1.78775e+07	3.23858e+07	2.97178e+07	5.43954e+06	1.81002e+07	3.43118e+07	2.07636e+07	350486	4.18094e+07	3.60419e+07	5.26752e+06	742949	3.49476e+06	1.54561e+06	2.39876e+06	5.63896e+06	2.53644e+07	4.88623e+07	1.54582e+07	1.41987e+07	1.05614e+08	6.55347e+06	1.96184e+07	6.62963e+07	1.2242e+07	4.01663e+06	1.01607e+06	5.48245e+06	4.52944e+06
Com_26942_neg	13,14-Dihydro-19(R)-hydroxy prostaglandin E1	C20 H36 O6	390.263	399308	5.48696e+06	1.39143e+06	3.40842e+06	2.25131e+06	1.81962e+06	2.8679e+06	5.69081e+06	5.43164e+06	3.07608e+06	900341	3.88822e+06	6.45649e+06	1.63414e+06	3.06352e+06	1.05086e+06	5.80795e+06	2.71612e+06	2.24793e+06	2.32371e+06	3.34936e+06	3.68305e+06	4.63694e+06	2.52258e+06	1.98661e+06	382214	1.0379e+06	1.49569e+06	1.47069e+06	7.23698e+06	2.84468e+06	2.04233e+06	307471	1.29859e+06	1.56338e+06	1.72226e+06	1.00961e+06	838579	2.78048e+06	2.46533e+06	365641	4.17421e+06	1.97617e+06	1.28874e+06	1.96792e+06	1.77341e+06
Com_1558_neg	P-Toluenesulfonic acid	C7 H8 O3 S	172.02	227338	468424	332311	565162	681420	665741	395314	377594	436979	450133	552937	561656	438632	319130	423697	4.60252e+06	760648	4.86171e+07	534445	504190	502306	502898	604767	616495	242188	222842	328712	335290	335256	347571	427500	233307	600688	319502	311048	251992	291725	544879	407298	3.28235e+08	1.09947e+06	311381	113954	415666	443037	316348
Com_6822_neg	DL-β-Leucine	C6 H13 N O2	131.095	613444	1.3163e+06	1.70282e+07	2.82328e+06	1.19131e+06	1.66258e+06	1.20754e+06	1.2923e+06	4.80537e+07	1.04166e+06	1.12314e+06	990787	4.34172e+06	2.15728e+06	2.42219e+06	1.10033e+06	2.54701e+06	1.46058e+07	1.15656e+06	968741	883782	5.84628e+06	3.58881e+07	1.66981e+06	2.5899e+06	886877	606538	838806	1.45106e+06	2.24541e+06	813263	3.7841e+06	2.82586e+06	6.44087e+06	1.18211e+06	842086	1.08342e+07	1.39757e+06	1.40221e+06	6.01926e+06	1.51171e+06	2.70694e+07	4.7352e+06	785710	1.48385e+06	974278
Com_13080_neg	FAHFA (20:3/18:2)	C38 H64 O4	584.479	1.45032e+06	558985	1.37709e+06	1.04653e+06	583261	831479	635001	549703	151745	376980	505801	2.75485e+06	557918	6.18562e+06	855716	4.27122e+06	629043	1.09829e+06	2.26649e+06	2.69196e+06	552306	563344	2.04542e+06	573603	611707	269504	1.61232e+06	473677	2.75366e+06	306601	542075	3.3487e+06	2.57136e+06	275193	3.20909e+06	1.30464e+06	117978	208588	229121	2.32202e+06	2.49713e+06	7.72795e+06	270414	476550	1.36447e+06	8.15056e+06
Com_762_neg	Tridecylic acid	C13 H26 O2	214.194	1.18737e+08	4.61021e+08	1.80745e+08	1.32117e+08	1.69828e+08	2.95499e+08	1.76499e+08	2.72463e+08	1.60479e+08	5.26936e+08	9.2107e+07	1.19273e+08	3.17284e+08	1.57834e+08	1.5751e+08	1.3526e+08	2.08933e+08	2.76724e+08	1.65378e+08	1.46996e+08	1.67897e+08	2.49486e+08	2.48119e+08	2.27794e+08	1.67055e+08	3.4513e+07	1.0896e+08	1.67348e+08	2.2276e+08	7.5419e+08	3.36658e+08	1.71245e+08	2.0767e+08	2.93317e+08	1.1027e+08	3.83944e+08	1.34486e+08	2.97867e+08	2.43755e+08	5.12385e+08	7.97209e+07	2.28774e+08	1.58417e+08	1.46657e+08	5.78576e+07	2.13136e+08
Com_57301_neg	3-(4-hydroxyphenyl)propanohydrazide	C9 H12 N2 O2	180.091	222498	1.21787e+06	429543	214796	168976	569452	67785.8	116102	98716.8	153802	119122	82022.8	239576	179254	108979	148082	301635	194277	164929	76512	181563	235751	79904.5	243424	59336.4	83348.4	107184	237558	351558	956502	51410.7	193678	125047	399752	167618	807891	599186	410164	92643.9	239954	216096	233357	225804	262288	340945	562432
Com_31613_neg	6,7-Dihydroxycoumarin	C9 H6 O4	178.027	209021	516633	253387	881552	590982	426687	474996	3.38125e+06	452004	294514	199300	163398	145850	536201	709287	121151	251787	175907	4.85454e+06	2.42611e+06	660048	199150	225696	284589	63645.9	169325	4.2547e+06	96881.9	90828	183897	1.32268e+06	48320.6	141592	87226.6	1.03587e+06	79529.5	127602	148272	2.11645e+06	1.91935e+06	47971.6	74340.2	132348	94777.4	119439	72698.9
Com_10247_neg	PI (16:0/18:2)	C43 H79 O13 P	834.529	2.15289e+06	2.58106e+07	3.14969e+07	831756	288669	61951.2	272778	4.57635e+06	241305	84258.4	5.0463e+06	2.83174e+06	189168	36023	1.83488e+06	128873	1.80091e+06	2.12528e+06	313276	363900	634282	345761	486798	1.06285e+07	1.2187e+07	213591	627135	220659	84063.9	193337	8.97038e+06	36601.3	878031	91415	4.90342e+06	28586.4	67096.3	56216.1	471273	1.69301e+06	312258	2.173e+07	37671.4	100466	8.78305e+06	75107.6
Com_59183_neg	3-methyl-4-nitrobenzene-1-carbohydrazide	C8 H9 N3 O3	195.065	19204.4	30273.9	27897.4	57866.1	62719.9	34000.1	34649.9	141020	37548	49448.1	24881.2	39963.9	69425.5	22252.9	70546.1	25211.1	92665.5	25811.9	25950.5	33065.5	1.00415e+06	37978.8	28468	30479.4	26223.7	18624.6	27329.6	55703.7	31564.5	33945.8	14980.1	14832.6	31424.4	39060.6	89036.2	14260.4	35235.6	30508.6	36514.5	773465	25102.8	63650.3	14820.5	19297.9	33561	74616.7
Com_2744_neg	L-Glutamic acid monosodium salt	C5 H8 N Na O4	169.036	3.429e+07	2.51848e+07	1.86427e+07	1.28284e+07	4.66594e+07	8.63662e+07	8.07161e+06	7.00481e+06	1.50754e+07	1.23045e+07	1.57785e+07	1.01778e+07	8.80052e+06	2.45104e+07	1.74034e+07	9.67344e+06	1.26303e+07	4.94938e+07	1.19908e+07	1.69587e+07	7.80951e+06	3.04626e+07	1.35092e+07	4.23303e+06	5.21287e+06	2.14816e+07	1.09433e+07	9.45662e+06	6.19669e+06	1.03359e+07	1.04454e+07	4.93175e+06	2.26307e+07	1.0495e+07	2.99266e+07	1.2127e+07	1.24388e+07	2.64504e+07	1.17889e+07	1.55707e+07	2.87088e+07	1.03491e+07	8.44103e+06	1.34676e+07	1.25144e+07	1.16668e+07
Com_12809_neg	cis-Aconitic acid	C6 H6 O6	174.017	1.59559e+06	2.30445e+06	2.65121e+06	2.33443e+06	4.81735e+06	2.12424e+06	1.45639e+06	3.35466e+06	1.30519e+06	2.62649e+06	1.93009e+06	1.43564e+06	1.52845e+06	1.0726e+06	1.82958e+06	4.42668e+06	9.21483e+06	2.47415e+06	2.27216e+06	1.95733e+06	3.77247e+06	1.96946e+06	1.44035e+06	1.01374e+07	649882	1.2635e+06	2.79728e+06	1.93171e+06	5.01697e+06	1.61127e+06	3.67428e+06	221284	2.09104e+07	3.06794e+06	3.64494e+06	2.02951e+06	1.01133e+06	3.23994e+06	1.76243e+06	1.50623e+07	2.23511e+06	1.10896e+06	566803	486923	2.39934e+06	907254
Com_3297_neg	FAHFA (2:0/22:2)	C24 H42 O4	394.309	556647	1.56881e+07	2.57329e+06	3.24232e+06	1.09197e+07	4.93749e+06	4.40053e+06	1.41327e+07	3.29186e+06	7.28244e+06	465154	2.22712e+06	4.89563e+06	1.76938e+07	4.37534e+06	4.17526e+06	5.91816e+06	1.09115e+07	5.64712e+06	4.83255e+06	6.84053e+06	4.64341e+06	2.87674e+06	1.14961e+06	2.06674e+06	339448	2.59142e+06	4.47448e+06	4.93567e+06	7.73003e+06	3.47386e+07	6.27107e+07	1.5419e+06	2.26207e+06	6.75324e+06	3.97802e+06	1.31901e+07	2.42212e+06	9.49446e+06	2.70833e+06	643873	4.67646e+06	529042	1.48526e+07	1.52039e+06	3.85453e+06
Com_56419_neg	3-Phosphoglyceric acid	C3 H7 O7 P	185.995	15899.5	24360	18300.1	36195.3	24400.9	34089.4	14346.1	24155.6	26684.5	35266.4	25712.9	19172.2	24103.3	15621.4	17746.1	17661.5	39244.4	22227.1	19158.7	19688.8	18906.5	31552.7	18760.3	37963.9	12341.6	12901.1	19306.2	15015.2	20641.3	32618.8	14743.2	12701.4	22676.9	21728.8	19406.6	16653.6	14888.8	26268.9	24676.7	28791.7	948862	14635.6	14125	11670.2	17917.2	17324.4
Com_24007_neg	ethyl 3-[(4-chlorophenethyl)amino]-2-cyanoacrylate	C14 H15 Cl N2 O2	278.083	64125.6	80264.2	89008.2	93119.6	93194.8	79179.3	69253.1	90288.5	118674	100169	60294	585568	222514	78403.8	112348	54222.5	178607	703348	62590.7	54511.8	161374	83141.2	78890.1	85471.1	76091.2	39038	76784.5	42273.4	91905.3	480788	123463	38335.8	127546	104428	101545	36983.4	81907.8	68865.4	93031.4	8.34136e+06	69417.8	119074	58129	59628.6	59087.6	142853
Com_47962_neg	2-(2-chlorophenyl)-1-cyclohexyl-6-oxopiperidine-3-carboxylic acid	C18 H22 Cl N O3	335.131	62215.3	287066	354947	195503	385649	390607	123956	432008	578351	215166	1.14326e+06	236089	199234	150060	903309	202007	701608	92343.3	336993	223779	219154	145028	286092	338053	284039	35863.9	388801	174004	582134	556974	210974	173197	203262	243476	198451	723285	197079	421926	201564	81514.7	214011	81067.2	166860	1.40116e+06	379843	123229
Com_23127_neg	PG (18:2/18:2)	C42 H75 O10 P	770.513	155735	1.71718e+06	484173	242730	397037	346489	61495.8	73683.2	55792.5	73856.9	566580	62389.8	81473.5	185286	121743	6.69992e+06	827846	203449	1.91279e+06	460251	117675	117322	277557	939271	56745.9	2.86925e+06	493023	48242.6	61791.1	95178.2	220121	49088	3.27585e+06	207723	1.32339e+06	37183.1	628301	118440	138280	1.15973e+06	3.23213e+06	807853	35706.5	36986.9	163524	101671
Com_12086_neg	7-hydroxy-3-phenyl-4H-chromen-4-one	C15 H10 O3	238.064	90717.3	115645	178774	110513	126857	602604	101470	171432	120662	109637	2.70075e+06	88991.3	116305	73831.3	149158	1.46221e+06	157459	172960	119557	2.23933e+07	369874	763255	130892	381587	83661.8	3.13863e+06	398286	253844	342858	148070	146879	222489	494795	229953	354344	458525	139338	1.93869e+06	293986	345814	1.97376e+06	76630	880637	196861	101373	107524
Com_36823_neg	2-methoxy-5-(1H-1,2,4-triazol-5-yl)-4-(trifluoromethyl)pyridine	C9 H7 F3 N4 O	244.059	47575.1	291580	97683.7	1.88547e+06	87429.2	84708.1	1.57609e+06	3.44155e+06	186150	104295	71342.8	245230	78164.3	146906	174212	48200.2	138489	162261	186722	238790	431524	130325	451279	72634.6	48125.6	70026.3	384999	48422	77958	740789	267085	183445	54895.6	93743.4	185999	35094.7	308635	67673	201364	257736	33739	290719	60354.1	57413.4	253601	60270.6
Com_57956_neg	N-[3-(tert-butyl)phenyl]thiomorpholine-4-carbothioamide	C15 H22 N2 S2	294.123	23538.7	78655.4	48864.5	90374.3	431491	45839.4	468382	611838	226186	1.06763e+06	81085.9	82985.8	312472	58453.3	52630.9	38286.7	1.91152e+06	74633	100256	73543.2	158968	89783.2	198543	59250	69354.7	18680.7	69040.2	95039.9	245246	159469	134645	79883.8	47562.1	56058.3	98110.4	35905.1	112889	98185.6	109279	87622.6	73368.7	119857	67814.4	44141.7	215816	37718.1
Com_63238_neg	Tretinoin	C20 H28 O2	300.206	32449	59212.9	110054	85081.9	107657	60525.6	57379.1	60407.9	152444	318942	55642.5	118799	105172	20253.9	181213	301115	144816	43214.7	60438.1	86286.2	60076.5	75224.2	76684.5	43901	42192.5	24920.5	53673.3	39930.1	250959	94613.5	47489.8	59147.3	41846.8	97087.6	55332.7	102373	44195.9	52264.6	130907	129806	29501.9	41936.5	471679	55555.1	70361.2	29182.4
Com_17905_neg	PG (2:0/18:1)	C26 H49 O10 P	552.308	7.67607e+06	1.14156e+06	8.91945e+06	975781	9.68726e+06	4.46499e+06	987490	759456	512475	536389	1.37857e+07	1.45228e+06	485425	926709	881186	404885	692002	2.71249e+06	1.87843e+06	935388	352289	2.37382e+06	3.2321e+06	2.84653e+06	1.36613e+06	130307	3.05541e+06	1.58574e+06	3.09497e+06	3.84746e+06	781695	376979	474721	3.368e+06	1.58899e+06	701468	2.30421e+06	1.172e+06	1.13678e+06	2.84385e+06	368323	1.1643e+06	741796	2.8288e+06	1.05337e+06	1.33001e+06
Com_38566_neg	N-cyclohexyl-N'-(2-fluorobenzyl)urea	C14 H19 F N2 O	250.147	75754.9	662925	308096	271178	453788	502075	92383.8	1.21206e+06	891649	186181	921725	1.07905e+06	210179	422222	1.16529e+06	151151	195399	140269	845729	99268.8	132425	265771	163427	308725	79133.5	693077	280305	179228	964235	1.68645e+06	52904.7	571973	147181	689246	284895	436392	171137	1.04387e+06	225074	312923	87735.9	233340	2.00226e+06	351292	2.47841e+06	153194
Com_49237_neg	Sorbitan monostearate	C24 H46 O6	430.331	1.2429e+06	167572	180802	180240	326123	199150	79124.3	92476.4	54989.6	77147.9	960142	114636	800615	273763	1.23427e+06	406402	245017	99480.9	269012	494063	117480	909025	73419	1.28518e+06	50527.9	210747	1.48435e+06	86620.2	46495.3	173091	121136	34543.5	1.91418e+06	60773.5	113603	39843.2	163768	81705.9	132340	155886	149723	112824	22204.9	184959	67869	694049
Com_175_neg	(±)9-HpODE	C18 H32 O4	294.22	4.13526e+08	1.65651e+08	5.34767e+07	5.44402e+07	2.33492e+07	2.72787e+07	3.62626e+08	6.43846e+07	4.88059e+08	2.87482e+07	8.70503e+07	2.56698e+07	1.06315e+08	1.20485e+08	3.60322e+07	5.86422e+07	3.12916e+07	2.76978e+08	5.20617e+07	4.12424e+07	3.34934e+07	1.56422e+08	3.89308e+07	7.90481e+07	2.62244e+08	7.65746e+07	1.15594e+08	1.04051e+09	1.2718e+07	4.22097e+07	9.9383e+06	8.53228e+07	2.03214e+07	2.01969e+08	3.36671e+07	1.30926e+08	3.19298e+08	7.1961e+07	5.10431e+07	4.84236e+07	6.69821e+07	1.86333e+07	1.5748e+07	9.6365e+07	3.03487e+09	1.14474e+07
Com_48999_neg	L-Tyrosine methyl ester	C10 H13 N O3	195.09	236409	324837	216887	861246	1.16399e+06	207854	865055	1.53491e+06	201394	289278	699327	195181	365756	156240	619757	235984	3.18242e+06	347970	337714	491238	367009	642924	320964	645762	458327	180981	304685	476703	214903	765330	395802	156034	100910	362741	231674	112833	140580	263533	351871	788996	131310	164214	405388	97066.6	406347	1.562e+06
Com_387_neg	Succinic semialdehyde	C4 H6 O3	102.032	2.09894e+07	5.24684e+07	2.33291e+07	4.78794e+07	1.93346e+07	6.34285e+07	2.61665e+07	3.34874e+07	9.76651e+06	3.1364e+07	9.02459e+06	1.41162e+07	5.38253e+07	1.02721e+07	9.48984e+06	4.66981e+07	5.56538e+07	2.54145e+07	1.86453e+07	1.11983e+07	2.82354e+07	1.31569e+07	1.91387e+07	1.14023e+08	1.81952e+07	3.19564e+07	1.17602e+08	1.56458e+07	2.30578e+07	1.82382e+07	1.16644e+07	1.14613e+07	2.62363e+07	2.63106e+07	2.30035e+07	2.94342e+07	3.82625e+07	4.20496e+07	1.45372e+07	2.55167e+07	4.95745e+07	1.37745e+07	9.61828e+06	9.1598e+06	1.98043e+07	1.55499e+07
Com_22144_neg	5-(3-Nitrophenyl)-N-phenyloxazol-2-amine	C15 H11 N3 O3	281.083	51713.2	100452	70076.2	108712	102475	108721	95193.3	123931	78211.9	1.035e+07	177026	107670	160394	1.95746e+06	72378.6	69836.9	227814	63951.6	68319.2	63386	217574	76722.2	150654	108075	69771.7	58730	150680	55842.1	97102.9	83493.8	41995.9	39092.5	103067	65513.6	111707	39623.1	49945.9	79770.5	102739	90932.7	86568.4	118526	36201.5	39820.5	103197	60254
Com_42573_neg	2-(2-chlorophenyl)-1H-indole	C14 H10 Cl N	227.052	1.01263e+06	1.59324e+06	59280.4	203730	75446.5	66212.1	348928	1.98789e+06	601132	653167	71170.8	806222	238933	1.1808e+06	91953.6	393364	1.6626e+06	657124	50188.9	250144	318136	458048	99131.8	166895	1.03986e+06	23612.8	58993.6	462766	2.44436e+06	533541	116337	775466	102042	1.42394e+06	68278	1.0096e+06	46893.4	422354	188138	756613	37654.7	403895	19700.6	154744	445263	44770.8
Com_6231_neg	Imidazolelactic acid	C6 H8 N2 O3	156.054	9.65922e+06	6.43191e+07	5.14932e+07	2.57641e+07	2.23905e+07	2.22218e+07	2.73284e+07	1.94362e+07	2.43576e+07	1.39473e+07	6.17136e+06	1.15449e+07	3.55833e+07	1.82438e+07	1.9582e+07	8.17037e+06	3.04323e+07	2.82665e+07	2.98063e+07	1.28637e+07	2.31308e+07	1.48487e+07	1.49879e+07	2.38722e+07	2.04029e+07	1.98685e+07	1.60912e+07	1.85321e+07	3.84959e+07	3.30486e+07	2.18456e+07	2.04616e+07	5.57407e+07	2.71855e+07	8.65255e+06	2.70469e+07	2.0393e+07	1.16885e+07	2.38696e+07	3.69728e+07	1.61415e+07	1.6091e+07	8.56229e+06	2.05788e+07	1.08117e+07	1.43825e+07
Com_10717_neg	PG (3:0/18:1)	C27 H51 O10 P	566.323	2.08914e+07	6.47697e+06	8.28963e+06	4.26803e+06	3.59329e+07	2.73196e+07	2.41407e+06	1.42491e+06	1.57914e+06	1.04881e+06	2.52485e+06	2.49437e+06	1.67146e+06	1.56033e+06	2.95666e+06	1.70026e+06	1.52984e+06	5.87599e+06	7.02109e+06	5.81223e+06	1.66357e+06	1.00157e+07	4.80408e+06	1.06346e+07	2.38958e+06	817946	1.25737e+07	2.35939e+06	1.77704e+06	3.05833e+06	934290	1.05051e+06	2.67242e+06	8.66776e+06	3.94771e+06	4.29218e+06	4.55987e+06	1.08566e+06	1.87322e+06	6.79657e+06	1.77631e+06	1.96288e+06	198618	1.39134e+06	3.05091e+06	8.891e+06
Com_51653_neg	N'1-acetyl-3-nitrobenzene-1-carbohydrazide	C9 H9 N3 O4	223.061	22587	119681	47931.2	289427	60050.4	46005.9	39046.6	76263.7	71337.6	45181.8	71429.8	138347	58312.1	19960.2	88872.5	88188	233567	46251.8	38612.7	184809	83010.1	97971.6	48505.3	48901.4	47512.9	31589.8	43592.2	55866.9	35169.5	47721.2	84204	20523.8	34702.9	82628.4	1.44963e+06	24396.6	29288.7	57273.4	266777	108108	37301.3	29931.4	21333.2	37834.8	49416.2	24128.2
Com_3392_neg	β-Estradiol-17β-glucuronide	C24 H32 O8	448.214	3.33375e+06	2.17977e+07	1.18724e+07	1.11093e+06	1.05184e+07	1.21248e+07	1.64939e+06	5.25091e+06	3.01179e+07	2.53857e+07	2.19587e+07	3.11869e+07	2.67098e+06	7.77643e+06	1.87622e+07	1.26424e+07	3.54203e+06	9.43285e+06	1.33338e+07	1.28165e+07	2.22173e+06	1.53758e+07	6.66622e+06	1.0112e+07	1.85874e+07	6.99024e+06	7.98083e+06	1.53009e+06	3.34592e+07	4.64628e+07	1.16439e+06	1.65831e+07	1.04671e+07	1.76449e+07	3.43719e+07	1.36441e+07	1.29584e+07	1.93456e+07	2.01125e+07	2.41897e+07	5.02807e+06	1.97121e+07	6.86596e+07	1.3205e+07	2.21353e+07	1.94145e+07
Com_11447_neg	3-Methylcrotonylglycine	C7 H11 N O3	157.074	6.19937e+06	9.73496e+06	5.70859e+06	7.52413e+06	7.91691e+06	8.29529e+06	1.07624e+07	6.70988e+06	9.40532e+06	1.1065e+07	2.33213e+06	8.00774e+06	1.36862e+07	1.59388e+07	3.73341e+06	7.02442e+06	7.67684e+06	9.37632e+06	5.76356e+06	5.84534e+06	1.22188e+07	6.12484e+06	1.11078e+07	1.55248e+07	1.83558e+06	1.15592e+06	7.16479e+06	1.03216e+07	9.78059e+06	1.03536e+07	4.2596e+06	2.47583e+06	3.39715e+06	8.92531e+06	7.86773e+06	7.87378e+06	7.68348e+06	9.41506e+06	6.43237e+06	1.47644e+07	2.50164e+06	3.19779e+06	8.81714e+06	6.87535e+06	6.3042e+06	1.40001e+07
Com_57930_neg	N'5-(2-thienylmethylidene)-2,1,3-benzoxadiazole-5-carbohydrazide	C12 H8 N4 O2 S	272.036	18896.6	27761.8	25704.4	31321.6	46547.9	543674	23088.6	44944.8	25605.7	34440.1	20242.6	80539.9	32124.7	13116	265223	25439.1	67617	24237.5	27060.3	35125.2	25053.6	23062.5	28579	27438.1	20215.7	29763.5	71753.8	15227.5	49792.8	32182.5	21298.1	9479.03	36019.9	68582.1	1.00459e+06	12764.6	62787	26070.4	394032	149230	20402.8	21187.1	10921.7	16996.2	20456.3	15430.4
Com_62546_neg	Benzylsuccinic acid	C11 H12 O4	208.078	20373.5	43530.8	40791.1	58107.3	51985.8	190967	42099.8	71374.4	814247	426995	33098.1	74137.7	593567	41399.5	30851.5	28223.7	129810	57158.7	29073.3	59053.8	31380.7	38400.3	186422	40685	40591.1	21997.9	33489.6	26956.9	38075.5	45615.3	32141.7	16808.8	29178.4	56189.8	45596.8	20086.9	31409.9	38563	84825.9	377257	18732.9	51654.4	13736.1	19229.5	38825.6	20211.8
Com_30176_neg	LPI 17:0	C26 H51 O12 P	550.336	4.00637e+06	1.47633e+06	3.37066e+06	847391	1.75204e+06	721002	1.63701e+06	424689	291683	1.2774e+06	2.43721e+06	854341	1.17599e+06	574290	381013	372879	1.06738e+06	709269	531159	615914	664539	576708	844296	3.10207e+06	1.91662e+06	1.39735e+06	976310	200996	563612	2.735e+06	1.43351e+06	691324	5.34174e+06	854504	714602	520535	473246	189274	645151	962107	521114	2.21438e+06	156457	225985	1.1566e+06	2.43904e+06
Com_9976_neg	FAHFA (7:0/13:1)	C20 H36 O4	340.262	663648	2.33303e+06	1.20538e+06	1.02849e+06	2.43663e+06	1.93589e+06	997779	4.57714e+06	5.07854e+06	4.38517e+06	1.87053e+06	1.31036e+06	1.54035e+06	2.28517e+06	1.71737e+06	1.36316e+06	1.42576e+06	1.848e+06	3.01883e+06	1.65441e+06	1.9655e+06	1.57372e+06	1.75636e+06	881773	1.85508e+06	1.13428e+06	2.28553e+06	2.15099e+06	7.339e+06	2.58203e+06	1.78368e+06	1.5732e+07	369039	1.67483e+06	5.8715e+06	1.07379e+06	1.44123e+06	1.32962e+06	1.25277e+06	815631	639601	709539	3.42002e+06	3.1255e+06	2.23907e+06	1.35152e+06
Com_28973_neg	alpha-D-Glucopyranosyl 2-O-(2-methylbutanoyl)-alpha-D-glucopyranoside	C17 H30 O12	426.176	125903	347880	228484	122614	392539	5.21131e+06	270512	262561	2.43188e+06	2.05338e+06	383730	415707	334259	2.22156e+06	214690	157472	175534	769092	1.13399e+06	239731	89443.1	203743	1.57598e+06	253610	89489.8	1.14172e+06	227753	135704	288061	396060	120370	130456	1.80826e+06	227792	250135	275864	220013	2.84945e+06	270618	6.08982e+06	265017	189916	242942	191400	518117	597476
Com_3104_neg	1-[6-(benzyloxy)-3-(tert-butyl)-2-hydroxyphenyl]ethan-1-one	C19 H22 O3	298.157	968825	876586	1.57281e+06	1.02747e+07	1.32036e+06	1.45042e+06	1.31611e+06	2.16902e+06	1.60376e+06	2.89967e+06	458599	880102	2.96683e+06	1.34986e+06	1.33087e+06	2.09741e+06	1.31338e+07	7.94989e+06	2.25152e+06	1.44798e+06	1.20758e+08	825605	8.38616e+07	402663	4.45603e+06	559139	1.17014e+06	4.09663e+07	977597	807220	3.40918e+07	2.02626e+06	558266	676234	1.36943e+06	1.10452e+06	1.85853e+06	509142	1.66519e+06	939836	313458	616957	1.64867e+06	637838	749402	775616
Com_12743_neg	4-(acetylamino)phenyl 3-chlorobenzoate	C15 H12 Cl N O3	325.031	2.20931e+06	4.06194e+06	6.59799e+06	1.14129e+07	8.17161e+06	1.84154e+07	850031	9.91753e+06	5.35258e+06	3.33921e+06	9.51048e+06	403956	420177	1.06578e+06	1.08007e+07	1.05965e+07	5.3375e+06	4.6161e+06	2.89771e+06	7.2987e+06	5.04271e+06	6.41512e+06	92591.9	5.4335e+06	147111	5.13873e+06	4.01798e+06	1.14838e+07	7.8555e+06	1.06404e+06	254199	106671	5.46496e+06	7.3959e+06	1.046e+07	1.02683e+07	195970	1.33085e+07	1.47028e+07	9.46451e+06	5.26129e+06	541411	1.26494e+07	1.19765e+07	9.41152e+06	1.82086e+06
Com_36061_neg	FAHFA (20:1/18:0)	C38 H72 O4	592.545	99856.2	97954.9	74513.6	131930	79263.4	70874.5	55933	65324.4	51571.7	71002	52895.7	52988	77528.9	44755.7	59838.7	71150.2	99797.6	58568.3	62269.3	56492.7	122712	69858.3	61280.7	405230	43511.3	846455	55590.9	47158.4	69238.4	84478.4	111783	44154	77914.8	84869.1	61734.3	33090.2	54789.2	69136.5	58386	62952.8	101101	2.91797e+06	72483.1	35140.3	47474	68661.8
Com_8512_neg	FAHFA (4:0/20:0)	C24 H46 O4	398.341	165833	5.17939e+07	196402	1.94042e+06	183882	94806.4	3.75107e+06	236870	1.20282e+06	1.40779e+07	218090	221347	3.18871e+07	1.10522e+06	134139	339108	1.90927e+06	2.97103e+06	417626	1.5819e+06	8.91391e+06	70797.7	885759	258761	261019	52761.6	293510	771238	58741.5	153522	375287	302297	141623	248748	124448	39402.2	989892	62294.6	4.45253e+06	3.00069e+07	134313	191107	20772.6	49474.4	59955.2	165336
Com_1845_neg	Elaidic acid	C18 H34 O2	282.256	2.53819e+08	3.43965e+07	4.55983e+07	5.73372e+07	7.18894e+07	3.39757e+07	8.40247e+07	1.65315e+07	2.65794e+07	2.40342e+07	1.63512e+08	4.99885e+07	3.5138e+07	9.16712e+07	2.68195e+07	6.33181e+07	5.29994e+07	5.74523e+07	7.43691e+07	5.89114e+07	2.58549e+07	3.51482e+07	1.99969e+07	3.55587e+08	9.04883e+07	7.50898e+07	2.148e+08	4.06796e+07	2.4174e+07	1.92242e+07	1.65761e+07	2.22225e+07	1.27038e+08	6.2091e+07	4.27285e+07	5.11352e+07	7.51275e+07	1.80869e+07	1.89578e+07	7.13848e+07	9.23884e+07	5.32751e+07	4.08586e+06	8.77939e+07	4.12608e+07	3.48319e+07
Com_33596_neg	LPS 22:0	C28 H56 N O9 P	581.371	1.04381e+06	1.32639e+06	353323	259922	2.38477e+06	1.50176e+06	127879	246683	220774	540462	2.5201e+06	315429	261723	123994	203636	1.09942e+06	2.29271e+06	503802	397190	1.18725e+06	163088	1.81335e+06	530810	3.85773e+06	747568	1.64848e+06	882298	159056	91171.9	240289	168164	47352.3	4.38468e+06	470889	1.59041e+06	1.22594e+06	179482	155054	294223	2.01477e+06	469623	1.26003e+06	50384.2	531273	850328	955689
Com_10069_neg	HexCer-AP (t18:1/16:0)	C40 H77 N O10	731.558	8.78977e+06	5.83627e+06	2.19251e+06	245526	1.2116e+07	9.60648e+06	79082	474922	347110	1.31252e+06	4.92412e+06	1.16317e+06	1.03195e+06	354033	141761	7.4761e+06	2.50412e+06	522490	1.86275e+06	271948	202190	108728	242851	4.16408e+07	164366	105421	644818	284442	843955	1.69416e+06	143103	63842.4	2.60205e+07	1.35574e+06	594307	56620.2	151631	527692	336536	1.35651e+06	840014	235168	57783.9	72518.5	492890	537135
Com_19993_neg	N1-(4-chlorophenyl)-2-cyano-4,4-dimethyl-3-oxopentanamide	C14 H15 Cl N2 O2	278.083	27587.8	68429.6	40063.1	67572	62074.1	5.42993e+06	49154.8	257826	134152	203153	43654.7	9.20941e+06	98228.3	70595.2	75018.8	134420	140609	1.30762e+06	72542.3	68082.3	163609	194663	7.3822e+06	66315.6	49612.8	110441	40690.7	49602.9	209131	192555	48601.4	109593	787847	84222.6	73228	49272.4	44845.5	422457	1.90129e+06	3.05819e+06	30309.3	188984	26365.7	39364.6	60637.6	745767
Com_1134_neg	β-D-Glucopyranuronic acid	C6 H10 O7	194.043	3.06875e+08	1.30453e+08	1.93357e+08	7.07523e+07	2.83724e+08	2.4157e+08	2.39082e+07	2.02242e+07	1.6403e+08	8.67918e+07	2.62673e+08	1.74699e+08	2.46869e+08	1.17932e+07	1.00884e+08	1.94221e+08	7.27241e+08	6.69651e+07	6.20178e+07	1.33894e+08	4.55248e+07	1.18271e+08	8.07403e+07	2.88284e+08	1.02454e+08	3.01062e+07	1.42034e+08	2.27167e+07	3.14944e+07	4.05211e+07	1.34776e+08	2.75959e+07	2.80241e+08	4.73008e+07	4.69037e+07	3.95177e+07	9.14934e+07	3.19222e+08	8.63998e+07	1.44223e+08	3.51111e+07	1.23352e+08	1.96355e+07	2.84083e+07	1.23291e+08	2.2832e+08
Com_54219_neg	N'-(2-methoxyphenyl)cyclohexanecarbohydrazide	C14 H20 N2 O2	248.153	22183.3	35341.6	35870.6	67840.7	47001.5	40316.4	63558.5	42151.2	66439.3	38388.1	28780.7	143121	36005.3	22925.7	88460.1	18907.7	126480	186244	33423.6	26302.8	44553	34211.4	112617	42942.8	20681.1	14841	30446	25300.2	87888	35530.6	18231.6	54556.2	88138.3	134230	109365	15304.7	21240.1	149384	103108	517308	15594.9	62262.8	13215.8	23857.2	31843.5	289600
Com_371_neg	Caprylic acid	C8 H16 O2	144.115	1.55633e+07	1.66419e+07	3.59032e+07	3.97829e+08	1.44383e+07	2.39407e+07	2.03052e+07	2.0439e+07	1.60814e+07	2.17123e+07	3.05877e+07	1.10297e+07	1.11091e+08	7.54508e+06	1.31138e+07	1.36026e+07	1.23132e+08	3.75032e+07	2.01993e+07	1.26738e+07	3.37931e+08	1.98777e+07	1.48187e+07	1.93452e+07	5.13494e+07	1.31657e+07	1.11343e+07	1.0654e+09	1.23553e+07	1.68196e+07	1.42591e+07	6.46184e+06	2.28464e+07	1.27963e+07	9.45676e+06	3.8952e+08	3.6264e+08	6.62338e+08	2.58466e+07	1.43345e+07	1.15894e+07	9.76364e+06	7.00823e+06	1.83105e+07	1.36301e+07	9.98889e+06
Com_30_neg	Deoxycholic acid	C24 H40 O4	392.293	2.03096e+08	1.32961e+08	4.9755e+09	3.37218e+08	2.53302e+08	1.91179e+09	2.3985e+08	7.10935e+08	4.77123e+08	3.50064e+08	7.27496e+09	1.52662e+08	2.91396e+08	6.70838e+08	2.8647e+08	7710310278	4.70289e+08	7.88143e+08	1.55766e+09	4.09911e+08	6.80418e+08	7.65097e+08	1.81169e+09	1.02578e+08	2.5976e+08	1.61064e+10	1.29424e+09	1.16714e+09	7.10771e+08	1.38118e+08	1.38131e+09	1.43982e+09	2.37445e+08	3.45835e+09	3.34205e+09	2.63948e+09	3.97765e+08	8.06461e+09	1.19733e+09	6.1582e+09	6.62498e+09	1.82631e+08	4.37005e+09	7.98428e+08	2.45225e+08	5.88419e+08
Com_4040_neg	LPS 16:0	C22 H44 N O9 P	497.277	1.6108e+07	8.26417e+06	3.14203e+06	198500	2.07945e+07	1.57311e+07	1.42799e+06	268310	447689	1.66626e+06	2.58011e+07	3.3697e+06	6.47839e+06	335795	7.0387e+06	1.54316e+07	3.5056e+06	3.38912e+06	6.92669e+06	1.01834e+07	1.47352e+07	5.68748e+06	2.44554e+06	8.55208e+06	2.48667e+06	1.05556e+07	8.06561e+07	1.34983e+06	963295	776676	1.3317e+06	194241	1.93558e+07	6.63975e+06	1.86633e+07	2.56358e+06	1.88154e+06	1.05875e+07	949977	5.46552e+06	2.87171e+07	3.31207e+06	420570	183973	3.19747e+06	1.32832e+06
Com_5718_neg	DGDG (18:3/18:3)	C51 H84 O15	996.605	2.09535e+06	1.78077e+06	1.74522e+06	108709	844686	9.80523e+06	45837.5	49453.1	118623	209094	5.98618e+06	52434.1	95949.4	285136	181392	2.50634e+07	158042	488144	551410	695334	868932	6.49344e+07	480084	8.81373e+07	53096.7	33061.2	879807	117105	40181.9	57345.7	187727	29045.3	7.61529e+06	1.28053e+06	498327	28303.1	250084	697504	683585	961078	5.75157e+06	1.12192e+07	49897.1	43224.7	263044	42573
Com_477_neg	LPC 18:2	C26 H50 N O7 P	579.355	1.52126e+07	9.11414e+07	2.3286e+08	7.56189e+06	3.01474e+08	3.95047e+07	1.11455e+06	4.33428e+07	5.03955e+07	4.53189e+06	1.29042e+09	3.7207e+07	4.13515e+06	1.25244e+07	4.099e+07	7.81927e+07	1.42542e+08	1.66762e+08	1.87095e+07	1.63933e+07	2.19866e+07	3.31478e+08	4.8791e+07	9.85856e+07	4.49082e+07	2.5049e+08	4.83634e+07	8.51517e+06	2.26291e+06	2.65497e+06	1.1958e+07	5.84805e+06	4.32839e+07	5.61709e+07	1.85748e+08	2.41161e+08	1.37127e+07	1.05613e+07	3.628e+07	2.82825e+08	1.53953e+07	5.16011e+07	1.63286e+06	9.29377e+07	1.30943e+08	1.19873e+06
Com_6558_neg	LPC 16:0	C24 H50 N O7 P	541.339	1.86263e+06	6.76978e+06	6.71416e+06	616326	1.48245e+07	1.92337e+07	1.31128e+06	433629	757289	1.27261e+06	1.60279e+06	982473	802866	651245	906724	2.08989e+06	2.89398e+06	1.32208e+06	610848	1.66895e+06	315570	1.71142e+07	366691	3.79984e+06	1.46307e+06	3.99442e+07	3.67768e+06	463346	4.91867e+06	224938	406400	227281	5.73719e+06	1.92672e+06	3.71071e+06	4.12494e+06	373811	2.36433e+06	485625	3.66692e+06	1.09641e+06	1.34533e+06	640954	849169	2.30958e+06	964794
Com_8245_neg	Lysopc 20:0	C28 H58 N O7 P	551.395	529685	1.86228e+06	962012	900774	5.98611e+06	5.04849e+06	1.34049e+06	3.6362e+07	2.69469e+07	6.14852e+06	336462	948711	1.39276e+06	4.48279e+06	2.5725e+06	3.55106e+06	2.39899e+06	3.12165e+06	4.62183e+06	1.59987e+06	1.95533e+06	1.49345e+06	1.47713e+06	951289	673117	175423	7.43022e+06	580291	1.08636e+06	1.02765e+06	1.3814e+06	434162	191129	926714	783128	750146	409194	263490	1.0957e+06	1.9984e+06	215134	1.82764e+07	675903	527755	1.63558e+06	1.75185e+06
Com_24734_neg	N-(2-morpholinophenyl)-2,1,3-benzoxadiazole-4-sulfonamide	C16 H16 N4 O4 S	360.089	152006	125063	40928.1	66128.7	445008	3.58192e+06	80815.4	52790.5	83649.7	305758	2.06148e+06	40211.6	68058.6	21055.9	31461.6	367851	118724	36626.3	34579	66158	41599.7	1.51616e+06	48926.9	50858.2	34497.1	1.35263e+06	470097	28551.4	1.25765e+06	72731.7	24836.1	22516.2	1.02341e+06	8.12479e+06	1.04459e+06	177333	78590	1.05693e+07	76476.5	80935	539742	26923.1	17117	97083.6	41056.1	24432.4
Com_26369_neg	PG (3:0/18:2)	C27 H49 O10 P	564.307	7.31186e+06	1.54025e+06	432528	495267	1.3522e+06	2.26636e+06	798319	289220	300483	1.00333e+06	176220	820481	947734	486057	283588	434514	495380	621595	532371	466072	668903	373394	841086	509032	348427	124987	348557	142536	480356	1.6394e+06	1.05308e+06	512664	221756	359869	378230	285245	521095	181637	607954	656442	423082	1.38159e+06	185605	355970	185354	1.57982e+06
Com_47121_neg	DL-α-Tocopherol	C29 H50 O2	430.382	80547.6	159057	69442.4	103288	63374.3	61497.2	50392.6	57141.9	47371.4	57644.7	42437.6	48479.9	75663.3	32068.4	47830.8	52028.8	83916.8	50304.4	49644.6	55324.1	77060.4	61156.3	66637.3	88741	49116.2	40272.8	47754.7	41155.8	54002.2	89433.2	62446.1	43278.8	82982.3	63617.3	60303.6	29613.2	46871.3	60780.3	58518.4	67751.6	57250	75128.3	43813.9	28639.9	40552.1	2.09546e+06
Com_49559_neg	FAHFA (15:1/18:0)	C33 H62 O4	522.466	116673	114452	86264.5	154149	116920	90312.1	78883.7	95524	58664.9	69093.1	64823.2	165633	102931	103397	143707	206132	129830	351422	103381	408766	822521	95024.9	1.74575e+06	125009	189734	56939.6	64953.1	112592	75178.2	101427	98889.7	50539.4	89605.3	95962	74364.5	43664.1	63605.3	80900.5	132314	227220	1.26998e+06	1.16163e+06	42354.9	46069.6	57726.1	624053
Com_15864_neg	Liquiritigenin	C15 H12 O4	256.074	48627.4	186847	725091	439240	166623	542186	245221	372357	267516	147127	806139	1.23462e+06	203828	134215	171032	7.10031e+06	252050	156686	1.08887e+06	89692.8	217481	177603	220423	2.17447e+07	72709	820017	213561	487051	259237	353922	176336	93307.9	207596	402597	192697	525026	297807	330326	718947	473731	521271	113699	633541	466480	305517	158014
Com_202_neg	Hexanoic acid	C6 H12 O2	116.084	4.36702e+06	1.36145e+07	4.738e+08	5.39831e+09	2.54733e+07	7.2299e+06	1.2822e+07	5.03901e+08	4.74896e+07	2.86052e+07	8.17727e+08	7.62965e+07	1.6373e+08	1.1883e+07	2.31216e+08	8.05666e+06	1.04915e+09	1.00888e+07	8.78934e+06	2.64445e+07	9.97506e+07	1.45762e+07	1.25147e+07	9.47904e+07	1.11527e+08	2.84199e+08	1.40184e+07	4.10792e+07	1.60422e+06	5.80008e+06	3.92231e+07	4.70235e+06	6.14514e+06	7.04208e+07	7.44762e+07	1.65596e+07	2.09465e+08	3.77144e+07	3.89386e+08	5.94484e+06	865765	5.82371e+06	2.46858e+07	1.05218e+08	3.18176e+07	4.54905e+06
Com_57494_neg	15-Deoxy-δ12,14 -Prostaglandin J2	C20 H28 O3	338.188	24544.4	44429.4	45363.1	48059.7	56030.9	43915.1	81656.4	43972.8	1.16467e+06	54833.3	33283.1	111854	72531.7	42984.3	33852.3	29168.1	97809.8	29537.4	32198.1	34256.2	37297.4	41492.6	103840	37970.8	40268.6	23951.5	33356.9	46486.3	35618.6	67624.5	78104.3	14818.3	46483.6	50293.4	29698.3	20332	138896	39564.2	43213.7	45327.8	19971.5	410535	16831.5	26622.7	31451	22433.3
Com_3955_neg	LPI 18:1	C27 H51 O12 P	552.309	8.90866e+06	2.64275e+07	4.10751e+07	1.28006e+06	4.6244e+07	4.93189e+06	384923	1.00394e+07	7.13325e+06	600835	1.03563e+08	1.19415e+07	1.17553e+06	804288	3.00443e+06	3.69027e+06	1.14283e+08	4.24826e+06	4.22466e+06	1.8896e+06	1.25867e+06	9.37594e+06	1.25403e+06	1.69526e+07	4.56741e+07	1.85439e+07	2.7006e+06	1.45185e+06	836702	790390	7.09884e+06	416093	1.19888e+07	1.82372e+07	1.41908e+07	3.98466e+07	1.37466e+06	2.91711e+06	6.39886e+06	3.70736e+07	1.03202e+07	1.90484e+07	316488	3.07684e+06	2.04505e+07	911725
Com_17785_neg	7-amino-9-(4-chlorophenyl)-6-oxo-6H-benzo[c]chromene-8-carbonitrile	C20 H11 Cl N2 O2	346.052	37210.8	96862.6	103973	84262.6	127199	1.94159e+07	58075.4	98165.7	126310	115145	67681.1	112643	120416	83516.3	91197.4	136476	151851	72318.9	72634.6	72755.9	81052.7	100397	58908.2	112781	53466.1	47806.9	53068.1	71261.6	129892	231765	41139.3	53983.7	80596.9	112328	81604.9	70404.7	56337.3	205895	104608	70713.5	43381.1	78678.7	53352.1	72228.3	93629.6	63120
Com_27280_neg	2-Hydroxymyristic acid	C14 H28 O3	244.204	842421	2.42554e+06	1.58897e+06	2.14171e+06	1.24303e+06	1.65541e+06	1.3372e+06	5.48084e+06	3.92656e+06	1.46098e+06	1.81087e+06	637685	1.12666e+06	845173	3.8672e+06	858614	1.97516e+06	1.77138e+06	1.3337e+06	1.44381e+06	2.3409e+06	1.37193e+06	3.66212e+06	1.27479e+06	1.02178e+06	2.06316e+06	996502	4.32415e+06	907157	3.87784e+06	3.44321e+06	882298	2.97009e+06	1.99954e+06	825353	755630	883288	1.95771e+06	1.07989e+06	1.19723e+06	855433	564312	2.81273e+06	901333	756261	468184
Com_22088_neg	N1-[3,5-di(trifluoromethyl)phenyl]-2-cyclopentyl-2-phenylacetamide	C21 H19 F6 N O	207.566	187507	105690	66409.2	109319	1.01949e+06	337808	89472.3	104651	122284	126603	733914	82963.8	112807	52048.4	76887.7	698360	260178	68728.6	62893.2	72736.5	72393.5	73892.7	96703.8	79775.7	60861.6	193048	118930	58144.9	2.98241e+06	234717	49758.5	42728	567331	374948	90834.8	94606.9	53804.1	4.40043e+06	89203.3	174871	532384	52535.6	38663.9	1.99915e+06	72349.3	73683.9
Com_9691_neg	N-Acetyl-L-glutamic acid	C7 H11 N O5	189.064	3.276e+06	3.08959e+07	3.43988e+06	7.97315e+06	1.60995e+07	5.31161e+06	6.51384e+06	2.89099e+07	5.9903e+06	1.28071e+07	6.99309e+06	8.04158e+06	8.63471e+06	5.79821e+06	3.44547e+06	1.67292e+07	2.65354e+07	8.05018e+06	1.168e+07	5.59621e+06	6.2273e+06	2.65511e+06	1.10886e+07	2.15987e+07	3.47993e+06	2.38596e+06	1.03795e+07	3.8397e+06	1.22043e+07	8.36059e+06	4.64674e+06	2.33794e+06	1.30346e+07	7.76135e+06	1.68618e+07	3.73463e+06	7.2874e+06	1.70154e+07	8.18501e+06	9.00959e+06	3.82318e+06	3.21932e+06	8.24014e+06	2.63326e+06	6.99117e+06	2.92085e+06
Com_696_neg	LPG 16:0	C22 H45 O9 P	484.281	5.36075e+07	1.39618e+08	1.24648e+08	6.52347e+07	3.55439e+08	1.06307e+08	5.41494e+06	3.33022e+07	3.43002e+07	3.47323e+07	3.36449e+08	4.50815e+07	9.90771e+07	2.8769e+07	3.65776e+07	7.11304e+07	7.79304e+07	6.53576e+07	5.0086e+07	4.99759e+07	3.93456e+07	9.06573e+08	2.73873e+07	1.30513e+08	2.27506e+07	1.8423e+08	2.72969e+07	4.65635e+07	7.25934e+07	1.39501e+07	4.21605e+07	274241	1.65852e+08	4.32049e+07	8.1455e+07	1.29215e+08	4.17015e+07	4.84526e+07	4.72975e+07	2.29603e+08	8.78331e+07	1.31959e+08	2.08341e+07	2.47246e+07	7.9039e+07	1.81677e+07
Com_25306_neg	NAD+	C21 H27 N7 O14 P2	663.111	52934	116253	95996.9	125518	84462.1	132796	54702.9	159565	88236.9	116706	73396.8	146109	98656.3	57874.6	81095.6	59519.6	167898	77851.6	199117	61088.8	75388.4	115426	62511.3	209117	40606.7	5.56942e+06	68823	65782.7	73618.7	122126	53490	27137.8	216511	70387.8	52662.1	131072	176758	154479	100399	113570	54583.4	59332.7	41292.5	50213.3	114275	110528
Com_4665_neg	SM (d14:2/36:0)	C55 H109 N2 O6 P	970.808	70588.3	193265	99492.2	132779	155713	122698	128099	221454	123026	146609	62960.8	141365	152339	397894	165574	114362	158898	485092	126852	221144	169734	118877	191104	93958.3	86271.4	47725.5	102452	117249	162619	252344	706871	1.38612e+06	68827.8	124425	151660	103146	313896	136548	148142	103642	62890.4	255372	73902.3	469946	123019	6.05484e+06
Com_42701_neg	Acetylcysteine	C5 H9 N O3 S	163.031	53928.6	144045	96299.7	164075	121105	113349	103511	168018	178825	133961	74998.2	108191	238439	53836.8	111666	127713	809986	105845	86072.9	115298	137174	133277	248733	123570	111694	97818.5	73631.8	97806.7	128205	185786	80998.2	91470.6	250110	121270	127072	82136.8	77570.7	149740	147199	163292	60354.7	1.39897e+06	51772.8	75736	126895	103614
Com_6715_neg	N6-(2-furylmethyl)-9H-purin-6-amine	C10 H9 N5 O	215.08	1.76662e+06	8.06401e+06	4.64788e+06	3.26237e+06	4.13185e+06	4.7601e+06	5.56307e+06	7.89592e+06	7.45928e+06	4.91289e+06	2.06968e+06	1.40819e+07	9.58528e+06	5.56358e+06	3.64133e+06	3.02398e+06	8.26775e+07	4.71858e+06	3.64247e+06	8.96034e+06	1.23078e+07	9.51235e+06	7.15931e+06	3.21882e+06	2.72866e+07	1.48172e+06	3.07365e+06	1.52127e+07	4.29013e+06	4.6709e+06	4.91563e+06	1.59645e+06	8.49351e+06	6.39516e+06	3.63033e+06	2.21787e+06	6.08593e+06	4.35492e+06	5.51132e+06	3.82035e+06	1.77279e+06	6.65891e+06	2.82709e+06	4.6675e+06	2.99423e+06	4.7091e+06
Com_37289_neg	Trichothec-9-ene-3-α,4-β,8-α,15-tetrol, 12,13-epoxy-	C15 H22 O6	344.149	22767.7	47772.2	35157.6	167548	69828.9	45620.2	63340.7	103652	57773.4	108623	38102.1	42198.7	1.32615e+06	33628.9	39108.2	46525	248953	34958.1	31990	38502.5	134494	37584.8	39384.4	39818.2	152997	26281.8	46047.6	29574.8	59094.7	76005.5	44326.5	25335.8	167585	151461	39639.8	24743.3	27122.3	47854.6	3.52025e+06	69662.1	45238.8	28759.5	18176.9	23328.3	36799.7	46065.8
Com_61808_neg	N'3-(2-furylmethylidene)pyridine-3-carbohydrazide	C11 H9 N3 O2	215.07	29116	306962	135772	257602	105102	89747.1	225314	604257	105974	222699	53565.3	260954	739211	132380	40967.4	285438	477481	135056	382129	397613	781230	99140.4	263420	611375	474321	22794.5	114847	214958	801873	897930	236551	57674.4	258581	168016	54007.6	35688.6	68378.4	131724	419084	204720	46317.6	64235.4	29889.5	50886.2	537285	48327.7
Com_21403_neg	FAHFA (2:0/21:1)	C23 H42 O4	382.31	258087	4.14129e+06	887210	507303	4.38784e+06	1.15436e+06	2.05227e+06	5.20434e+06	2.71922e+06	1.82243e+06	326259	1.04108e+06	5.81281e+06	4.12483e+06	2.04519e+06	1.22186e+06	1.39788e+06	1.40194e+06	1.5636e+06	1.25375e+06	1.97088e+06	855475	1.52714e+06	840729	905119	174495	670483	525058	1.85282e+06	2.76218e+06	2.77088e+06	5.06798e+06	253697	503853	4.20389e+06	692894	1.14767e+06	499249	1.10581e+06	650573	285560	2.05283e+06	632524	1.71823e+06	1.10068e+06	781812
Com_21496_neg	Irinotecan	C33 H38 N4 O6	586.281	82580	382731	600907	725643	1.34363e+06	779090	309522	3.85708e+06	408699	189206	5.2148e+06	1.12001e+06	598225	232478	7.79503e+06	289783	427344	208750	2.11466e+06	278148	477220	557417	2.72913e+06	1.40822e+06	100572	825353	1.37663e+06	328859	1.01689e+06	283683	146148	154647	360957	472939	2.71104e+06	696373	803640	7.43819e+06	900276	2.66347e+06	241822	233191	1.01297e+06	183279	422709	175723
Com_14495_neg	N-Acetylanthranilic acid	C9 H9 N O3	179.059	52082.5	341027	185673	1.2131e+06	108383	148889	1.3415e+06	56676.3	1.34431e+06	586324	325831	3.64197e+06	482647	160479	2.7819e+06	115907	1.01121e+06	7.00721e+06	202036	43760.5	56318.5	83221.4	3.8829e+06	187340	283295	260914	60329	50579.1	3.16738e+06	304981	28120.6	1.96768e+06	34764.3	5.03758e+06	4.19912e+06	194777	85616.4	5.21297e+06	116052	1.84255e+07	113930	69163.8	457959	47067.3	480479	1.26402e+07
Com_8076_neg	(±)11(12)-DiHET	C20 H34 O4	374.223	231550	969097	521041	384986	366951	334755	523527	348882	1.07659e+06	447277	226431	644138	537279	862871	227546	3.17996e+07	286322	1.01602e+06	1.16406e+06	726610	505996	460473	754325	262479	308175	1.20138e+06	335709	126070	424863	896549	589089	345726	376856	751175	963515	826129	1.03851e+07	208978	256504	545792	681994	1.00613e+06	987746	460732	163941	7.44031e+06
Com_23664_neg	Estriol 17-sulfate	C18 H24 O6 S	368.127	163921	1.02936e+06	653782	282269	395119	2.66053e+06	722632	594323	451474	943862	471338	1.30193e+06	701345	366325	563958	6.42487e+06	997434	631098	564284	220953	1.12723e+06	885991	330140	294452	322176	978099	321451	546354	2.06765e+06	512087	1.01974e+06	162053	182152	262730	653199	820802	1.77528e+06	707407	2.79681e+06	1.02468e+06	149009	310337	2.64138e+06	896073	1.85855e+06	689057
Com_16595_neg	(±)10(11)-EpDPA	C22 H32 O3	344.239	1.06314e+06	4.19348e+06	3.59175e+06	1.60974e+06	2.0369e+06	260629	2.4649e+06	2.476e+06	9.23298e+06	5.47388e+06	176463	1.9411e+06	4.31758e+06	4.08469e+06	2.92006e+06	3.61738e+06	1.73716e+06	3.25979e+06	1.66789e+06	1.88307e+06	5.71543e+06	2.23741e+06	1.08477e+07	1.16073e+06	7.7784e+06	2.61186e+06	356093	5.60919e+06	1.28582e+07	4.95645e+06	2.27748e+06	7.28833e+06	167886	1.83152e+06	1.13585e+06	4.33451e+06	3.04982e+06	6.50566e+06	2.67043e+06	288726	1.38863e+06	1.09812e+06	6.15952e+06	3.935e+06	2.76365e+06	1.29511e+06
Com_14015_neg	LPS 18:1	C24 H46 N O9 P	523.293	3.04077e+06	9.01092e+06	1.96808e+06	3.53816e+06	2.87534e+06	7.62554e+06	984518	4.7358e+06	370568	5.45634e+06	6.8078e+06	1.06273e+07	5.07344e+06	599425	6.33019e+06	1.46078e+07	4.97239e+06	2.69819e+06	4.92539e+06	2.1484e+06	826361	3.60041e+06	1.03726e+06	5.21371e+06	1.35767e+06	9.30682e+06	4.38264e+06	1.24435e+06	1.49648e+06	2.02178e+06	5.44263e+06	632238	6.77908e+06	2.38155e+06	9.3418e+06	661620	1.26568e+07	3.33932e+06	2.29561e+06	1.7829e+07	1.95904e+06	7.14938e+06	446632	316004	405728	2.53356e+06
Com_53529_neg	N-(1,1-Dioxotetrahydro-1H-1λ6-thiophen-3-yl)-4-methoxybenzamide	C12 H15 N O4 S	269.073	26357.6	120216	56143.4	273953	70075	56987.2	48387.2	82444.2	83246.5	54552.1	72506.6	161442	68870.9	984527	103709	286695	272558	53972.9	45058.6	224030	755724	119964	64984.3	65170.9	57191.5	36863.3	50869.3	73909.8	41746.4	70466.2	98260.7	23950	34699.6	102383	57476.7	29483.7	40986.6	51144.1	178366	126155	26835.9	35220.4	24442.3	51584.1	58400.3	28156.1
Com_19988_neg	L-Homocysteic acid	C4 H9 N O5 S	183.021	202223	1.94527e+06	1.30351e+06	1.21323e+06	2.09092e+06	4.3019e+06	5.2765e+06	1.59426e+06	1.01019e+07	4.04085e+06	488716	2.15194e+06	3.2824e+06	6.98162e+06	4.43624e+06	705716	2.01153e+06	1.17619e+06	1.82986e+06	2.13776e+06	1.27985e+06	1.283e+06	3.54394e+06	862817	142838	184679	1.1498e+06	1.11375e+06	4.56146e+06	3.51227e+06	418950	1.12669e+06	2.16749e+06	1.83857e+06	1.41939e+06	815451	651016	1.41203e+06	2.92727e+06	2.62952e+06	1.32908e+06	1.17369e+06	1.70037e+06	527656	845754	5.133e+06
Com_56280_neg	8-Iso-15-keto-prostaglandin-F2β	C20 H32 O5	352.226	67230.6	91769.9	37363.1	2.30799e+06	152884	52457.8	89274.2	125220	180200	62680.1	86364.1	132802	147095	79569	91559.9	33096.1	167482	66427	88118.3	52264	78744.5	38275.5	84363.7	337005	42208.8	28240.4	112114	44364.3	81728.2	57596.8	45086.3	30072	38709.1	66035	47957.6	23381.6	30572.5	41132.3	985334	1.27198e+06	24849.5	51834.3	70849	65375.9	49506.1	123520
Com_34356_neg	PG (18:2/22:6)	C46 H75 O10 P	818.513	165933	450755	79431.6	164749	183726	732456	88204.5	83487.4	57594.6	90031.2	663533	77060.4	180657	130489	61621	3.34617e+06	202419	348262	1.24957e+06	570694	140612	70486.4	77173.8	327707	54132.8	1.59979e+06	65224.3	56414	70729.3	109954	81948.8	53857.2	1.67131e+06	121458	606914	39843.6	144232	74483.5	96226.2	1.11578e+06	895821	453421	40786.8	42211.4	56796.5	76279.2
Com_10562_neg	3-[(methoxycarbonyl)amino]-2,2,3-trimethylbutanoic acid	C9 H17 N O4	203.117	23566.9	669964	61999.4	66645.3	457031	42805.2	651914	487091	171499	1.65288e+06	95681.4	98375	154010	42499.8	84676.8	38423.3	2.88041e+06	131080	54262.2	38468.6	76089.4	43638.1	592183	53969.4	96891.7	33698.7	37379.5	63099.2	326742	148461	74660.7	25597.5	2.22417e+06	48766.7	66195.5	27722.8	179526	94142.4	52977.9	44182.2	374762	300732	57641.2	206198	54440.1	48316.7
Com_47010_neg	6-Phosphogluconic acid	C6 H13 O10 P	276.026	647439	738652	610527	1.9068e+06	1.40469e+06	886232	550602	1.71656e+06	223127	519474	661896	430435	639209	200217	298779	382096	3.52299e+06	550497	476634	398041	561895	648752	1.22395e+06	973705	1.09621e+06	443283	556978	343510	995689	318156	451375	142748	914403	1.15131e+06	436267	224530	679201	974475	589577	492780	259333	823004	206729	229218	451796	324597
Com_1799_neg	(2α,3β,19α)-2,3,19-Trihydroxyolean-12-en-28-oic acid	C30 H48 O5	488.352	3.25258e+07	1.24395e+07	1.42721e+07	1.12433e+07	6.20168e+06	4.79221e+07	1.89465e+07	2.85458e+07	2.4378e+07	2.57271e+07	1.53971e+06	7.23964e+06	7.26167e+06	3.05678e+07	1.87775e+07	4.21628e+06	1.16201e+07	4.10009e+07	1.09196e+07	1.90671e+07	2.39655e+08	1.19282e+07	1.07585e+07	1.37231e+07	3.48301e+06	898660	2.32851e+07	4.45379e+06	8.90971e+06	4.24188e+06	5.25986e+06	1.23151e+07	3.94708e+06	3.24095e+07	1.50631e+07	4.86817e+06	4.47541e+06	1.65004e+06	9.13505e+06	9.43819e+06	5.80433e+06	2.34104e+06	8.01641e+07	9.97549e+06	2.56765e+06	2.97985e+06
Com_5129_neg	O-Phospho-L-serine	C3 H8 N O6 P	185.01	988535	9.6905e+07	5.26462e+07	5.84015e+07	5.29323e+06	6.17846e+06	2.7083e+07	1.85998e+07	9.85535e+06	1.02391e+07	2.74499e+06	1.61583e+07	7.42543e+07	1.21489e+07	1.51356e+07	5.75127e+06	1.57904e+07	9.1919e+06	4.08938e+07	5.83367e+06	2.1464e+07	8.97206e+06	1.73751e+07	8.65052e+06	8.86684e+06	638461	1.47878e+07	2.46326e+07	1.20998e+07	9.15732e+06	1.13151e+07	1.84969e+06	4.42366e+06	5.54989e+07	9.37097e+06	1.68836e+07	2.72191e+07	4.26369e+06	1.79524e+07	1.76562e+07	915592	1.84816e+07	9.41555e+06	1.87815e+07	1.7465e+07	2.8973e+07
Com_2937_neg	FAHFA (3:0/24:4)	C27 H44 O4	432.325	4.72129e+06	7.32031e+07	1.65712e+07	5.95685e+07	1.86761e+07	2.66713e+06	9.37034e+07	2.09872e+07	1.95551e+07	2.57077e+07	856932	2.33047e+06	1.43857e+08	2.76428e+07	8.92072e+07	2.9192e+06	6.68654e+07	8.4283e+07	1.48422e+07	2.62517e+07	5.04739e+07	2.481e+06	2.13286e+06	2.23311e+06	8.34131e+06	300938	881888	7.0973e+06	1.37106e+07	1.53597e+08	4.78778e+07	7.87522e+06	1.40691e+06	2.89317e+07	5.68415e+06	916911	3.99232e+07	4.44777e+06	6.59912e+07	1.66808e+07	624959	3.24277e+07	729305	646192	1.25554e+06	1.00607e+07
Com_9410_neg	(+/-)8-HEPE	C20 H30 O3	318.22	551863	1.35474e+06	760354	516427	882088	456096	770705	3.0162e+07	728267	1.09248e+06	423948	541364	540890	2.0424e+06	3.29562e+06	1.50528e+06	2.18033e+06	1.88347e+06	1.3713e+06	3.16623e+06	2.95407e+07	699352	2.36001e+06	437124	718322	600798	1.43926e+06	2.57497e+06	1.93147e+06	4.24873e+06	2.69212e+06	2.48021e+06	382747	1.14682e+06	1.3002e+06	1.95883e+06	2.93982e+06	2.34884e+06	2.33821e+06	1.58967e+06	352628	945008	652041	2.05917e+06	644927	1.03277e+06
Com_404_neg	Ezetimibe	C24 H21 F2 N O3	409.15	196511	396743	501316	275206	1.13096e+06	465860	283843	492770	878294	1.62426e+09	2.88625e+07	192696	790315	373181	340518	662553	315965	368531	370424	455963	357319	621666	388546	961741	225577	1.17453e+06	299750	440967	425169	296988	316561	375467	1.06533e+06	380646	497982	518277	204427	1.1442e+06	352053	841031	512552	182940	479546	269155	672516	409422
Com_3770_neg	Dihydroroseoside	C19 H32 O8	388.211	628750	9.17717e+07	1.03491e+07	1.96816e+07	1.85867e+07	1.45119e+07	1.61949e+07	9.40303e+07	2.5527e+07	2.15426e+07	2.78803e+06	7.60852e+06	5.12014e+07	3.12339e+06	2.42398e+07	1.25791e+07	6.00987e+07	1.93599e+07	1.15229e+07	1.45479e+07	2.84485e+07	1.03e+07	1.23343e+07	5.41217e+06	5.69765e+07	3.28063e+06	6.46113e+06	2.08116e+06	1.9159e+07	2.38813e+07	8.55837e+06	6.24731e+06	5.80068e+06	1.08072e+07	1.38947e+07	5.55068e+06	1.1658e+07	1.63247e+07	1.90047e+07	8.40185e+06	1.75386e+06	1.87297e+07	925527	5.41252e+06	1.84341e+07	1.76783e+07
Com_9901_neg	Dihydroxyacetone phosphate	C3 H7 O6 P	169.999	299874	635358	445782	4.01291e+06	601351	566071	735391	1.44368e+06	288493	349985	6.21224e+06	711047	533002	238460	366324	1.21078e+06	2.84017e+06	856776	435820	2.41892e+06	987084	461237	368176	491763	576628	2.68675e+06	301755	336836	333005	383377	227187	93808	721152	336165	360057	240012	310614	1.19614e+06	479244	1.73313e+06	318212	189507	159731	198968	282416	1.02088e+06
Com_29410_neg	3,4-Dihydroxybenzoate	C7 H6 O4	154.027	4.37215e+06	4.96531e+06	5.47898e+06	2.19573e+06	3.85453e+06	4.01935e+06	1.7161e+06	2.89483e+06	666464	2.13026e+06	3.65118e+06	1.28634e+06	1.59517e+06	615379	1.1124e+06	2.77967e+06	6.79965e+06	3.80726e+06	5.23128e+06	1.9707e+06	1.74746e+06	1.48603e+06	1.07052e+06	5.46873e+06	458669	1.63968e+06	3.19416e+06	1.25922e+06	1.36156e+06	1.46746e+06	1.27115e+06	358254	2.33578e+06	3.57811e+06	2.44397e+06	3.73455e+06	2.35068e+06	6.48611e+06	2.09635e+06	2.65728e+06	1.42959e+06	1.36355e+06	1.06863e+06	1.93902e+06	2.39284e+06	3.12187e+06
Com_18464_neg	LPA 18:0	C21 H43 O7 P	438.276	3.59552e+06	6.54356e+06	4.63505e+06	2.30311e+06	5.02624e+06	3.64031e+06	268807	1.34099e+06	505453	371855	8.68647e+06	860287	6.74785e+06	243144	3.89612e+06	941547	679634	804907	1.34983e+06	6.25136e+06	1.49961e+06	4.26798e+06	1.18215e+06	2.82265e+06	1.00776e+06	9.30994e+06	7.85371e+06	289116	1.09629e+06	4.02943e+06	338285	495179	2.98913e+06	1.24604e+06	3.79146e+06	763801	114669	507210	2.98237e+06	1.10398e+06	527882	1.49921e+06	29683.2	302365	2.5958e+06	3.2622e+06
Com_52950_neg	Quercetin-3-O-beta-glucopyranosyl-6'-acetate	C23 H22 O13	506.108	107475	334702	95808.8	163722	146082	110332	115577	131072	138880	274101	82544.9	117008	200726	63880.3	87943.4	85351.6	323228	93544.7	85611	219732	159658	100951	121134	156357	90980.9	84628.2	87431.6	93114.4	133122	236925	73076.9	56375.1	1.56235e+06	311854	162318	70258.4	78407.7	125400	159462	222079	71721	68047.2	64253.8	58360.2	116746	67604.4
Com_17261_neg	N,N-Dimethylarginine	C8 H18 N4 O2	202.144	529892	1.37808e+06	1.0739e+06	831586	1.70174e+06	2.77823e+06	1.28968e+06	1.66061e+06	3.41734e+06	2.13087e+06	4.00836e+06	2.55574e+06	1.07596e+06	1.63387e+06	1.53288e+06	1.89146e+06	2.88581e+06	1.18061e+06	1.627e+06	1.28116e+06	1.28887e+06	1.94974e+06	1.29142e+06	4.90231e+06	780692	1.41683e+06	2.43421e+06	627748	3.72323e+06	1.64241e+06	734183	4.03512e+06	3.1079e+06	2.25587e+06	1.03517e+06	977625	5.42967e+06	2.63515e+06	987104	1.69094e+06	9.98102e+06	821547	1.48687e+06	867290	4.35192e+06	1.34284e+06
Com_9518_neg	LPC 20:3	C28 H52 N O7 P	605.371	2.08938e+06	1.48571e+06	1.28975e+06	2.38638e+06	1.7112e+06	805872	1.48558e+06	693695	803294	752220	982102	1.30291e+06	1.1481e+06	889240	792866	995994	1.55366e+06	893026	1.20313e+06	1.34696e+06	1.00289e+06	2.81053e+06	780182	2.43347e+06	1.1947e+06	2.43749e+07	1.41644e+06	942022	578259	720774	626155	463232	1.1226e+06	911087	983117	716282	830237	218932	786857	920514	833825	1.20287e+06	93791.1	467540	1.1853e+06	1.14176e+06
Com_38896_neg	N'-(benzoyloxy)-2-(2,2-dichlorocyclopropyl)ethanimidamide	C12 H12 Cl2 N2 O2	286.027	22167.6	40107.6	31538.9	45312.8	46120.3	331152	39357.9	44461.1	35633.6	79982.4	30267.9	46903.8	52773.4	23315.6	32575.2	2.61694e+06	80835	28782.5	30748.2	27838.3	97922.9	33667	35579.3	44707.7	21790.3	136128	103932	22024.5	43702.7	37577.7	17200.9	15904.5	1.3627e+06	1.08776e+06	50275.5	40904.2	22478.9	1.48694e+06	43601.2	40925.7	28321.3	53344.5	15562.3	16259.2	29405	27118.3
Com_3077_neg	FAHFA (4:0/16:0)	C20 H38 O4	342.278	3.74816e+06	1.814e+08	1.4944e+06	4.71966e+06	1.90719e+06	886436	9.07708e+06	1.15273e+06	1.08366e+07	4.01988e+07	1.982e+06	1.04443e+06	5.8922e+07	2.04305e+06	582811	1.34391e+06	6.55652e+06	1.09442e+07	2.01355e+06	2.56753e+06	1.42615e+07	1.41501e+06	2.00326e+06	4.05496e+06	2.20782e+06	585388	2.37793e+06	3.81513e+06	382404	1.9768e+06	8.84466e+06	2.02543e+07	2.32585e+06	3.03979e+06	1.09211e+06	1.96687e+06	2.2424e+06	293674	2.96912e+07	5.21195e+07	1.56226e+06	1.59462e+06	92491.2	1.2108e+06	2.92661e+06	569319
Com_12567_neg	Uracil 1-beta-D-arabinofuranoside	C9 H12 N2 O6	244.068	86568.5	130641	77161.7	128434	141004	104880	87066.1	104999	111865	220782	64799.6	89600	137098	45014.6	70836.5	1.7169e+07	293449	73099.1	68957.8	74764.1	106497	79912.3	86275.4	125942	68794.5	90201.5	69468.3	66621	93713.4	153065	56918.3	44902.1	1.22462e+06	108195	75540.6	51952.3	52851.4	96314.3	128443	178880	50869.6	53690.4	34332.8	45437.2	85179.1	48723.4
Com_10680_neg	1-Pyrenol	C16 H10 O	218.074	62274.7	151981	195837	124257	120992	92266.3	331960	97438	132550	221725	75807.6	163397	387229	46701.7	143981	393526	250758	102369	147908	101342	109894	85151.6	78323.6	76894.4	198942	32237.9	66421.5	87145.9	99740.5	315442	109585	357098	85948.2	2.96772e+07	68505.5	58229.9	52659.8	77972.6	129461	106956	1.18564e+07	58292.1	39540.3	46461.9	165032	60177
Com_66554_neg	N epsilon,N epsilon,N epsilon-trimethyllysine	C9 H20 N2 O2	188.152	1404.27	2006.36	1589.5	9926.01	2005.34	2555.11	1430.92	2166.94	2346.13	2396.66	1662.89	1484.33	1791.95	911.767	1185.28	1155.83	102292	1723.12	1574.4	2024.93	1247.57	2096.26	1939.13	2185.23	1007.48	1413.36	1882.09	54409.8	1722.15	3705.68	872.097	763.682	1408.08	1901.17	1504.76	1107.64	1403.03	2150.1	4502.24	1865.53	946.517	916.78	1096.76	981.668	1493.77	1172.93
Com_13324_neg	Tris(2-carboxyethyl)phosphine	C9 H16 Cl O6 P	286.037	2.29193e+06	2.32448e+06	1.77803e+06	8.93623e+06	4.61141e+06	6.89625e+06	1.69091e+06	1.36393e+06	3.62913e+06	2.15883e+06	899713	4.32729e+06	4.59111e+06	3.45794e+06	6.8212e+06	1.71768e+06	5.48763e+06	7.72209e+06	993037	1.3875e+06	2.57476e+06	1.73517e+06	1.49541e+07	2.1072e+06	5.79122e+06	622245	2.83135e+06	3.4334e+06	1.94296e+06	8.70102e+06	1.41836e+06	1.27714e+06	1.83912e+06	1.34435e+06	5.21887e+06	1.3285e+06	1.13267e+06	2.27626e+06	6.58945e+06	2.0909e+07	577802	1.27517e+06	539315	483717	3.56304e+06	2.22873e+06
Com_14562_neg	4-Hydroxytamoxifen	C26 H29 N O2	774.439	149271	1.95623e+06	346428	5.13887e+06	293641	304473	1.22835e+06	459911	260295	1.17135e+06	80877	907123	4.85439e+06	637925	724216	431949	2.4727e+06	740021	976943	1.21198e+06	2.55082e+06	256873	671257	233287	1.01634e+06	61306.3	131606	2.09558e+06	208894	1.23018e+07	1.38103e+06	1.4552e+06	88413.6	159832	227453	132497	527002	175404	1.05487e+06	796164	86772	2.36048e+06	1.08804e+06	370777	1.01204e+06	1.69815e+07
Com_9413_neg	Calcitriol	C27 H44 O3	416.33	2.65851e+06	2.20264e+07	3.76753e+06	2.03644e+07	1.26977e+07	6.69784e+06	1.46269e+07	3.01243e+07	3.87277e+06	3.36207e+07	1.0911e+06	5.44275e+06	1.22576e+07	3.20561e+06	8.62647e+06	3.6049e+06	1.75279e+07	7.50469e+06	8.31853e+06	9.9623e+06	1.88263e+07	4.17475e+06	5.53381e+06	4.58169e+06	4.15116e+06	921514	7.92025e+06	6.74237e+06	1.01359e+07	7.82742e+06	1.68723e+07	1.63192e+07	868485	3.05973e+06	4.62489e+06	1.58923e+07	5.67745e+06	2.81589e+06	2.08041e+07	4.6009e+06	1.70146e+06	3.58595e+06	1.9279e+07	4.07052e+06	2.69407e+06	4.36527e+06
Com_43666_neg	Cer-AS (d20:2/14:0)	C34 H65 N O4	611.514	76979.1	111564	68265.1	93773.7	56150	54202	43911.5	45965.4	54369.6	57096.5	40646.5	43593.3	58054.1	326014	40364	43630.7	73194	94894.4	45136.7	56386.3	54861	47485.6	2.3798e+06	73907.2	33333.4	35775.9	59140.5	38578.3	66089	65690.1	50690.9	36143.5	72653.6	58670.4	53122.1	26329.3	40355.6	54969.4	48066.5	55882.9	43713.9	52254	38033.4	26412	37332.1	57591.5
Com_467_neg	(5ξ,9ξ)-17-Hydroxykaur-15-en-19-oic acid	C20 H30 O3	318.22	483046	4.64872e+06	861113	703708	893323	1.0968e+06	479905	7.69231e+06	1.59565e+06	919707	1.29462e+06	367646	1.96311e+07	638683	949805	1.04834e+06	771128	792577	808974	4.29713e+08	1.65821e+06	1.87901e+06	960367	617074	1.20907e+06	1.52951e+06	1.719e+06	8.12991e+08	2.29583e+06	2.64051e+06	879002	1.21741e+06	6.19958e+06	4.68629e+06	752689	1.08248e+06	481801	1.33084e+06	827734	2.24198e+06	613913	346419	992980	2.10504e+06	517208	722125
Com_21994_neg	Esculin	C15 H16 O9	340.074	19899.5	37963.7	40449.3	37947.5	179702	1.34785e+06	28974.2	41099.6	31070.7	41183.4	165161	39306.5	39910.7	22728.9	23749.6	5.3999e+06	221185	30594.6	36063.9	23887.5	29396.6	170755	26277.5	147010	17512.7	7.01632e+06	1.24433e+06	27250.9	1.59494e+06	101111	17933.2	17389.7	5.98273e+06	2.66249e+06	240078	34231.3	36572.7	1.06348e+06	30522.4	52369.3	102747	33147.6	15426.3	112089	27645.6	56267.5
Com_22406_neg	Prostaglandin D2	C20 H32 O5	352.226	549645	1.0242e+06	1.38495e+06	3.28112e+06	618973	236866	3.06477e+06	1.56562e+06	8.59838e+06	777825	251211	1.96852e+06	1.27833e+06	865437	1.17973e+06	211017	1.42905e+06	1.25141e+06	934489	2.34087e+06	1.2536e+06	841153	1.76997e+06	4.15653e+06	421872	84533.3	1.57044e+06	2.09108e+06	478764	619708	480002	114097	160894	1.99133e+06	1.20098e+06	297354	397591	302660	1.18325e+06	9.11881e+06	263153	726401	150722	234431	574404	302309
Com_30136_neg	4-((5-(4-Nitrophenyl)oxazol-2-yl)amino)benzonitrile	C16 H10 N4 O3	306.078	19366.6	29884.8	28412	1.2592e+06	40999.5	38502.3	37091	284160	60864.1	56701.7	30069.1	462745	59155.3	23543.5	64889.1	22784.3	87869.9	470815	31621.6	29017.6	44662.4	37852.3	35566.7	40645.5	70086.4	15216.7	35707.5	43656.9	38791.1	59147	17210.8	17809.3	42442.7	30811.6	31116.3	18523.1	25798.9	31494.2	41438	5.66406e+06	63683.9	74420	20531.9	20325.5	26361.8	29093.7
Com_55199_neg	Prostaglandin F1β	C20 H36 O5	392.233	91042.7	127677	156951	255273	116097	106578	398941	113171	199444	159988	89288.5	140615	187024	55825.5	1.10058e+06	59053.7	181650	234790	85303.8	79585	132746	73992.4	429475	97964.7	256903	615492	92313.8	68747.7	115071	267575	458446	58162.5	175334	103585	78566.1	157467	49036.7	111442	202242	279865	1.02285e+06	69954.1	43485.4	51576.7	110569	69025
Com_31051_neg	4-chloro-2-(1H-pyrazol-3-yl)phenol	C9 H7 Cl N2 O	194.025	39841.9	99024.4	94238.4	95226.1	251476	215961	165428	109304	4.93744e+06	164384	55932.2	217867	575451	259541	171780	53234.9	324688	733896	111277	415425	144277	263066	1.68413e+06	77657.8	160649	59531.2	53738.5	192253	120088	96973.5	83945.9	50662	105178	51907.8	220813	39244.4	81154.1	64783.6	196113	2.60335e+06	36750.5	110442	42913.5	42278	96034.2	81698.3
Com_1997_neg	Raffinose	C18 H32 O16	564.192	1.15071e+07	1.16267e+08	5.39298e+07	2.62333e+06	6.45479e+06	5.01458e+06	2.54507e+06	5.87752e+07	3.4629e+06	2.35315e+06	1.60401e+08	1.89272e+07	3.43921e+06	1.32025e+06	1.5855e+07	1.06659e+07	2.06486e+07	8.29031e+06	1.11986e+07	7.0869e+06	3.27413e+06	6.1618e+06	1.00969e+07	2.17914e+08	3.55298e+06	2.10535e+07	1.43802e+07	2.06758e+06	7.29253e+06	3.07538e+06	7.82693e+06	2.48445e+06	2.26513e+08	4.18841e+06	6.02869e+06	1.67972e+07	1.59863e+07	9.35088e+06	5.38525e+06	2.53442e+07	3.26079e+06	1.14453e+08	4.67729e+06	1.50964e+07	3.44806e+06	2.62534e+07
Com_19889_neg	LPA 22:1	C25 H49 O7 P	492.331	3.34849e+06	775384	868845	1.14024e+06	2.92481e+06	4.39701e+06	2.2059e+06	378686	427425	381218	3.27667e+06	1.1474e+06	924705	1.06012e+06	564051	1.33614e+06	760100	700443	1.02366e+06	1.91039e+06	555280	7.05141e+06	491726	2.87444e+06	2.09994e+06	2.29816e+06	2.06477e+06	1.1243e+06	1.91079e+06	429907	772876	594776	5.98346e+06	1.38594e+06	1.13439e+06	3.67262e+06	304369	548378	547659	3.97972e+06	791389	1.76772e+06	364649	408932	1.42785e+06	1.66496e+06
Com_29794_neg	Fumonisin B2	C34 H59 N O14	705.393	45083.7	152310	64092.6	148745	114498	90134.6	88971.1	139940	101554	137037	69864.3	81700	142087	810253	64960.2	150607	378002	68954.4	65392.5	83742.6	77688.4	87057.1	63568.6	77753	79966.1	41122.3	4.74162e+06	70199.4	96252.9	122934	62288.9	46211.7	1.85415e+06	191393	70682.6	53046.1	50220	84200.8	122653	115519	253020	52525.4	52059.8	58760.5	89133.7	45726.9
Com_19727_neg	4-[(3,4-dimethoxyphenethyl)amino]-4-oxobutanoic acid	C14 H19 N O5	281.127	71474	327826	101959	608254	495826	149022	788074	256377	325686	292136	171053	606843	404769	97574.6	218341	356137	871636	156005	155131	185717	203239	161742	207110	262176	147963	93877.6	9.48893e+06	336164	544493	590924	119748	163494	312120	199775	143554	115259	116457	195157	318159	329298	64726.1	128365	94593.6	86238.3	293515	223066
Com_10924_neg	Prostaglandin A1	C20 H32 O4	318.221	1.67731e+06	1.02856e+06	669962	2.20449e+06	1.22862e+06	523597	1.33761e+06	1.15793e+06	319645	542688	1.06545e+06	1.06067e+06	1.17523e+06	983586	1.35855e+06	1.29033e+06	4.28223e+07	1.13554e+06	730040	2.31053e+06	2.12859e+07	1.12672e+06	4.69357e+06	1.2912e+06	3.61019e+06	298818	965033	1.87411e+06	677907	594465	2.8615e+06	542440	971901	825577	1.17722e+07	1.53558e+06	449842	412371	482636	1.10153e+06	965828	1.79081e+06	196771	293417	2.64441e+06	1.94714e+06
Com_46322_neg	FAHFA (20:2/22:4)	C42 H70 O4	638.527	292518	105754	95327.4	87051.9	135882	110112	132377	77530.3	47801.9	77552.7	188675	63515.7	380676	84619.3	74557.8	121028	108066	101629	74960.6	277158	61061.3	103541	2.06716e+06	240196	257677	139130	158663	48810.8	75031.9	67389.4	78302.5	39691.9	147659	63469.4	84628.3	54713.8	51757.3	41990	59101.3	81827.4	346716	221868	25082.7	57990.2	71525.2	1.28035e+06
Com_2192_neg	(3R)-4,4-Dimethyl-2-oxotetrahydro-3-furanyl beta-D-glucopyranoside	C12 H20 O8	338.122	7.60569e+06	8.59805e+06	5.42533e+07	8.30457e+06	1.63034e+07	3.18608e+07	1.50298e+07	3.22501e+07	2.28625e+07	1.05772e+07	9.1159e+07	3.31178e+07	1.03386e+07	4.71171e+06	2.91581e+07	9.36191e+06	3.63308e+07	2.9324e+07	4.44162e+07	1.98402e+07	1.48271e+07	1.38905e+07	1.92643e+07	2.77676e+08	1.07845e+07	1.56985e+07	4.54834e+07	1.11322e+07	4.32801e+07	7.7215e+06	5.9406e+06	2.39607e+07	1.03702e+08	7.39296e+06	1.67708e+07	8.15185e+07	2.43925e+07	1.88239e+07	1.421e+07	2.13508e+08	3.41332e+07	1.27307e+07	6.26893e+06	5.22769e+07	1.06437e+07	1.4473e+08
Com_57767_neg	2-Hydroxy-1-(4-methoxyphenyl)propyl hexopyranoside	C16 H24 O8	344.144	43140.7	108381	71886.8	104878	143925	88988.7	165596	171350	112948	180868	1.25809e+06	94378.1	158745	45223.4	64247.9	61893.8	347099	75919.5	270688	84619.4	93013.4	74503	87317.9	96341.2	69880.9	67423.2	57523.3	136536	107140	110047	61338.1	103355	155611	478139	88789.5	62315.6	71366.8	99240.9	172194	1.24588e+06	254513	311066	35530	51380.5	77707.6	63050.6
Com_27051_neg	Cucurbitacin I 2-O-β-D-glucopyranoside	C36 H52 O12	676.351	163214	202199	307413	190033	245949	1.91685e+06	195763	343032	285894	197280	4.43164e+06	234013	199993	163898	243093	2.15462e+06	322463	273682	227586	150245	625920	1.31246e+06	300851	623440	146206	4.49918e+06	641699	436500	1.44712e+06	245925	318356	750650	6.49375e+06	363279	550839	616863	239599	3.1861e+06	867468	566275	2.83606e+06	130260	1.73257e+06	513616	212483	245159
Com_34126_neg	3,5-dimethyl-N'-[4-(trifluoromethyl)benzoyl]isoxazole-4-carbohydrazide	C14 H12 F3 N3 O3	328.084	51813.6	55910.3	41775.5	96302.2	67246.9	45579.1	42056.1	57448.5	59601.7	68950.5	82521.4	123312	43640.8	27386	39772.8	680192	119674	58351.6	44690.8	36835.4	37840.4	38845.1	58308.8	55331.5	162803	27735.4	43816.3	28490.6	86269.8	70739.4	29915.2	24162.7	4.25305e+06	52454.7	39673.8	35605.9	35799.3	2.56394e+06	114316	922080	34838.3	34090.8	17640.5	32411.8	39150.1	26003.3
Com_1477_neg	FAHFA (3:0/24:1)	C27 H50 O4	438.372	1.02943e+06	2.55875e+08	487518	3.29486e+07	1.45129e+06	146406	8.61326e+07	6.87594e+07	1.36666e+06	5.81203e+07	742943	6.49362e+07	1.79057e+08	8.61018e+06	1.32319e+06	3.74078e+06	5.94265e+07	5.43884e+07	6.27995e+07	7.95845e+07	1.09635e+08	339828	9.61552e+06	2.07436e+06	2.45548e+07	200324	7.96999e+06	9.79078e+06	160043	928471	1.09495e+08	1.14323e+06	8.99371e+06	1.14118e+07	7.36503e+06	68244.2	7.3677e+07	284400	8.80254e+07	3.52853e+08	1.36626e+06	748840	66859	73927	420684	540428
Com_65568_neg	N-Acetyl-L-histidine	C8 H11 N3 O3	197.081	26223.1	37304.4	60772	41021.2	62010.9	47457.5	34252.6	159632	197629	646257	64974	78106.3	40247.2	30656.5	126739	95161.3	76055.2	50980.8	103076	28289.7	115059	123136	145091	63223.3	23526.6	15543	75452.6	18633	120594	144512	21609.2	74908.7	51367.4	165621	122358	75181.9	122780	44701.1	56497.5	51106.7	25012.4	61680.5	270319	29286.1	189657	19405.6
Com_36229_neg	PE (16:0/16:1)	C37 H72 N O8 P	689.502	1.16316e+06	106366	507415	141484	447638	775198	63651.1	1.11982e+06	500676	293855	471252	82021.8	348769	349630	1.62419e+06	887757	734650	1.04642e+06	703953	854206	584623	301307	1.65421e+06	230858	298935	469998	565869	552495	571170	807223	2.47996e+06	741021	218297	234699	68699.6	193366	549669	388041	503317	839573	491642	1.77846e+06	162488	96161.7	156638	565455
Com_535_neg	(+/-)9(10)-EpOME	C18 H32 O3	592.472	1.93984e+07	2.73393e+08	2.95151e+07	6.80939e+07	8.26889e+08	4.13221e+07	7.96668e+07	9.68924e+08	4.7355e+07	7.53571e+08	1.39897e+07	1.88748e+07	9.10601e+08	1.79505e+07	8.84395e+07	2.82583e+07	2.63612e+08	4.77181e+07	4.32701e+07	5.05245e+07	1.28247e+08	9.68489e+07	3.49144e+07	2.71528e+07	6.8258e+06	1.05557e+06	1.30533e+07	7.89022e+06	2.37289e+07	6.94855e+07	7.40914e+07	3.41374e+07	1.30452e+07	1.48027e+07	2.02935e+07	1.40171e+07	2.43168e+07	5.18486e+06	1.05815e+08	2.36506e+07	9.44758e+06	1.69202e+08	2.91437e+06	1.27571e+07	3.86423e+07	5.49031e+07
Com_12414_neg	S-(5-Adenosy)-L-Homocysteine	C14 H20 N6 O5 S	384.121	2.55788e+06	3.86634e+06	1.80252e+06	4.94251e+06	4.3431e+06	2.47136e+06	2.78641e+06	3.49895e+06	2.8966e+06	3.08941e+06	595094	3.16119e+06	4.22248e+06	4.26052e+06	3.4143e+06	2.46932e+06	4.18436e+06	3.78484e+06	3.00756e+06	4.86785e+06	1.53787e+07	2.2904e+06	4.70969e+06	4.72891e+06	4.25181e+06	2.89016e+06	2.85762e+06	7.28356e+06	5.19235e+06	3.29484e+06	5.05941e+06	1.15852e+07	451737	1.47489e+06	2.80403e+06	1.1663e+07	8.20625e+06	1.7505e+07	1.28603e+07	2.31319e+06	1.81305e+06	3.82381e+06	8.20353e+06	5.43372e+06	2.05472e+06	3.76923e+06
Com_13550_neg	1,5,8-Trihydroxy-9-oxo-9H-xanthen-3-yl beta-D-glucopyranoside	C19 H18 O11	422.084	1.44125e+06	3.98352e+06	4.69349e+06	3.44299e+07	5.626e+06	1.96489e+06	2.82047e+06	5.88871e+06	507796	960054	9.94143e+06	1.27147e+06	1.92503e+06	749941	1.82951e+06	2.21335e+06	1.15713e+07	1.54894e+06	5.28777e+06	3.7443e+06	6.23577e+06	2.04387e+06	1.96954e+06	2.55203e+06	2.33122e+06	1.04319e+07	2.71024e+06	1.24647e+06	3.98443e+06	1.85923e+06	537246	140221	9.31873e+06	1.83431e+06	1.39664e+06	688215	2.17428e+06	7.38676e+06	1.50814e+06	1.96615e+06	965672	1.03271e+06	919265	715462	1.27871e+06	2.16039e+06
Com_54809_neg	4-Hexylresorcinol	C12 H18 O2	194.131	94395.6	153318	114302	398339	67977.2	94926.3	128473	103980	352014	161632	299363	172376	298117	147010	500938	83432.9	248201	103552	63890.1	183136	79440.8	179406	59005	62645.2	46564.6	38676.5	55241.5	954436	46086.1	205620	69693.4	60336.4	47878.6	140500	49159	392779	282849	76179.5	149114	113986	61000	123555	46931.4	32945.8	56342.7	70662.5
Com_7174_neg	2-Isopropylmalic acid	C7 H12 O5	176.069	7.35611e+06	1.55004e+07	8.60041e+06	1.53716e+07	2.3587e+07	6.22741e+06	1.52079e+07	1.92426e+07	1.73877e+07	3.3649e+07	8.94204e+06	1.41006e+07	1.25278e+07	7.28305e+06	1.49073e+07	1.08723e+07	3.73114e+07	1.25594e+07	1.062e+07	1.77984e+07	9.6943e+06	9.8362e+06	3.37326e+07	3.20958e+07	8.73057e+06	2.82348e+06	2.23973e+07	8.16688e+06	2.42602e+07	2.7804e+07	8.34179e+06	7.31077e+06	1.10761e+07	6.20218e+06	6.64005e+06	8.9581e+06	1.11665e+07	1.64696e+07	8.29439e+06	3.03944e+07	8.82164e+06	1.33296e+07	1.22225e+07	7.21572e+06	1.08334e+07	9.32688e+06
Com_35087_neg	Mono(2-ethylhexyl) phthalate (MEHP)	C16 H22 O4	278.152	1.07629e+06	1.29465e+06	1.23604e+06	1.17432e+06	995212	1.13838e+06	519129	1.33796e+06	1.50687e+06	1.27377e+06	4.37194e+06	985349	739128	656306	838849	867153	1.38121e+06	1.01324e+06	954603	1.03433e+06	747071	1.14928e+06	950880	1.57666e+06	564763	1.46452e+06	1.31952e+06	972449	1.29746e+06	1.49025e+06	946326	1.89673e+06	957827	1.28292e+06	953053	2.23003e+06	723747	1.7023e+06	939209	1.50805e+06	626098	420537	676894	1.29749e+06	814236	574279
Com_18078_neg	Rifampicin	C43 H58 N4 O12	822.406	140442	299197	248542	196127	749014	446669	119321	288247	1.44284e+06	307307	210221	388724	384985	390062	424450	9.99312e+06	333715	190051	182588	182467	155734	269358	166595	449730	130568	985581	299381	153637	1.47848e+06	669825	106189	182097	3.36923e+06	563627	323766	384332	140857	462756	256345	288514	140158	176283	688724	211111	482575	203733
Com_56745_neg	(2S)-4-Oxo-2-phenyl-3,4-dihydro-2H-chromen-7-yl beta-D-glucopyranoside	C21 H22 O8	448.131	21084.2	57874.5	153222	59300.9	50302.4	45795	50747.2	59033.7	38879.7	53911.6	27478.3	143773	43972.1	16185.2	26158.3	32650.1	149164	144215	26313.3	29015.5	32874.4	33758.4	30619.6	33031.5	173498	18945.2	44581.1	41447.7	52225.8	56390.9	25634.8	14359.4	36673.8	39377.8	43304.9	20037.6	25925.4	37496.1	89565.9	1.32906e+06	29055.1	22265.1	12603.5	33892.1	26591.5	23853.7
Com_55234_neg	FAHFA (16:1/16:1)	C32 H58 O4	506.435	88462.8	207446	79921.8	332122	63098	63562.9	1.08573e+06	59852.2	47124	64626.9	46929.6	53243.8	113695	46298.6	57753.1	96641.8	91107.1	60537.7	54043.6	71571.2	173931	54826	230669	106185	48163.9	42889.5	62446.4	45200	57955.4	75844.5	65725.6	47089.6	91136.7	213049	66229.5	32337.6	47103.6	64238.1	86607.1	74409.3	126752	273026	30364.1	30494.8	43973.3	66494
Com_37907_neg	5-nitro-2-{[5-(trifluoromethyl)-4H-1,2,4-triazol-3-yl]thio}pyridine	C8 H4 F3 N5 O2 S	292.002	483567	96352.7	20650.2	121517	2.64755e+06	20191.2	73361.2	102210	75151.9	2.04721e+06	29904.8	235591	48142	10558.2	120122	17691	100127	125511	19760.2	887875	81375	24176.1	42493.7	33085.6	8915.09	15623.8	40326.1	15281.8	16031.3	16544.6	167570	8880.1	24605	3.83256e+06	150949	10650.3	97335.8	22758.7	114389	621120	15170	12309.8	7737.79	28025	12926.1	19107
Com_61087_neg	15-Keto prostaglandin A1	C20 H30 O4	334.211	33961.4	179951	72340.2	414629	90290.9	73427.4	62346.4	114669	107262	1.08517e+06	104962	208016	131599	30011.8	133627	369404	351187	69543.5	58057.5	288661	132267	154572	83731.6	69564.2	71439.7	47498	65544.6	95231.9	53789.8	90794.9	126608	35471	52178.8	131919	74058.1	109107	52810.8	65898.6	229823	162550	43239	45381.1	32076.2	66465.6	75248.1	36278.8
Com_43814_neg	L-Dihydroorotic Acid	C5 H6 N2 O4	158.033	366046	1.21068e+06	1.09053e+06	3.97009e+06	1.20154e+06	501054	1.35326e+06	297740	580715	685694	692493	634441	1.90496e+06	381903	1.39423e+06	983211	1.7201e+06	661094	521188	394741	2.34414e+06	1.37985e+06	1.12511e+06	2.59971e+06	943500	273692	1.56605e+06	1.25584e+06	1.07796e+06	498506	1.60227e+06	205846	363657	329590	1.29569e+06	656094	2.41557e+06	1.63025e+06	1.50599e+06	2.03388e+06	146620	93203.3	251166	1.4314e+06	692674	1.32835e+06
Com_1585_neg	FAHFA (4:0/24:0)	C28 H54 O4	454.404	83509.2	4.21866e+08	374346	5.5025e+07	165056	123487	7.58966e+07	1.89625e+06	4.32851e+06	8.71626e+07	833931	2.48912e+06	2.08649e+08	2.95754e+07	1.50233e+06	2.92804e+06	2.01407e+07	1.29269e+07	5.79926e+06	1.03819e+07	7.58597e+07	210738	7.20333e+06	154008	1.65321e+07	72213.2	3.02028e+06	8.23522e+06	76461.1	337771	8.76354e+06	76229.3	4.25643e+06	7.21531e+06	992750	30526.8	9.80255e+06	95202	9.27733e+07	7.83295e+07	1.45791e+06	323261	30195.6	28787.2	288626	232626
Com_32794_neg	5(S),15(S)-DiHETE	C20 H32 O4	336.231	96689	408416	253428	1.20404e+06	195634	269319	546129	363047	384046	263430	143850	210624	433145	102020	307305	111745	291710	413938	210601	217611	196565	221342	120883	274996	1.39924e+06	241969	475812	261778	358595	193279	3.00045e+06	227355	255067	234080	177571	134343	133416	160056	310928	3.80332e+06	136905	142919	202776	143258	217755	164594
Com_54373_neg	5-amino-1-phenyl-1H-pyrazole-4-carbonitrile	C10 H8 N4	184.074	106263	108856	75201.3	80729.7	159674	95433.5	58916.4	99432.9	462497	155443	143657	82977.3	132006	51926.9	682485	94679.2	188529	82726	131789	83228.4	94681.8	93204.1	1.34131e+06	170405	71855.3	46613.5	81168.9	51061.8	74819.8	283367	42367.9	46878.1	56223	215772	146172	36984.5	60896.8	103396	69883	247065	64447.6	69394.9	97605.8	51347.8	60555.6	69371.6
Com_41608_neg	PG (3:0/16:1)	C25 H47 O10 P	538.292	3.08305e+06	180493	466900	150680	338842	543169	1.08398e+06	137065	96730.2	131970	102767	429963	298820	101707	186020	403365	354075	803466	143439	141288	676585	703555	176540	171629	1.25838e+06	260115	158039	76289.5	89338.1	217587	132766	147447	698912	446874	143564	640167	178619	148328	141243	134758	280946	267807	62453.8	139653	831066	249984
Com_1762_neg	3-Isopropylmalic acid	C7 H12 O5	176.069	3.96795e+06	2.02284e+07	9.06184e+07	1.79174e+07	3.46921e+07	1.81524e+07	1.67708e+07	3.80004e+07	1.31414e+07	2.05488e+07	1.00541e+08	6.09703e+07	2.49632e+07	1.89603e+07	2.20837e+07	2.29496e+07	8.62107e+07	3.06008e+07	2.03754e+07	1.85338e+07	1.69885e+07	1.01903e+07	2.85182e+07	6.76846e+07	9.64174e+06	1.8097e+07	6.53274e+07	1.49191e+07	3.42285e+07	1.86669e+07	1.02725e+07	1.29113e+07	2.20515e+07	2.14109e+07	2.07186e+07	1.81448e+07	3.49833e+07	2.09629e+07	2.67286e+07	4.62859e+07	9.5339e+06	4.81493e+07	7.39777e+06	8.60246e+07	1.5076e+07	2.57963e+08
Com_26573_neg	11-keto Testosterone (CRM)	C19 H26 O3	348.194	155024	1.05109e+06	253309	3.00024e+06	444073	515060	586906	6.258e+06	673687	640044	210054	584251	1.24716e+06	333280	498337	187813	763837	1.20302e+06	279218	2.65056e+06	962493	819683	580045	528383	364263	147257	976873	436410	904916	1.13582e+06	236779	135532	131955	628593	331276	179994	227358	618341	3.89741e+06	5.8281e+06	176495	411189	304674	1.03244e+06	513789	249974
Com_2273_neg	Citrulline	C6 H13 N3 O3	175.096	1.00294e+07	8.70983e+07	6.7997e+07	2.31991e+07	2.93985e+07	6.14674e+07	1.52793e+07	2.37688e+07	3.22499e+07	4.57104e+07	5.65623e+06	1.71191e+07	5.56287e+07	1.60253e+07	2.44593e+07	1.31158e+07	1.33074e+07	2.79158e+07	4.35516e+07	2.0234e+07	1.87198e+07	4.57696e+07	1.58605e+07	1.641e+07	9.51111e+06	5.95677e+06	2.5469e+07	9.65611e+06	2.13612e+07	9.31557e+07	1.79139e+07	9.61676e+06	1.93064e+08	3.42927e+07	1.15871e+07	5.72395e+07	3.60395e+07	2.82377e+07	3.76288e+07	2.12023e+07	7.05963e+07	2.18169e+07	1.67792e+07	2.10618e+07	1.49826e+07	1.84345e+07
Com_2166_neg	FAHFA (4:0/22:0)	C26 H50 O4	426.372	68612.7	2.84111e+08	715285	1.99748e+07	325829	119515	3.34605e+07	444661	7.11282e+06	2.98627e+07	291969	806460	1.31131e+08	8.72468e+06	1.13389e+06	1.20688e+06	8.81603e+06	7.49277e+06	1.97463e+06	2.6129e+06	4.26704e+07	230303	2.0482e+06	177417	2.94356e+06	61069.5	1.12533e+06	1.89571e+06	105794	169798	2.56897e+06	89339.8	1.2851e+06	2.41767e+06	360353	30524.4	4.74977e+06	83492.5	3.50577e+07	6.40887e+07	666238	78783	38050.4	37156.1	214412	242479
Com_1419_neg	LPG 18:2	C24 H45 O9 P	508.281	7.41562e+06	3.49386e+07	3.49462e+07	3.17355e+07	5.94511e+07	2.55002e+07	1.3256e+06	2.27804e+07	1.39769e+07	7.85375e+06	2.92257e+08	9.76546e+06	1.43859e+07	4.49181e+06	9.76789e+06	3.54634e+07	1.67727e+07	1.42645e+07	1.13707e+07	9.69609e+06	3.53765e+06	4.19311e+08	8.0112e+06	2.40543e+07	4.64982e+06	4.74922e+07	1.10688e+07	5.7392e+06	3.87755e+06	3.02615e+06	1.02405e+07	567968	3.33233e+07	1.24088e+07	1.36126e+07	3.21628e+07	8.26866e+06	1.90325e+07	2.02716e+07	3.89453e+07	6.70819e+06	2.54729e+07	2.89651e+06	9.25597e+06	2.13692e+07	784639
Com_64776_neg	N-gamma-Acetyl-N-2-Formyl-5-Methoxykynurenamine	C13 H16 N2 O4	264.112	22821.7	21146.8	24489	224827	36700.2	40943.9	23640.8	30350.2	28053.1	34089.9	24864.6	22889.9	688233	13145.7	20417.1	17923.9	113911	38774.4	21258.5	34521.7	34014.1	30289.5	32343.3	61450.9	15800.7	21117.2	33585.1	14219.7	178502	17852.3	16603.2	17212.8	49508	34956.4	28007.8	12434.6	17090.1	38295.1	22382.9	68770.6	28958.8	13877	9110.53	10809.1	17624	23650.3
Com_27025_neg	FAHFA (15:0/13:0)	C28 H54 O4	454.404	82088.5	123769	181424	93411.4	79107.9	45295	475172	130336	32655.7	51047	36330.5	43692.7	175558	26471	1.50233e+06	231361	119987	431126	54590.2	56096.6	6.06685e+06	39278.9	1.47914e+06	56784	198319	29227.5	418026	167892	37473.2	63923.8	237160	30536.6	63481.1	49239.8	46189	30284.6	156362	394493	54559.5	58987.1	85438.7	393337	23125.8	23933.6	32203.2	928536
Com_12365_neg	Adenosine diphosphate ribose	C15 H23 N5 O14 P2	559.073	217985	856765	607183	707231	564057	699996	411830	833826	510460	714473	1.36327e+06	717248	557839	323500	606594	405003	2.65782e+06	426823	546500	622939	511872	664838	697958	1.34488e+06	577797	1.69169e+07	809499	404755	678988	768024	369735	276325	1.37261e+06	450400	380220	352476	500849	687683	600913	747999	390626	901868	304876	505517	409251	749038
Com_1168_neg	N-Methylthreonine	C5 H11 N O3	133.074	2.37286e+07	1.44751e+08	1.09734e+08	3.20293e+07	4.36181e+07	2.44388e+08	6.79178e+06	3.28373e+07	3.62165e+07	5.07474e+07	6.44328e+07	7.97756e+06	3.89976e+06	3.26724e+07	3.19893e+07	2.76784e+07	3.08155e+07	4.4495e+07	4.75074e+07	2.30006e+07	3.2669e+07	5.2543e+07	1.38116e+07	8.796e+07	2.19616e+07	5.05882e+07	1.7676e+07	4.04373e+07	5.66752e+07	8.80937e+07	4.67525e+07	2.35221e+07	3.30069e+08	1.03118e+07	2.68913e+07	7.51448e+07	5.08761e+07	3.34392e+07	3.42566e+07	9.48589e+06	3.20218e+08	3.97399e+07	1.6039e+07	3.16862e+07	3.76778e+07	5.22156e+07
Com_13500_neg	N-(2,6-diethylphenyl)-N'-(2-methoxyphenyl)thiourea	C18 H22 N2 O S	314.149	831144	834718	1.54829e+06	530104	2.28166e+06	1.4938e+06	903837	9.2208e+06	5.20645e+06	2.90966e+06	856551	2.12056e+06	665979	836168	5.5841e+06	498671	5.21767e+06	2.51083e+06	2.2931e+06	776675	533426	1.70512e+06	5.22411e+06	1.5831e+06	1.58414e+06	96802.6	4.01001e+06	737131	1.70559e+06	2.14356e+06	573006	1.47636e+06	1.31231e+06	1.35577e+06	3.30942e+06	882583	2.05961e+06	1.76957e+06	1.40084e+06	655455	616307	1.54265e+06	4.16977e+06	1.90723e+06	1.69551e+07	1.12313e+06
Com_47061_neg	10-Camphorsulfonic acid	C10 H16 O4 S	232.078	22724.4	58285.3	39383	61195	61557	51600.6	46468.9	70186.8	71893.1	67383.8	48964	573782	64764.5	64953.6	37231.3	32712.4	129860	239902	41094.9	61204.2	37590.6	39956.1	79935.2	43046.5	43506.2	27968.4	52918.9	30405.3	52708.7	55641.9	86184.8	613242	34319.8	48858.5	43710.1	24800.9	103783	616837	85407.9	2.26541e+06	25137.1	66420.2	18676.7	25392.2	41561.3	63500.8
Com_260_neg	Equol	C15 H14 O3	242.095	221255	1.06207e+07	465536	1.08296e+07	517522	307427	1.467e+06	4.27011e+07	897584	950657	186805	2.95792e+06	9.25842e+07	506102	289683	2.08309e+07	7.45404e+07	3.06338e+07	2.37565e+07	6.72833e+06	8.30651e+07	796112	599144	330641	1.80056e+07	6.65089e+06	245166	2.14819e+07	758208	1.48092e+06	2.83838e+07	250008	347663	4.80475e+06	928968	307399	5.05633e+06	394763	2.28343e+09	3.08244e+06	158646	759393	162399	3.62897e+06	1.66897e+08	336771
Com_55246_neg	2,6-dimethoxy-N-(1-methyl-1H-pyrazol-5-yl)benzamide	C13 H15 N3 O3	261.112	31424.9	35224.7	29911	47964.8	55075.5	709920	25426	39147	39459.5	61232	31052.3	36982.2	43054.3	18423.8	26881.3	27726	60205.5	36329.9	29308.3	49935.4	34816	37683.9	26424.3	63063.8	14643.7	18709.1	1.19149e+06	22956.7	40606.3	81933.1	15107.5	11365	24948.6	29246.7	24019.1	24194.9	35679.9	41336.2	30794.6	43276.6	15525.2	20305.9	20802	17876	26977.2	22931.8
Com_3662_neg	6-(4-methoxyphenyl)pyrimidine-2,4-diamine	C11 H12 N4 O	216.1	247287	853035	304741	457548	623542	356362	2.57753e+06	1.23167e+06	240307	303903	450555	362366	514841	297456	317091	1.26509e+06	7.37074e+06	471925	736238	737143	9.51308e+06	625579	312344	2.36317e+06	167581	156827	574895	4.92944e+06	2.0526e+06	348044	560395	110497	157034	547109	6.03778e+06	536731	288061	461808	1.0271e+08	1.10265e+06	403425	439371	694919	269218	420590	212664
Com_2343_neg	Undecanoic acid	C11 H22 O2	186.162	4.35246e+06	2.17252e+07	6.20211e+06	1.5479e+07	9.24988e+06	8.16944e+06	2.659e+07	1.16589e+07	1.1552e+07	1.11431e+08	9.03577e+06	1.68656e+07	2.5283e+07	6.83603e+06	5.6577e+06	7.68518e+06	1.73917e+07	1.69849e+07	1.68208e+07	1.07965e+07	6.20134e+07	8.49978e+06	1.24273e+07	5.81039e+06	1.5884e+07	7.24849e+06	1.2058e+07	2.49199e+07	7.59223e+06	1.73925e+07	1.20853e+08	1.38055e+07	5.25146e+06	8.95247e+06	7.30826e+06	2.45969e+07	1.00894e+08	4.07948e+07	3.99133e+07	1.11034e+07	2.60758e+06	4.85121e+06	4.62433e+06	4.69282e+06	4.98755e+06	5.44081e+06
Com_16118_neg	N1-[4-(trifluoromethyl)phenyl]-2-phenylbutanamide	C17 H16 F3 N O	307.121	2.35339e+06	119827	443676	103654	1.57581e+06	7.46254e+06	62289.5	99074.2	85668.4	150825	1.29681e+06	91671.3	120878	229884	766279	1.93764e+06	622726	1.58357e+06	353763	234178	86272.3	245399	101792	1.4156e+06	55338.3	2.99841e+06	65306.1	58535.2	529906	592559	48182.5	340365	169860	1.65293e+07	856145	1.68773e+06	48812.5	1.02818e+06	339192	295020	8.32043e+06	71121.7	867967	63046	197881	467846
Com_55756_neg	Cer-ADS (d18:0/20:1)	C38 H75 N O4	669.593	64440.6	58801.4	65901.9	71238.8	56719.4	59722.9	34956.3	56481.1	77020.7	44160.9	46037.2	189604	52097	344746	35173.8	34557.6	67215	268411	58514.2	357144	46111.3	60193.2	1.23432e+06	66350.8	32900.9	32541	49937.4	33779.2	45715.9	60102.6	47087.4	30554.2	62315.2	63935.7	275295	26428.6	89665	57416.6	41830.1	265879	68894.5	228753	26971.8	29273.1	39880.2	82228.7
Com_1516_neg	LPI 16:0	C25 H49 O12 P	572.298	5.07698e+07	6.06534e+07	2.45132e+08	7.49016e+06	2.6367e+08	5.29245e+07	2.54525e+06	4.89357e+06	1.84896e+07	3.4277e+06	3.23051e+08	1.74698e+07	6.4234e+06	2.91892e+06	4.92995e+06	1.05895e+07	1.63028e+08	3.31132e+07	1.03796e+07	2.70861e+07	5.91571e+06	9.62269e+07	5.74044e+06	9.9791e+07	1.94259e+08	1.24532e+08	1.30064e+07	5.61806e+06	6.97429e+06	1.78402e+06	6.74689e+06	409196	9.06009e+07	5.96409e+07	6.45846e+07	2.14871e+08	4.60003e+06	2.20927e+07	1.06121e+07	7.77343e+07	7.26323e+07	4.60851e+07	3.32412e+06	1.91247e+07	1.81527e+08	4.58002e+06
Com_7578_neg	2-(1H-1,2,3-benzotriazol-1-yl)-N-(2,3-dihydro-1H-inden-2-yl)acetamide	C17 H16 N4 O	292.135	31389.1	1.82686e+07	301629	94080.9	4.04862e+06	107248	288642	529340	5.13383e+06	1.43933e+07	208566	3.78239e+06	1.28285e+06	1.17222e+06	2.16817e+07	295245	764750	641260	2.91813e+06	2.82453e+06	1.97256e+06	80237.5	4.27399e+06	116697	203901	60274.5	1.74153e+07	435213	88756.8	332348	290709	856990	1.02106e+06	843203	3.03788e+07	101807	7.17605e+06	68535.9	1.39946e+07	262653	228707	3.29423e+07	37735.7	2.92992e+06	623317	137959
Com_16635_neg	LPC 20:5	C28 H48 N O7 P	601.339	82890.3	156085	403762	130304	208848	469717	937391	118530	83649.5	114124	88869.9	371820	258411	69366.4	95027	348818	306193	694814	124042	122181	450341	608414	152666	148420	1.08821e+06	1.09385e+07	136667	65413.8	77257	188163	100440	127508	978837	386444	124150	553598	154464	128269	122143	116535	242954	231592	54008.2	120768	718681	179241
Com_1328_neg	Glucuronic acid-3,6-lactone	C6 H8 O6	176.032	46941.3	186452	144839	217951	119351	108854	96695.7	118155	137781	108636	282179	91412.5	192059	108723	124375	268720	386062	115103	66559.6	126795	111595	137776	83941.6	160306	96972	48859.6	97249.6	121173	101636	2.30739e+06	90190.1	2.38567e+06	266144	1.31759e+07	118571	75154.3	551424	999768	241776	166287	2.81531e+08	116342	71893.8	162815	164999	91138.2
Com_14020_neg	N1-(4H-1,2,4-triazol-4-yl)-4-nitrobenzamide	C9 H7 N5 O3	233.055	1.97796e+07	2.07271e+06	2.12418e+06	2.4094e+06	3.36924e+06	1.85298e+06	6.42859e+06	1.67722e+06	3.01822e+06	1.69477e+06	5.3361e+06	1.50989e+06	1.21904e+06	2.55158e+06	1.62919e+06	2.9268e+06	1.51249e+06	7.66384e+06	2.25162e+06	6.82612e+06	1.82275e+06	3.71677e+06	924317	1.44943e+07	7.28951e+06	646305	1.54308e+07	3.85972e+06	706469	1.35115e+06	714452	1.90199e+06	2.99476e+06	7.14953e+06	1.41799e+06	3.10995e+06	1.33028e+07	2.10755e+06	3.59824e+06	2.12053e+06	5.47054e+06	5.05527e+06	905892	2.30085e+06	9.661e+06	789787
Com_7270_neg	FAHFA (14:0/16:2)	C30 H54 O4	478.401	128031	395887	301397	303073	173375	219660	1.25222e+06	399105	176432	414171	96465.1	159067	1.04787e+06	326805	233491	350395	893741	444292	162125	199238	4.27214e+07	188772	1.82334e+06	154341	759414	89133.6	335420	3.18776e+06	435159	1.0268e+06	2.89335e+06	587764	338771	413536	110012	1.58468e+07	7.52914e+06	5.75844e+06	123104	322209	260466	391955	83674.3	97517.7	343422	209033
Com_3199_neg	Taurolithocholic acid 3-sulfate	C26 H45 N O8 S2	563.259	3.87487e+06	748413	4.03001e+06	275763	7.26018e+06	1.79676e+07	381567	4.03556e+06	8.55847e+06	608787	1.25872e+07	318437	618178	671026	3.57798e+06	451715	8.22483e+06	2.39303e+06	744879	297803	1.36255e+06	1.46133e+07	402908	791709	1.11099e+07	857411	1.04326e+06	2.03219e+06	5.72377e+07	305127	350430	635492	1.23336e+08	6.61024e+06	5.05244e+06	2.79766e+06	740332	4.86346e+07	1.29719e+07	3.25729e+06	183962	324724	1.07172e+06	3.40309e+06	2.31397e+06	9.65441e+06
Com_31637_neg	1,2,3-Benzenetricarboxylic acid	C9 H6 O6	210.017	507516	1.88542e+06	291958	454515	700363	872501	1.79556e+06	520882	4.76678e+06	1.46437e+06	555644	835046	1.14831e+06	1.31763e+06	3.4462e+06	1.37672e+06	2.57851e+06	712012	654610	869896	733153	770929	1.46568e+06	883638	502005	112039	969393	921595	2.02931e+06	1.41065e+06	539269	488241	517395	1.65725e+06	381083	1.52783e+06	436661	834457	598295	1.10097e+06	174978	646199	1.6957e+06	206500	664508	728514
Com_32880_neg	4,7-dimethylpyrazolo[5,1-c][1,2,4]triazine-3-carbonitrile	C8 H7 N5	127.064	714393	4.47925e+06	1.43847e+06	1.96347e+06	1.6901e+06	1.41087e+06	1.88356e+06	2.34921e+06	1.35099e+06	1.78991e+06	775101	1.97704e+06	2.39263e+06	1.40693e+06	1.93922e+06	691086	3.32301e+06	2.35201e+06	1.96833e+06	1.96891e+06	2.15113e+06	1.55834e+06	4.23404e+06	3.24627e+06	2.61004e+06	467008	1.51273e+06	1.32629e+06	1.62753e+06	1.87639e+06	1.67559e+06	609656	1.26462e+06	3.68069e+06	1.2997e+06	926945	1.91512e+06	2.45378e+06	4.0464e+06	2.09589e+06	972643	1.03188e+06	1.43128e+06	908709	1.38814e+06	934709
Com_15383_neg	Cer-ADS (d17:0/19:0)	C36 H73 N O4	643.577	131656	1.81074e+06	315803	80584.1	267175	59658.3	96115.1	1.79913e+06	983250	82052.6	330314	2.70703e+06	856699	1.04307e+07	161434	1.03595e+06	140313	2.04866e+06	2.57588e+06	2.9792e+06	124539	62771.4	9.52957e+06	76737.6	64898.7	1.55872e+06	893257	132765	49661.1	116840	221105	1.02709e+06	57753.5	275756	5.47147e+06	26583.5	1.22154e+06	63364.5	339011	2.69823e+06	2.13739e+06	4.20943e+06	1.22101e+06	30432.6	388460	404558
Com_12977_neg	FAHFA (12:0/18:0)	C30 H58 O4	482.435	83844.9	2.61491e+07	2.10095e+06	5.5947e+06	367199	65160.4	8.60539e+06	376094	50412.5	492520	56647.3	133230	2.15304e+07	522807	387887	544882	1.71207e+06	3.19602e+06	253617	233392	1.8356e+07	168878	1.59711e+07	109681	509246	42749	198508	763078	54910.9	356274	439482	36800.6	396665	134743	203852	30744.9	1.40789e+06	1.27063e+06	3.70692e+06	4.48212e+06	2.10482e+06	5.76774e+06	28883	33279.1	84021.1	233770
Com_8408_neg	LPG 19:1	C25 H49 O9 P	524.313	1.63606e+07	2.12387e+07	2.70598e+06	4.2726e+06	1.34584e+07	1.04354e+07	983882	4.63106e+06	271026	3.50743e+06	1.24481e+07	1.78072e+06	1.98309e+07	722983	4.89466e+06	3.70054e+06	2.24954e+06	2.14752e+06	4.24526e+06	3.56446e+06	3.03408e+06	6.01059e+06	2.3986e+06	1.0246e+07	2.52201e+06	4.64091e+06	2.34271e+07	923200	1.7911e+06	1.39776e+06	2.06466e+06	327159	3.79102e+07	4.30373e+06	2.21476e+07	915958	2.18342e+06	2.46312e+06	1.29405e+06	2.19597e+06	7.97658e+06	7.11703e+06	411330	212537	1.76436e+06	1.17437e+06
Com_46107_neg	N-Methylphenylalanine	C10 H13 N O2	179.095	66540.2	1.07059e+06	558506	275972	435883	346357	143433	1.69811e+06	2.11453e+06	618358	267544	414680	149826	111593	1.84656e+06	128015	447356	247534	418984	520257	2.10221e+06	1.10948e+06	700994	316191	54568.6	56858.2	117826	102396	937003	1.52562e+06	190329	230265	107161	240827	180945	103347	154109	148647	543318	217794	102225	182895	284736	85235.9	327109	161685
Com_1199_neg	Dodecanedioic acid	C12 H22 O4	230.152	5.62023e+06	3.7491e+07	1.22911e+07	2.16295e+07	1.62196e+07	9.62277e+06	3.32759e+08	1.22329e+07	1.07715e+07	1.32294e+07	2.04494e+06	1.2723e+07	1.01576e+08	5.89289e+06	3.009e+07	2.01781e+06	2.43325e+07	9.21794e+06	8.44076e+06	1.62311e+07	2.52199e+07	1.59813e+07	2.94131e+06	8.41197e+06	4.72346e+06	1.23787e+06	8.12312e+06	1.44467e+07	7.08698e+06	3.87359e+07	2.20802e+06	1.38753e+06	1.4415e+06	1.84928e+07	2.84833e+06	5.5227e+06	4.22874e+06	3.73422e+06	3.95083e+06	8.54324e+06	1.4384e+06	6.68063e+06	7.77121e+06	3.68198e+06	1.92353e+07	2.35744e+07
Com_6666_neg	4-Ethylphenol	C8 H10 O	122.074	188623	5.0561e+06	186500	909646	260247	141275	111470	158938	147672	107606	124377	564610	252976	116102	631696	77540.5	766250	6.45687e+06	107252	731635	392879	208335	51007.6	133410	51280.3	35826.7	127089	680413	77339.2	106983	108140	33330.8	60619.2	755479	111834	50737.1	89659.9	612285	869257	5.37637e+07	59661.5	106343	67343.2	261253	1.00065e+06	114088
Com_34386_neg	PC (22:3e/2:0)	C32 H60 N O7 P	661.434	273699	258897	130741	2.13483e+06	205900	137760	316193	958370	213485	262565	98229.3	521803	446258	368013	3.43968e+06	407599	473000	236961	169884	451509	519268	121659	418066	780578	701826	77429.4	190662	273261	187339	147239	142484	461802	65902.7	243454	213863	352575	291925	211461	115647	285148	50659.1	631178	96574.3	102970	257965	622169
Com_20354_neg	4,5-diphenyl-2,3-dihydro-1H-pyrazolo[3,4-c]pyridazin-3-one	C17 H12 N4 O	288.101	428310	414607	1.13483e+06	785204	1.96075e+06	859148	1.17693e+06	4.36344e+06	478714	681238	673295	3.01901e+06	1.68252e+06	225844	2.02891e+06	150325	5.11094e+06	642068	1.19421e+06	1.92534e+06	4.93565e+06	136174	318628	4.92362e+06	1.01448e+06	1.46747e+06	4.4335e+06	264715	521459	268096	1.73639e+06	1.50073e+06	306181	151628	991501	388245	876603	231514	9.44877e+06	1.1019e+07	383278	134643	124656	164855	1.23709e+06	865538
Com_1386_neg	4-Methylphenol	C7 H8 O	108.058	2.84727e+06	4.45742e+06	3.87589e+06	1.54938e+06	2.03782e+07	2.12221e+06	1.11772e+06	4.23687e+06	1.15645e+06	3.02268e+06	8.63988e+06	1.06575e+06	2.84594e+06	1.0788e+06	676280	4.59189e+07	1.88173e+06	6.18434e+06	9.0515e+06	739850	1.09891e+06	1.9286e+06	1.03264e+06	9.76287e+06	1.73881e+06	5.52748e+06	2.97575e+06	1.09536e+06	3.22415e+08	2.11201e+06	1.08458e+06	887535	1.29229e+06	2.04919e+07	3.49824e+06	2.31786e+07	3.19464e+06	3.52282e+06	1.48879e+06	2.25038e+06	9.02899e+06	2.29362e+06	1.212e+06	2.62304e+06	1.54446e+06	6.27691e+06
Com_10853_neg	1-[(3S)-3-(1-Methyl-1H-benzimidazol-2-yl)-1-pyrrolidinyl]ethanone	C14 H17 N3 O	289.143	69191.4	162216	90606.8	138058	134430	91040.4	460536	139621	169602	197941	58310.9	113969	599731	49637.6	259262	370069	281382	92715.8	72729.3	112598	224780	85394.3	87117	78122.4	119488	37546.8	70232.5	80165	107872	350476	87425.4	626572	89498.4	1.33965e+06	88329	62726.7	62663.1	95310.3	153579	109408	1.94789e+07	86494.9	43931.9	56523.2	183361	103464
Com_17088_neg	Neoglucobrassicin	C17 H22 N2 O10 S2	478.073	22355	54250.8	32958.1	68475.7	134859	35522.9	34028.9	88005.7	38449.5	55290.2	92293.3	52462.6	47197.7	37047.9	29812.8	75593.5	147736	30915.7	32249.2	42986.1	66908.6	33762.9	34695.3	82908	30328.7	24910.9	98895.6	34145.7	72092.6	50806.2	32614.4	20208.1	1.3668e+07	63018	31704.8	20625	23566.7	36936.4	50379.2	67784.8	21919.8	45723.1	16877.6	60116.8	43669.4	111978
Com_43027_neg	Purine	C5 H4 N4	120.044	129921	346776	331070	429427	208351	275646	601271	312695	152713	1.60137e+06	375675	614634	566886	1.32161e+06	518369	188645	229759	725525	480730	255507	1.23496e+06	555046	1.23275e+06	3.76842e+06	382845	112598	187312	153127	456879	342683	104380	815395	433101	2.92179e+06	1.05915e+06	705983	230274	690299	230154	247926	276385	130347	144716	163887	265160	563085
Com_6101_neg	2-Furoylglycine	C7 H7 N O4	169.036	2.87672e+07	2.6248e+07	1.57966e+07	8.51706e+06	4.72894e+07	8.63662e+07	9.28253e+06	7.193e+06	1.5158e+07	1.01582e+07	9.05634e+06	9.30592e+06	7.90024e+06	2.31126e+07	1.75847e+07	6.10267e+06	1.10896e+07	4.94938e+07	1.10953e+07	1.92991e+07	7.29027e+06	2.69974e+07	1.16675e+07	3.48823e+06	4.55107e+06	2.15359e+07	7.61945e+06	8.70547e+06	5.88698e+06	1.08317e+07	1.07911e+07	4.66603e+06	2.07803e+07	8.36088e+06	2.99266e+07	1.12125e+07	6.16558e+06	2.48568e+07	9.97676e+06	1.12959e+07	2.87088e+07	4.40605e+06	6.04476e+06	1.22375e+07	1.15063e+07	5.734e+06
Com_35159_neg	3-[(benzhydrylamino)carbonyl]pyrazine-2-carboxylic acid	C19 H15 N3 O3	333.116	36743.3	89495.9	102666	83203.9	125600	97877.7	57345.7	93010.3	130891	113698	66830.8	120581	118903	82467	75065.2	157226	149943	71410.3	71722.1	71841.8	76000.8	99135.3	58168.1	111364	52794.4	47206.2	51325	70366.3	118671	281827	40622.4	46913.7	95597.5	110917	80648.7	70871.6	55629.4	225639	101040	73028	2.98021e+06	77690.2	52681.7	76925.1	92453.2	62326.9
Com_2424_neg	N'-(4-chlorophenyl)-4-ethylbenzohydrazide	C15 H15 Cl N2 O	274.088	35707.1	305688	79556.4	73794.5	128226	133783	63684.7	84311.1	71272.1	217959	54566.7	3.1513e+06	109585	246759	55568.9	165198	170299	2.20578e+07	65980.7	53927.2	65837.2	58766.3	83907	64240.5	60504.3	39309.1	53885.3	51019.1	84143.8	108260	1.12668e+07	1.07688e+06	71721.2	210959	52072.9	67283.2	49160.1	72181.5	86718	1.87979e+08	54805	1.02113e+06	47539.3	47012.9	65197.4	54110
Com_25284_neg	N1-(2,6-dichlorobenzoyl)-4-(5-nitro-2-pyridyl)piperazine-1-carboxamide	C17 H15 Cl2 N5 O4	423.057	36202.4	177944	52396.5	82978.9	84083.3	236388	62964.8	81800.9	69557.1	377951	57085.1	61950.9	110024	38034.2	49089.7	518633	157790	52130.7	55753.8	116820	61535.1	67452.6	55658.7	62461.3	53364.2	40555.4	52840.7	47338.7	72020.2	92502.5	40194	3.84145e+06	495968	174010	55742.4	42485.2	41348.1	140928	77335.2	99854.1	39320.1	41833.9	44588.1	42318.4	70166.1	37855.6
Com_45053_neg	Cer-NDS (d15:0/16:2)	C31 H59 N O3	553.472	71986.1	75540.9	71388.7	70615	55521.7	56593	34218.2	43330.1	38057.2	43228.4	43967.9	43139.8	52810.8	33659.6	35805.2	33827.9	68555	208334	39560.9	38562.7	45137.6	58922.1	2.21217e+06	68664.7	32206.2	32990.6	42804.9	31459.2	45028.2	58833.5	46093.1	31617.5	66501.4	64116.5	40514.8	25870.5	36490.2	56204.2	42834.2	45933.7	32880.6	40881.3	26402.2	28654.9	37902.7	47240.3
Com_32706_neg	2-Hydroxy-1,4-naphthoquinone	C10 H6 O3	174.032	812239	662136	797497	1.24346e+06	847602	1.06217e+06	436776	405028	335262	484804	825807	494320	527401	415204	390574	415758	521005	663061	504066	504637	480167	749384	419381	880687	221650	524722	504129	323289	371496	428478	362576	387962	679542	5.10337e+06	436782	314176	638528	852214	477413	581654	1.88888e+06	427637	345289	337249	383979	611517
Com_8809_neg	2,3-dinor Prostaglandin E1	C18 H30 O5	308.2	1.29775e+06	7.20698e+06	1.79746e+06	2.56288e+06	1.99215e+06	1.23258e+06	7.48541e+06	7.7595e+06	1.40537e+07	7.85881e+06	1.0619e+06	1.53873e+06	1.35211e+07	1.83876e+06	4.88735e+06	1.33686e+06	3.02569e+06	2.74887e+06	3.60021e+06	2.60176e+06	4.44826e+06	5.11739e+06	5.38911e+06	2.47889e+06	7.959e+06	4.18596e+06	3.95541e+06	2.3925e+07	2.4065e+06	4.75566e+06	4.43542e+06	5.52825e+06	4.07962e+06	2.52435e+06	1.89296e+06	2.24701e+06	2.39403e+06	1.62974e+06	2.28557e+06	8.71142e+06	5.95355e+06	1.87324e+06	2.35437e+06	1.74014e+06	2.83381e+06	1.64859e+06
Com_21392_neg	12-Hydroxydodecanoic acid	C12 H24 O3	216.173	437349	1.17263e+06	851847	2.19142e+06	456442	1.33887e+06	1.65249e+06	1.31223e+06	2.05903e+06	737939	1.0601e+06	1.84312e+06	1.07194e+06	468832	7.85926e+06	407802	1.52359e+06	652307	929965	1.98563e+06	1.10456e+06	1.01903e+06	752893	1.92953e+06	949037	513136	636480	1.23523e+06	642566	2.20825e+06	1.67824e+06	209833	591099	1.78555e+06	539687	693621	1.15142e+06	1.20945e+06	1.38151e+06	989848	190736	372927	1.83594e+06	344877	725869	552126
Com_28863_neg	FAHFA (22:4/20:3)	C42 H68 O4	636.511	2.88644e+06	1.97164e+06	1.71159e+06	3.0888e+06	2.27088e+06	1.06945e+06	2.08428e+06	920581	1.07558e+06	1.56689e+06	1.36458e+06	1.72906e+06	1.52618e+06	1.21087e+06	1.05219e+06	1.53065e+06	2.06182e+06	2.20136e+06	1.61604e+06	1.88958e+06	1.33091e+06	3.29416e+06	5.36878e+06	3.53502e+06	1.71615e+06	338690	2.09874e+06	1.32878e+06	1.2605e+06	1.0141e+06	841243	578852	1.94958e+06	1.20908e+06	1.80938e+06	1.18413e+06	1.10178e+06	290538	1.05199e+06	1.31891e+06	2.87578e+06	1.5963e+06	1.51189e+06	620458	1.69213e+06	3.9624e+06
Com_55086_neg	17(S)-HpDHA	C22 H32 O4	360.231	100999	364728	296279	216627	452293	432591	257085	611426	800221	813747	155796	212789	416504	369657	1.05045e+06	223791	433721	334697	447146	181684	565731	330057	262324	339036	235326	203911	669598	523511	1.052e+06	1.30004e+06	204738	732059	462198	577962	1.19653e+06	277779	426352	241124	348251	340879	196407	198779	532421	354260	342063	235647
Com_32736_neg	PG (16:0/18:1)	C40 H77 O10 P	748.528	747487	6.39328e+06	371989	3.35625e+06	860526	153087	456381	357488	58492.6	426840	243319	142686	706887	72586.4	845494	1.45203e+06	657430	307617	546565	414468	352054	469428	250542	2.65311e+06	240490	338512	626811	479213	71613	241881	690220	50853.3	2.28397e+06	214556	990125	39717.5	656046	231907	481590	465682	3.25596e+06	805346	37293	42991.4	588528	132577
Com_38483_neg	3'-Dephosphocoenzyme A	C21 H35 N7 O13 P2 S	687.151	23422.8	36678.4	37484.9	42680.3	54289.5	37215.2	27382.9	38411.5	48960.1	60540.3	93134.2	39067.7	33746	27763.2	51476.7	34569.1	63299	34130	29358	33002	26848.4	27694.6	35071.4	59456.2	18954.3	2.58018e+06	32915	24038	33290.6	28889.5	14920.6	15888.5	32338.4	39001.8	26703.5	21101.5	21790.8	28753.5	50909.3	54573.3	18822.2	35053.9	16748.8	14372.8	48338.8	31021.8
Com_48009_neg	Cer-AP (t15:2/22:1)	C37 H69 N O5	667.541	61705.7	122088	56405	92296.4	65709.3	67115.4	42302.2	51584.2	268175	68710.1	39141	45666.1	74330.5	155469	136059	39642.5	74376.8	73281.6	108062	95737.2	60820.7	76986	965151	64645.3	40467	39111.3	45460.8	251284	1.83841e+06	67734.1	50700.9	31888.9	63926.4	57223.3	47244.2	24079	40470.1	50596.2	53113.7	72505.7	271399	52866.1	24230	23960.3	35804.2	83868.8
Com_135_neg	16-Hydroxyhexadecanoic acid	C16 H32 O3	254.225	5.39078e+07	2.95198e+08	4.54413e+08	1.29534e+08	2.55954e+08	1.84908e+08	1.70206e+08	1.133e+08	1.07141e+08	4.22035e+08	9.21823e+07	4.69367e+08	5.39836e+08	3.04022e+08	7.32487e+07	4.42347e+08	9.14695e+07	5.70941e+08	2.80552e+08	2.00612e+08	1.07378e+08	3.97636e+08	1.52869e+09	7.7076e+07	2.64838e+08	6.61819e+07	2.57648e+08	8.54458e+07	3.19998e+08	2.33023e+08	1.08523e+08	1.50898e+09	4.87215e+07	1.42403e+08	3.0304e+08	2.88198e+08	4.80279e+08	4.72511e+07	1.25669e+08	3.7986e+08	3.27545e+08	3.54707e+09	2.41586e+08	3.88936e+08	2.34583e+08	1.5747e+09
Com_14544_neg	LPG 17:0	C23 H47 O9 P	498.297	3.52477e+06	6.2527e+06	3.66501e+06	4.62638e+06	3.74336e+06	2.42164e+06	1.85179e+06	1.36291e+06	1.49388e+06	2.0584e+06	3.08726e+06	4.16633e+06	1.8131e+07	3.67723e+06	1.30178e+06	2.74244e+06	5.05145e+06	3.65084e+06	5.63863e+06	3.82874e+06	7.52607e+06	4.7596e+06	1.73791e+06	3.80236e+06	2.09765e+06	820499	1.60761e+06	4.16228e+06	1.48897e+06	1.19497e+06	1.34977e+06	516634	5.88215e+06	1.99648e+06	4.80724e+06	2.11687e+06	6.82067e+06	1.54447e+06	6.20709e+06	1.32395e+07	3.74843e+06	6.10868e+06	401790	1.29747e+06	2.28208e+06	1.31647e+06
Com_6433_neg	FAHFA (15:0/17:2)	C32 H58 O4	506.433	554893	2.28893e+07	2.63771e+06	3.00244e+06	1.82098e+06	3.06174e+06	1.15738e+07	723643	2.39973e+06	1.35404e+07	546734	1.28041e+07	1.16324e+07	7.00256e+06	2.07278e+06	1.17844e+06	2.57854e+06	4.89696e+06	4.93168e+06	4.27736e+06	8.48934e+06	526854	1.3115e+07	1.58838e+06	5.01424e+06	101922	207181	1.13429e+06	4.91312e+06	5.30008e+07	3.49344e+07	1.16966e+07	242597	1.53485e+06	3.1934e+06	2.42481e+06	7.36084e+06	695498	7.26371e+06	4.92117e+06	4.38523e+06	3.07698e+07	432760	208954	376039	4.34296e+07
Com_61561_neg	5-oxo-1-[4-(trifluoromethyl)benzyl]pyrrolidine-3-carboxylic acid	C13 H12 F3 N O3	287.08	51590.1	217133	63977.5	65963.3	96294.5	46493.4	89167.1	190341	88508.5	129475	37950.8	78886.9	71681	30490	48299.7	31384.1	379917	49474.4	42401	895123	66089.8	42519.9	59143.5	47422.7	38397.3	30860.8	44807.5	89655.7	57383.8	78274.9	39391.7	50207.3	41573.3	75562.2	75320.8	27763.3	50609	47384.3	54876.2	84664.8	22113.4	35429.8	23483.6	39714.9	59341	34391.2
Com_41533_neg	2-(benzoylamino)-4,5-dimethoxybenzoic acid	C16 H15 N O5	301.096	308412	835634	59024.8	213121	3.28513e+06	631590	474750	479108	83718.1	693742	418102	300483	160768	53906.3	347411	509175	1.44162e+06	653117	186331	211823	97058.9	113427	385848	324232	73030.5	102853	801366	143949	237334	145057	167721	24123	166710	96803.9	1.21238e+06	1.9119e+06	68885.4	322799	649183	1.54442e+06	403118	166817	45789	48773.2	57945.8	24679.7
Com_45362_neg	LPS 18:3	C24 H42 N O9 P	519.259	335572	205539	531687	147663	337752	451184	1.11655e+06	156084	110152	150282	395918	489624	340284	91343.9	125135	486432	403206	844925	123524	160892	593024	801180	201036	195444	1.36069e+06	296208	2.03366e+06	86875.4	112815	247779	151189	167907	508866	508882	350545	492161	203403	260995	160842	188278	443319	195599	68056.7	159031	825925	291332
Com_65192_neg	N'-[2-(3-methoxyphenyl)acetyl]-6-quinoxalinecarbohydrazide	C18 H16 N4 O3	336.122	98267.5	86360.7	54875.9	168934	182096	39278.3	390855	319978	284306	275889	67326.9	228515	206993	141511	113700	52891.6	744766	89291	190309	129932	223268	95265.4	221925	873514	79437.6	16803.2	443415	190245	146218	119082	58894.5	29212.6	204225	83911.2	336078	23355	64677.2	53346.9	175611	179596	35081.1	97436.2	51433.7	39882.4	91606.8	49377.7
Com_2749_neg	FAHFA (18:1/20:3)	C38 H66 O4	586.495	7.89692e+07	4.3196e+07	4.73573e+07	1.22254e+08	5.75556e+07	1.49298e+07	8.10213e+07	1.6162e+07	3.53717e+07	1.4821e+07	3.59127e+07	7.84695e+07	3.61616e+07	5.23983e+07	3.11585e+07	5.40657e+07	5.34395e+07	2.65502e+07	5.59164e+07	7.10135e+07	4.49252e+07	3.07681e+07	3.84269e+07	2.13512e+08	9.59318e+07	5.45815e+06	1.16582e+08	6.39573e+07	2.11962e+07	2.68718e+07	2.68213e+07	3.47558e+07	1.00316e+08	4.50946e+07	5.46115e+07	4.78759e+07	3.36816e+07	2.3142e+06	2.26913e+07	3.32189e+07	4.07588e+07	5.70339e+07	235256	1.43156e+07	7.95683e+07	6.11387e+07
Com_27604_neg	ethyl 3-[(1-benzyl-4-piperidyl)amino]-2-cyanoacrylate	C18 H23 N3 O2	626.368	75450.1	216655	243344	136628	249421	207566	213570	441573	657248	336892	955327	176217	390697	303611	170082	216069	406310	294892	371669	164799	754011	271037	229529	117051	204325	927158	241726	449591	184304	276445	207857	194249	6.26928e+06	178158	342288	188255	409686	290323	289145	360018	107386	122131	391002	188329	280947	221940
Com_25863_neg	Xanthohumol	C21 H22 O5	354.145	197485	95168.6	60955.1	88929.8	122039	75456.3	638087	174946	128458	133549	45811.9	98267.7	152572	42242.8	54477.8	56190.4	4.3143e+06	202752	49626.7	70826	86453.9	63173.5	74039.6	125053	67893.9	57170.3	68805.9	4.72964e+06	90847.3	97419.3	74318	44339.1	135122	347296	819802	52839.4	978838	101071	92629.2	81525.9	167374	101795	32784	43567.1	60962.4	53462.6
Com_21272_neg	Thymidine 5'-diphosphate	C10 H16 N2 O11 P2	402.023	17823.2	51179.1	32652.8	217066	53622.1	35620.1	27369.9	29082.6	58377.6	136384	31843.7	23307.8	409652	48733.9	19938.5	159195	89359.2	27734	51740.9	25806.5	28728.6	409090	25946.8	126663	17544.8	472149	20420.9	17674.4	290623	92737.5	42618.6	59466.8	1.12451e+06	167802	46330.2	24044.3	127429	1.35905e+07	24071.3	58911.8	4.81313e+06	159680	24041	24339.2	87740	30293.1
Com_12312_neg	5,5-Dimethylhydantoin	C5 H8 N2 O2	128.059	1.78266e+06	9.93003e+06	6.35095e+06	1.48365e+06	2.03081e+06	3.74888e+06	948553	1.12755e+07	2.69489e+06	3.33408e+06	737307	2.10574e+06	5.43575e+06	2.78864e+06	2.25577e+06	2.62102e+06	1.03329e+06	2.86713e+06	4.51522e+06	885323	1.03728e+06	3.06781e+06	1.87421e+06	4.64379e+06	1.24949e+06	1.86961e+06	5.59754e+06	3.48177e+06	5.44559e+06	6.21254e+06	2.24e+06	879019	2.21598e+07	1.79197e+06	1.97265e+06	5.4729e+06	1.77804e+06	3.6748e+06	1.60465e+06	1.48842e+06	1.02538e+07	3.41007e+06	4.2168e+06	2.81971e+06	968620	4.21116e+06
Com_18823_neg	2-Hydroxy-2-methyl-3-buten-1-yl beta-D-glucopyranoside	C11 H20 O7	264.122	767972	1.45547e+07	949068	3.52048e+06	3.53756e+06	2.29916e+06	3.10616e+06	7.30527e+06	3.04956e+06	3.94024e+06	2.60456e+06	5.58937e+06	6.05427e+06	1.08446e+06	2.70729e+06	1.22118e+06	9.07192e+06	3.3567e+06	1.73138e+06	4.91909e+06	4.28052e+06	1.3768e+06	1.09247e+07	3.47146e+06	3.13838e+06	631540	2.07572e+06	2.11067e+06	6.02383e+06	2.46943e+06	3.00781e+06	2.60581e+06	7.4473e+06	2.58388e+06	1.97946e+06	1.00006e+06	2.19707e+06	2.17979e+06	2.81476e+06	3.82902e+06	1.6503e+06	2.17547e+06	1.46598e+06	3.73245e+06	2.51094e+06	3.92352e+06
Com_28690_neg	PG (22:6/22:6)	C50 H75 O10 P	866.513	277407	1.94132e+06	75543.3	91318.8	780993	697907	41854.1	51037.8	35867.7	174253	313607	45182.4	73543.2	56221	45958.6	953804	73589	911479	551065	285164	60176.5	46615.4	47282.6	470327	34877	317466	63813.3	58610	40748.1	64858.2	50325.2	31551.2	1.19509e+06	146210	444654	24792.3	40041.4	50060.3	158316	6.18849e+06	366627	203932	23901.8	24307.4	34961	57636.8
Com_46817_neg	Sepiapterin	C9 H11 N5 O3	237.083	71507.4	179013	294879	248746	237423	209907	148200	243802	538895	602163	122230	602341	276897	316053	310622	460622	387739	250080	193368	367752	170103	461196	265974	198701	450043	201476	74744.6	181467	480262	938040	76732.1	158360	86670.5	415195	601177	194712	284765	240565	570519	1.2257e+06	100489	382573	1.2981e+06	294282	412764	168173
Com_36364_neg	Hexadecanedioic acid	C16 H30 O4	286.215	397096	1.30418e+06	772821	829327	1.79552e+06	1.34172e+06	464489	1.27115e+06	3.58388e+06	2.44054e+06	1.03e+06	511869	1.21008e+06	688262	1.81722e+06	887506	1.03815e+06	783109	808691	482194	362132	1.24579e+06	543054	727463	794661	420176	2.32561e+06	570426	1.61411e+06	1.22539e+06	1.20326e+06	1.36631e+06	2.6181e+06	767466	405781	478616	529997	442354	517192	604336	2.78929e+06	685075	791315	1.53159e+06	1.09333e+06	555783
Com_1332_neg	Verbascose	C30 H52 O26	828.277	8.97236e+06	8.49326e+06	2.351e+07	2.69736e+06	6.40072e+06	1.05225e+07	2.0715e+06	4.99468e+06	2.7136e+06	6.57963e+06	4.10201e+08	1.5294e+07	2.33354e+06	1.5777e+06	4.16267e+06	3.54658e+06	2.24387e+07	5.06767e+06	1.05839e+07	5.00713e+06	4.9415e+06	8.44682e+06	4.96831e+06	2.86533e+07	1.8428e+06	7.47767e+07	1.23327e+07	2.15759e+06	7.23686e+06	2.7441e+06	3.51067e+06	2.73776e+06	2.21142e+08	4.00592e+06	5.43958e+06	9.98279e+06	1.40423e+07	1.19169e+07	2.82846e+06	1.19294e+07	2.59138e+06	1.20635e+07	3.30398e+06	3.26299e+07	2.12929e+06	2.71759e+07
Com_4451_neg	4-hydroxy-1-phenyl-1,2-dihydroquinolin-2-one	C15 H11 N O2	237.077	50088.3	141894	124645	94894.6	130978	867643	202659	217611	161187	226643	152879	221958	248554	90426.2	78762.9	226981	240004	300524	1.76427e+06	83165.6	323759	126438	103491	112397	108941	144588	87723.5	219257	5.19894e+06	257990	111164	4.40931e+07	176864	78219.4	145867	165183	448895	376286	168342	133637	7.56089e+06	114363	824346	280608	181443	257640
Com_31098_neg	5-[4-(tert-butyl)phenoxy]-6-nitroisoindoline-1,3-dione	C18 H16 N2 O5	340.11	28455.2	88288.7	45122.2	80036.1	73379	61333.7	55061	87597.1	128392	213992	47493	65915.3	90845.4	35731.3	52327.2	170828	156236	460756	57161.7	63707.4	57871.3	64250.7	78171.8	67299	59346	43648.8	43932.7	44530.3	72915.7	76740	46367.8	32797.4	70882.9	82796.5	70218	46551.5	53643.4	76046.2	82401.9	5.35799e+06	31696.8	39720.7	24619.1	35988.6	56073.7	34833.9
Com_4305_neg	(+/-)-epi CP 47, 497	C21 H34 O2	318.257	204751	274900	177313	756008	261246	180473	186245	392550	280989	258970	137345	151448	9.00631e+07	214984	261691	134939	245719	245737	186738	218119	2.85817e+06	151827	280650	275221	309156	96245.7	168170	392373	166281	273587	337660	344611	365923	151467	196903	2.25197e+06	340385	1.03991e+06	227214	271488	103444	160843	223190	279451	144214	143746
Com_2231_neg	Epicatechin	C15 H14 O6	290.083	38573.2	386696	60782.3	97350.3	118305	79009.6	101645	118506	178957	148992	129232	3.16215e+06	272987	565459	66257.3	49663.1	305681	2.37113e+07	54815.8	65231.2	232058	91903.6	83333.7	74069.1	103441	35363.4	59654.3	50105.9	92863.1	156463	439500	41043.6	58425.9	286780	67158.1	41920.2	50700.4	81075.7	86972	2.09064e+08	85693	150671	30795.5	41679.5	62945.4	53079.1
Com_47584_neg	2,5-Dimethylphenol	C8 H10 O	122.074	943398	180771	690312	189573	1.21191e+06	375145	120275	163315	117137	431041	132238	98788	114780	226928	109919	780669	278663	111898	512739	173392	112387	138597	140061	2.96534e+06	58385.9	91163.1	754098	78846.8	285170	865856	67743.9	45141.5	109306	90658	220706	83594.9	1.4421e+06	137092	127281	179809	102323	78182.4	168214	74401.6	124633	277780
Com_12317_neg	FAHFA (4:0/18:1)	C22 H40 O4	368.294	5.77842e+06	4.79066e+06	3.5565e+06	3.59649e+06	2.53185e+06	1.08212e+06	1.51262e+06	6.28502e+06	1.29052e+06	1.20836e+06	2.35307e+06	1.49194e+06	1.30795e+06	1.47839e+06	1.81664e+07	1.06613e+07	6.15257e+06	2.28864e+06	4.277e+06	1.13411e+07	1.11774e+06	1.46193e+06	3.71613e+06	6.12338e+06	3.53637e+06	7.75481e+06	3.02417e+06	1.81603e+06	606397	2.00494e+06	1.79375e+06	580308	2.483e+06	3.07113e+06	2.93277e+06	2.82176e+06	1.47824e+06	1.1991e+06	1.70681e+06	1.21879e+06	1.55726e+06	869356	5.36412e+06	1.63705e+06	3.65025e+06	2.3576e+06
Com_10065_neg	PG (4:0/18:2)	C28 H51 O10 P	578.323	3.16491e+07	2.18303e+06	2.21197e+06	3.13504e+06	3.59464e+06	1.40066e+06	2.45223e+06	1.47624e+06	1.63602e+06	1.08659e+06	2.55179e+06	1.46964e+06	1.73167e+06	1.53609e+06	1.22343e+06	1.7615e+06	1.58495e+06	2.68753e+06	1.91773e+06	2.45487e+06	1.72349e+06	1.49228e+06	843526	4.72314e+06	2.47565e+06	847409	2.47894e+06	1.56316e+06	623437	900689	767092	1.06599e+06	2.52617e+06	3.04531e+06	1.5835e+06	1.91537e+06	1.65439e+06	906181	1.58975e+06	1.64642e+06	1.72204e+06	1.88526e+06	205773	1.44145e+06	2.91378e+06	482867
Com_42965_neg	5-[5-(3-methoxybenzyl)-1,3,4-oxadiazol-2-yl]-2,1,3-benzothiadiazole	C16 H12 N4 O2 S	324.068	41320.1	101975	67637.3	98678.7	135417	83728.2	155807	161221	100781	170176	52526.9	81067.6	169298	46873.7	269374	2.1181e+06	350513	71431.6	55067	70630.8	78817	70098.9	82156.2	138761	75336.7	63437.5	208357	133987	100806	96768.3	67407.2	49199.8	149935	449875	83540.8	58631.9	67148	112151	122984	90463.1	239468	178654	33429.7	75108.2	67645.3	59323.4
Com_26171_neg	N1-(2,4-difluorophenyl)-2-(cyclohexylamino)-2-thioxoacetamide	C14 H16 F2 N2 O S	298.096	62074.4	131509	1.89962e+06	157910	193458	521012	133820	161366	536313	794829	130809	5.88575e+06	1.23081e+06	251042	223436	140033	233164	1.79213e+06	102109	124470	2.46982e+06	322173	96558.1	231117	114983	156082	135072	194488	590267	192181	57389.2	182042	583320	299920	162608	405540	1.13626e+06	192876	198722	159265	87959.8	123149	751771	200240	570359	150007
Com_12376_neg	Glu-Gln	C10 H17 N3 O6	275.112	1.96717e+06	1.21412e+07	1.99759e+07	8.45364e+06	1.20449e+07	9.62674e+06	5.0147e+06	1.14062e+07	1.0165e+07	6.94173e+06	7.35527e+06	3.13178e+06	7.11426e+06	4.76545e+06	1.0918e+07	6.1884e+06	4.873e+06	3.75811e+06	1.71241e+07	3.55774e+06	4.9068e+06	8.06986e+06	3.51063e+06	1.19854e+07	2.79408e+06	2.16584e+06	7.6919e+06	6.66922e+06	1.25405e+07	8.22207e+06	3.96512e+06	1.96451e+06	1.76276e+07	7.16292e+06	5.70865e+06	7.063e+06	9.83702e+06	1.00615e+07	4.5667e+06	3.81121e+06	1.42679e+07	6.23202e+06	3.93772e+06	4.80455e+06	7.44195e+06	3.69911e+06
Com_14372_neg	LPC 18:1	C26 H52 N O7 P	567.355	420891	2.39268e+06	3.85623e+06	421861	9.2833e+06	4.18262e+06	142858	1.06133e+06	1.35223e+06	293843	1.91222e+07	1.28492e+06	521955	455006	115786	693572	1.43828e+07	1.1161e+06	890591	322742	98857.5	8.04109e+06	934573	1.72175e+06	2.04522e+06	6.77223e+06	1.81073e+06	197396	180283	211277	125138	48144.9	1.76072e+06	1.14565e+06	3.02738e+06	4.48438e+06	294379	316241	916462	5.0326e+06	502416	793293	61319.9	1.03638e+06	1.87043e+06	144737
Com_50685_neg	4-(2-((4-Cyanophenyl)amino)oxazol-5-yl)benzonitrile	C17 H10 N4 O	286.088	26808.4	1.79643e+06	155838	291404	123750	299412	524605	656442	818505	391394	98156.6	1.52284e+06	167453	277467	474775	456975	2.1683e+06	500567	354543	130092	908294	646084	307581	314780	700149	43640.4	165235	387007	214687	1.15686e+06	789748	168432	119219	123685	171663	52319.6	438475	118578	355815	323794	161341	645019	81709.2	94138.7	58893.3	176596
Com_34036_neg	FAHFA (7:0/18:0)	C25 H48 O4	412.356	230579	182172	2.26316e+06	3.39447e+06	100423	48950.4	89765.4	1.88501e+06	85316.4	47996	565948	106483	922886	74460.8	58399.6	143606	5.13553e+06	46078.2	90708.2	178828	3.98738e+06	64302.4	123501	212507	2.10772e+06	107134	167740	97041.1	35868.7	74649	89415.2	78879	117138	44188.8	117726	24842.4	1.25805e+06	43224.7	302875	67778.2	51250.3	137582	25768.4	23036.8	52365.9	110828
Com_24361_neg	PG (16:0/18:2)	C40 H75 O10 P	746.513	521466	5.08409e+06	502997	758214	1.36885e+06	224707	147739	137542	57224	258622	733599	81059.7	287512	198834	1.47068e+06	6.14629e+06	787099	287626	731983	289064	324083	336085	106348	1.52778e+06	90153	723411	617159	102115	61408.8	84328.2	441185	44551.2	6.2944e+06	334159	1.12421e+06	44822.9	801742	229246	432840	1.08966e+06	3.82617e+06	1.46124e+06	34514	37721.4	712178	243086
Com_61616_neg	2,3,4-Trihydroxybenzoic acid	C7 H6 O5	170.022	69107.3	99744.6	69886	69777.2	75457.6	76128.8	53294.2	64096.6	360610	96020	88956.4	78117.7	50962.5	75670.2	181304	224115	87192.1	123510	119131	56511	71911	64246.5	840223	96076	37877.3	91994	58010.2	34323.5	110319	184900	51151.2	50334.1	196415	49435.7	82017.6	53287.2	46732.7	54987.1	39129.3	116492	32448.4	56068	148167	51778.2	43495	101710
Com_14302_neg	(+/-)7(8)-DiHDPA	C22 H34 O4	362.246	4.58897e+06	1.19734e+07	4.03498e+06	4.2232e+06	4.96809e+06	7.84788e+06	2.25858e+06	6.24547e+06	5.40969e+06	8.96565e+06	9.15821e+06	2.47449e+06	2.98633e+06	3.97138e+06	5.29961e+06	8.40825e+06	1.88267e+06	3.95531e+06	5.09724e+06	4.47591e+06	4.39984e+06	6.70135e+06	4.45416e+06	4.41279e+06	2.81837e+06	1.16778e+07	9.50351e+06	3.49533e+06	7.58164e+06	2.77778e+06	3.37965e+06	6.22822e+06	3.21878e+06	8.05774e+06	4.09452e+06	1.18613e+07	2.96363e+06	7.44835e+06	2.45251e+06	8.43106e+06	5.88106e+06	2.50876e+06	5.61559e+06	4.30191e+06	3.68659e+06	2.24551e+06
Com_45718_neg	2-({[4-(6-methyl-1,3-benzothiazol-2-yl)phenyl]imino}methyl)phenol	C21 H16 N2 O S	344.094	38056.3	50031	39419.2	56952.5	65964.2	551668	46861.4	50573.5	111097	107914	166244	47441.4	81385.2	28737	33209.3	126777	156483	71904.2	94519	37738.5	81398.8	219783	35060.8	63395.7	43724.4	121143	53006.8	47979.1	75222.5	110297	31804.6	20303.9	136888	2.54628e+06	254969	176211	113661	1.09179e+06	112200	86060.8	705072	32602.6	16645.9	36266	46081	67296.8
Com_16155_neg	MGDG (2:0/16:0)	C27 H50 O10	580.347	2.52597e+06	1.79616e+06	1.55087e+06	2.88504e+06	2.06878e+06	974267	1.72057e+06	838649	961097	909404	1.18732e+06	1.57517e+06	1.37428e+06	1.07505e+06	958543	1.20412e+06	1.87832e+06	1.01263e+06	1.36409e+06	1.62842e+06	1.21246e+06	872355	943208	2.94197e+06	1.44434e+06	275692	1.71241e+06	1.13406e+06	753415	871386	691094	560029	8.68152e+06	1.10147e+06	1.18855e+06	1.19095e+06	1.1987e+06	1.44354e+06	869960	1.11286e+06	1.05497e+07	1.13398e+07	8.7583e+06	536515	1.43298e+06	1.36142e+06
Com_43676_neg	4-Methoxyglucobrassicin	C17 H22 N2 O10 S2	478.073	20139.2	37085.5	32486.4	37604.8	40979.7	31349.4	40106	45824.9	30780.1	45384	23501.8	92057.8	53510.2	19665.9	103348	31090.3	79398.9	24414	31837.4	32115.5	29549.8	28847.5	26675	29762.9	31237.3	15328.2	37445.5	17411.6	28750.7	49112.7	21927.9	11904.7	1.54806e+06	36899.5	59115.8	13936.1	25072.5	30513	73150	35401.5	16198	68673.3	13559.8	19336.9	29759.8	18796.5
Com_57286_neg	Adenylocuccinic Acid	C14 H18 N5 O11 P	463.074	38186.2	128821	161226	345198	124948	95292.4	111636	190226	270511	170987	95491	167180	270175	75273.2	71347.7	63405.3	345089	118996	1.2198e+06	117455	138047	164553	178342	116521	124185	101100	60993.3	56020.8	118199	285884	77161.5	221302	71401.2	179905	118366	74287.9	123569	130254	255399	136890	73541.2	384460	40333.2	307488	106790	53668.5
Com_16695_neg	Prostaglandin A1 ethyl ester	C22 H36 O4	346.252	2.72269e+06	3.74404e+06	3.11396e+06	3.80633e+06	3.7663e+06	8.32854e+06	5.362e+06	3.41845e+06	3.25452e+06	4.39531e+06	7.37121e+06	7.21307e+06	2.49984e+06	3.44762e+06	3.35105e+06	893916	5.07363e+06	8.43152e+06	3.52607e+06	3.81697e+06	2.68075e+06	2.66623e+06	5.72766e+06	2.17678e+06	2.53916e+06	1.2158e+06	3.64665e+06	7.68081e+06	1.01072e+07	4.32681e+06	4.08444e+06	2.16835e+06	1.45124e+06	4.78377e+06	3.01725e+06	5.6978e+06	5.18045e+06	1.68823e+07	2.73112e+06	1.49847e+07	4.66192e+06	3.50236e+06	4.8029e+06	910278	2.23738e+06	2.5614e+06
Com_6065_neg	L-Ascorbic acid 2-sulfate	C6 H8 O9 S	255.99	159403	561425	699745	1.78752e+07	500561	2.19564e+06	6.31313e+06	4.0358e+06	1.67334e+06	560660	3.72353e+06	1.43463e+06	1.68458e+06	190945	1.6252e+06	5.59497e+06	1.43677e+07	3.72621e+06	212809	2.73803e+06	4.7318e+06	450258	1.22203e+06	6.42389e+06	301960	3.72676e+06	2.33812e+06	771038	1.30553e+07	2.74057e+07	347651	216500	1.5442e+06	170594	4.67822e+06	144984	255570	7.94091e+06	1.71815e+06	2.21188e+07	1.15555e+07	242260	112605	127306	237701	1.02119e+06
Com_19079_neg	N-(4-methoxy-1-methyl-1H-indazol-3-yl)-2,5-dimethyl-3-furamide	C16 H17 N3 O3	299.128	32503.4	219913	45516.4	69452.4	975649	207447	61425.8	72918.6	1.33477e+06	103517	147427	2.38617e+06	132771	277808	546349	163767	288893	59631.6	1.60162e+06	161290	45610.7	93103.3	53005.4	375735	42103.5	36885.8	165338	39423.5	58251.3	76365.9	66573	26277	99094.9	136460	45175.9	130979	38488.7	54872.1	116933	690391	32362.6	8.80711e+06	28116	108453	308089	29582.1
Com_4691_neg	Corchorifatty acid F	C18 H32 O5	328.226	9.95866e+06	3.02076e+07	4.5506e+07	3.0505e+07	2.7808e+07	1.5907e+07	7.88613e+06	1.35879e+07	5.63527e+07	3.27233e+07	2.59627e+07	1.56424e+07	2.52099e+07	2.58499e+07	9.21695e+06	1.68126e+07	1.8187e+07	1.6987e+07	2.88984e+07	1.64317e+07	1.49436e+07	2.16939e+07	1.08931e+07	1.64421e+07	7.35335e+06	4.38689e+06	1.04757e+07	1.4168e+07	3.10229e+07	2.715e+07	4.89341e+06	5.53172e+06	5.09954e+06	1.90466e+07	1.82079e+07	2.07299e+07	2.80015e+07	9.5696e+06	9.16399e+06	2.28778e+07	2.70316e+06	7.74739e+06	1.32603e+07	1.41748e+07	6.8752e+07	2.15759e+07
Com_23954_neg	6β-Prostaglandin I1	C20 H34 O5	354.241	59361	656224	333085	442305	318873	305994	406822	463911	451119	578515	201697	428060	535093	178258	248445	135178	554087	288831	276597	170548	554885	396610	1.93299e+06	679622	223879	177148	5.77676e+06	255362	326914	924893	191848	96165.3	104526	383471	298197	294317	210700	310434	285122	460481	506671	311403	190652	196789	157707	260695
Com_22224_neg	MAM2201 N-pentanoic acid metabolite	C25 H23 N O3	385.165	112672	1.06227e+06	104972	1.135e+06	1.31935e+06	1.05912e+06	84792.4	8.40561e+06	465377	326502	535165	534903	715713	336942	2.26745e+06	437188	569619	122299	206468	193853	586726	1.85423e+06	271331	2.21832e+06	403662	202452	346762	861513	347976	750990	581843	55172.4	43983.9	445180	165133	411658	133980	816080	894555	75592	186357	2.83915e+06	49299.7	138921	483937	77159.6
Com_43429_neg	LPI 17:1	C26 H49 O12 P	584.298	60810.7	181895	338365	108122	113877	113258	132632	158971	91662.2	138763	2.81615e+06	127328	213582	74799.9	101443	132214	291467	104136	117771	183975	726238	835405	203028	97956.9	78429.7	203850	67131.1	90447.6	82918.2	184241	280559	156229	347721	101038	120356	199829	221356	168892	155477	195193	74256.1	205391	64812.2	62087.8	107857	131538
Com_18283_neg	FAHFA (18:2/16:0)	C34 H62 O4	534.466	105214	2.38413e+06	283968	323722	764140	82921.1	526268	721335	59034.9	79896.8	99758	97801.5	103829	131478	1.68684e+06	2.81824e+06	152511	704340	122661	875528	104267	110256	3.6274e+06	114481	919862	273695	889859	63569.4	79269.2	107733	142915	52269.3	89628.5	100364	192848	39604.9	71615.2	84141.2	131961	304928	9.11543e+06	2.4393e+06	37770.5	41965.4	81489.6	480788
Com_4858_neg	4-Hydroxybenzylalcohol	C7 H8 O2	124.053	692076	523350	483061	958982	972758	617694	477836	909002	599566	1.23794e+06	620037	530122	420939	328221	4.11348e+07	1.05717e+06	2.84487e+06	706752	909127	965002	1.72066e+06	597933	466584	1.05644e+06	414911	296490	1.75091e+06	401799	663548	681942	428796	267740	585861	555327	1.3175e+07	339907	3.29361e+06	676481	7.42525e+07	1.49542e+06	347253	410934	284592	401497	514712	432861
Com_40947_neg	2-benzoyl-3-(2-pyridylamino)acrylonitrile	C15 H11 N3 O	249.087	44583.8	89376.1	59992.9	99080.4	54347	94733.7	58975.4	81740.1	72096.9	118133	84305.5	447589	165204	102619	46642.2	48718.4	195764	156874	73963.8	72752.5	232655	186945	94102.8	84470.8	45366.1	27575.1	66044.1	76996.8	369288	423138	74339.4	38726.7	66307.9	3.26378e+06	45801.4	61963.5	124284	185437	1.5278e+06	626089	28298.3	61896.6	30382.3	35908.9	47490.2	193065
Com_2673_neg	3-Hydroxy-3-methylglutaric acid	C6 H10 O5	162.053	2.85751e+07	3.95115e+07	1.53746e+07	1.87407e+07	1.97101e+07	2.98661e+07	1.30798e+07	2.29714e+07	1.56212e+07	2.45689e+07	2.97539e+07	1.8507e+07	1.97955e+07	8.36484e+06	4.42936e+07	5.93313e+07	5.61939e+07	2.3992e+07	1.52993e+07	3.29049e+07	1.46584e+07	1.0402e+07	1.84897e+07	4.67872e+07	1.34665e+07	2.77037e+07	1.07477e+08	1.16624e+07	1.5985e+07	2.63662e+07	8.3623e+06	4.91647e+06	4.45344e+07	2.36063e+07	1.47661e+07	1.2488e+07	9.38011e+06	2.24087e+07	4.28872e+07	1.65445e+08	7.4073e+06	5.12919e+07	1.54076e+07	4.46674e+06	1.53942e+07	1.03378e+07
Com_27598_neg	Salvinorin A	C23 H28 O8	432.183	52381.4	298885	115768	1.14927e+06	1.12641e+06	248276	4.94838e+06	1.95788e+06	477981	6.34315e+06	259443	572130	119140	246471	197072	83638.1	6.09552e+06	408629	414490	169966	1.38343e+06	610824	1.43985e+06	121619	368657	57585.4	345909	764906	1.19405e+06	881474	334620	80218	79181	1.7246e+06	1.26966e+06	136322	595378	185082	329562	617428	69004.5	449449	126852	178179	62702.6	102222
Com_39964_neg	7-(4-methylpiperazino)pyrimido[4,5-d]pyrimidine-2,4(1H,3H)-dithione	C11 H14 N6 S2	294.075	53331.3	104608	64008.3	107391	1.02477e+06	108595	2.37063e+06	1.72432e+06	83213.5	638702	154849	115849	234203	44033.4	109204	52701.4	5.09809e+06	121529	72525.8	272572	120840	94895.2	544764	100186	153899	41798.8	198300	155174	337630	99304.2	91518.2	26141	66170.4	76047.8	228113	55995.7	166923	92502.9	139972	151646	55076.7	33611.3	33756.6	42927.2	81092.3	59856.9
Com_45256_neg	FAHFA (20:2/18:0)	C38 H70 O4	590.529	112373	246750	95227.6	186228	112091	98105.7	99704.4	94372.3	65103.6	101769	72429.9	87107.3	204211	60168.8	80804.2	69405.9	157394	81525.2	108833	80363.9	158945	84703.7	87235.5	591478	64451.5	271559	74518.6	63769.1	79950.8	124289	90958.9	60879	114929	102878	83742.1	45038.3	80651.8	84647.6	108772	130353	98360.3	1.79708e+06	46104.5	47714.8	64369.8	104294
Com_29207_neg	Chenodeoxycholic Acid	C24 H40 O4	438.299	149796	1.97972e+06	838187	1.244e+06	2.23086e+06	1.16018e+06	1.28649e+06	2.88856e+06	2.42024e+06	374125	522461	1.7763e+06	2.86393e+06	970341	874838	1.47113e+06	3.32451e+06	1.59089e+06	1.1789e+06	1.0066e+06	2.40375e+06	734697	1.34126e+06	489008	558873	492483	407795	3.83148e+06	2.69232e+06	1.72721e+06	963130	686804	588685	584789	828149	778179	1.14671e+06	991189	996165	1.03736e+06	232412	1.28194e+06	758686	1.03587e+06	1.62019e+06	1.0126e+06
Com_19422_neg	Nicotinamide adenine dinucleotide	C21 H27 N7 O14 P2	663.111	77305.6	303841	163748	172636	200036	248245	146050	265517	181028	253379	483466	221416	171929	114725	169905	126725	378236	151368	172142	156361	173465	160439	247522	471137	157526	8.63379e+06	208282	143541	240795	219721	127599	84529.5	486779	130321	134840	125001	135156	243878	183697	265268	138530	187855	105137	179275	152193	265637
Com_31874_neg	3-(2,4-dichloroanilino)-1-(4-methoxyphenyl)prop-2-en-1-one	C16 H13 Cl2 N O2	321.029	333339	878482	1.16598e+06	328430	426513	1.08121e+06	138620	202222	332515	330317	215846	266531	287603	252363	335894	3.85001e+06	279109	504614	823039	173275	280942	688586	243345	556349	181065	1.79971e+06	250572	290469	876677	1.27178e+06	285482	258669	3.76625e+06	298167	309090	846005	429458	552737	300498	376976	570592	569702	224844	336772	193880	480583
Com_56391_neg	Cer-NS (d18:2/12:0)	C30 H57 N O3	479.436	74482.6	77408.1	77719.9	82704.5	58273.7	55477.6	34866.2	45297.7	36926.3	46716.8	41375.9	38182.2	51317.1	31228.6	40295.2	36805.1	69836.7	177330	40628.5	43421.1	693841	54188.9	1.18913e+06	69186	32443.4	36102.2	42608.8	45202.9	46293.3	68356	50851	33722.6	58898.1	59353.5	45612.4	25737.9	418181	82394.7	46086.7	48439.2	31458.8	51009.1	25042.5	26583.6	35261.2	43911.5
Com_32137_neg	LPI 14:0	C23 H45 O12 P	544.266	2.50677e+06	703357	693995	258265	649198	644394	554816	451692	179438	169272	1.54236e+06	516161	367925	256992	348942	449365	929180	591218	307861	387912	529110	482009	434921	728928	614786	228242	158973	386357	242696	233126	212418	436985	193429	362578	285493	3.17678e+06	606530	1.73084e+06	127197	444056	487503	669547	217905	234481	1.37073e+06	647025
Com_24702_neg	O1-[4-(tert-butyl)benzoyl]-2-(tert-butylsulfonyl)ethanehydroximamide	C17 H26 N2 O4 S	390.137	46264.8	123575	95361.3	136020	141976	105716	78920	3.39436e+06	4.85806e+06	109686	64340.3	89990.7	204555	1.28034e+06	95797.4	132411	2.20483e+06	914578	97629.8	1.55265e+06	113093	3.49914e+06	81521.7	2.06936e+06	92184.8	1.60124e+06	72028.7	89627.3	109986	182140	786552	88058	135258	3.22153e+06	4.41596e+06	84659	2.49451e+06	114621	2.51731e+06	161493	166789	73044.6	58464.9	64973.2	2.54066e+06	89806.4
Com_5095_neg	FAHFA (18:1/18:2)	C36 H64 O4	560.482	546909	1.22551e+07	1.09159e+06	1.18679e+06	1.00624e+06	156396	1.51578e+07	4.49381e+06	155819	184686	527063	743369	1.86984e+06	685875	8.53299e+06	8.43044e+06	1.07043e+06	2.70365e+06	1.02594e+06	4.79528e+06	517067	685437	1.35782e+07	1.0053e+06	3.29773e+07	2.33718e+06	1.95275e+06	792443	77869.2	598150	816395	52348.5	866013	178963	657484	45227.1	320647	179432	993724	1.10289e+06	5.29692e+07	1.74196e+07	76373.9	110535	472220	1.99623e+06
Com_42981_neg	7-(1-pyrrolidinyl)pyrimido[4,5-d]pyrimidin-4-amine	C10 H12 N6	216.112	24751.9	39002	33427	53581	80989.2	38199.8	120558	49443.4	79164.1	131447	26645.8	59805.9	122917	26143.8	64316.8	28583.1	965493	46226.6	36170.4	42525	143869	79964.9	53360.7	47152.7	1.7622e+06	26408.7	40971.1	68141.6	121304	59258.2	55541.7	33844.8	38654.9	41289.6	25172.2	20647.8	27561.3	38131.9	40884.4	43065.4	19854.6	25410.1	23296.1	32780.8	42264.8	100898
Com_10517_neg	12-oxo Leukotriene B4	C20 H30 O4	334.215	1.4881e+06	2.22292e+06	2.86611e+06	1.60739e+06	3.29043e+06	3.27713e+06	2.05186e+06	3.59159e+06	4.26462e+06	3.58372e+06	2.17553e+06	2.29734e+06	1.9518e+06	3.12335e+06	3.66249e+06	2.4208e+06	4.595e+06	3.16098e+06	3.91799e+06	1.18301e+07	3.40407e+06	2.79239e+06	3.39391e+06	5.20634e+06	1.04013e+06	2.67758e+06	2.88767e+06	1.85583e+07	1.76582e+06	2.41955e+06	3.7611e+06	3.169e+06	306035	2.52151e+06	2.87641e+06	2.05152e+06	2.51418e+06	1.69733e+06	3.4384e+06	4.09321e+06	1.64694e+06	2.18562e+06	2.90397e+06	3.06166e+06	1.44964e+06	2.0742e+06
Com_40476_neg	LPC 19:1	C27 H54 N O7 P	595.387	112330	340102	125406	261287	216750	132710	124492	182931	54270.8	120975	3.27683e+06	164699	264419	80798.5	172240	352839	246013	117131	136635	354063	159354	371854	219831	1.84617e+06	112465	434019	323388	64332.8	67639.9	142528	170625	44755.2	1.10627e+06	103290	258364	48423.2	151580	183676	320741	211667	170432	242499	26180.9	64630.7	76078.3	191583
Com_24858_neg	P-Coumaroyl Agmatine	C14 H20 N4 O2	276.158	29620.4	2.60374e+06	199031	1.32195e+06	591055	239351	1.24425e+06	2.22134e+06	1.05712e+06	4.26202e+06	64197	555361	7.80951e+06	285837	1.40646e+06	479073	3.13147e+06	604939	474058	2.08657e+06	1.55538e+06	861205	1.59316e+06	272471	3.30237e+06	62988.1	312373	506166	237848	1.76564e+06	504546	856110	201538	258936	129543	76608.1	132354	227611	327801	202197	32490.2	992110	263588	65086.6	781641	516827
Com_37809_neg	Prostaglandin F1α	C20 H36 O5	356.257	173666	2.18298e+06	691042	910808	3.93392e+06	2.16091e+06	1.21576e+06	3.26134e+06	2.91294e+06	1.50195e+06	210690	1.20951e+06	755069	771947	1.84813e+06	497586	839353	971924	829967	677851	1.32172e+06	637193	680286	370833	920421	530041	926703	873094	1.07917e+06	2.06978e+06	941059	860671	102190	485883	742589	562585	519181	384134	598750	408332	154059	383385	731429	631660	489760	347372
Com_52034_neg	2'-Deoxyuridine-5-monophosphate	C9 H13 N2 O8 P	616.072	31525.8	138799	302942	105954	80651.6	68477.4	94685.4	92923.4	84428.9	213311	381544	262412	377909	35984.5	48456.8	124148	161926	82970.4	207180	54891.9	68189.6	58143.7	44556.2	567317	204789	326621	53834.6	57743.1	84203	335421	132386	44298.7	51316.6	495158	55567.5	55295.1	49270.8	68834.4	90608.3	94511.8	155489	45914.9	39531.3	38518.1	91678.5	95793
Com_29383_neg	FAHFA (18:2/17:2)	C35 H60 O4	544.448	1.90096e+06	1.35431e+06	790187	1.33111e+06	1.24454e+06	328549	2.65218e+06	456784	368420	725559	714432	2.43326e+06	1.6185e+06	1.71687e+06	504372	596498	1.30672e+06	778099	694741	2.46057e+06	2.56259e+06	153963	743686	2.05067e+06	1.24083e+06	159540	1.09751e+06	537065	161096	849319	3.66739e+06	1.00376e+06	903677	1.07673e+06	360991	753089	1.01347e+06	227518	1.01244e+06	438575	629320	3.6459e+06	76864	271063	1.17254e+06	2.25367e+06
Com_9133_neg	3,8,9-trihydroxy-10-propyl-3,4,5,8,9,10-hexahydro-2H-oxecin-2-one	C12 H20 O5	244.132	40078.5	3.68357e+07	1.64647e+07	1.98506e+06	451318	111798	2.10556e+07	1.43344e+06	1.76894e+07	4.25815e+06	40080.3	89875.8	3.51762e+07	126053	3.19908e+06	261752	104319	7.04696e+06	222650	716053	2.57333e+07	452674	3.54592e+06	136691	2.04284e+06	27949.3	121750	3.24225e+06	165056	275724	9.23886e+06	3.14015e+06	70287	357633	5.11052e+06	306668	691827	57243.8	6.23453e+06	271450	92391.7	5.44819e+06	40952.1	96407.9	330287	2.25345e+06
Com_52257_neg	FAHFA (4:0/26:2)	C30 H54 O4	478.404	63347	2.25502e+06	55586.8	2.20938e+06	53608.8	48974.7	42386	50844.2	39627	77408	38180.8	43002.2	53679.5	28775.5	42489.6	46597.8	90066.1	45141.1	48700.8	56744.1	148952	44512.5	57078.8	65750.9	42333.7	34763.6	42913.6	34403.9	42483.3	60040.9	53525.8	35688.2	61064.6	57608.4	44940.3	26662.3	487851	50579.4	103750	49662.5	43571.3	51420.1	23120.4	27178.7	35382.7	41857.2
Com_13426_neg	20-Hydroxy-(5Z,8Z,11Z,14Z)-eicosatetraenoic acid	C20 H32 O3	320.236	2.45131e+06	4.39357e+06	3.39271e+06	4.12584e+06	4.28145e+06	3.65987e+06	3.55684e+06	4.3742e+06	3.97699e+06	4.53105e+06	978190	2.53161e+06	3.08547e+06	4.3508e+06	4.2905e+06	1.65962e+06	2.57988e+07	5.28259e+06	4.30636e+06	4.31644e+06	1.0728e+07	3.02285e+06	5.20195e+06	4.78348e+06	2.19955e+06	1.03215e+06	3.83346e+06	5.1326e+06	4.59344e+06	3.75205e+06	5.2295e+06	4.79486e+06	647829	7.88168e+06	1.68263e+07	2.77261e+06	6.03152e+06	1.49274e+06	5.49561e+06	3.39499e+06	1.90231e+06	2.91066e+06	6.58514e+06	3.98087e+06	2.28811e+06	3.20797e+06
Com_141_neg	Glycodeoxycholic acid	C26 H43 N O5	449.315	9.63311e+07	1.92659e+07	2.98887e+07	2.05312e+07	8.15967e+07	2.04615e+07	1.10505e+07	8.34765e+08	1.57265e+08	3.17743e+07	3.42801e+08	5.7135e+06	9.01224e+07	4.00097e+08	6.46094e+08	2.92099e+07	5.41462e+07	2.81032e+07	2.23798e+07	3.91361e+06	4.25103e+07	2.24918e+09	5.70523e+07	2.26827e+06	2.78664e+08	4.62297e+07	3.67618e+08	4.339e+08	3.69309e+07	6.78134e+07	8.90605e+07	6.7243e+07	4.21166e+08	1.04847e+07	3.58369e+07	9.90013e+07	1.30147e+07	1.41219e+07	4.50812e+07	2.81781e+08	1.00707e+08	2.66288e+08	3.92658e+08	2.64405e+08	9.51765e+07	4.39273e+09
Com_36937_neg	2-Phenylethylamine	C8 H11 N	121.09	479513	763926	167938	6.52841e+06	231397	388788	380395	343368	463008	240078	177419	328259	674229	137984	207454	231841	1.03062e+06	248208	306684	221809	263173	340870	141634	330919	306185	188680	160448	244555	322070	2.18712e+06	127305	513476	93890.5	301075	302323	249795	279300	439853	457301	242811	113419	251567	200568	171039	546068	603574
Com_1750_neg	FAHFA (4:0/24:1)	C28 H52 O4	452.388	205176	3.62027e+08	890518	5.97194e+07	532194	248884	8.35008e+07	5.25255e+06	7.1148e+06	1.2336e+08	1.87074e+06	8.24613e+06	1.94463e+08	2.0333e+07	467775	2.62066e+06	3.0294e+07	4.35031e+07	4.28017e+06	2.0829e+07	5.90984e+07	589670	5.88312e+06	523576	3.12517e+07	549936	2.613e+06	1.1208e+07	191478	930414	1.86372e+07	472562	5.38453e+06	1.14988e+07	2.8556e+06	53641.1	1.19254e+07	290910	6.8954e+07	2.80999e+08	615099	1.37215e+06	69266.4	51951.9	380931	304096
Com_52681_neg	4-Allyl-2-(β-D-glucopyranosyloxy)phenyl β-D-glucopyranoside	C21 H30 O12	474.175	62966.7	113171	244398	77238.8	93864.2	62687	62615.1	270251	85171.4	91972.8	48738.4	103462	89828.2	42273.6	107692	39403.3	263027	129079	64681.3	101809	49496.5	52895.2	138461	1.32235e+06	41612	28057.7	91419.5	49852	73080.7	122900	57895.7	39712.1	85403.8	227534	63198.5	61957.4	47579.3	192244	84143.6	768216	67989.8	262675	23948.5	29693	63601.7	176071
Com_8156_neg	L-Hydroxylysine	C6 H14 N2 O3	162.101	1.73779e+06	597935	552412	932147	735124	1.51314e+06	575323	776813	831662	564634	2.49207e+07	420213	560744	2.52693e+06	628286	396016	849384	2.26249e+06	721217	690204	462290	1.10521e+06	3.73185e+06	5.61349e+07	199439	447560	1.90285e+06	1.44383e+06	439161	1.52333e+06	862639	302623	1.04332e+06	726053	1.25493e+06	670166	1.67299e+06	1.94079e+07	1.35928e+06	1.02006e+07	1.91423e+07	209049	296212	357872	635192	444947
Com_46659_neg	N-methyl-N'-{[4-(trifluoromethyl)pyridin-3-yl]carbonyl}urea	C9 H8 F3 N3 O2	247.052	26248.9	568140	42007.8	46043.9	60840.1	53271.3	30686.9	43046.2	1.78528e+06	73002.8	31077.6	43781.5	52351	31113.1	57687.9	162501	70936.6	83052.3	32900.3	25817.2	30087.9	55589.1	52206.5	66630.2	42238.7	21570.7	36886.5	61987.5	37307.5	46262.5	43905.6	17805.6	36240.3	43707.8	29925.5	617432	24420	86506.4	57052	111134	23404.2	1.66722e+06	20102.4	46434.9	54171.3	34764.9
Com_60129_neg	4-(2-pyrimidinyl)-N-(2-thienyl)tetrahydro-1(2H)-pyrazinecarboxamide	C13 H15 N5 O S	289.099	29742.3	130078	42282.7	98129	75535.8	49010.4	795547	95985.8	66996.5	90405	48050.3	52208	93736.5	33044.3	43763.3	77955.7	249373	44196.6	46325.1	51704.9	51252	52089.6	40730.5	48452.6	529192	25383.1	42088.3	46311.4	63499.3	90250.2	42503.1	30486.4	58031.3	105735	40442.6	31748.6	33130.8	55548.3	80915.8	76209.4	178654	37579	27535.3	37319.3	58802.6	29527.1
Com_6649_neg	LPC 20:4	C28 H50 N O7 P	603.355	3.76835e+06	2.12153e+06	1.16362e+06	1.17714e+06	1.91746e+06	891210	2.06857e+06	789015	981895	515729	1.99268e+06	1.05005e+06	1.04291e+06	1.33792e+06	585949	1.35115e+06	674310	2.25224e+06	1.28986e+06	1.952e+06	1.03128e+06	1.42263e+06	314382	4.0768e+06	2.21971e+06	3.921e+07	2.7572e+06	441628	384463	511547	417696	868070	2.33837e+06	3.05616e+06	1.09799e+06	1.97746e+06	1.32452e+06	295255	1.06821e+06	1.10886e+06	1.57067e+06	1.6032e+06	92989.3	1.21733e+06	2.94237e+06	287807
Com_31656_neg	LPS 17:0	C23 H46 N O9 P	511.292	2.38086e+06	1.07106e+06	598371	343676	6.59169e+06	574365	786524	237724	163272	838346	479683	1.08248e+06	778241	406180	213275	208723	423209	397020	645412	472445	409414	321088	926500	1.85513e+06	1.20557e+06	1.32237e+06	1.35618e+06	112509	1.02796e+06	1.63157e+06	802423	386975	1.046e+06	616003	354223	866194	310327	423358	2.11205e+06	1.99154e+06	2.58957e+06	1.27278e+06	87578.1	126497	861834	1.36527e+06
Com_47106_neg	MN-18 N-(5-hydroxypentyl) metabolite	C23 H23 N3 O2	746.356	45154.5	172492	102817	95585.6	172460	70976.4	255362	185396	197914	267520	317712	125694	259817	35925.5	110758	302722	192897	73679.5	70251.7	75439.7	98918.9	65503.3	60250.8	121221	175849	1.64156e+06	50556.9	67037.4	190300	242655	68432.1	270752	424625	927518	153993	90412.2	55140.4	692635	281340	75017	698883	44841.5	79024.2	35741.1	126952	46291.5
Com_34223_neg	3-(1-cyano-1,2-dihydroisoquinolin-2-yl)-3-oxopropyl propionate	C16 H16 N2 O3	284.117	45391.1	129267	237843	433829	168805	300727	71195.1	805611	717928	169604	715929	3.63179e+06	360269	441191	130288	266849	890020	455832	185408	415098	315871	437906	162478	185788	168880	950628	96070.2	115931	131702	187125	151985	85757.4	166788	832773	858293	341393	404006	283973	383358	540499	472770	118027	242395	116010	339243	136106
Com_97_neg	3-[2-(1,3,5-trimethyl-1H-pyrazol-4-yl)hydrazono]pentane-2,4-dione	C11 H16 N4 O2	236.125	3.8949e+07	1.84084e+07	9.42635e+08	2.17546e+06	4.29525e+08	1.14804e+09	951135	1.79729e+07	7.64324e+08	4.20462e+08	4.06798e+08	2.99862e+09	1.10806e+07	5.51447e+08	1.93651e+08	3.12782e+07	4.4197e+07	4.10163e+08	3.12024e+08	1.36242e+08	1.23959e+07	7.03313e+08	1.73868e+08	1.53105e+07	3.93456e+06	5.14988e+09	2.04341e+07	2.17996e+07	6.24033e+09	3.58325e+08	8.5106e+06	1.78344e+08	6.75953e+07	9.63906e+07	1.16955e+09	1.16545e+09	3.21746e+08	9.93018e+08	1.92056e+08	3.06143e+08	3.44225e+08	2.23679e+08	2.32431e+09	6.65669e+08	1.09929e+09	2.11837e+08
Com_19_neg	Glycochenodeoxycholic Acid (sodium salt)	C26 H43 N O5	449.314	2.95481e+08	1.91899e+07	1.51883e+06	1.65165e+07	9.46816e+07	242241	267583	6.01103e+08	6.84854e+07	294147	3.00319e+08	225152	5.99505e+07	2.6767e+08	4.75872e+08	6.32223e+06	322989	204950	226566	295656	685409	3.48621e+09	266454	7.2533e+06	2.98763e+08	3.67861e+08	7.82947e+08	3.79784e+08	3.8771e+07	611339	319500	215329	3.26866e+10	2.97043e+07	6.54498e+06	1.72069e+08	5.29378e+06	4.54039e+07	7.15967e+06	8.54504e+08	1.13064e+09	9.15859e+07	4.05535e+08	1.48488e+08	2.74051e+08	9.96665e+08
Com_4495_neg	FAHFA (2:0/16:0)	C18 H34 O4	332.257	419852	5.75228e+07	677951	7.3326e+06	444489	686739	1.67046e+07	2.48605e+07	1.10798e+07	1.63465e+07	349794	5.66333e+06	6.78602e+07	3.07586e+06	4.42355e+06	987759	1.40217e+07	5.52276e+06	1.51073e+07	7.31481e+06	1.88993e+07	5.13194e+06	1.16867e+07	348398	4.12559e+06	375437	1.84091e+06	6.20054e+06	282960	2.27331e+07	5.74244e+06	4.36023e+07	885243	3.45618e+06	2.44926e+06	512612	8.61805e+06	836633	1.73563e+07	1.46366e+07	342267	367003	179650	462852	2.46179e+06	2.88191e+06
Com_22532_neg	LPC 17:1	C25 H50 N O7 P	567.355	3.54621e+06	2.42231e+06	3.85623e+06	3.89078e+06	9.2833e+06	1.3139e+06	2.5607e+06	1.06133e+06	1.32144e+06	1.22643e+06	3.80821e+06	1.28492e+06	1.87503e+06	1.48765e+06	1.29269e+06	1.75597e+06	1.43828e+07	1.51083e+06	1.98543e+06	2.3215e+06	1.63512e+06	1.6135e+06	1.27201e+06	4.34305e+06	2.10842e+06	6.56249e+06	2.57847e+06	1.63251e+06	942798	1.24589e+06	1.03353e+06	857392	2.39521e+06	1.48544e+06	1.71622e+06	1.34719e+06	1.35362e+06	356949	1.29245e+06	1.62039e+06	1.3876e+06	1.96118e+06	180876	762281	2.07891e+06	1.99378e+06
Com_31085_neg	Pizotifen	C19 H21 N S	590.296	423917	2.04608e+06	644423	278360	824727	961339	497129	1.12668e+06	3.02697e+06	407062	702890	653717	267083	754615	3.18997e+06	1.09507e+06	470088	530930	1.67363e+06	1.16504e+06	430758	711230	947215	1.65965e+06	203608	654122	452201	466349	1.77219e+06	3.14859e+06	137947	875310	4.07099e+06	1.96986e+06	2.58571e+06	994233	572911	1.12266e+06	1.34655e+06	964743	3.75784e+06	1.46239e+06	414066	1.20652e+06	986926	1.25685e+06
Com_25053_neg	LysoPC 20:2	C28 H54 N O7 P	547.364	72078.9	220369	139946	165614	183586	333040	174235	218027	130942	181462	114392	173469	309227	98334.2	131097	113609	189576	1.02149e+06	328087	492238	432081	157593	6.84259e+06	176227	87071.7	56475.4	87314.9	76060.1	140107	301719	417721	205384	88950.7	132828	122037	235127	151520	114168	204395	169607	100123	276791	134125	84270.8	104988	210434
Com_27871_neg	N,N-dimethyl-N'-(4-methylphenyl)sulfamide	C9 H14 N2 O2 S	214.08	110298	187209	132708	153323	2.53854e+06	129127	293745	372596	5.99226e+06	259813	89476.5	155652	204404	988464	211668	89791.6	216785	275565	221620	116175	584125	3.39061e+06	216683	119453	158394	81738.3	131667	255730	187281	186279	202217	159363	1.18992e+06	113411	216739	171171	318954	140196	200966	210733	77901.3	135068	209750	519909	2.90118e+06	356073
Com_31706_neg	FAHFA (7:0/24:1)	C31 H58 O4	494.435	97890.8	1.96975e+06	86747.8	685794	78016.7	65489.5	149728	62811.8	50155.6	1.65679e+06	52066.8	73106.9	5.10262e+06	45127.1	58140.8	91478.7	793561	218854	81033.7	85039.9	481261	58754.6	324211	84433.8	159108	44132.2	56418.5	74894.6	56608.5	94196.6	171876	40231.1	72565.8	93864.2	67645.5	33095.7	193328	68475.7	492352	1.01809e+06	54236.9	136921	30781.3	34400.5	63164.8	106803
Com_28904_neg	Cymarin	C30 H44 O9	548.293	1.3795e+06	137181	823876	1.66266e+06	678950	4.81884e+06	86293.1	176749	240836	112223	6.26331e+06	326231	183500	120829	177326	1.96538e+06	921715	843706	669754	669510	662644	1.67941e+06	400536	1.31563e+06	82084.8	1.75895e+06	920481	731488	233383	318625	45503.8	103725	686189	5.41287e+06	2.82898e+06	2.50048e+06	911942	5.89005e+06	3.82557e+06	5.77852e+06	3.33027e+06	189701	517873	880864	194000	466502
Com_23959_neg	4-phenyl-2-[(3-pyridylamino)methylidene]cyclohexane-1,3-dione	C18 H16 N2 O2	292.117	26058.2	100320	222372	87943.4	764383	86285.5	197469	199262	108961	269987	55823.6	71298.9	496006	43366.2	446984	2.80795e+06	628180	142647	278427	80973.1	180092	210763	244908	366272	234608	1.8665e+06	117796	96311.3	1.43097e+06	213490	132523	259381	1.01646e+06	67794.3	92592.8	1.213e+06	84168.4	439073	212651	644114	484766	77951.8	148646	726970	127232	127903
Com_43160_neg	Resolvin E1	C20 H30 O5	350.21	374373	386809	207503	146868	98696.8	75893	179897	150623	94294.4	673911	2.85356e+06	1.92202e+06	399872	79084.3	123335	106314	223502	280416	1.53694e+06	72419	673610	245655	375296	202656	524884	83836.4	118507	173437	74999.8	920023	346438	77091.5	1.92749e+06	172537	66963.5	58954.6	166346	197261	203407	203838	469554	65008.5	102610	135477	75941.5	182211
Com_64313_neg	N1-phenyl-2-(2-phenylacetyl)hydrazine-1-carbothioamide	C15 H15 N3 O S	286.096	33616	75622	69817	93843.1	159203	107669	105119	195543	112496	256899	35301	160605	166400	65415.3	89079.1	58642.4	361242	110803	113696	690553	127446	109964	197282	39120.1	111075	20482	77342.5	92692.8	97922.2	209833	96528.1	82413.2	40432.9	64074.1	129865	40243.7	92812.4	70234.5	108286	726522	67088.7	48394.4	76830.1	33570.1	83851.5	46361.9
Com_62970_neg	PE (18:1e/16:0)	C39 H78 N O7 P	703.541	113646	1.11976e+06	571547	176938	419090	53886.5	84303.1	348522	36751	301977	95387.6	102500	142263	54715	181220	301645	166595	301529	301565	173077	107911	360143	328389	606792	76158.6	35556.9	161166	45187.1	45804.3	104816	115544	27799.9	390676	79183.3	388737	30200	271411	43821.2	180324	489337	472452	215188	17729.1	42512.6	672377	129736
Com_7717_neg	PG (4:0/18:1)	C28 H53 O10 P	580.339	4.5593e+07	4.0349e+06	1.27384e+07	1.37208e+07	3.0635e+07	1.84263e+07	1.78435e+06	819349	236315	553129	727272	2.51106e+06	760231	712372	7.70626e+06	2.34858e+06	2.24168e+06	5.85832e+06	9.72107e+06	1.56532e+07	1.3611e+06	1.41113e+07	6.14909e+06	1.14495e+07	2.22179e+06	225801	1.13547e+07	2.02019e+06	251200	1.44917e+06	279804	407665	1.12559e+06	7.16675e+06	2.86963e+06	1.73445e+06	1.02896e+07	99525.9	2.72748e+06	795722	948768	1.30043e+06	74269.6	449216	2.74033e+06	3.65264e+06
Com_31540_neg	3-(2-naphthyl)-5-(trifluoromethyl)-1H-pyrazole	C14 H9 F3 N2	524.139	52457.6	2.70978e+06	167465	104669	779281	1.57819e+06	320507	82077.6	257204	168031	1.26002e+06	314433	284507	94521.4	121284	331490	227245	1.36432e+06	604860	85366.3	92570	148430	65976.4	180493	112019	1.70317e+06	169813	75122.6	3.58399e+06	1.31986e+06	74935.2	425578	523024	1.01566e+06	4.2457e+06	566908	62074	1.23833e+06	161355	712983	438168	1.10605e+06	408753	1.71551e+06	139016	3.32958e+06
Com_22794_neg	LPA 18:1	C21 H41 O7 P	436.26	1.52266e+06	1.15014e+06	321386	4.0714e+06	924323	453734	581480	934119	238757	787435	3.71514e+06	2.3054e+06	845330	386138	3.44336e+06	6.84934e+06	1.37409e+07	1.62533e+06	4.86425e+06	1.63058e+06	662978	477076	2.60501e+06	1.28738e+06	841464	528732	1.22092e+06	266547	387349	1.53249e+06	2.52845e+06	440365	1.17629e+06	1.50299e+06	2.8284e+06	301324	677429	586160	405948	1.03426e+06	224357	1.26643e+06	118038	121302	339549	1.47679e+06
Com_11331_neg	FAHFA (15:0/17:0)	C32 H62 O4	510.466	104667	927458	1.71625e+06	578942	155388	88540.2	1.25234e+07	1.99585e+06	57789	750918	99915.1	458050	723549	2.3977e+06	1.99447e+06	1.21406e+06	984141	2.5813e+06	590207	898713	1.06662e+07	794627	1.23704e+07	174130	1.07989e+06	67221.9	614403	371765	63229.8	1.57286e+06	1.5225e+06	45194.7	130123	86530.8	309372	40548.4	545002	161616	2.90714e+06	802366	7.66692e+06	1.89486e+07	40286.4	41039.1	410160	1.35461e+06
Com_62549_neg	GlcADG (18:2-18:2)	C45 H76 O11	792.54	42924.7	85970.5	39718.7	62854.7	47970	47260.5	29787.9	37627.2	26342	35839	26855.4	32156.6	104200	36392.7	32709	667654	52235.8	29968.6	48571.1	30588.5	41371.7	33172.6	31034	45904.3	24822.2	28663	29534.3	24316.2	31621.4	61045.5	35816.8	22455.2	89198.8	39251.1	33267.9	17644.9	28251.3	35628.2	36936.9	51056.3	21218.2	39297.9	17011.1	17299.7	24746.8	52530.2
Com_24908_neg	N'5-[3-(trifluoromethyl)benzoyl]-2,1,3-benzoxadiazole-5-carbohydrazide	C15 H9 F3 N4 O3	350.064	96348.7	423643	247966	105718	138378	144375	70713.8	96206.9	76914.8	235215	58886.8	73846.4	139814	67558.6	82618.8	178277	183782	67252	99981.8	58196.7	71049.6	85912.1	493856	222556	66920.9	49545.5	58151.5	75864.5	100140	116831	51810.9	154366	65842.9	227661	58402.8	72610.1	56678.6	77896.3	93583.6	134284	61282.8	47655.8	4.4567e+06	50812.3	70359.1	84805.1
Com_10981_neg	benzyl 2-{[(4-methylphenyl)sulfonyl]amino}acetate	C16 H17 N O4 S	319.085	91461.9	253013	87251.8	205270	73030.1	263774	50099	68351.7	45274.3	106462	62986.5	71032.8	136985	71475.7	45645.4	6.41398e+06	121390	278038	248126	41817.4	133785	270620	66283.7	4.27837e+06	46646.7	7.10734e+06	39746.9	140759	71074.3	95042.4	69629.3	25790.3	100896	107036	59172.5	55501.6	43847.7	912620	67779.3	81803.7	359383	69498.6	55030.1	26270.6	40802.6	137514
Com_65176_neg	2,6-Dihydroxypurine	C5 H4 N4 O2	152.034	36905.9	68826.7	33689.7	75143.3	48089.7	60201	86445.1	40225	36454.9	78197.6	44329.5	97975.4	100010	37650.8	32973.5	45039	85673.4	48066.3	49558.3	30005.6	56610.9	57751.2	49890.5	49068.1	35272	35419.1	29217.9	40718.2	31198.9	59233.5	68413	22228.6	55131.2	49355	38847.1	17809.1	121662	60584.3	39256.4	39703.4	456596	359595	21588.5	22441	39170.2	34477.9
Com_30633_neg	3-Hydroxysebacic acid	C10 H18 O5	218.116	170149	1.29327e+06	887675	925319	248992	211303	2.92819e+06	899466	1.90204e+06	439569	140433	316883	1.09742e+06	2.19286e+06	234420	273716	1.25951e+06	1.13872e+06	240248	959969	805262	202678	1.43223e+06	317268	3.44778e+06	64733.5	200163	504750	3.07102e+06	1.29089e+06	474951	563746	289595	2.60146e+06	1.03512e+06	478624	1.04945e+06	255013	481866	357160	696126	1.8228e+06	269415	1.55951e+06	367291	654007
Com_40156_neg	FAHFA (22:6/18:0)	C40 H66 O4	610.498	79957.1	244275	66667.2	90834.4	59822.2	67246.8	60166.6	60217.2	43891.1	58860.7	48267.6	45354.3	61164.2	44176.2	71542.2	148207	91644	309194	59671.2	144311	53117.5	70756	892589	93350.9	40158.1	96514.8	61575.7	38839.8	55978	75523.1	58213.2	37631.9	65099.7	65966.7	55372.2	30796.8	44106.1	58017.3	52913.1	445184	2.28104e+06	816944	29790.3	34303.6	42983.1	50832.4
Com_44385_neg	N1-[5-(3,5-dimethylpiperidino)-4-fluoro-2-nitrophenyl]acetamide	C15 H20 F N3 O3	618.291	1.27197e+06	173750	346181	161598	230442	3.71946e+06	80575.6	236634	483385	2.21471e+06	118636	584632	226530	306761	717065	447080	376340	423502	187683	267335	136438	419729	258154	201378	340715	195552	100988	121576	528705	665087	74476.2	153704	106778	326280	490685	188987	243712	233492	535957	256160	97534.8	371326	99842.3	285630	322926	178691
Com_24059_neg	19(R)-Hydroxy-prostaglandin E2	C20 H32 O6	350.21	44901.8	184217	59693.2	5.20005e+06	103023	114936	150627	126876	463102	99649.5	100847	83367.3	1.39315e+06	70760	303480	145292	409584	124713	75447.2	138241	455124	63371.1	407611	131448	60185.7	50204.4	150075	53974.8	100052	104380	132289	51084.6	39130	139913	83349.5	61598.1	37195.5	80942.6	7.72989e+06	428614	66298.3	123866	47263.8	65688.6	133487	122356
Com_30953_neg	LPI 16:1	C25 H47 O12 P	570.282	1.10797e+06	1.96378e+06	1.4049e+06	2.01806e+06	1.77293e+06	1.27744e+06	1.55456e+06	1.81241e+06	1.7255e+06	1.87628e+06	1.98859e+06	1.12014e+06	1.27768e+06	1.80164e+06	1.77668e+06	323620	3.15305e+06	1.99072e+06	1.86947e+06	1.78941e+06	1.42129e+06	1.19855e+06	2.1541e+06	285288	3.38905e+06	135563	1.58742e+06	1.42515e+06	1.80404e+06	1.58359e+06	2.16551e+06	1.85588e+06	548207	1.019e+06	1.72443e+06	2.82142e+06	2.49762e+06	581962	2.27571e+06	4.49586e+06	486030	1.29945e+06	841480	1.64846e+06	1.04769e+06	1.35802e+06
Com_27523_neg	Dinoseb	C10 H12 N2 O5	480.15	64268.2	1.10713e+06	906012	382372	588937	1.22461e+06	336032	485335	1.30482e+06	1.79208e+06	322019	1.14774e+06	298287	827345	1.41136e+06	598773	221459	341095	646190	613250	97053.8	948856	599119	234498	117445	567707	2.48024e+06	77179.2	5.66984e+06	939160	78564.8	1.13552e+06	759965	3.62401e+06	710155	189514	616983	897070	471917	235670	459391	1.12502e+06	1.67453e+06	604000	949771	709405
Com_8187_neg	LPG 18:0	C24 H49 O9 P	512.313	8.21586e+06	1.37104e+07	6.82595e+06	1.12391e+07	3.62171e+07	1.46196e+07	738697	2.31082e+06	2.67253e+06	6.12421e+06	1.69245e+07	3.23108e+06	4.09845e+07	999753	5.24947e+06	3.20295e+06	7.93292e+06	3.32855e+06	4.36344e+06	5.37445e+06	5.29355e+06	1.65525e+07	2.24716e+06	8.21922e+06	4.04188e+06	3.01183e+06	6.651e+06	2.66898e+06	4.07519e+06	692184	1.99602e+06	264716	1.12864e+07	4.48489e+06	9.54629e+06	1.50423e+06	5.09624e+06	3.59757e+06	4.70854e+06	5.62059e+06	4.63695e+06	6.45949e+06	526197	363438	6.30342e+06	1.14148e+06
Com_62184_neg	3-(2-hydroxyethyl)-1,2,3,4-tetrahydrothieno[3,2-d]pyrimidine-2,4-dione	C8 H8 N2 O3 S	212.026	21977.5	706917	254336	88204.2	48633.2	39975.4	36359.8	44358.7	40155.4	66519.2	28150.3	177344	46765.2	16572.5	27225.1	31316.8	110259	30963.7	34252.9	27772.7	38481.6	33326.7	31218.2	38517.5	39663.9	21264.7	35550	21662	61661.6	46156	24589.3	16201.9	46921.1	40288.7	35445.9	576162	26066.9	51426.6	93649.6	60165.8	35250.8	83382.1	14056.2	25368.2	32331.5	24170.2
Com_40055_neg	L-Cysteine-glutathione gisulfide	C13 H22 N4 O8 S2	426.09	95724.1	2.33406e+06	250800	194184	200806	193196	113997	1.02701e+06	94404.3	118160	152791	103879	175180	84237.5	106817	128895	276457	124355	135324	109781	112953	151064	125881	170091	62807.1	102036	101179	87606.9	142938	116070	490271	33626.3	3.09127e+06	125943	113872	165976	107221	185414	170063	170229	91922.8	1.67893e+06	48640.6	60202.3	84941.7	93928.5
Com_33676_neg	ethyl 3-cyano-6-methyl-2-(phenylthio)isonicotinate	C16 H14 N2 O2 S	298.075	161404	814170	1.49765e+06	641139	443613	32430.5	28681.2	465525	238692	607616	164939	334944	517555	117131	1.59738e+06	1.80552e+06	1.64499e+06	2.47063e+06	546472	4.23681e+06	52057.5	1.136e+06	298206	747653	85346.7	169828	363995	285043	304723	633769	36782.6	66544.2	208048	1.23785e+06	376803	98404.8	4.14253e+06	530364	247377	270772	379300	34066.6	1.52047e+06	177445	967327	708402
Com_1850_neg	Glycine anhydride	C4 H6 N2 O2	114.043	1.94943e+06	2.71024e+06	3.0202e+06	1.64627e+06	2.34067e+06	1.56398e+07	695476	2.23559e+06	4.94935e+06	4.0079e+06	2.66704e+06	665057	1.00318e+06	1.53877e+06	1.16992e+06	7.44274e+06	2.91353e+06	4.06139e+06	2.62421e+06	960822	834991	2.37628e+06	2.79135e+06	6.70863e+06	1.01053e+06	1.59668e+07	1.45138e+07	1.09871e+06	1.25009e+06	3.96997e+06	550059	738613	2.15375e+06	2.67774e+06	2.92453e+06	2.12257e+06	1.32061e+06	7.54493e+06	1.17469e+06	3.10905e+06	1.00059e+06	549653	1.53191e+06	947853	1.55137e+06	574167
Com_8556_neg	Methyl-beta-galactopyranoside	C7 H14 O6	194.08	2.81741e+06	1.29624e+07	9.10278e+06	9.81541e+06	1.15462e+07	4.94172e+06	1.08595e+07	1.83341e+07	1.14586e+07	2.86505e+07	4.77176e+06	7.34953e+06	1.17097e+07	3.32907e+06	1.75886e+07	2.83499e+07	1.48111e+07	8.36171e+06	6.30909e+06	5.65065e+06	7.28371e+06	3.59436e+06	1.5491e+07	1.27684e+07	3.0792e+06	4.56837e+06	2.4689e+07	5.75462e+06	1.85836e+07	2.4424e+07	6.7918e+06	3.47075e+06	3.08124e+07	3.53422e+06	3.76513e+06	3.02428e+06	8.44596e+06	1.46821e+07	6.01287e+06	6.9435e+06	5.36899e+06	6.62723e+06	1.20425e+07	3.85841e+06	7.52948e+06	8.92165e+06
Com_28463_neg	PG (4:0/15:0)	C25 H49 O10 P	540.309	579157	3.17994e+06	2.40555e+06	1.92731e+06	5.13823e+06	1.48019e+06	1.58609e+06	653561	149781	208837	166434	840345	590561	168053	4.87561e+06	787798	749077	1.64184e+06	5.16943e+06	3.49872e+06	1.68187e+06	2.35069e+06	598705	4.68494e+06	1.79507e+06	370985	4.34996e+06	696330	130831	1.26129e+06	416198	319826	1.09928e+06	2.28059e+06	891289	1.07094e+06	955768	302035	450377	572072	585895	609132	90177.2	209878	1.17798e+06	1.18721e+06
Com_8534_neg	3,5-dimethyl-4H-pyrazol-4-one 4-(3,5-dichlorophenyl)hydrazone	C11 H10 Cl2 N4	268.026	467576	2.45002e+06	720764	7.41101e+06	955491	3.64286e+07	1.30409e+06	1.04348e+06	1.76656e+06	1.44897e+06	487984	8.43153e+06	1.20184e+07	3.29477e+06	2.90839e+06	565536	6.18365e+06	9.79547e+06	1.26395e+06	930168	3.22289e+06	535768	9.3864e+06	6.64595e+06	3.59545e+06	1.94405e+06	6.32019e+06	3.1671e+06	1.23585e+06	627524	2.4371e+06	859512	5.96425e+06	403590	3.29274e+06	382429	3.49303e+06	2.13511e+06	1.16984e+07	3.93468e+07	538755	505507	299638	660457	1.11126e+06	1.03551e+06
Com_5474_neg	Androsterone glucuronide	C25 H38 O8	466.258	59585.7	204014	169304	104962	115546	186413	113640	298581	411513	126243	290604	617111	3.8227e+06	109946	159163	222780	210211	115789	1.09535e+06	72823.5	174822	136951	123330	276087	110571	734738	100574	82134.3	121572	2.96572e+06	137720	52560.5	6.53175e+07	231260	158117	200237	65313.7	477122	139167	253243	167172	105253	217757	59000.3	130077	95278.1
Com_36432_neg	dCDP	C9 H15 N3 O10 P2	387.025	880114	4.07889e+06	496755	943583	732621	3.55065e+06	327976	131160	899513	3.5535e+06	423090	360942	1.54865e+06	542474	86330.5	813405	759697	1.87947e+06	1.1325e+06	751890	127069	698873	626291	1.02138e+06	83012.4	27921.6	524254	1.59081e+06	162483	3.11153e+06	402730	297834	1.36448e+06	739850	614398	1.2501e+06	1.46983e+06	441510	694071	1.45207e+06	237494	358830	679706	944173	1.27379e+06	1.54632e+06
Com_7056_neg	N-Acetylglucosamine 1-phosphate	C8 H16 N O9 P	301.057	557997	3.68097e+07	7.50191e+06	912678	4.21647e+06	3.35754e+06	8.59977e+06	6.42086e+06	199036	955627	1.98052e+06	7.44443e+06	1.48597e+06	121558	3.18469e+06	301519	1.03836e+06	294641	2.40645e+07	7.50993e+06	2.05322e+06	550341	213706	1.32963e+07	549096	142088	6.4358e+06	2.05116e+06	3.38904e+07	5.41708e+06	551203	4.62569e+06	476702	1.181e+06	180870	922112	497476	4.25738e+07	4.08698e+06	1.16204e+06	641188	371461	2.143e+06	3.23095e+07	4.15107e+07	1.80317e+06
Com_53090_neg	N1-[3-(acetylamino)-2-oxo-2H-chromen-6-yl]-4-nitrobenzamide	C18 H13 N3 O6	367.074	26686.7	36635.9	32375.4	40912	50053.3	35323.1	34122.3	44521.8	46190.5	53435.6	26677.3	95564.7	33821	18387.5	28710.5	38439.3	2.54758e+06	28210.1	35122.6	28546.9	29325.8	28853.3	45188.5	42881.1	31577.6	21494.6	33957	31682	42943.8	54822	22613.1	18725.8	50533.7	40651.6	36812.3	20380.5	27744	40856.6	88593.3	124950	17448.3	26419.9	13671.2	25118.7	30340.8	20152.2
Com_2062_neg	N1-(3-amino-4-chlorophenyl)-2-[2,4-di(tert-pentyl)phenoxy]acetamide	C24 H33 Cl N2 O2	416.224	2.43391e+06	2.10339e+07	1.49688e+07	4.84854e+06	3.04719e+07	5.15022e+07	1.54038e+06	2.49434e+07	3.42819e+07	7.04083e+07	4.38346e+07	7.2901e+07	1.79734e+06	1.35481e+07	5.39288e+07	1.9283e+07	6.52156e+06	1.881e+07	5.03283e+07	1.5926e+07	8.42999e+06	1.988e+07	3.92798e+07	4.05465e+07	2.95889e+06	1.06756e+07	2.91403e+07	4.35612e+06	6.12283e+07	1.1772e+07	1.63824e+06	4.27938e+07	5.87215e+06	1.70107e+07	4.96477e+07	4.91062e+07	4.33785e+07	4.65717e+07	6.70712e+07	6.02027e+07	1.25197e+07	3.95578e+07	1.30108e+08	1.05124e+07	8.27627e+07	3.58638e+07
Com_5748_neg	LPS 18:0	C24 H48 N O9 P	525.308	2.04685e+07	2.5165e+07	3.17838e+06	2.89599e+06	1.5632e+07	1.10647e+07	1.04925e+06	1.09295e+06	205594	6.79072e+06	1.78133e+07	1.89902e+06	2.48879e+07	771014	5.20498e+06	4.32648e+06	3.27129e+06	2.28636e+06	2.7311e+06	3.80127e+06	3.63865e+06	4.68569e+06	2.37135e+06	1.25379e+07	3.77776e+06	5.94467e+06	2.60954e+07	984532	1.91009e+06	1.93407e+06	2.58027e+06	348893	6.16027e+07	5.51966e+06	3.33767e+07	976809	2.21537e+06	3.38809e+06	1.38002e+06	2.84684e+06	1.30412e+07	8.45208e+06	1.79079e+06	226656	2.56587e+06	1.25239e+06
Com_851_neg	FAHFA (2:0/24:0)	C26 H50 O4	426.372	369379	6.57836e+08	2.10685e+06	1.66482e+08	782649	198429	2.19421e+08	6.96718e+07	5.61085e+06	5.4453e+07	901296	5.31534e+07	6.38443e+08	2.4259e+07	8.01159e+06	8.5839e+06	1.33209e+08	2.94533e+07	1.90277e+08	5.07201e+07	4.52515e+08	1.69266e+06	4.07632e+07	999285	2.55325e+07	303871	3.52264e+07	1.1367e+07	498094	759413	3.09197e+07	956374	8.28883e+06	1.71223e+07	1.15453e+07	200987	7.11509e+07	551181	2.01406e+08	1.77526e+08	1.98746e+06	794389	113360	199594	1.14028e+06	377230
Com_42631_neg	5-heptyl-4-hydroxy-6H-pyrido[3,2,1-jk]carbazol-6-one	C22 H23 N O2	333.173	130687	703200	1.04456e+06	966375	1.28126e+06	921221	112249	904536	1.03614e+06	772103	1.10149e+06	152201	730255	382467	835030	563563	1.22645e+06	258498	312226	465129	347266	352542	171018	150496	320139	367134	641041	321429	1.04451e+06	733420	183876	227138	35898.4	772886	508809	763804	580902	926126	740017	87738.6	653305	203785	237139	518651	1.06416e+06	269022
Com_55441_neg	4-(morpholinosulfonyl)aniline	C10 H14 N2 O3 S	242.073	28772.7	99413.7	250317	67196.1	86306.8	88511	1.07052e+06	74269.6	71943.4	213595	47404.8	50891.2	102902	30397.7	51703	170511	123021	44849.3	42822.3	45275.4	55441.2	49521.4	100274	50033.5	44938.9	39170.3	44105.9	36833	51840.8	71017.7	41697.9	54239.7	70751.3	177367	47775.8	42261.5	36063.7	74569.6	78246.4	101899	34956.5	32884.1	33867.2	42420.1	50829.3	33228.3
Com_26510_neg	2,3,4-trichloro-1-naphthol	C10 H5 Cl3 O	196.064	23684.4	114643	36045.6	57731.5	3.00117e+06	46854.9	5.2968e+06	55152.8	63660.7	7.34823e+06	402168	45503.2	81499	81134.2	39410.8	31362.1	6.78114e+06	269853	38897.6	1.33845e+06	47150.6	41723.6	2.03428e+06	43925.1	58747.4	20971.5	99925.5	32109.5	3.73777e+06	70627.5	49101.2	25455	36685.4	165162	32792.7	24512.2	788811	44198.6	76217.1	67422.2	50818.4	37196.4	20407.5	22193.8	41064.2	27496.2
Com_13452_neg	N-(4-chlorophenyl)-N'-(2-phenoxyphenyl)urea	C19 H15 Cl N2 O2	384.089	178953	117828	638788	122638	908187	516821	75001.4	168109	78989.6	617980	76915.1	120109	139414	632071	57326.9	102622	222249	1.63498e+06	524985	74375.5	73599.6	72591	145141	200510	37907	37672.6	529014	78791.5	214779	512604	47520.8	35432.6	404299	264684	133695	152161	361340	149357	292088	2.06046e+07	89093.3	54702.2	84034.2	77670.2	110360	536904
Com_3895_neg	3-(methylsulfanyl)-5H-[1,2,4]triazino[5,6-b]indole	C10 H8 N4 S	216.046	133834	218938	139222	611499	336074	427516	127792	152410	4.76739e+06	110794	54013.3	321283	475616	6.30085e+07	896843	201773	1.79011e+06	581765	739720	6.3523e+06	227474	42439.9	2.43214e+06	2.17654e+06	30308.7	18545	243927	1.39914e+06	54606.4	3.63519e+06	2.68128e+07	830768	67620.5	66142.2	80140.8	144503	357982	468680	115946	2.89198e+06	29060.1	37340.1	43864.6	27082.9	1.81208e+06	281976
Com_30253_neg	6-chloro-2-methyl-4-[(2,3,4,5,6-pentamethylbenzyl)oxy]quinoline	C22 H24 Cl N O	706.307	53283	118106	135881	236137	107394	98588.5	369034	102997	259557	137085	84230	218386	173003	57912	894874	54626.8	168033	175512	165316	72569.3	105245	126094	328084	108186	202938	53092.9	98896.7	63594	106444	350742	361513	48383.2	61128.8	95722.4	77002.7	69216.8	486990	137834	295303	198204	94446	71709.1	199059	72846.7	342267	164042
Com_59614_neg	Deoxyguanosine diphosphate (dGDP)	C10 H15 N5 O10 P2	427.028	30735.7	311980	206945	185418	228874	63734.5	233240	568617	308332	646955	87466.2	124994	564343	124658	705756	95348	624012	258137	420762	250866	430112	98661.9	814466	123523	212695	27201.2	73919.1	129943	192584	285284	498148	173996	59960.3	119568	127315	39195.4	187968	43759.9	648024	1.106e+06	67922.4	91015.4	85170	66716.9	229778	90274.1
Com_17871_neg	9-(3-O-Methylpentofuranosyl)-1,9-dihydro-6H-purin-6-one	C11 H14 N4 O5	282.097	194169	2.2277e+06	472321	1.13721e+06	365951	527719	460391	568733	229247	1.46408e+07	537921	594786	1.90502e+06	3.26104e+06	682791	212539	1.12167e+06	665118	356970	349754	706673	1.69957e+06	305034	291340	166999	61337.1	145222	705804	557492	707379	260824	29936.8	91502.3	215850	281659	384753	530651	252407	655566	414702	288126	191993	114604	345408	269296	791293
Com_47847_neg	AICA ribonucleotide	C9 H15 N4 O8 P	338.065	25252.9	54127.7	49317.1	43149.9	53652.3	57193.8	34080.2	59798.5	37568.5	41818.8	27734.7	71009.1	43761.1	22810.8	32644.4	203720	68710.5	51957.4	39543.1	30415.8	60328.3	40406.5	40029.1	2.92734e+06	18930.3	53700.6	45071.2	30747.5	100280	88901.8	22019.2	21004	526501	44937.1	29411.4	30901.9	42480.1	36916.2	35055	105891	29495.6	50965.9	14426.4	20231.9	26660.1	88464.1
Com_19066_neg	FAHFA (14:0/18:3)	C32 H56 O4	504.419	102750	254663	239324	171114	177711	152770	470640	181281	113774	182111	85861.3	174406	221255	102899	126959	192003	696162	263846	179499	96646.8	1.07894e+07	155383	497299	146204	551674	62657.6	124751	346082	121922	223783	290366	177177	284615	293513	159494	734289	496162	447091	118677	175482	118694	346753	53891	95921.3	198727	212220
Com_19823_neg	PA (2:0/2:0)	C7 H13 O8 P	256.036	259761	194286	217974	437112	290528	314047	112251	169430	96488.4	141066	197191	175693	186138	79689	117188	165219	313200	184374	196320	153216	188258	231374	164712	7.35013e+06	94111.1	183049	168317	122368	136758	151980	78275.7	67584.9	281019	232835	174420	106283	164663	274621	199464	200216	122783	74961.3	54401.7	794883	149543	172801
Com_26427_neg	Acetildenafil	C25 H34 N6 O3	484.283	3.89827e+06	386760	1.0161e+06	513057	815049	481625	2.63532e+06	417600	369414	282210	866386	775375	963680	1.1136e+06	283259	1.44274e+06	589492	1.80815e+06	563427	1.60985e+06	513013	523811	458662	4.18185e+06	3.47316e+06	5.18532e+06	2.83741e+06	596571	392683	279188	230330	637273	1.46276e+06	3.34054e+06	642148	2.71134e+06	486516	243200	446275	597336	1.35334e+06	1.6886e+06	116100	702226	4.23079e+06	486377
Com_20548_neg	3-(1-pyrrolidinyl)-5-(trifluoromethyl)pyridine-2-carbothioamide	C11 H12 F3 N3 S	278.101	30157.5	112276	41544.4	71980.7	86710.7	50737.3	123386	149077	55222.2	149203	69529.8	45867.1	136080	48794.3	104340	72187.3	366867	99259	60719.6	52686.6	141704	73286	119306	67051.2	89258.5	21081.6	300422	85696.3	159169	64129.6	71537.6	688206	46396.7	102472	90024.7	33414.6	46022.3	127834	104134	58256.8	26269	63905.9	79378.5	44575.7	117402	52653.5
Com_19362_neg	(+/-)11(12)-EET	C20 H32 O3	320.236	848508	2.02254e+06	1.19814e+06	4.81626e+06	1.09953e+06	843240	2.41755e+06	6.50217e+06	1.85678e+06	863651	1.77457e+06	501061	855419	925360	2.16842e+06	1.29062e+06	6.3399e+06	1.11851e+06	2.43783e+06	1.82548e+06	5.84402e+06	1.3712e+06	2.67153e+06	2.74768e+06	3.60309e+06	2.62784e+06	1.76124e+06	2.51599e+06	1.24497e+06	604769	2.3928e+06	1.00549e+06	253288	1.24947e+07	3.88516e+06	1.65466e+06	4.54279e+06	541878	1.44112e+06	1.8764e+06	344235	2.88249e+06	668168	952182	964877	928622
Com_39124_neg	Pyridoxal 5'-phosphate hydrate	C8 H10 N O6 P	247.025	24999.7	39054.4	36180.1	41913.3	60456.8	30168.2	216571	56845	82761.4	61748.2	591099	101865	65110	33092.1	309623	30776.3	85520.2	345421	99960.8	45772.3	423694	28776.4	358315	99718.3	224709	72553.2	93132.4	18906.9	32696.6	49701.1	81230.5	11988.8	44301.5	38044.3	91908.2	16079.3	22649.3	32973.2	195391	43009.1	22126.2	30727.5	1.94507e+06	21496.4	30707	19516
Com_13171_neg	LPS 16:1	C22 H42 N O9 P	495.261	835783	2.93366e+06	767577	1.98041e+06	3.32172e+06	3.33996e+06	180460	1.64925e+06	304838	633429	4.76226e+06	6.09396e+06	869702	1.35377e+06	1.89211e+06	1.60281e+07	1.43078e+06	4.14222e+06	4.55953e+06	2.041e+06	440254	967299	919561	1.13719e+06	140247	1.45413e+07	3.03363e+06	660560	565072	520477	2.03336e+06	2.26109e+06	246937	4.26769e+06	5.80465e+06	2.92282e+06	4.74239e+06	5.83823e+06	926021	8.6011e+06	401749	419366	422024	1.08488e+06	1.09247e+06	1.83069e+06
Com_8964_neg	FAHFA (2:0/24:2)	C26 H46 O4	422.341	286886	4.01612e+07	265156	3.50464e+06	171780	62374	1.22467e+07	1.14619e+07	1.22966e+06	3.55468e+06	160752	3.08423e+06	3.61127e+07	1.67634e+06	1.83813e+06	872871	1.61543e+07	4.0184e+06	1.03252e+07	6.15125e+06	2.09657e+07	117678	2.21719e+06	264401	1.63763e+06	76691	1.29677e+06	862760	45717.3	208355	5.43682e+06	798916	221005	1.96091e+06	1.52353e+06	30908.8	9.46996e+06	53780.1	1.77382e+07	2.57304e+07	63765.5	112370	32061	28662.3	76963.6	86123.4
Com_7536_neg	FAHFA (2:0/26:4)	C28 H46 O4	446.341	6.95995e+06	1.9628e+07	3.79479e+06	6.71979e+06	7.80113e+06	1.07795e+07	4.72829e+06	1.54037e+07	9.92531e+06	9.38411e+06	1.66606e+07	1.30481e+06	9.05834e+06	3.38429e+06	7.56797e+06	1.59202e+07	6.95136e+06	4.96813e+06	9.38511e+06	4.58919e+06	4.69498e+06	5.8885e+06	1.07664e+07	8.60876e+06	7.57632e+06	7.97282e+06	7.37912e+06	2.15867e+06	1.25047e+07	1.54235e+07	1.57878e+07	3.76686e+06	2.11844e+06	1.47851e+07	1.37448e+07	2.21535e+07	4.85534e+06	1.12235e+07	1.50793e+07	8.50062e+06	3.72517e+06	3.7342e+06	9.93506e+06	7.12599e+06	7.49674e+06	4.80874e+06
Com_66404_neg	11(E)-Eicosenoic Acid	C20 H38 O2	310.288	116140	58862.4	36027.1	83474	45170.8	29308.5	206912	40624.7	11761.3	22173.6	27686.1	68481.1	9067.24	24964.6	36705.5	38569.9	27679.4	14488.7	23770.4	61736.7	7869.43	19177.2	28159.5	33948.8	41138.6	13218.1	36980.4	20763.2	14399.2	20874.7	25065.6	14471.1	55945	15219.4	35171.6	12189.8	17048	19655.7	17077.6	11609.7	34146.2	31053.4	8872.9	6778.85	19468.6	39193.2
Com_34447_neg	PE (14:1e/2:0)	C21 H42 N O7 P	451.261	133599	682723	247042	920042	224981	139118	407050	264751	183345	206780	131438	123567	260579	140276	198827	198825	368539	160343	275386	142322	2.46295e+06	202493	3.8775e+06	179581	201724	76773.2	125003	509401	123851	928548	220322	224858	85226.9	137998	128479	2.05772e+06	222100	1.15476e+06	148257	177145	72312.1	108416	155747	256188	428212	402908
Com_13393_neg	4-Hydroxy-3- methoxyphenylglycol sulfate	C9 H12 O7 S	264.031	92170	57330	50149.4	68261.1	116659	65698.1	47422.5	45418.4	48113.4	379663	69255.9	346170	58128.1	54278.8	43883.3	37916	88139.3	47144.3	47250.9	48455.2	76527.8	2.35054e+07	55527.4	57199.1	25464	30429.8	42026.9	469996	393682	316117	27035.3	256139	42585.1	608740	404504	27247.2	217011	80314.2	80433.7	235049	27930.3	1.18872e+06	81438.7	27828.1	84999.8	284906
Com_3926_neg	2-(1H-benzimidazol-2-yl)-3-(1,3-benzodioxol-5-yl)acrylonitrile	C17 H11 N3 O2	289.085	2.12656e+06	9.37814e+06	6.81348e+06	2.26326e+06	2.77031e+06	2.57918e+07	2.76686e+06	4.13121e+06	6.64966e+06	2.05782e+07	2.42419e+06	2.43972e+06	6.75861e+06	3.02295e+06	3.28581e+06	2.13846e+06	889349	4.93073e+06	6.83951e+06	1.58131e+06	2.45154e+06	1.87772e+07	3.53113e+06	4.93048e+06	1.15372e+06	2.92751e+06	3.48034e+06	5.85207e+06	1.47282e+07	2.73897e+07	2.70326e+06	1.27889e+06	7.24959e+06	5.44811e+06	817556	4.22191e+06	4.11288e+06	1.30382e+07	1.3468e+07	5.3969e+06	5.11545e+06	2.36414e+06	3.75837e+06	3.70113e+06	2.46586e+06	1.96246e+06
Com_10144_neg	2-Ethylhexanoic acid	C8 H16 O2	204.137	314236	1.33914e+06	257435	3.3318e+06	520913	367418	1.45316e+06	1.02256e+06	1.28739e+06	811594	214806	634989	9.93064e+06	293725	1.75472e+06	583548	2.55776e+06	1.2123e+07	453014	2.84469e+07	1.82679e+07	2.18437e+06	1.00785e+06	399823	452817	65572.4	605226	771508	317924	1.93771e+06	397846	696069	70428.9	1.25016e+06	1.55257e+06	518603	445184	173938	6.41255e+06	2.81603e+06	88516.5	1.1452e+06	1.61856e+06	101401	559269	2.1394e+06
Com_28773_neg	cis-2-Decenoic acid	C10 H18 O2	170.131	214085	883299	489428	545556	274341	933787	475131	435948	368256	447994	553710	944089	1.06198e+06	215012	558785	710774	1.51891e+06	5.19104e+06	1.72548e+06	479624	3.17163e+06	622142	2.26955e+06	706776	385369	931110	638267	1.43368e+06	294266	2.30018e+06	288930	190455	2.31495e+06	440198	555007	468602	265857	1.12165e+06	5.72474e+06	372525	898370	348543	435136	553009	359808	434950
Com_35051_neg	17α-Hydroxyprogesterone	C21 H30 O3	330.216	369727	1.47473e+06	1.21477e+06	53014.1	1.36793e+06	2.74798e+06	53659.7	1.26197e+06	2.54126e+06	2.18372e+06	1.35308e+06	2.66824e+06	152422	1.48053e+06	1.96226e+06	1.16236e+06	584911	1.00718e+06	2.42714e+06	1.60976e+06	67264.7	3.09489e+06	1.74656e+06	884996	1.47314e+06	363928	954141	698968	1.84908e+06	2.02652e+06	35612.3	942580	650830	798037	879533	2.69402e+06	752247	2.83258e+06	477158	1.23302e+06	439626	1.03736e+06	1.15846e+06	351600	3.4705e+06	531936
Com_32271_neg	2,5-di[4-(trifluoromethyl)benzylidene]cyclopentan-1-one	C21 H14 F6 O	396.089	24698.4	52939.1	48234.1	40568.4	52474.1	55937.8	34737.5	86132.8	35672.9	50863.4	27125.7	69449.8	42800.1	22309.9	31927.5	199247	67201.7	520380	38674.8	25616.9	55342.8	40894	42249.7	58623.4	20777.6	52521.4	89257	27940.1	84062.5	86949.6	21535.7	20542.8	174621	43950.3	28765.6	30223.3	41547.2	36105.5	34285.2	5.00301e+06	28847.9	49846.7	15775.9	19017.7	26074.7	79888.9
Com_8920_neg	5-Dehydroquinic acid	C7 H10 O6	190.048	349967	2.13371e+06	1.26054e+06	4.8707e+06	4.23194e+06	565220	6.10791e+06	9.53003e+06	3.75988e+06	9.46324e+06	1.64013e+06	5.51396e+06	3.70195e+06	725582	6.75073e+06	531095	5.70495e+07	3.59067e+06	3.03289e+06	7.88679e+06	1.13159e+07	927539	8.02951e+06	2.87883e+06	8.60809e+06	376141	2.6314e+06	4.03773e+06	3.82788e+06	1.47518e+06	1.4179e+07	490287	540908	1.19578e+06	6.84759e+06	622145	2.16588e+06	1.55005e+06	2.04775e+06	8.22268e+06	405359	2.81928e+06	1.23582e+06	690302	5.93669e+06	3.69571e+06
Com_29227_neg	N-Glycolylneuraminic acid	C11 H19 N O10	325.099	53667.5	610686	289955	3.04466e+06	907878	326081	1.77125e+06	1.56564e+06	1.09739e+06	705325	2.00165e+06	711117	835808	735904	4.64718e+06	1.65658e+06	2.30177e+06	493479	711422	1.44406e+06	2.62959e+06	543705	770687	3.81454e+06	2.12588e+06	473236	509032	3.48781e+06	576835	605816	2.56194e+06	171818	213059	530716	351783	745363	462037	2.29603e+06	1.31628e+06	1.75563e+06	244014	352976	231270	189838	550877	170102
Com_1241_neg	17α-Hydroxypregnenolone	C21 H32 O3	332.236	779546	1.53581e+07	1.59556e+06	1.71991e+06	2.29428e+06	2.61974e+06	5.14077e+06	2.57626e+07	1.28487e+06	2.81863e+06	687274	1.25587e+06	1.10373e+08	3.83699e+06	4.94501e+06	3.2067e+06	7.50602e+06	2.32677e+06	4.48285e+06	2.30184e+06	5.93608e+07	1.91336e+06	3.66644e+06	880968	4.09758e+06	540305	1.4898e+06	3.06854e+06	1.58326e+06	4.51609e+08	1.17251e+07	1.68404e+06	1.72628e+06	1.3501e+06	828697	7.68952e+06	6.18582e+06	2.10698e+07	1.19536e+06	1.18799e+06	1.43493e+06	2.46997e+06	417619	1.11473e+06	2.19362e+06	1.64513e+06
Com_13807_neg	Benzyl 6-O-beta-D-glucopyranosyl-beta-D-glucopyranoside	C19 H28 O11	432.164	48967.5	101883	74683.8	164670	356513	93325.3	312728	434022	205167	359253	84444.9	107744	215921	44128.1	77822.5	67368.5	530339	63516.6	64656.2	83234.8	201949	86069.2	98874.1	218581	62036.9	44810.3	84258.2	73420.7	87773.2	128936	231746	36555.4	1.8741e+07	127446	74583.3	47638.3	52644.9	120117	360370	164938	123449	99217	49851	379093	145336	87138.6
Com_453_neg	L-Threonic acid	C4 H8 O5	136.038	4.51799e+07	5.45035e+07	4.38615e+07	4.35499e+07	3.02503e+07	2.77494e+07	2.2835e+07	2.12361e+07	9.1081e+06	1.49189e+07	3.36626e+08	2.11146e+07	9.75735e+07	2.36812e+07	2.35918e+07	3.40622e+07	2.83261e+06	3.14229e+07	5.88069e+07	2.70707e+07	3.27999e+07	5.9201e+07	4.22152e+07	2.72177e+07	1.00012e+07	3.0107e+08	2.22842e+07	3.18839e+07	7.43462e+07	2.42133e+07	2.4254e+07	1.63931e+07	1.18872e+08	3.69719e+07	4.05583e+07	1.65291e+07	2.2684e+07	1.77194e+07	2.91779e+07	4.53683e+07	9.21957e+08	5.68085e+07	1.28001e+07	2.1955e+06	1.67447e+07	3.35106e+07
Com_58_neg	Cyclamic acid	C6 H13 N O3 S	179.062	1.87102e+07	560549	6.89704e+07	3.18495e+08	771446	226916	3.30057e+08	6.02214e+06	3.22378e+08	782416	309982	6.63832e+08	2.64191e+06	584241	7.75061e+08	630052	3.26649e+08	1.81099e+09	4.90198e+07	9.33346e+06	9.72573e+06	1.00501e+07	9.76191e+08	709079	320759	193243	1.21073e+07	3.369e+06	7.23384e+08	2.46958e+06	5.36636e+06	4.57327e+08	3.55935e+06	1.23451e+09	1.00215e+09	150254	858044	1.23071e+09	2.85261e+07	1.23475e+10	647432	6.49543e+06	129256	1.3654e+07	684431	3.46101e+09
Com_53864_neg	Geranylgeranyl pyrophosphate	C20 H36 O7 P2	450.193	35415.2	218258	69239.6	416526	86420.9	150358	76551.7	109754	306026	114129	102797	199100	119278	102699	127900	248604	336135	66562.8	108495	276288	435019	439905	77266.3	107374	136357	45462.2	62735.3	93247.9	93802.9	866080	121181	29536.6	52956.1	1.6464e+06	100196	154829	120989	63074.1	219973	250624	68527.7	51203.7	47520.1	63616.8	72022.9	68228.4
Com_13540_neg	FAHFA (6:0/24:1)	C30 H56 O4	480.419	83526.5	9.5598e+06	203115	7.22507e+06	99652.2	89596.2	1.87403e+06	56512.5	49123.4	4.33252e+06	44198.4	96405.9	2.0171e+07	256544	129245	206084	4.12455e+06	531260	76593.8	118165	3.20372e+06	52763.6	1.25038e+06	139901	545305	40496.2	66496.1	212984	54721.4	80874.6	365045	44879.4	158669	348041	95976.9	30708.5	1.39586e+06	277525	2.8848e+06	5.33744e+06	232020	428499	28669.8	28627	42051.9	62783.6
Com_5111_neg	FAHFA (5:0/24:0)	C29 H56 O4	468.419	99666.1	9.637e+07	373427	9.36167e+06	200417	70757.7	1.44879e+07	383094	4.99393e+06	3.09618e+07	441515	4.47269e+06	7.45238e+07	1.11872e+07	196167	887723	4.65605e+06	3.82656e+06	4.19059e+06	1.8001e+06	1.46998e+07	98017.5	1.23975e+06	91912	4.9918e+06	48040.9	1.12151e+06	2.2166e+06	74466.5	383622	6.41135e+06	42061	1.57468e+06	2.19095e+06	563024	47400.3	7.17889e+06	100054	2.94527e+07	1.63909e+07	515535	1.12022e+06	33507.5	43462.3	88056.3	163063
Com_25619_neg	3-(4,5-diphenyl-1,3-oxazol-2-yl)propanoic acid	C18 H15 N O3	293.106	48219.1	218197	65796.4	142368	92591.6	88316.2	129856	259219	299685	110129	49221.3	94281.6	256374	81835.6	57444.4	68516.9	515219	110988	54869.5	130384	171911	221881	63688.3	165195	125304	79094.3	59403.5	81573.9	89602.9	766129	86399.6	68879.7	129851	7.85604e+06	201618	60475.5	123818	87777.2	209211	137367	4.46025e+06	59951.8	38147.3	77182.9	224839	58532.5
Com_32439_neg	2-Phosphoglyceric acid	C3 H7 O7 P	185.993	162757	235431	163904	1.11855e+06	388764	270721	324974	265015	194593	251731	4.84266e+06	224068	268189	110300	165408	287021	7.69504e+06	219858	224119	979709	222327	249536	237595	356832	239891	1.24866e+06	404100	158665	177009	175483	149274	62715.4	432139	171731	168785	97295.5	179767	384951	264773	472441	215814	121752	80186.8	94084.6	160330	146718
Com_25040_neg	17-AAG	C31 H43 N3 O8	567.288	97161.9	254620	557860	293552	333056	804398	181124	1.45637e+06	1.21068e+06	257075	1.73844e+06	356233	385447	748501	284230	840101	1.21598e+06	648885	466432	609416	202097	754092	356305	324644	136331	5.67474e+06	189761	193630	289027	668774	101383	198776	1.528e+06	1.48752e+06	1.5009e+06	1.10781e+06	663856	705176	390054	1.34726e+06	1.37193e+06	219555	637934	3.44964e+06	612256	308495
Com_29863_neg	N3-(2-morpholinophenyl)-2-oxo-2H-chromene-3-carboxamide	C20 H18 N2 O4	350.127	26891.4	86746.7	102859	99181.1	95364.7	90503.7	53337.7	64933.7	57654.5	266383	58876.8	93195.4	112739	30974	39749.3	77584.5	876487	46603.9	68998.8	45828.2	52404.7	48582.4	49735.1	94554.7	85880.9	430235	43369.1	40461.6	4.90325e+06	215653	45675.4	138244	188900	4.02755e+06	44721.7	53594.4	42989.5	64778.8	61794.2	294515	2.76989e+06	39174.8	36956	34145	67195.3	35586
Com_232_neg	11(Z),14(Z)-Eicosadienoic Acid	C20 H36 O2	308.272	1.01017e+08	3.5464e+08	8.57399e+08	2.02011e+08	3.54823e+08	5.07736e+08	3.33462e+08	1.97574e+08	4.01244e+07	4.22467e+08	1.04094e+08	2.82119e+08	1.0807e+08	4.62128e+08	1.22848e+08	9.31737e+08	1.05882e+08	5.43792e+08	2.03702e+08	1.0122e+09	5.90273e+07	5.55204e+08	2.02879e+09	1.2022e+08	2.69393e+08	4.18679e+07	5.26438e+08	1.54878e+08	6.7155e+08	1.4932e+08	8.68877e+07	2.19462e+08	7.68763e+08	4.42514e+07	4.20498e+08	9.21679e+07	7.6887e+07	1.12485e+07	1.86e+08	1.93071e+08	8.34487e+08	6.24604e+08	4.13826e+07	2.21291e+07	1.36614e+08	1.92076e+09
Com_13624_neg	MGDG (9:0/15:1)	C33 H60 O10	676.436	86035.4	255002	3.86137e+06	4.6142e+06	1.39652e+06	1.2781e+07	426807	3.20148e+06	1.85849e+07	322449	78964.2	307949	1.88435e+07	349312	1.15127e+06	2.76753e+06	282768	1.18404e+06	2.48812e+06	674968	1.45656e+06	2.4575e+06	615047	258160	373233	49710.4	90128.5	3.06625e+06	107263	327685	1.50635e+06	151825	178552	477795	1.53647e+06	798550	1.76647e+07	367936	171243	1.68681e+06	106221	1.95086e+06	56464.4	83661.5	3.64773e+06	2.9086e+06
Com_52557_neg	N1-(4-chlorophenyl)-5-methoxy-2-(2,2,2-trifluoroethoxy)benzamide	C16 H13 Cl F3 N O3	359.052	91070.8	239082	236351	156913	120282	226932	311155	124402	133014	169485	107933	90120.2	192818	66493.9	210686	167469	163096	114286	117997	83949.9	297156	171519	320033	232329	94360.5	99514	105797	75903.9	252908	225800	141458	47753.1	440733	189114	82078.5	138139	86230	158434	115719	144412	330687	85662	61936.6	59074.2	79920.8	1.57054e+06
Com_13455_neg	4,6-dimethyl-2-(methylamino)-5-nitronicotinonitrile	C9 H10 N4 O2	206.08	399084	1.0782e+06	684039	1.02884e+06	940259	459763	2.55595e+06	2.36599e+06	1.18467e+06	1.61349e+06	990864	3.61661e+06	2.67924e+06	1.33249e+06	1.88277e+06	1.09099e+06	1.2331e+07	1.34034e+06	763711	752629	1.98929e+06	847987	1.85252e+06	995225	2.18973e+06	357217	8.72186e+06	1.02598e+06	2.07677e+06	1.09312e+06	908236	1.03082e+07	955241	1.00346e+06	998292	435498	1.76251e+06	916100	2.31548e+06	2.99759e+06	455259	1.33208e+06	1.1477e+06	929136	1.00784e+06	1.52996e+06
Com_24685_neg	3-Hydroxydecanoic acid	C10 H20 O3	188.142	1.56741e+06	1.42626e+06	1.53191e+06	2.3144e+06	1.45327e+06	2.27646e+06	714058	841890	1.06243e+06	1.74734e+06	8.18389e+06	1.24006e+06	1.08218e+06	1.85354e+06	647522	1.99594e+06	1.47959e+06	1.02257e+06	1.43984e+06	1.04412e+06	1.01373e+06	1.55801e+06	974472	1.2833e+06	1.37874e+06	4.66468e+06	1.31492e+06	1.08317e+06	1.09983e+06	1.21433e+06	622699	567354	1.1726e+06	1.10499e+06	1.0121e+06	1.0433e+06	1.27165e+06	2.94706e+06	1.30164e+06	1.17004e+06	711711	906773	754592	4.07164e+06	950603	1.52522e+06
Com_61532_neg	S-Lactoylglutathione	C13 H21 N3 O8 S	379.106	27086.6	38432	37977.7	48497.8	42088	51207.8	65609.1	38285.9	58610.7	43967.3	33207.3	50381.4	75596.7	20430.5	51327.5	21947.6	90151.1	49105.6	28782.5	29041.4	36082.5	37402.9	52249.3	43620.7	25141.6	26904	27791.4	24367.3	40685.5	112351	27067	20428.1	91642.2	96034.2	30231.5	21371	38692.5	113028	44150.3	190556	26499.9	27996.1	546098	40678.6	49923.2	44397.4
Com_6599_neg	13,14-Dihydro-15-keto-tetranor prostaglandin F1α	C16 H28 O5	300.194	1.26742e+06	3.37569e+07	8.19834e+06	1.00911e+07	6.18045e+06	3.84072e+06	5.20925e+06	1.44339e+07	8.24058e+06	6.35967e+06	1.09456e+06	9.39907e+06	1.37949e+07	2.58576e+06	5.34309e+06	2.37377e+06	4.15623e+07	5.7397e+06	2.20307e+06	1.71129e+07	1.70027e+07	4.65253e+06	3.24868e+06	8.42523e+06	2.94948e+06	533810	1.6724e+06	7.25791e+06	9.60748e+06	5.70592e+07	2.35323e+06	1.79959e+06	723805	5.25499e+06	2.82656e+06	3.17218e+06	2.5992e+06	4.33485e+06	4.31499e+06	6.25935e+06	376105	2.97507e+06	1.37996e+06	1.28977e+06	8.17081e+06	3.76585e+06
Com_28785_neg	Eriocitrin	C27 H32 O15	596.178	146718	1.1859e+06	333021	381326	347160	408403	4.45582e+06	222682	231354	772502	135679	631722	729699	374236	652255	273832	381414	478592	409895	358848	515016	269330	647587	8.26984e+06	268268	96232.3	195616	109744	345193	1.26225e+06	810811	394721	170739	277078	291215	205110	401213	139850	468089	505422	325749	1.06374e+06	121155	197289	142037	1.21637e+06
Com_24536_neg	Laricitrin	C16 H12 O8	332.054	126015	45745.7	111083	107174	67104.2	72172.9	44884.6	260520	60045.3	67393	35986.2	119711	48974.1	31599.7	38729	1.79937e+06	122351	51172.3	47378.5	1.33919e+06	52914.9	47478.4	66046	90217.6	34689.8	43934.9	69808	36527	56370.8	670227	26522.6	19816.1	2.77007e+06	85509.1	56844.2	30108.4	38413.3	1.06952e+07	91736.3	154041	52173.6	45076.5	17155.7	27107.7	38956.3	48748.5
Com_21315_neg	1-methyl-N-(4-piperidinophenyl)-1H-imidazole-4-sulfonamide	C15 H20 N4 O2 S	320.13	146458	3.45733e+06	2.47555e+06	1.24259e+06	1.56089e+06	1.01139e+06	437494	1.91714e+06	3.53436e+06	1.12831e+06	304861	1.26529e+06	3.6876e+06	719119	7.90535e+06	137143	1.81467e+06	1.11761e+06	2.0468e+06	872243	1.005e+06	3.62477e+06	3.14829e+06	463272	1.83152e+06	735890	275144	2.71834e+06	2.36125e+06	835456	304311	696323	264032	1.03834e+06	1.83225e+06	592640	488633	497106	2.86458e+06	152471	200698	549239	1.24462e+06	273161	1.88168e+06	328425
Com_60889_neg	1-(4-methylphenyl)-3-(2-pyridylthio)pyrrolidine-2,5-dione	C16 H14 N2 O2 S	299.08	56119	63047.6	881425	55537.2	64676.7	41209.1	45946.8	49975.6	46403.9	105808	42952.8	46515.5	85848.8	29431.1	32957.6	32502.9	153429	40617.6	519476	38924.9	85415.4	57954.9	34376.5	52146.6	42871	18899.6	34585.2	73038.5	49168.7	108145	31183.8	19627.9	40518.1	57123.4	40595.6	60830.5	38118.9	43726.5	60636.3	74328.2	711049	99784.5	15298.1	22559.9	45181.6	24867.7
Com_31799_neg	α-D-Glucopyranosyl 3-O-(2-methylbutanoyl)-α-D-glucopyranoside	C17 H30 O12	426.176	135875	249320	189575	852575	210381	4.01201e+06	332457	366313	3.52304e+06	969260	117181	492118	720088	2.995e+06	197089	180016	557808	1.09787e+06	642960	508285	371068	508422	1.86002e+06	179896	595883	1.04904e+06	85026	563535	316184	595181	191464	169698	2.61289e+06	453682	439010	147024	369915	217928	703412	5.13166e+06	114658	168991	64655.5	306905	501037	983896
Com_11359_neg	N1-(2-chloro-6-fluorobenzyl)-3,4-dimethoxybenzene-1-sulfonamide	C15 H15 Cl F N O4 S	359.035	50301.7	357465	662849	406582	462228	713873	219196	455788	263801	532345	206582	330476	387763	86888.1	197001	421686	165882	446091	402142	254335	327701	547560	257451	672596	126209	169392	297397	297373	509245	661931	158277	80765.1	2.47649e+07	405499	187773	665710	188098	865591	1.05972e+06	431404	108860	67713.1	322484	323087	261322	90917
Com_20605_neg	9-Aminoacridine	C13 H10 N2	194.085	132555	284566	387944	199333	259052	387456	143937	279681	538652	320833	754412	8.76265e+06	930145	417580	210401	398817	312661	234539	260081	240421	662823	332831	187287	823861	146206	1.63451e+06	223739	165563	253496	305920	129171	172242	143434	514463	351748	325773	190688	1.07415e+06	220287	653945	431752	612179	467675	199010	177454	434780
Com_20856_neg	S-Sulfo-L-cysteine	C3 H7 N O5 S2	200.977	87257.6	181797	322898	204985	187581	613950	89719.1	145202	91345.2	107019	133400	97037.1	129982	69266.3	90867.1	120406	258249	116165	160523	102550	149822	142889	117590	157304	71896.8	95315.9	94515.3	149729	190255	401331	135353	56483.7	9.98925e+06	170854	106372	364893	100159	247304	154323	159017	85868.5	79423	95337.2	146046	79347.2	181214
Com_13201_neg	N'1-quinoxalin-2-yl-2-(trifluoromethyl)benzene-1-sulfonohydrazide	C15 H11 F3 N4 O2 S	368.057	32019.1	79421.1	50270.8	81289.4	72044.8	74556.3	57050.4	94325.9	152178	128336	51304.2	60597.6	94711.8	42964.7	59184.9	54574.6	181720	66613.7	58927.7	70525.7	58332	75517.7	93215.7	88813.4	55465.1	2.47106e+06	49249.1	50444	79368.9	230771	43655.6	185160	43775.2	146115	110127	49343.7	65983.9	103215	89740.5	92397.8	1.4857e+07	46891	25512.8	35925.6	92432.1	42827.5
Com_6557_neg	N-Acetylaspartylglutamic acid	C11 H16 N2 O8	304.092	855491	762401	576045	1.28523e+06	1.59113e+06	1.52333e+06	1.51664e+06	747948	1.10542e+06	2.2863e+06	313664	560154	4.17628e+06	398857	486437	1.77018e+06	2.52785e+06	917000	1.05708e+06	558831	1.36362e+06	3.21014e+06	929612	3.41339e+06	752407	4.85859e+06	810502	667455	2.2925e+06	953821	1.01053e+06	436024	1.97597e+07	1.19752e+06	1.02749e+06	389167	1.24281e+06	6.58045e+07	1.15126e+06	922498	3.85419e+07	2.09275e+06	270353	213254	810340	457157
Com_40152_neg	SM (d15:3/16:2)	C36 H65 N2 O6 P	698.463	74991.2	149323	585934	149847	151732	244740	129353	307560	308854	231076	690639	101123	188704	214724	260658	777518	168716	174701	220399	1.8307e+06	198655	198935	280511	137232	118914	1.29318e+06	211487	212641	187878	108815	226919	193054	2.53466e+06	461169	463184	349896	113780	851833	364597	968030	648686	97625.1	398649	2.10632e+06	147089	240252
Com_30500_neg	Flavin adenine dinucleotide	C27 H33 N9 O15 P2	785.16	1.10625e+06	146639	616284	5.32124e+06	292449	1.48838e+06	62151.4	4.12318e+06	1.57557e+06	578414	1.71778e+06	1.89447e+06	282721	1.40739e+06	4.29635e+06	720001	3.87359e+06	704960	977702	2.66009e+06	1.61855e+06	1.40943e+06	1.00302e+06	1.53412e+06	2.19051e+06	2.76588e+06	1.77481e+06	1.61349e+06	608278	2.04318e+06	1.60463e+06	437190	156279	1.29217e+06	1.48864e+06	1.0322e+06	2.16603e+06	2.09992e+06	3.66019e+06	2.04973e+06	248902	1.40366e+06	904861	1.14173e+06	3.72546e+06	2.77589e+06
Com_34910_neg	4-chloro-N-[4-(morpholinosulfonyl)phenyl]benzamide	C17 H17 Cl N2 O4 S	380.057	44068.7	103236	166509	76832.2	153516	6.13933e+06	52966.2	91747.9	183071	128925	104641	242878	115031	136315	84262.8	160777	140836	76339.7	93595.2	80997.1	71595.3	120743	73589.9	111026	53652.5	76705.6	53017.8	56983.8	230428	230128	39351.2	69322.6	124066	137516	141311	116055	97129	222807	99675.9	103632	55040.6	144510	58330.8	141741	136765	90590.9
Com_164_neg	trans-10-Heptadecenoic acid	C17 H32 O2	268.241	1.67545e+08	8.68201e+08	6.78443e+08	1.97329e+08	3.65853e+08	2.34698e+08	1.94392e+08	2.21331e+08	8.98651e+07	7.06228e+08	1.20393e+08	7.16344e+08	6.9562e+08	2.65534e+08	8.06564e+08	9.975e+08	7.85429e+08	6.47585e+08	2.14995e+09	2.75641e+08	1.92119e+08	1.5043e+09	4.33832e+08	1.92498e+08	1.31763e+08	2.50643e+08	3.18002e+08	1.97368e+08	4.76805e+08	1.31529e+09	5.36887e+08	1.12328e+09	4.21173e+08	2.71092e+08	1.71474e+09	8.69534e+08	6.01896e+08	5.50699e+07	2.97603e+08	1.48991e+09	1.12421e+09	8.30498e+08	9.27758e+07	1.12522e+08	1.30769e+08	3.69287e+09
Com_2729_neg	Anserine	C10 H16 N4 O3	240.122	208940	1.51577e+07	1.41147e+07	4.8092e+06	7.59517e+06	734773	3.28079e+07	6.05262e+06	5.025e+06	1.00908e+06	7.60755e+06	1.17793e+07	1.58645e+08	456433	3.26959e+06	1.41013e+06	2.14582e+07	7.70428e+06	1.09105e+06	5.1584e+06	1.15734e+08	3.18507e+06	6.11093e+07	609633	1.06746e+07	179895	1.04301e+06	2.28642e+06	729722	4.2076e+06	3.20231e+07	1.95817e+07	489536	1.66418e+06	4.03306e+06	772954	1.66289e+06	720195	5.82506e+06	972679	651921	2.05241e+07	298150	1.23111e+07	1.74283e+06	8.14964e+06
Com_995_neg	Stachyose	C24 H42 O21	310.11	1.49411e+07	1.18267e+07	3.10901e+07	2.7803e+06	5.42085e+06	9.4204e+06	2.6363e+06	7.24277e+06	2.4522e+06	4.72134e+06	551498572	1.0062e+07	2.14473e+06	791171	5.20323e+06	1.30228e+07	1.22451e+07	8.88513e+06	8.12447e+06	3.0228e+06	2.50862e+06	9.19284e+06	5.19741e+06	4.70684e+07	598384	1.08859e+08	1.73213e+07	2.07825e+06	7.70153e+06	4.07315e+06	3.61597e+06	665945	2.87661e+08	7.92462e+06	5.7428e+06	9.34108e+06	1.46102e+07	1.87725e+07	1.27794e+06	2.43133e+07	2.61168e+06	2.02059e+07	3.89035e+06	2.1063e+07	3.53559e+06	2.98098e+07
Com_49721_neg	N-benzyl-N-isopropyl-N'-[4-(trifluoromethoxy)phenyl]urea	C18 H19 F3 N2 O2	352.138	21598.1	1.27236e+06	44117.8	40968.7	51966.1	40660.9	44034.7	87219.6	36807.4	53742	31503.3	149104	81159	21927.2	30229.7	26875.9	145367	28599.9	53898.2	30344.8	30192.7	33696.7	88404.9	80120.1	49993.2	117254	33471.3	39848.8	34562.1	71480.5	49249	14025.9	50983.6	50127.6	29689.8	19328.5	89983.6	38172.9	46111.9	62294	19206.5	166034	14931.1	27377.2	29783.7	23606.6
Com_34550_neg	N-[3-(aminosulfonyl)phenyl]-2,3-dihydro-1,4-benzodioxine-2-carboxamide	C15 H14 N2 O5 S	334.063	24497.3	46326.6	32213.1	78454	141729	53599.4	35762.4	148784	40408.1	56462	69290.9	49661.6	49602	24137.1	32705.3	30969.5	127039	30909.7	30404.1	39323.4	72999	36238.9	34365.2	105707	2.75854e+06	21726.9	65404.6	29396.5	63820.7	44575.2	34813.2	18222.2	36054.7	136553	33808.5	20764.6	25178.1	38131.1	51148.4	78656	40999.2	48052.3	17665.5	51555.8	38811.8	84267.9
Com_46316_neg	PC (15:1/16:4)	C39 H68 N O8 P	755.484	37173.1	79193.4	57286.2	51912	198254	118227	31582.6	72481.8	129753	79586.1	40277.1	92249.8	101900	42755.6	87436.9	29929.7	88329.7	50303.8	48328.4	2.1932e+06	40305	63164.8	44095.4	92774.9	34559.6	243649	58818.8	36402	321715	177294	25984.4	42104.5	55119.9	77624.2	85696.5	104217	31877.4	88615.2	50357.2	76365.7	34473.4	46659.6	159692	94960.3	101988	44341.3
Com_25981_neg	ethyl 3-[3,5-di(trifluoromethyl)anilino]-2-nitroacrylate	C13 H10 F6 N2 O4	372.052	50548.7	118509	80744.1	100860	98209.9	74893	336451	79090.9	107177	151572	42599.8	5.96971e+06	220889	36263.4	116870	302936	203542	994801	53133.4	82259.9	83866.6	67774.4	63644.5	111711	87293.6	27213.5	53346.7	149378	78807.3	256045	63869.8	403573	65384.2	978700	112971	45825.8	41191.8	59757.3	103800	6.82885e+06	393848	46700.2	32095	41293.8	133957	48846
Com_2505_neg	4-chloro-1H-indazol-3-amine	C7 H6 Cl N3	121.02	185720	545224	318817	356727	674552	3.28097e+07	369345	984244	453567	1.09461e+06	6.76453e+06	497787	354995	323160	549398	8.52603e+06	2.00577e+06	804394	1.17684e+06	319746	311272	678564	599004	1.27434e+07	282671	4.83311e+06	1.83531e+07	530370	1.53956e+08	1.80772e+06	429927	252524	1.02721e+07	4.90167e+07	1.97388e+06	504077	242529	1.72949e+07	476481	943316	5.03946e+06	337095	210462	321699	260437	1.10656e+08
Com_31019_neg	Nitrazepam-d5	C15 H6 [2]H5 N3 O3	286.117	55508.1	82665.4	33951.2	60905.1	82527.1	40633.6	129019	197413	71466.7	155850	28283.3	3.86871e+06	498331	84340.2	60179.9	20387.4	392404	79574.7	87468.3	144324	205224	6.10549e+06	125886	118798	218273	27153.2	85091.7	86491.1	189447	107111	82259.4	64342.4	68988.8	41048.9	25511.1	21299.9	61796.7	50944.9	140492	181420	30522.9	47432.2	69871.7	70461.6	74034.7	45793.9
Com_38239_neg	beta-N-Methylaminoalanine	C4 H10 N2 O2	118.075	26383.8	49575.9	34852.7	55077.3	54892.3	58238.4	46843.6	55498.5	40556.9	95194.8	36024.7	55824.7	62810.7	27750.2	37664.1	37409.3	98563.1	34256.8	33638.7	33133	84511.1	40070.3	42346.3	52379.6	25934.7	31459.8	33600.5	26750.1	52014.8	42884.3	22150	27608.5	55209.8	35093.5	59837.7	21224.8	26754.4	42730.4	53299.3	48072.4	2.5231e+06	63490.4	18522.2	19886.3	32908.9	32276.1
Com_36620_neg	LPC 17:2	C25 H48 N O7 P	565.339	1.69662e+06	742544	243595	283295	189205	332681	648339	195958	134587	453874	4.03042e+06	343909	641511	247717	175805	172052	326257	327267	245032	237483	274326	192052	389570	1.30086e+06	738472	299324	450484	92742.6	214510	1.15136e+06	661444	318987	401693	507777	177309	155843	197091	87333.9	356261	411299	196896	985193	72191.4	104273	297989	1.12541e+06
Com_49117_neg	FAHFA (2:0/22:1)	C24 H44 O4	396.325	384148	769093	211515	776627	810740	194678	443123	1.80264e+06	700193	822143	136233	743092	607186	407106	429868	576138	671491	360569	289089	619361	724785	239036	604962	754818	804724	112280	272603	547328	460160	354684	202353	675706	88659.5	342368	456257	516587	409329	277064	172111	393305	69935.9	893499	238062	306282	370297	904440
Com_51759_neg	GlcADG (18:2-18:3)	C45 H74 O11	790.527	66212.6	139567	56110.2	105443	66046.6	242635	58748	53906.4	37546.2	59300.1	77510.5	45346.3	108453	35452.7	47602.1	1.33231e+06	87656.6	48036.4	216730	47352.2	93653.6	127844	50835.2	184367	37976.2	50143.1	43907.9	37574.1	47108.8	73234	52544.6	32175.4	314990	60617.7	62348.2	26236.5	46014.5	49876.2	59784.4	76806.7	52244	55919	26945.2	24838	101185	61452.3
Com_1846_neg	Cholic acid	C24 H40 O5	408.288	8.78625e+06	4.60523e+06	1.19166e+08	5.2771e+06	9.53743e+06	6.90212e+07	5.70403e+06	1.20191e+07	1.28126e+07	6.349e+06	6.80106e+07	1.78085e+07	9.52123e+06	2.56738e+07	7.34495e+06	2.702e+07	1.12353e+07	3.5269e+07	3.12498e+07	6.92435e+06	8.28708e+06	4.5813e+07	4.30931e+07	2.42711e+07	3.16347e+06	5.85803e+07	2.61347e+07	8.4775e+06	5.71883e+07	1.50132e+07	1.09409e+07	3.47082e+07	1.57189e+07	2.76259e+08	8.82062e+07	9.54234e+07	6.15889e+06	1.34673e+08	9.76572e+06	1.17223e+08	3.14997e+07	9.18499e+06	5.58911e+07	1.45105e+07	2.34864e+07	7.32227e+06
Com_34362_neg	3-anilino-5-(4-chlorophenyl)cyclohex-2-en-1-one	C18 H16 Cl N O	297.09	51783.7	62309.6	53369	86474.4	70569.6	59316.4	54609.8	68113.8	68665	90182.3	149800	53765.7	89562.5	32902.9	118493	99112.3	191745	45378	120087	409786	50653.6	57291.1	98208.9	644089	52624.7	27279.4	42436.6	155497	3.69348e+06	71386.5	35432.8	2.22179e+06	73537	125953	114019	34909	57828	236868	79439.8	73612	67607.5	81238.4	1.21092e+06	320885	55776.4	558518
Com_27855_neg	4-Hydroxyglucobrassicin	C16 H20 N2 O10 S2	464.049	3.29811e+06	207618	657228	201306	2.34584e+06	3.9992e+06	170913	373635	80864.7	103447	2.07139e+06	79747.2	109110	60407.9	78224.3	351030	1.0128e+07	348242	76655.9	85152.6	129908	790273	99211.2	2.67339e+06	47302.9	494808	435441	64551	809956	71393.3	43462.2	25515	700975	320275	1.32348e+06	522837	623615	1.84539e+06	369601	960616	4.57645e+06	49533.4	62209.7	124810	69961	2.7055e+06
Com_9624_neg	trans-Petroselinic Acid	C18 H34 O2	564.514	1.16837e+06	1.10898e+07	4.583e+06	3.91632e+06	1.27013e+07	2.55609e+06	3.30976e+06	6.17923e+06	1.09497e+06	1.81807e+06	816150	3.58101e+06	5.363e+06	681204	2.92327e+06	5.37802e+06	6.18297e+06	2.37096e+06	4.36878e+06	1.10202e+06	5.16073e+06	2.39204e+06	1.09442e+06	1.58013e+06	934915	2.76797e+06	351564	333262	255524	7.90388e+06	7.89199e+06	530219	1.01565e+06	329414	8.05404e+06	146120	1.50336e+06	359511	2.36191e+06	7.5757e+06	779629	2.37949e+07	160218	148950	6.02308e+06	7.45541e+06
Com_14961_neg	FAHFA (3:0/18:1)	C21 H38 O4	354.278	233366	3.11689e+06	781372	698352	603796	898066	1.68324e+06	1.79141e+06	689826	463952	453491	638536	770666	280252	3.22805e+06	6.79112e+06	525834	1.3469e+06	2.60466e+06	6.93396e+06	1.00479e+06	1.04485e+06	371144	980377	1.86882e+06	4.23412e+06	1.32193e+06	536023	298193	471069	909104	398440	1.03795e+06	1.12445e+06	639470	1.97784e+06	595015	603556	1.21028e+06	576530	1.09115e+06	1.50394e+06	9.98695e+06	1.2362e+06	1.23421e+06	580178
Com_24603_neg	N1-cyclohexyl-4-(4-fluorobenzyl)-1,4-diazepane-1-carbothioamide	C19 H28 F N3 S	349.201	218903	1.28744e+06	777923	2.48895e+06	2.68965e+06	1.54681e+06	610991	1.63738e+06	4.9687e+06	2.94202e+06	1.60849e+06	666875	3.45308e+06	993328	1.09726e+06	1.32441e+06	3.40281e+06	1.13546e+06	1.13342e+06	1.89028e+06	1.7269e+06	680883	580577	401958	1.16944e+06	721126	769745	2.54952e+06	1.32706e+06	1.04421e+06	1.27663e+06	790146	113761	2.49323e+06	859254	1.33678e+06	594164	1.62304e+06	1.11986e+06	371105	2.0285e+06	326780	373036	419170	2.28251e+06	295527
Com_1679_neg	FAHFA (3:0/24:0)	C27 H52 O4	440.388	94656.8	2.87968e+08	734302	3.31451e+07	296776	231791	7.75457e+07	3.04345e+07	7.01393e+06	4.43308e+07	536173	4.52391e+07	2.91455e+08	1.11698e+07	460960	4.04001e+06	3.2946e+07	1.55965e+07	8.25645e+07	4.18558e+07	1.85319e+08	353265	1.77148e+07	230996	1.98383e+07	69823	1.30175e+07	9.16972e+06	263460	415142	4.41784e+07	354692	4.57293e+06	5.84861e+06	6.89181e+06	76546.7	5.03229e+07	301463	9.46326e+07	1.28956e+08	994564	461561	62107	49066.2	510111	159216
Com_18982_neg	N1-phenyl-3,3,3-trifluoro-2-(trifluoromethyl)propanamide	C10 H7 F6 N O	242.082	128697	652861	239277	8.10316e+06	1.05264e+06	1.05856e+06	700885	677487	1.34322e+06	7.10146e+06	657821	1.22508e+06	2.50548e+06	163586	848652	231768	2.48469e+06	1.22418e+06	759106	286514	3.24278e+06	8.49035e+06	376817	707947	966420	304184	363562	561941	540519	1.18457e+06	409776	643303	9.4534e+06	2.99844e+06	340212	1.31485e+06	6.285e+06	1.20472e+06	1.14329e+07	2.31395e+06	630685	179603	210703	1.85451e+06	402229	332443
Com_38327_neg	5-(2,5-dimethyl-1H-pyrrol-1-yl)-3-phenyl-1H-pyrazole	C15 H15 N3	474.256	116453	47977.2	1.39585e+06	44160.3	1.13519e+06	654385	34771.6	55437.2	3.29103e+06	1.10575e+06	80674.6	234369	59456.8	1.51991e+06	568092	28085.7	71717.6	819395	1.10704e+06	1.28978e+06	36712.2	759489	605341	30116.2	30289.5	378897	31098	38661.9	610832	959969	42017.8	880065	21804.1	489099	798633	633066	1.10323e+06	177815	52834.5	597634	26127.9	369382	138941	1.12445e+06	153236	2.63278e+06
Com_5341_neg	3-(2-thienyl)-1,2,4-oxadiazole-5-carbohydrazide	C7 H6 N4 O2 S	210.02	281144	930800	566902	1.80838e+06	828130	7.87411e+06	695987	1.3095e+06	2.92181e+06	5.2432e+06	1.48107e+06	1.56891e+06	2.01005e+06	560138	1.12199e+06	697906	2.00078e+06	8.82884e+06	893227	1.06974e+06	1.46673e+06	785814	4.00171e+06	1.4611e+06	1.86796e+06	500277	1.86491e+06	5.71018e+06	1.1648e+06	956702	629494	1.14607e+06	6.48819e+07	528915	2.95819e+06	671962	1.94922e+06	1.06394e+06	1.01054e+07	7.14516e+07	713309	863674	328560	708546	1.14505e+06	813765
Com_158_neg	alpha-Farnesene	C15 H24	204.188	1.10846e+08	5.54726e+07	5.1087e+07	1.33178e+07	5.76251e+07	8.26008e+07	2.78559e+07	2.07266e+07	1.89133e+07	2.66085e+07	4.09341e+07	3.34816e+08	2.29959e+07	1.79459e+08	1.51585e+07	4.96456e+06	3.42547e+08	6.49534e+08	3.35586e+07	3.25889e+07	9.95505e+07	6.288e+07	7.65458e+07	4.2965e+09	4.971e+07	8.49836e+07	1.13635e+08	5.90959e+07	1.26113e+08	3.77612e+07	2.77149e+08	2.09225e+09	3.41296e+08	1.00817e+09	1.57885e+08	3.07307e+08	5.00426e+07	4.5987e+08	712501	1.1804e+09	2.46976e+08	3.61372e+07	1.50298e+07	3.40877e+08	4.80706e+07	1.83342e+07
Com_20269_neg	3,3-dimethyl-5-oxo-5-(2-piperidinoanilino)pentanoic acid	C18 H26 N2 O3	318.195	82389.7	391827	259188	4.89447e+06	354915	120489	2.31543e+06	2.87973e+06	1.01254e+06	1.50079e+06	80672	760457	8.09805e+06	102454	3.20377e+06	83280	2.708e+06	999955	154761	2.0055e+06	2.28809e+06	1.13744e+06	1.27946e+06	200789	5.45958e+06	120729	147595	1.40265e+06	803227	1.15965e+07	3.231e+06	758817	73436.2	1.00454e+06	245060	101355	186399	106690	1.91288e+06	382061	93208.3	248100	1.5688e+06	93813.3	430793	683141
Com_1835_neg	Taurolithocholic acid sodium salt	C26 H44 N Na O5 S	505.282	4.94762e+06	2.27191e+07	1.83723e+07	2.07311e+07	4.10362e+07	1.46456e+07	977357	1.6416e+07	9.48995e+06	4.44606e+06	2.07697e+08	5.95046e+06	8.5748e+06	3.00621e+06	7.07954e+06	2.30131e+07	1.12193e+07	9.46067e+06	7.55582e+06	6.98705e+06	3.24006e+06	3.01091e+08	4.30526e+06	1.40417e+07	3.42278e+06	3.3515e+07	7.7217e+06	4.07927e+06	2.53281e+06	1.90673e+06	7.4316e+06	403765	2.6092e+07	7.87881e+06	1.10848e+07	2.25649e+07	5.95705e+06	1.19857e+07	1.21519e+07	2.45121e+07	4.7187e+06	1.47663e+07	1.738e+06	6.18075e+06	1.45489e+07	373613
Com_314_neg	7-Ketodeoxycholic acid	C24 H38 O5	406.273	6.85067e+06	3.7107e+07	1.38662e+08	7.92075e+07	2.81673e+07	3.80731e+08	7.86557e+07	5.16231e+07	4.82077e+07	6.63494e+07	2.30773e+08	8.91039e+07	2.73861e+08	2.93589e+07	2.94003e+07	8.48613e+08	1.25061e+08	9.14318e+07	1.60584e+08	2.48285e+07	1.19822e+08	3.59693e+07	7.03633e+07	8.35099e+07	3.44815e+07	1.61717e+08	7.13581e+07	4.39032e+07	7.12526e+07	6.40998e+07	4.31547e+07	3.42328e+07	2.7424e+06	1.1219e+08	2.59188e+08	3.10085e+08	1.60916e+07	5.95686e+08	6.54065e+07	2.45344e+08	1.151e+08	2.88242e+07	1.66196e+08	2.63718e+07	5.18545e+07	6.30088e+07
Com_9131_neg	Deoxycytidine	C9 H13 N3 O4	227.091	1.76818e+06	1.41878e+07	3.78176e+06	5.10603e+06	5.55158e+06	9.1311e+06	3.39142e+06	8.42469e+06	9.39569e+06	1.1227e+07	6.62708e+06	1.46492e+07	5.23584e+06	3.22437e+06	4.75339e+06	3.6291e+06	5.40385e+06	7.34839e+06	7.53001e+06	3.16958e+06	5.85659e+06	3.21777e+06	1.22448e+07	4.50498e+06	5.41189e+06	2.64828e+06	4.76682e+06	4.30947e+06	7.16076e+06	5.51383e+06	2.23903e+06	2.37375e+06	3.36475e+07	3.77163e+06	2.71276e+06	4.51105e+06	1.61734e+06	5.66265e+06	4.3628e+06	1.401e+07	5.7837e+06	4.9351e+06	2.21003e+06	9.7294e+06	6.68088e+06	3.36851e+06
Com_82_neg	Stercobilin	C33 H46 N4 O6	594.342	1.49178e+06	6.83786e+07	2.01733e+07	9.0563e+09	3.19388e+07	5.28054e+06	1.25477e+09	2.19996e+08	7.27567e+08	7.04709e+09	9.92112e+07	5.35434e+08	7.31099e+09	1.89468e+08	6.33699e+07	6.12871e+07	1.85475e+09	2.56154e+09	1.64529e+07	3.16822e+09	2.95135e+09	6.12303e+08	5.40549e+08	3.36055e+06	5.39491e+09	1.28291e+07	1.59437e+06	5.79749e+09	3.47404e+08	4.99902e+06	1.32073e+09	4.50717e+08	1.03809e+08	4.80696e+08	5.43286e+06	1.00618e+06	1.5802e+06	3.9765e+06	6.3202e+09	2.95409e+07	2.57895e+06	1.29288e+07	1.07606e+07	2.85515e+06	5.44713e+07	1.36934e+06
Com_12646_neg	5α-Dihydrotestosterone	C19 H30 O2	290.225	794831	487406	299475	1.04464e+06	582207	248117	633854	548710	151471	8.0534e+06	504887	502619	7.03264e+06	466093	643779	611449	627907	240180	345945	745188	551308	224694	274799	572567	610602	141601	457301	1.44628e+07	321241	192362	541095	257047	460556	348188	865195	273583	115421	145561	228707	360948	3.88405e+06	848614	93244.1	118376	467279	922694
Com_6157_neg	Gibberellic acid	C19 H22 O6	346.143	20628.3	37322.6	27153.2	43062.4	42917.7	45647.2	2.88333e+07	43391.7	1.03212e+07	170113	26486.7	50270.6	504981	34571.2	29399.6	29248.7	457353	7.1141e+06	30205.5	95889.1	145045	49400.3	5.24005e+07	65114.9	20277.1	24596.9	32291.3	47391	58817.6	158763	78585	14783.5	43166	36747.3	71855.3	17343.4	20918	52251.4	80586.7	38824.1	25937.5	49640.2	14481.6	15548.2	25322	25235.2
[truncated: 188 more rows]
[truncated: 4 more columns]
