# Supplementary material for: The fusion of multi-omics profile and multimodal EEG data contributes to the personalized diagnostic strategy for neurocognitive disorders
Source: Microbiome. 2024 Jan 19;12:12. doi: 10.1186/s40168-023-01717-5 (PMC10797890; doi:10.1186/s40168-023-01717-5)
Supplement: Supplementary file 8 — Additional file 7: Supplementary Data 7. The taxonomic annotation of gut microbiota of mice at different time points. [file 40168_2023_1717_MOESM7_ESM.xlsx]

## Sheet: Supplementary Data 7
#OTU ID	T1	T1	T1	T1	T1	T1	T2	T2	T2	T2	T2	T2	T3	T3	T3	T3	T3	T3	T4	T4	T4	T4	T4	T4	taxonomy
Taxon00001	910448	273961	0	206015	0	239654	272479	0	0	0	0	0	0	0	0	0	0	0	0	0	0	0	0	0	k__Archaea; p__Euryarchaeota; c__Thermoplasmata; o__Methanomassiliicoccales; f__Methanomassiliicoccaceae; g__Methanomassiliicoccus; s__Candidatus Methanomassiliicoccus intestinalis
Taxon00002	0	0	587720	0	0	0	0	0	0	0	0	0	0	0	0	0	0	0	0	0	0	0	0	0	k__Bacteria; p__Actinobacteria; c__Actinobacteria; o__Actinomycetales; f__Actinomycetaceae; g__Actinomyces; s__Actinomyces howellii
Taxon00003	4552242	2465645	5289482	1442104	11075375	1677575	0	0	0	0	0	0	0	0	0	0	0	0	2205704	0	1701780	0	1428265	2840546	k__Bacteria; p__Actinobacteria; c__Actinobacteria; o__Actinomycetales; f__Actinomycetaceae; g__Trueperella; s__Trueperella pyogenes
Taxon00004	0	0	0	0	0	0	0	0	0	0	0	0	0	0	220256	607854	815385	763919	0	0	0	0	0	0	k__Bacteria; p__Actinobacteria; c__Actinobacteria; o__Bifidobacteriales; f__Bifidobacteriaceae; g__Bifidobacterium; s__Bifidobacterium adolescentis
Taxon00005	0	0	0	0	0	0	0	0	0	0	0	0	0	0	0	0	0	0	24262743	12449424	3403560	6758257	2856531	18463549	k__Bacteria; p__Actinobacteria; c__Actinobacteria; o__Bifidobacteriales; f__Bifidobacteriaceae; g__Bifidobacterium; s__Bifidobacterium animalis
Taxon00006	0	0	0	0	0	0	0	0	0	0	0	0	0	0	0	0	0	0	0	0	1701780	0	0	1420273	k__Bacteria; p__Actinobacteria; c__Actinobacteria; o__Bifidobacteriales; f__Bifidobacteriaceae; g__Bifidobacterium; s__Bifidobacterium bifidum
Taxon00007	35052260	33697153	61710618	15039081	71325412	40261798	1907353	0	0	0	39947	0	0	0	73419	0	0	0	0	8003201	5105340	9654653	4284796	11362184	k__Bacteria; p__Actinobacteria; c__Actinobacteria; o__Bifidobacteriales; f__Bifidobacteriaceae; g__Bifidobacterium; s__Bifidobacterium breve
Taxon00008	910448	0	1175440	618044	443015	958614	0	0	0	0	0	0	0	0	0	0	0	0	0	0	0	0	0	0	k__Bacteria; p__Actinobacteria; c__Actinobacteria; o__Bifidobacteriales; f__Bifidobacteriaceae; g__Bifidobacterium; s__Bifidobacterium catenulatum
Taxon00009	0	0	0	0	443015	0	0	0	0	0	0	0	0	0	0	0	0	0	39702671	33791294	25526701	22205702	14282654	31246005	k__Bacteria; p__Actinobacteria; c__Actinobacteria; o__Bifidobacteriales; f__Bifidobacteriaceae; g__Bifidobacterium; s__Bifidobacterium choerinum
Taxon00010	0	547921	0	0	0	0	0	0	0	0	0	0	0	0	0	0	0	0	0	0	0	0	0	0	k__Bacteria; p__Actinobacteria; c__Actinobacteria; o__Bifidobacteriales; f__Bifidobacteriaceae; g__Bifidobacterium; s__Bifidobacterium gallinarum
Taxon00011	0	0	0	0	0	0	0	0	263918	0	0	0	0	0	0	434182	62722	0	0	0	1701780	965465	0	0	k__Bacteria; p__Actinobacteria; c__Actinobacteria; o__Bifidobacteriales; f__Bifidobacteriaceae; g__Bifidobacterium; s__Bifidobacterium longum
Taxon00012	5462690	13424069	12342124	3502252	20378689	6949953	0	0	0	0	0	0	0	0	0	0	62722	0	0	0	0	0	0	2840546	k__Bacteria; p__Actinobacteria; c__Actinobacteria; o__Bifidobacteriales; f__Bifidobacteriaceae; g__Bifidobacterium; s__Bifidobacterium pseudocatenulatum
Taxon00013	455224	0	0	0	443015	0	0	173424	0	0	199734	711076	0	257506	0	260509	0	0	6780333944	5915254991	3863040741	3817449820	2546597158	6240679459	k__Bacteria; p__Actinobacteria; c__Actinobacteria; o__Bifidobacteriales; f__Bifidobacteriaceae; g__Bifidobacterium; s__Bifidobacterium pseudolongum
Taxon00014	0	0	0	0	0	0	0	0	0	0	0	0	0	0	0	0	0	0	2205704	0	0	0	0	0	k__Bacteria; p__Actinobacteria; c__Actinobacteria; o__Bifidobacteriales; f__Bifidobacteriaceae; g__Parascardovia; s__Parascardovia denticolens
Taxon00015	0	0	0	0	0	0	0	0	0	0	0	0	0	0	0	0	0	0	0	0	0	965465	0	0	k__Bacteria; p__Actinobacteria; c__Actinobacteria; o__Corynebacteriales; f__Corynebacteriaceae; g__Corynebacterium; s__Corynebacterium stationis
Taxon00016	0	0	0	0	0	0	0	0	0	0	0	0	0	0	0	86836	0	0	0	0	0	0	0	0	k__Bacteria; p__Actinobacteria; c__Actinobacteria; o__Corynebacteriales; f__Mycobacteriaceae; g__Mycolicibacter; s__Mycolicibacter sinensis
Taxon00017	0	0	0	0	0	0	0	0	0	0	0	0	0	0	0	0	125444	0	0	0	0	0	0	0	k__Bacteria; p__Actinobacteria; c__Actinobacteria; o__Corynebacteriales; f__Nocardiaceae; g__Rhodococcus; s__Rhodococcus fascians
Taxon00018	0	0	0	0	0	0	0	0	0	0	0	237025	0	0	0	0	0	0	0	0	0	0	0	0	k__Bacteria; p__Actinobacteria; c__Actinobacteria; o__Corynebacteriales; f__Nocardiaceae; g__Rhodococcus; s__Rhodococcus sp. P1Y
Taxon00019	455224	0	0	0	0	0	0	0	0	0	0	0	0	0	0	0	0	0	0	0	0	0	0	0	k__Bacteria; p__Actinobacteria; c__Actinobacteria; o__Micrococcales; f__Brevibacteriaceae; g__Brevibacterium; s__Brevibacterium linens
Taxon00020	1365672	2465645	2350881	3090222	2658090	6710300	9809244	65554324	51991787	27230236	13541989	58545234	12442263	12746568	7341869	15630536	16684030	12031718	13234224	18674136	34035601	228815278	38563165	21304095	k__Bacteria; p__Actinobacteria; c__Actinobacteria; o__Micrococcales; f__Microbacteriaceae; g__Curtobacterium; s__Curtobacterium flaccumfaciens
Taxon00021	0	0	0	0	0	0	68120	0	0	0	0	0	0	0	0	0	0	0	0	0	0	0	0	0	k__Bacteria; p__Actinobacteria; c__Actinobacteria; o__Micrococcales; f__Microbacteriaceae; g__Curtobacterium; s__Curtobacterium pusillum
Taxon00022	0	0	0	0	0	0	0	0	263918	0	0	237025	0	0	0	0	0	0	0	0	0	0	0	0	k__Bacteria; p__Actinobacteria; c__Actinobacteria; o__Micrococcales; f__Microbacteriaceae; g__Curtobacterium; s__Curtobacterium sp. BH-2-1-1
Taxon00023	455224	547921	0	412030	0	239654	0	0	527835	0	39947	237025	340884	85835	0	86836	376332	190980	0	0	0	0	0	0	k__Bacteria; p__Actinobacteria; c__Actinobacteria; o__Micrococcales; f__Microbacteriaceae; g__Curtobacterium; s__Curtobacterium sp. MR_MD2014
Taxon00024	0	0	0	0	0	0	0	0	0	0	0	474050	170442	0	0	0	0	0	0	0	0	0	0	0	k__Bacteria; p__Actinobacteria; c__Actinobacteria; o__Micrococcales; f__Microbacteriaceae; g__Curtobacterium; s__Curtobacterium sp. SGAir0471
Taxon00025	0	0	0	0	0	0	0	0	0	0	0	0	0	0	0	0	62722	0	0	0	0	0	0	0	k__Bacteria; p__Actinobacteria; c__Actinobacteria; o__Micrococcales; f__Microbacteriaceae; g__Microbacterium; s__Microbacterium aurum
Taxon00026	0	0	0	0	0	0	0	0	0	0	0	0	0	0	0	0	0	0	0	0	0	0	0	0	k__Bacteria; p__Actinobacteria; c__Actinobacteria; o__Micrococcales; f__Microbacteriaceae; g__Microbacterium; s__Microbacterium sp. RG1
Taxon00027	0	0	0	0	0	0	0	0	0	0	0	0	0	0	0	86836	0	0	0	0	0	0	0	0	k__Bacteria; p__Actinobacteria; c__Actinobacteria; o__Micrococcales; f__Microbacteriaceae; g__Microbacterium; s__Microbacterium testaceum
Taxon00028	0	0	0	0	0	0	0	0	0	0	0	0	0	0	0	0	0	0	0	0	0	0	0	0	k__Bacteria; p__Actinobacteria; c__Actinobacteria; o__Micrococcales; f__Microbacteriaceae; g__Plantibacter; s__Plantibacter sp. PA-3-X8
Taxon00029	0	0	0	0	0	0	0	0	0	160178	0	237025	0	0	73419	0	0	0	0	0	0	0	0	0	k__Bacteria; p__Actinobacteria; c__Actinobacteria; o__Micrococcales; f__Micrococcaceae; g__Arthrobacter; s__Arthrobacter sp. YC-RL1
Taxon00030	0	0	0	0	0	0	0	0	0	0	0	0	0	0	0	0	0	0	0	0	0	0	0	0	k__Bacteria; p__Actinobacteria; c__Actinobacteria; o__Micrococcales; f__Micrococcaceae; g__Glutamicibacter; s__Glutamicibacter creatinolyticus
Taxon00031	455224	0	0	0	0	0	0	0	0	0	0	0	0	0	0	0	0	0	0	0	0	0	0	0	k__Bacteria; p__Actinobacteria; c__Actinobacteria; o__Micrococcales; f__Micrococcaceae; g__Kocuria; s__Kocuria rosea
Taxon00032	0	0	0	206015	0	0	68120	0	0	0	0	1185126	170442	0	0	0	0	0	0	0	0	0	0	0	k__Bacteria; p__Actinobacteria; c__Actinobacteria; o__Micrococcales; f__Micrococcaceae; g__Micrococcus; s__Micrococcus luteus
Taxon00033	0	0	0	0	0	0	0	0	0	0	39947	0	0	0	0	0	0	0	0	0	0	0	0	0	k__Bacteria; p__Actinobacteria; c__Actinobacteria; o__Micrococcales; f__Micrococcaceae; g__Pseudarthrobacter; s__Pseudarthrobacter sp. YJ56
Taxon00034	0	0	0	0	0	0	0	0	0	0	0	0	0	0	0	0	62722	0	0	0	0	0	0	0	k__Bacteria; p__Actinobacteria; c__Actinobacteria; o__Micrococcales; f__Micrococcaceae; g__Rothia; s__Rothia aeria
Taxon00035	0	0	0	0	0	0	0	0	0	0	0	0	0	0	0	0	0	0	2205704	2667734	0	0	0	0	k__Bacteria; p__Actinobacteria; c__Actinobacteria; o__Micrococcales; f__Micrococcaceae; g__Rothia; s__Rothia mucilaginosa
Taxon00036	0	0	0	0	0	0	0	0	0	0	0	0	0	0	73419	0	0	0	0	0	0	0	0	0	k__Bacteria; p__Actinobacteria; c__Actinobacteria; o__Micrococcales; f__Promicromonosporaceae; g__Cellulosimicrobium; s__Cellulosimicrobium sp. TH-20
Taxon00037	0	0	1175440	1442104	0	0	68120	173424	1055671	640711	239681	1185126	511326	343342	0	173673	250888	190980	0	889245	0	0	0	0	k__Bacteria; p__Actinobacteria; c__Actinobacteria; o__Propionibacteriales; f__Propionibacteriaceae; g__Cutibacterium; s__Cutibacterium acnes
Taxon00038	0	547921	587720	206015	886030	718961	0	0	0	0	0	0	0	0	0	0	0	0	0	0	0	0	0	0	k__Bacteria; p__Actinobacteria; c__Actinobacteria; o__Propionibacteriales; f__Propionibacteriaceae; g__Propionimicrobium; s__Propionimicrobium sp. Marseille-P3275
Taxon00039	0	0	0	0	0	0	0	0	0	0	0	0	0	0	0	0	62722	0	0	0	0	0	0	0	k__Bacteria; p__Actinobacteria; c__Actinobacteria; o__Pseudonocardiales; f__Pseudonocardiaceae; g__Saccharopolyspora; s__Saccharopolyspora erythraea
Taxon00040	0	0	0	0	0	0	0	0	0	0	39947	0	0	0	0	0	0	0	0	0	0	0	0	0	k__Bacteria; p__Actinobacteria; c__Actinobacteria; o__Streptomycetales; f__Streptomycetaceae; g__Streptomyces; s__Streptomyces albus
Taxon00041	0	547921	0	206015	0	958614	0	0	0	0	0	0	0	0	0	0	250888	0	0	0	0	0	0	0	k__Bacteria; p__Actinobacteria; c__Actinobacteria; o__Streptomycetales; f__Streptomycetaceae; g__Streptomyces; s__Streptomyces sp. NHF165
Taxon00042	0	0	0	0	0	239654	0	0	263918	0	0	0	0	0	0	0	62722	0	0	0	0	0	0	0	k__Bacteria; p__Actinobacteria; c__Actinobacteria; o__Streptomycetales; f__Streptomycetaceae; g__Streptomyces; s__Streptomyces sp. S8
Taxon00043	0	0	0	0	0	0	0	0	0	0	0	0	0	0	0	0	0	0	0	0	0	0	0	0	k__Bacteria; p__Actinobacteria; c__Actinobacteria; o__Streptomycetales; f__Streptomycetaceae; g__Streptomyces; s__Streptomyces sp. YIM 121038
Taxon00044	0	0	0	0	886030	0	0	0	0	0	0	0	0	0	0	0	0	0	0	0	0	965465	0	0	k__Bacteria; p__Actinobacteria; c__Coriobacteriia; o__Coriobacteriales; f__Atopobiaceae; g__Libanicoccus; s__Libanicoccus massiliensis
Taxon00045	0	0	0	0	0	0	0	0	0	0	0	0	0	0	0	0	0	0	0	0	0	0	0	0	k__Bacteria; p__Actinobacteria; c__Coriobacteriia; o__Coriobacteriales; f__Atopobiaceae; g__Olsenella; s__Olsenella sp. GAM18
Taxon00046	0	0	0	0	0	0	0	0	0	0	0	0	0	0	0	0	0	0	0	0	0	0	0	0	k__Bacteria; p__Actinobacteria; c__Coriobacteriia; o__Coriobacteriales; f__Atopobiaceae; g__Olsenella; s__Olsenella sp. oral taxon 807
Taxon00047	0	0	0	0	0	0	0	0	0	0	0	0	0	0	0	0	0	0	0	0	0	0	0	0	k__Bacteria; p__Actinobacteria; c__Coriobacteriia; o__Coriobacteriales; f__Atopobiaceae; g__Olsenella; s__Olsenella uli
Taxon00048	0	0	0	0	0	0	0	0	0	0	0	0	0	0	0	0	0	0	0	0	0	0	0	0	k__Bacteria; p__Actinobacteria; c__Coriobacteriia; o__Coriobacteriales; f__Atopobiaceae; g__Parolsenella; s__Parolsenella catena
Taxon00049	455224	0	0	0	443015	479307	0	0	0	0	0	0	0	0	146837	347345	1442604	190980	2205704	889245	0	0	0	0	k__Bacteria; p__Actinobacteria; c__Coriobacteriia; o__Coriobacteriales; f__Coriobacteriaceae; g__Collinsella; s__Collinsella aerofaciens
Taxon00050	0	0	0	0	0	0	0	0	0	0	0	0	0	0	0	0	0	0	0	0	0	0	0	0	k__Bacteria; p__Actinobacteria; c__Coriobacteriia; o__Coriobacteriales; f__Coriobacteriaceae; g__Coriobacterium; s__Coriobacterium glomerans
Taxon00051	0	0	0	0	0	0	0	0	0	0	0	0	0	0	0	0	0	0	11028520	2667734	6807120	965465	0	2840546	k__Bacteria; p__Actinobacteria; c__Coriobacteriia; o__Coriobacteriales; f__Coriobacteriaceae; s__Coriobacteriaceae bacterium 68-1-3
Taxon00052	0	0	0	0	0	0	0	0	0	0	0	0	0	0	0	0	0	0	46319783	42683740	56158742	48273265	17139184	21304095	k__Bacteria; p__Actinobacteria; c__Coriobacteriia; o__Eggerthellales; f__Eggerthellaceae; g__Adlercreutzia; s__Adlercreutzia equolifaciens
Taxon00053	0	0	0	206015	3101105	479307	0	0	0	0	0	0	0	0	0	0	0	0	0	0	0	0	0	0	k__Bacteria; p__Actinobacteria; c__Coriobacteriia; o__Eggerthellales; f__Eggerthellaceae; g__Arabia; s__Arabia massiliensis
Taxon00054	0	0	0	0	0	0	0	0	0	0	0	0	0	0	0	0	0	0	0	0	0	0	0	0	k__Bacteria; p__Actinobacteria; c__Coriobacteriia; o__Eggerthellales; f__Eggerthellaceae; g__Denitrobacterium; s__Denitrobacterium detoxificans
Taxon00055	0	0	0	0	0	0	68120	0	1319588	0	0	0	0	42918	0	0	62722	0	0	1778489	1701780	0	0	0	k__Bacteria; p__Actinobacteria; c__Coriobacteriia; o__Eggerthellales; f__Eggerthellaceae; g__Eggerthella; s__Eggerthella lenta
Taxon00056	0	0	0	0	0	0	0	0	0	0	0	0	0	0	0	0	0	0	0	0	0	0	0	0	k__Bacteria; p__Actinobacteria; c__Coriobacteriia; o__Eggerthellales; f__Eggerthellaceae; g__Eggerthella; s__Eggerthella sp. YY7918
Taxon00057	0	0	0	0	0	0	0	0	0	0	0	0	0	0	0	0	0	0	2205704	0	0	0	0	0	k__Bacteria; p__Actinobacteria; c__Coriobacteriia; o__Eggerthellales; f__Eggerthellaceae; g__Gordonibacter; s__Gordonibacter pamelaeae
Taxon00058	0	0	0	0	0	0	0	0	0	0	0	0	0	0	0	0	0	0	0	889245	0	0	0	0	k__Bacteria; p__Actinobacteria; c__Coriobacteriia; o__Eggerthellales; f__Eggerthellaceae; g__Gordonibacter; s__Gordonibacter urolithinfaciens
Taxon00059	21850759	9862581	15868445	5356385	34998184	7908567	0	0	0	0	0	0	0	0	0	0	0	0	6617112	7113957	8508900	0	1428265	0	k__Bacteria; p__Actinobacteria; c__Coriobacteriia; o__Eggerthellales; f__Eggerthellaceae; g__Phoenicibacter; s__Phoenicibacter congonensis
Taxon00060	0	273961	0	0	0	0	0	0	0	0	0	0	0	0	0	0	0	0	0	0	0	0	0	0	k__Bacteria; p__Actinobacteria; c__Coriobacteriia; o__Eggerthellales; f__Eggerthellaceae; g__Slackia; s__Slackia heliotrinireducens
Taxon00061	1820897	1369803	21745646	7828563	3987135	3355150	408719	173424	3694848	640711	6471393	2370252	1022652	214589	440512	1736726	564497	1336858	604362882	996843182	102106804	2734197747	3015068200	2346290957	k__Bacteria; p__Bacteroidetes; c__Bacteroidia; o__Bacteroidales; f__Bacteroidaceae; g__Bacteroides; s__Bacteroides caccae
Taxon00062	874030373	775582440	1349405521	234238837	1498719687	932491990	137056941	346848	124305237	54460473	1358194	1422151	537062603	343342	52934875	170112331	188166	72476777	849196021	675825886	825363330	650723616	647004213	644803931	k__Bacteria; p__Bacteroidetes; c__Bacteroidia; o__Bacteroidales; f__Bacteroidaceae; g__Bacteroides; s__Bacteroides caecimuris
Taxon00063	4552242	8218818	54070256	15039081	46959588	105447565	1089916	693697	179991871	800889	12263689	5688606	9374308	257506	734187	1736726	564497	1432347	127930829	207193989	110615704	448941367	151396129	445965715	k__Bacteria; p__Bacteroidetes; c__Bacteroidia; o__Bacteroidales; f__Bacteroidaceae; g__Bacteroides; s__Bacteroides cellulosilyticus
Taxon00064	0	0	0	0	0	239654	0	0	527835	0	0	0	0	0	0	0	0	0	2205704	5335468	1701780	0	0	0	k__Bacteria; p__Bacteroidetes; c__Bacteroidia; o__Bacteroidales; f__Bacteroidaceae; g__Bacteroides; s__Bacteroides coprosuis
Taxon00065	576769001	507648980	859834616	191799787	1027351745	615190680	90463030	1040545	92371195	37321442	16218429	8532909	341736122	515013	34947296	114797602	1003551	48222361	705825264	1100884798	166774446	1220348147	2540884096	1286767317	k__Bacteria; p__Bacteroidetes; c__Bacteroidia; o__Bacteroidales; f__Bacteroidaceae; g__Bacteroides; s__Bacteroides dorei
Taxon00066	3776084344	3346702610	5790806881	1020185331	6332013149	3934871749	576020621	3988755	601996273	256124401	16857579	11614237	2303693477	1287532	222385212	748442157	752663	306044888	1612369588	1940331688	849188251	781061433	1101192602	796773140	k__Bacteria; p__Bacteroidetes; c__Bacteroidia; o__Bacteroidales; f__Bacteroidaceae; g__Bacteroides; s__Bacteroides fragilis
Taxon00067	455224	273961	0	0	0	239654	68120	0	263918	0	0	0	1022652	42918	220256	260509	0	286469	0	0	0	1930931	1428265	1420273	k__Bacteria; p__Bacteroidetes; c__Bacteroidia; o__Bacteroidales; f__Bacteroidaceae; g__Bacteroides; s__Bacteroides helcogenes
Taxon00068	0	0	0	0	0	0	0	0	0	0	0	0	0	0	0	0	0	0	0	0	0	0	0	0	k__Bacteria; p__Bacteroidetes; c__Bacteroidia; o__Bacteroidales; f__Bacteroidaceae; g__Bacteroides; s__Bacteroides heparinolyticus
Taxon00069	126552314	103831065	244491593	67778872	264036930	314665120	21662081	3988755	393765208	7047826	27723128	14221514	82834791	686684	9324174	21969586	1254438	12031718	249244546	385932151	209318948	50204196	97122045	163331392	k__Bacteria; p__Bacteroidetes; c__Bacteroidia; o__Bacteroidales; f__Bacteroidaceae; g__Bacteroides; s__Bacteroides intestinalis
Taxon00070	604992899	254235431	697623847	259578659	1068995153	500875934	22343279	4682452	319340417	13454940	59640678	31287331	97322357	2102969	10865966	33779325	4327812	23585987	280124402	705170957	279091930	902710061	952653003	712977034	k__Bacteria; p__Bacteroidetes; c__Bacteroidia; o__Bacteroidales; f__Bacteroidaceae; g__Bacteroides; s__Bacteroides ovatus
Taxon00071	0	0	587720	0	0	0	0	0	263918	0	79894	237025	340884	0	73419	86836	0	95490	30879855	24009604	18719581	10620118	11426123	11362184	k__Bacteria; p__Bacteroidetes; c__Bacteroidia; o__Bacteroidales; f__Bacteroidaceae; g__Bacteroides; s__Bacteroides salanitronis
Taxon00072	4552242	3287527	14105284	3296237	8417285	10784410	749317	346848	5806189	160178	2956068	1185126	3067955	128753	440512	1302545	188166	1336858	68376822	149393091	66369422	162198171	238520317	167592211	k__Bacteria; p__Bacteroidetes; c__Bacteroidia; o__Bacteroidales; f__Bacteroidaceae; g__Bacteroides; s__Bacteroides sp. A1C1
Taxon00073	1937889217	1678282596	2913328906	508032517	3130343868	1910997462	299113830	1040545	251249650	127021044	519309	711076	1107872714	300424	106824194	358112943	125444	142661798	19851336	37348273	8508900	24136633	17139184	8521638	k__Bacteria; p__Bacteroidetes; c__Bacteroidia; o__Bacteroidales; f__Bacteroidaceae; g__Bacteroides; s__Bacteroides sp. CBA7301
Taxon00074	42335846	43011813	155158126	62422487	136448615	137081835	7084454	2774786	183686719	4324802	38428890	16828792	36304137	1201697	4405121	8683631	2069823	8785064	2097624457	3980258770	1465232633	2236983114	2735128187	3792128847	k__Bacteria; p__Bacteroidetes; c__Bacteroidia; o__Bacteroidales; f__Bacteroidaceae; g__Bacteroides; s__Bacteroides thetaiotaomicron
Taxon00075	165701591	159719026	276816202	60980383	297263053	188847003	26839182	1560817	41171161	11372628	6111871	4503480	83687000	343342	9324174	28916491	689941	12222698	388203895	539771464	212722508	287708661	791259016	318141147	k__Bacteria; p__Bacteroidetes; c__Bacteroidia; o__Bacteroidales; f__Bacteroidaceae; g__Bacteroides; s__Bacteroides uniformis
Taxon00076	699679522	609014399	1119019213	194477979	1172660659	778874060	112738189	693697	125624825	39884288	2876175	1185126	407526717	343342	41848653	125825813	376332	62545835	88228158	132497443	44246282	109097580	214239806	130665114	k__Bacteria; p__Bacteroidetes; c__Bacteroidia; o__Bacteroidales; f__Bacteroidaceae; g__Bacteroides; s__Bacteroides vulgatus
Taxon00077	455224	1095842	29386009	11948859	11075375	33072191	204359	2254514	62548495	480534	11784327	5688606	3067955	300424	954443	260509	627219	2482735	414672343	870570450	379496954	217229694	281368278	211620673	k__Bacteria; p__Bacteroidetes; c__Bacteroidia; o__Bacteroidales; f__Bacteroidaceae; g__Bacteroides; s__Bacteroides xylanisolvens
Taxon00078	0	0	0	206015	0	0	0	0	0	0	0	0	0	0	0	0	0	0	0	0	0	965465	0	0	k__Bacteria; p__Bacteroidetes; c__Bacteroidia; o__Bacteroidales; f__Bacteroidaceae; g__Bacteroides; s__Bacteroides zoogleoformans
Taxon00079	145671729	141089706	218631905	35640562	239671106	162005804	22207039	0	19793827	10411561	159787	237025	76869322	85835	8369731	24487839	62722	8403105	6617112	13338669	6807120	17378376	17139184	14202730	k__Bacteria; p__Bacteroidetes; c__Bacteroidia; o__Bacteroidales; f__Barnesiellaceae; g__Barnesiella; s__Barnesiella viscericola
Taxon00080	0	0	0	0	0	0	0	0	0	0	0	0	0	0	0	0	0	0	0	889245	0	0	0	0	k__Bacteria; p__Bacteroidetes; c__Bacteroidia; o__Bacteroidales; f__Dysgonamonadaceae; g__Dysgonomonas; s__Dysgonomonas sp. HDW5A
Taxon00081	0	273961	0	0	443015	239654	0	0	0	0	0	0	0	0	0	0	0	0	0	0	0	0	0	0	k__Bacteria; p__Bacteroidetes; c__Bacteroidia; o__Bacteroidales; f__Dysgonamonadaceae; g__Proteiniphilum; s__Proteiniphilum saccharofermentans
Taxon00082	0	0	0	0	443015	0	0	0	0	0	0	0	0	0	0	0	0	0	81611046	94259926	78281883	69513502	102835107	83796106	k__Bacteria; p__Bacteroidetes; c__Bacteroidia; o__Bacteroidales; f__Muribaculaceae; g__Duncaniella; s__Duncaniella sp. B8
Taxon00083	0	0	0	0	0	0	0	0	0	0	0	0	0	0	0	0	0	0	0	1778489	0	6758257	0	0	k__Bacteria; p__Bacteroidetes; c__Bacteroidia; o__Bacteroidales; f__Muribaculaceae; g__Duncaniella; s__Duncaniella sp. C9
Taxon00084	910448	547921	2938601	1442104	3101105	2396536	68120	693697	6334025	320356	1118512	474050	0	515013	73419	86836	62722	95490	3959238591	3211062203	3595861271	3645596995	3604941798	3363206408	k__Bacteria; p__Bacteroidetes; c__Bacteroidia; o__Bacteroidales; f__Muribaculaceae; g__Muribaculum; s__Muribaculum intestinale
Taxon00085	211679231	155883578	311491693	52945806	341121537	200590027	31198846	520272	38795902	11853162	4633837	4503480	121525115	4334691	12260921	38989503	376332	20434822	44136136048	31497932506	35841189885	35583189318	29836463615	31839679586	k__Bacteria; p__Bacteroidetes; c__Bacteroidia; o__Bacteroidales; f__Muribaculaceae; g__Muribaculum; s__Muribaculum sp. H5
Taxon00086	910448	0	587720	412030	3544120	1437921	68120	520272	1319588	640711	1198406	474050	511326	2145887	146837	260509	188166	381959	20949776121	21436130008	18547700895	21011421455	32998643148	24891704186	k__Bacteria; p__Bacteroidetes; c__Bacteroidia; o__Bacteroidales; f__Muribaculaceae; g__Muribaculum; s__Muribaculum sp. TLL-A4
Taxon00087	19119414	18629320	41728132	5150370	28795974	20610206	2997269	0	3167012	800889	119841	0	11590053	85835	1248118	3820798	62722	1336858	242627435	184073629	256968789	407426359	248518175	200258490	k__Bacteria; p__Bacteroidetes; c__Bacteroidia; o__Bacteroidales; f__Muribaculaceae; s__Muribaculaceae bacterium DSM 108610
Taxon00088	0	273961	0	0	0	0	0	0	0	0	39947	0	170442	0	73419	0	62722	95490	92639566	180516651	68071202	179576547	255659502	257069409	k__Bacteria; p__Bacteroidetes; c__Bacteroidia; o__Bacteroidales; f__Odoribacteraceae; g__Butyricimonas; s__Butyricimonas faecalis
Taxon00089	83761244	85201745	134587920	31314251	124930225	73333988	12738394	346848	8181449	4645158	359522	0	49428167	0	4772215	15022682	62722	6493308	6617112	13338669	8508900	14481980	15710919	19883822	k__Bacteria; p__Bacteroidetes; c__Bacteroidia; o__Bacteroidales; f__Odoribacteraceae; g__Odoribacter; s__Odoribacter splanchnicus
Taxon00090	0	273961	0	0	0	479307	0	0	0	0	0	0	0	0	73419	0	0	0	0	0	0	0	0	0	k__Bacteria; p__Bacteroidetes; c__Bacteroidia; o__Bacteroidales; f__Porphyromonadaceae; g__Fermentimonas; s__Fermentimonas caenicola
Taxon00091	0	0	0	0	0	0	0	0	0	160178	0	0	170442	0	0	0	0	0	0	0	0	22205702	35706634	35506824	k__Bacteria; p__Bacteroidetes; c__Bacteroidia; o__Bacteroidales; f__Porphyromonadaceae; g__Petrimonas; s__Petrimonas mucosa
Taxon00092	0	0	0	0	443015	0	0	0	0	0	0	0	0	0	0	0	0	0	2205704	7113957	1701780	11585584	11426123	4260819	k__Bacteria; p__Bacteroidetes; c__Bacteroidia; o__Bacteroidales; f__Porphyromonadaceae; g__Porphyromonas; s__Porphyromonas asaccharolytica
Taxon00093	0	0	0	0	0	0	0	0	0	0	0	0	0	0	0	0	0	0	0	0	0	0	0	0	k__Bacteria; p__Bacteroidetes; c__Bacteroidia; o__Bacteroidales; f__Porphyromonadaceae; g__Porphyromonas; s__Porphyromonas cangingivalis
Taxon00094	0	0	0	0	0	0	0	0	0	0	0	0	0	0	0	0	0	0	0	0	0	0	1428265	0	k__Bacteria; p__Bacteroidetes; c__Bacteroidia; o__Bacteroidales; f__Porphyromonadaceae; g__Porphyromonas; s__Porphyromonas crevioricanis
Taxon00095	0	0	0	0	0	0	0	0	0	0	0	0	0	0	0	0	0	95490	0	0	0	0	0	0	k__Bacteria; p__Bacteroidetes; c__Bacteroidia; o__Bacteroidales; f__Porphyromonadaceae; g__Porphyromonas; s__Porphyromonas gingivalis
Taxon00096	0	0	587720	1030074	0	0	0	173424	527835	0	798937	474050	0	0	73419	0	0	190980	17645632	24009604	15316021	54066057	75698065	48289281	k__Bacteria; p__Bacteroidetes; c__Bacteroidia; o__Bacteroidales; f__Prevotellaceae; g__Paraprevotella; s__Paraprevotella xylaniphila
Taxon00097	0	0	0	0	0	0	0	0	263918	0	0	0	0	0	0	0	0	0	0	0	0	0	0	0	k__Bacteria; p__Bacteroidetes; c__Bacteroidia; o__Bacteroidales; f__Prevotellaceae; g__Prevotella; s__Prevotella dentalis
Taxon00098	0	0	0	0	0	0	0	0	0	0	0	0	0	0	0	0	0	0	0	0	0	0	0	0	k__Bacteria; p__Bacteroidetes; c__Bacteroidia; o__Bacteroidales; f__Prevotellaceae; g__Prevotella; s__Prevotella denticola
Taxon00099	0	0	0	0	0	0	0	0	0	0	0	0	0	0	0	0	0	0	0	0	0	0	0	0	k__Bacteria; p__Bacteroidetes; c__Bacteroidia; o__Bacteroidales; f__Prevotellaceae; g__Prevotella; s__Prevotella enoeca
Taxon00100	0	0	0	0	0	0	0	0	0	0	0	0	0	0	0	0	0	0	0	0	0	0	0	0	k__Bacteria; p__Bacteroidetes; c__Bacteroidia; o__Bacteroidales; f__Prevotellaceae; g__Prevotella; s__Prevotella fusca
Taxon00101	0	0	0	0	0	0	0	0	0	0	0	0	0	0	0	0	0	0	0	0	0	0	0	1420273	k__Bacteria; p__Bacteroidetes; c__Bacteroidia; o__Bacteroidales; f__Prevotellaceae; g__Prevotella; s__Prevotella intermedia
Taxon00102	0	0	0	0	0	0	0	0	0	0	0	0	0	0	0	0	0	0	0	0	0	0	0	0	k__Bacteria; p__Bacteroidetes; c__Bacteroidia; o__Bacteroidales; f__Prevotellaceae; g__Prevotella; s__Prevotella melaninogenica
Taxon00103	0	0	0	0	0	0	0	0	0	0	0	0	0	0	0	0	0	0	0	0	0	0	0	0	k__Bacteria; p__Bacteroidetes; c__Bacteroidia; o__Bacteroidales; f__Prevotellaceae; g__Prevotella; s__Prevotella oris
Taxon00104	0	0	0	0	0	0	0	0	0	0	0	0	0	0	0	0	0	0	0	0	0	0	0	0	k__Bacteria; p__Bacteroidetes; c__Bacteroidia; o__Bacteroidales; f__Prevotellaceae; g__Prevotella; s__Prevotella ruminicola
Taxon00105	0	0	0	0	0	0	0	0	0	0	0	0	0	0	0	0	0	0	0	0	0	0	0	0	k__Bacteria; p__Bacteroidetes; c__Bacteroidia; o__Bacteroidales; f__Prevotellaceae; g__Prevotella; s__Prevotella scopos
Taxon00106	5462690	4383369	9403523	1236089	11075375	9825796	1021796	0	791753	800889	0	237025	2727071	0	146837	1215708	0	763919	39702671	42683740	11912460	36687682	24280511	24144641	k__Bacteria; p__Bacteroidetes; c__Bacteroidia; o__Bacteroidales; f__Rikenellaceae; g__Alistipes; s__Alistipes communis
Taxon00107	0	0	0	0	0	0	0	0	0	0	0	0	0	0	0	0	0	0	22057040	21341870	6807120	9654653	12854388	12782457	k__Bacteria; p__Bacteroidetes; c__Bacteroidia; o__Bacteroidales; f__Rikenellaceae; g__Alistipes; s__Alistipes dispar
Taxon00108	0	0	0	0	0	239654	0	0	791753	0	0	0	170442	0	0	0	0	0	4411408	64914855	1701780	453768694	905520246	126404295	k__Bacteria; p__Bacteroidetes; c__Bacteroidia; o__Bacteroidales; f__Rikenellaceae; g__Alistipes; s__Alistipes finegoldii
Taxon00109	0	0	0	206015	0	0	0	0	527835	0	0	0	0	0	0	347345	376332	763919	8822816	12449424	1701780	10620118	5713061	8521638	k__Bacteria; p__Bacteroidetes; c__Bacteroidia; o__Bacteroidales; f__Rikenellaceae; g__Alistipes; s__Alistipes megaguti
Taxon00110	22761208	23012690	41140412	7416533	42529438	22767088	3065389	520272	5014436	2402668	1717715	1185126	9374308	85835	1174699	3212943	0	2005286	79405342	305900138	34035601	80133620	105691638	53970373	k__Bacteria; p__Bacteroidetes; c__Bacteroidia; o__Bacteroidales; f__Rikenellaceae; g__Alistipes; s__Alistipes onderdonkii
Taxon00111	8649259	10136542	14105284	2472178	19492659	14379213	1226156	0	1847424	800889	79894	0	4261049	0	513931	2084071	0	763919	79405342	132497443	18719581	578313718	984074841	242866679	k__Bacteria; p__Bacteroidetes; c__Bacteroidia; o__Bacteroidales; f__Rikenellaceae; g__Alistipes; s__Alistipes shahii
Taxon00112	0	0	0	0	886030	239654	0	0	0	0	0	0	0	0	0	0	0	190980	0	889245	0	1930931	2856531	0	k__Bacteria; p__Bacteroidetes; c__Bacteroidia; o__Bacteroidales; f__Rikenellaceae; g__Alistipes; s__Alistipes sp. dk3624
Taxon00113	0	0	0	0	0	479307	0	0	0	0	0	0	0	0	0	0	0	0	0	889245	0	0	0	1420273	k__Bacteria; p__Bacteroidetes; c__Bacteroidia; o__Bacteroidales; f__Rikenellaceae; g__Mucinivorans; s__Mucinivorans hirudinis
Taxon00114	379201719	356696693	621220225	107127700	676040864	424905756	64032567	1387393	109525845	27230236	8189108	5925631	296569003	515013	31643455	92567507	752663	39055338	355118336	698057001	192301147	328258204	846961365	556747007	k__Bacteria; p__Bacteroidetes; c__Bacteroidia; o__Bacteroidales; f__Tannerellaceae; g__Parabacteroides; s__Parabacteroides distasonis
Taxon00115	12746276	12054266	21157926	4532326	29682004	17734363	2588551	0	3167012	800889	119841	237025	9203866	0	660768	4254979	0	1527837	8822816	7113957	3403560	13516514	22852246	25564914	k__Bacteria; p__Bacteroidetes; c__Bacteroidia; o__Bacteroidales; f__Tannerellaceae; g__Parabacteroides; s__Parabacteroides sp. CT06
Taxon00116	0	0	587720	0	0	239654	0	0	0	0	0	0	0	0	0	0	0	0	0	889245	0	0	0	0	k__Bacteria; p__Bacteroidetes; c__Bacteroidia; o__Bacteroidales; f__Tannerellaceae; g__Tannerella; s__Tannerella forsythia
Taxon00117	455224	0	0	0	443015	0	68120	0	0	0	0	0	0	42918	73419	0	0	0	0	0	0	1930931	0	0	k__Bacteria; p__Bacteroidetes; c__Bacteroidia; o__Bacteroidales; f__Tannerellaceae; g__Tannerella; s__Tannerella sp. oral taxon HOT-286
Taxon00118	0	0	0	0	0	0	0	0	0	0	0	0	0	0	73419	86836	0	0	0	0	0	0	0	0	k__Bacteria; p__Bacteroidetes; c__Bacteroidia; o__Bacteroidales; g__Candidatus Azobacteroides; s__Candidatus Azobacteroides pseudotrichonymphae
Taxon00119	0	0	0	0	0	0	0	0	0	0	0	0	0	0	0	0	0	0	0	0	0	0	0	0	k__Bacteria; p__Bacteroidetes; c__Bacteroidia; o__Bacteroidales; s__Bacteroidales bacterium CF
Taxon00120	0	0	0	0	0	0	0	0	0	0	0	0	0	0	0	0	0	0	0	0	0	0	0	0	k__Bacteria; p__Bacteroidetes; c__Chitinophagia; o__Chitinophagales; f__Chitinophagaceae; g__Chitinophaga; s__Chitinophaga sp. MD30
Taxon00121	0	0	0	0	0	0	0	0	0	0	0	0	0	0	0	0	62722	0	0	0	0	0	0	0	k__Bacteria; p__Bacteroidetes; c__Cytophagia; o__Cytophagales; f__Cytophagaceae; g__Fibrella; s__Fibrella aestuarina
Taxon00122	0	0	0	0	0	0	0	0	0	0	0	0	0	0	0	0	0	0	0	0	0	0	0	0	k__Bacteria; p__Bacteroidetes; c__Cytophagia; o__Cytophagales; f__Cytophagaceae; g__Spirosoma; s__Spirosoma sp. KCTC 42546
Taxon00123	0	0	0	0	0	0	0	0	0	0	0	0	0	0	0	0	0	0	0	0	0	0	0	0	k__Bacteria; p__Bacteroidetes; c__Cytophagia; o__Cytophagales; f__Hymenobacteraceae; g__Hymenobacter; s__Hymenobacter sp. DG25B
Taxon00124	0	0	0	0	443015	239654	0	0	0	0	0	0	0	0	0	0	0	0	0	0	0	0	0	0	k__Bacteria; p__Bacteroidetes; c__Cytophagia; o__Cytophagales; f__Hymenobacteraceae; g__Pontibacter; s__Pontibacter akesuensis
Taxon00125	0	0	0	0	443015	0	0	0	0	0	0	0	0	0	0	0	0	0	0	0	0	0	0	0	k__Bacteria; p__Bacteroidetes; c__Flavobacteriia; o__Flavobacteriales; f__Flavobacteriaceae; g__Aequorivita; s__Aequorivita sp. H23M31
Taxon00126	0	0	0	0	0	0	0	0	0	0	0	0	0	0	73419	0	0	0	0	0	0	0	0	0	k__Bacteria; p__Bacteroidetes; c__Flavobacteriia; o__Flavobacteriales; f__Flavobacteriaceae; g__Chryseobacterium; s__Chryseobacterium balustinum
Taxon00127	0	0	0	0	0	0	0	0	0	0	0	0	0	0	0	0	0	0	0	0	0	0	0	0	k__Bacteria; p__Bacteroidetes; c__Flavobacteriia; o__Flavobacteriales; f__Flavobacteriaceae; g__Chryseobacterium; s__Chryseobacterium gallinarum
Taxon00128	0	0	0	0	0	0	0	0	0	0	0	0	0	0	0	0	0	0	0	0	0	0	0	0	k__Bacteria; p__Bacteroidetes; c__Flavobacteriia; o__Flavobacteriales; f__Flavobacteriaceae; g__Chryseobacterium; s__Chryseobacterium gleum
Taxon00129	0	0	0	0	0	0	0	0	0	0	0	0	0	42918	0	0	0	0	0	0	0	0	0	0	k__Bacteria; p__Bacteroidetes; c__Flavobacteriia; o__Flavobacteriales; f__Flavobacteriaceae; g__Chryseobacterium; s__Chryseobacterium sp. F5649
Taxon00130	0	0	0	0	0	0	0	0	263918	0	0	0	0	0	0	0	0	0	0	0	0	0	0	0	k__Bacteria; p__Bacteroidetes; c__Flavobacteriia; o__Flavobacteriales; f__Flavobacteriaceae; g__Cloacibacterium; s__Cloacibacterium normanense
Taxon00131	0	0	0	0	0	0	0	0	0	0	0	0	0	0	0	0	0	0	0	0	0	0	0	0	k__Bacteria; p__Bacteroidetes; c__Flavobacteriia; o__Flavobacteriales; f__Flavobacteriaceae; g__Flavobacterium; s__Flavobacterium commune
Taxon00132	82850796	60819252	100500150	19777422	110753746	64466807	9877364	173424	12140214	4164624	0	0	38690324	0	4331703	12851774	0	4201552	2205704	889245	0	0	0	0	k__Bacteria; p__Bacteroidetes; c__Sphingobacteriia; o__Sphingobacteriales; f__Sphingobacteriaceae; g__Pedobacter; s__Pedobacter cryoconitis
Taxon00133	0	0	0	0	0	0	0	0	0	0	39947	0	0	85835	0	86836	0	0	0	0	0	0	0	0	k__Bacteria; p__Bacteroidetes; c__Sphingobacteriia; o__Sphingobacteriales; f__Sphingobacteriaceae; g__Pedobacter; s__Pedobacter sp. G11
Taxon00134	0	0	0	0	0	0	0	0	0	0	0	0	0	0	0	0	0	0	0	0	0	0	0	0	k__Bacteria; p__Bacteroidetes; c__Sphingobacteriia; o__Sphingobacteriales; f__Sphingobacteriaceae; g__Pedobacter; s__Pedobacter sp. HDW13
Taxon00135	0	0	0	0	0	0	0	0	0	0	0	0	0	0	0	0	0	0	0	0	0	0	0	0	k__Bacteria; p__Bacteroidetes; c__Sphingobacteriia; o__Sphingobacteriales; f__Sphingobacteriaceae; g__Sphingobacterium; s__Sphingobacterium psychroaquaticum
Taxon00136	0	0	0	0	0	0	0	0	0	0	0	0	0	0	0	0	62722	0	0	0	0	0	0	0	k__Bacteria; p__Bacteroidetes; c__Sphingobacteriia; o__Sphingobacteriales; f__Sphingobacteriaceae; g__Sphingobacterium; s__Sphingobacterium sp. B29
Taxon00137	0	0	0	0	0	0	0	0	0	0	0	0	0	0	0	0	0	0	0	0	0	0	0	0	k__Bacteria; p__Bacteroidetes; c__Sphingobacteriia; o__Sphingobacteriales; f__Sphingobacteriaceae; g__Sphingobacterium; s__Sphingobacterium sp. G1-14
Taxon00138	17298518	11232384	15280725	6798489	14619494	9586142	0	0	0	0	0	0	0	0	0	0	0	0	0	0	0	0	0	0	k__Bacteria; p__Chloroflexi; c__Anaerolineae; o__Anaerolineales; f__Anaerolineaceae; g__Pelolinea; s__Pelolinea submarina
Taxon00139	1365672	821882	3526321	412030	1329045	1917228	0	0	0	0	0	0	0	0	0	0	0	0	2205704	889245	1701780	0	1428265	0	k__Bacteria; p__Chloroflexi; c__Dehalococcoidia; o__Dehalococcoidales; f__Dehalococcoidaceae; g__Dehalococcoides; s__Dehalococcoides mccartyi
Taxon00140	0	0	0	0	0	0	0	0	0	0	0	0	0	0	0	0	0	0	0	0	1701780	0	0	0	k__Bacteria; p__Cyanobacteria; o__Chroococcales; f__Aphanothecaceae; g__Gloeothece; s__Gloeothece citriformis
Taxon00141	0	0	0	0	0	0	0	0	0	0	0	0	170442	0	0	0	0	0	0	0	0	0	0	0	k__Bacteria; p__Deinococcus-Thermus; c__Deinococci; o__Deinococcales; f__Deinococcaceae; g__Deinococcus; s__Deinococcus gobiensis
Taxon00142	0	0	0	0	0	0	0	0	0	0	0	0	0	0	0	86836	0	0	0	0	0	0	0	0	k__Bacteria; p__Deinococcus-Thermus; c__Deinococci; o__Thermales; f__Thermaceae; g__Meiothermus; s__Meiothermus ruber
Taxon00143	0	0	0	0	0	0	68120	0	0	0	0	0	0	0	0	0	0	0	0	0	0	0	0	0	k__Bacteria; p__Deinococcus-Thermus; c__Deinococci; o__Thermales; f__Thermaceae; g__Meiothermus; s__Meiothermus silvanus
Taxon00144	455224	0	0	0	0	0	0	0	0	0	79894	0	0	0	0	0	62722	0	0	0	0	0	0	0	k__Bacteria; p__Firmicutes; c__Bacilli; o__Bacillales; f__Bacillaceae; g__Aeribacillus; s__Aeribacillus pallidus
Taxon00145	0	0	0	206015	0	0	0	0	0	0	0	0	0	0	0	0	0	0	0	0	0	0	0	0	k__Bacteria; p__Firmicutes; c__Bacilli; o__Bacillales; f__Bacillaceae; g__Bacillus; s__Bacillus aerophilus
Taxon00146	0	0	0	0	0	0	0	0	0	0	0	0	0	0	0	0	62722	0	0	0	0	0	0	0	k__Bacteria; p__Firmicutes; c__Bacilli; o__Bacillales; f__Bacillaceae; g__Bacillus; s__Bacillus altitudinis
Taxon00147	455224	273961	0	206015	443015	479307	0	0	0	0	0	0	0	0	0	0	62722	0	0	0	0	0	0	0	k__Bacteria; p__Firmicutes; c__Bacilli; o__Bacillales; f__Bacillaceae; g__Bacillus; s__Bacillus amyloliquefaciens
Taxon00148	0	0	0	206015	0	0	0	0	527835	640711	0	474050	0	0	0	0	0	0	0	0	0	965465	0	0	k__Bacteria; p__Firmicutes; c__Bacilli; o__Bacillales; f__Bacillaceae; g__Bacillus; s__Bacillus cereus
Taxon00149	0	0	0	0	0	239654	0	0	0	0	0	0	0	0	0	0	0	0	0	0	0	0	0	0	k__Bacteria; p__Firmicutes; c__Bacilli; o__Bacillales; f__Bacillaceae; g__Bacillus; s__Bacillus ciccensis
Taxon00150	0	0	0	0	0	0	0	0	0	160178	0	237025	0	0	0	0	0	0	0	0	0	0	0	0	k__Bacteria; p__Firmicutes; c__Bacilli; o__Bacillales; f__Bacillaceae; g__Bacillus; s__Bacillus clausii
Taxon00151	1365672	3013567	1175440	618044	1772060	958614	68120	173424	1583506	160178	0	0	0	128753	293675	0	313610	381959	0	0	0	965465	0	0	k__Bacteria; p__Firmicutes; c__Bacilli; o__Bacillales; f__Bacillaceae; g__Bacillus; s__Bacillus coagulans
Taxon00152	0	0	0	0	0	0	0	0	0	0	0	0	0	0	0	0	0	0	0	0	0	0	0	0	k__Bacteria; p__Firmicutes; c__Bacilli; o__Bacillales; f__Bacillaceae; g__Bacillus; s__Bacillus glycinifermentans
Taxon00153	0	0	0	0	0	0	0	0	0	0	0	0	0	0	73419	0	0	0	0	0	0	0	0	0	k__Bacteria; p__Firmicutes; c__Bacilli; o__Bacillales; f__Bacillaceae; g__Bacillus; s__Bacillus krulwichiae
Taxon00154	0	0	0	0	443015	0	0	0	0	0	0	0	0	0	0	0	0	0	0	0	0	0	0	0	k__Bacteria; p__Firmicutes; c__Bacilli; o__Bacillales; f__Bacillaceae; g__Bacillus; s__Bacillus licheniformis
Taxon00155	455224	0	0	0	0	0	0	0	0	0	0	0	0	0	0	0	0	0	0	0	0	0	0	0	k__Bacteria; p__Firmicutes; c__Bacilli; o__Bacillales; f__Bacillaceae; g__Bacillus; s__Bacillus methanolicus
Taxon00156	0	0	0	0	0	0	136240	173424	263918	0	159787	474050	170442	128753	220256	0	62722	381959	0	0	0	0	0	0	k__Bacteria; p__Firmicutes; c__Bacilli; o__Bacillales; f__Bacillaceae; g__Bacillus; s__Bacillus mycoides
Taxon00157	0	0	0	0	0	0	0	0	0	0	0	0	0	42918	0	0	0	0	0	0	0	0	0	0	k__Bacteria; p__Firmicutes; c__Bacilli; o__Bacillales; f__Bacillaceae; g__Bacillus; s__Bacillus pumilus
Taxon00158	0	0	0	1030074	0	0	0	0	0	0	0	0	0	42918	0	0	0	0	0	0	0	0	0	0	k__Bacteria; p__Firmicutes; c__Bacilli; o__Bacillales; f__Bacillaceae; g__Bacillus; s__Bacillus safensis
Taxon00159	0	0	0	0	0	0	68120	0	0	0	39947	0	0	0	73419	0	0	0	0	0	0	0	0	0	k__Bacteria; p__Firmicutes; c__Bacilli; o__Bacillales; f__Bacillaceae; g__Bacillus; s__Bacillus smithii
Taxon00160	0	0	0	0	0	0	0	0	0	0	0	0	0	0	0	86836	0	0	0	0	0	0	0	0	k__Bacteria; p__Firmicutes; c__Bacilli; o__Bacillales; f__Bacillaceae; g__Bacillus; s__Bacillus sp. SYJ
Taxon00161	0	0	0	0	0	0	0	0	0	160178	0	237025	0	0	0	86836	0	0	0	0	0	0	0	0	k__Bacteria; p__Firmicutes; c__Bacilli; o__Bacillales; f__Bacillaceae; g__Bacillus; s__Bacillus subtilis
Taxon00162	2731345	1095842	1763161	0	3101105	1198268	272479	173424	0	480534	239681	237025	0	257506	146837	173673	62722	95490	0	0	0	0	0	0	k__Bacteria; p__Firmicutes; c__Bacilli; o__Bacillales; f__Bacillaceae; g__Bacillus; s__Bacillus thermoamylovorans
Taxon00163	0	0	0	0	0	0	0	0	0	0	0	0	0	42918	0	0	0	0	0	0	0	0	0	0	k__Bacteria; p__Firmicutes; c__Bacilli; o__Bacillales; f__Bacillaceae; g__Geobacillus; s__Geobacillus sp. WCH70
Taxon00164	0	0	0	0	0	239654	0	0	0	0	0	0	0	0	0	0	0	0	0	0	0	0	0	0	k__Bacteria; p__Firmicutes; c__Bacilli; o__Bacillales; f__Bacillaceae; g__Geobacillus; s__Geobacillus stearothermophilus
Taxon00165	0	0	0	0	0	239654	0	0	0	0	0	0	0	0	0	0	0	0	0	0	0	0	0	0	k__Bacteria; p__Firmicutes; c__Bacilli; o__Bacillales; f__Bacillaceae; g__Geobacillus; s__Geobacillus thermodenitrificans
Taxon00166	0	0	0	0	443015	0	0	0	0	160178	0	0	0	0	0	0	62722	0	0	0	0	0	0	0	k__Bacteria; p__Firmicutes; c__Bacilli; o__Bacillales; f__Bacillaceae; g__Lysinibacillus; s__Lysinibacillus sp. YS11
Taxon00167	0	0	0	0	0	0	0	0	0	0	0	0	0	0	0	0	0	0	0	0	0	0	0	0	k__Bacteria; p__Firmicutes; c__Bacilli; o__Bacillales; f__Bacillaceae; g__Oceanobacillus; s__Oceanobacillus sp. 160
Taxon00168	0	0	0	0	0	0	0	0	0	0	39947	0	0	0	0	0	0	0	0	0	0	0	0	0	k__Bacteria; p__Firmicutes; c__Bacilli; o__Bacillales; f__Bacillaceae; g__Terribacillus; s__Terribacillus goriensis
Taxon00169	455224	0	0	0	886030	0	0	173424	263918	0	0	0	0	0	220256	86836	250888	0	0	0	0	0	0	0	k__Bacteria; p__Firmicutes; c__Bacilli; o__Bacillales; f__Bacillaceae; g__Virgibacillus; s__Virgibacillus sp. 6R
Taxon00170	0	0	0	0	0	0	0	0	0	0	0	0	0	0	0	86836	0	0	0	0	0	0	0	0	k__Bacteria; p__Firmicutes; c__Bacilli; o__Bacillales; f__Listeriaceae; g__Brochothrix; s__Brochothrix thermosphacta
Taxon00171	0	273961	0	206015	0	0	408719	520272	2639177	0	39947	237025	3579281	128753	2496235	1823563	2697042	1241368	0	0	0	0	0	0	k__Bacteria; p__Firmicutes; c__Bacilli; o__Bacillales; f__Listeriaceae; g__Listeria; s__Listeria monocytogenes
Taxon00172	0	0	0	0	0	0	0	0	0	0	0	0	170442	0	0	0	0	0	0	0	0	0	0	0	k__Bacteria; p__Firmicutes; c__Bacilli; o__Bacillales; f__Paenibacillaceae; g__Aneurinibacillus; s__Aneurinibacillus sp. XH2
Taxon00173	0	273961	0	206015	1329045	0	0	0	0	0	0	0	0	0	0	0	0	0	0	0	0	0	0	0	k__Bacteria; p__Firmicutes; c__Bacilli; o__Bacillales; f__Paenibacillaceae; g__Paenibacillus; s__Paenibacillus donghaensis
Taxon00174	455224	0	0	0	0	0	0	0	0	0	0	0	0	0	0	0	0	0	0	0	0	0	0	0	k__Bacteria; p__Firmicutes; c__Bacilli; o__Bacillales; f__Paenibacillaceae; g__Paenibacillus; s__Paenibacillus ihbetae
Taxon00175	0	0	0	0	0	0	0	0	0	0	0	0	0	0	0	0	0	0	0	0	0	0	0	0	k__Bacteria; p__Firmicutes; c__Bacilli; o__Bacillales; f__Paenibacillaceae; g__Paenibacillus; s__Paenibacillus swuensis
Taxon00176	0	0	0	0	0	0	0	0	263918	0	0	0	170442	0	0	86836	0	0	0	0	0	0	0	0	k__Bacteria; p__Firmicutes; c__Bacilli; o__Bacillales; f__Planococcaceae; g__Kurthia; s__Kurthia sp. 11kri321
Taxon00177	455224	273961	0	206015	0	958614	68120	0	263918	0	39947	0	0	42918	0	0	0	0	0	0	0	0	0	0	k__Bacteria; p__Firmicutes; c__Bacilli; o__Bacillales; f__Planococcaceae; g__Ureibacillus; s__Ureibacillus thermosphaericus
Taxon00178	0	0	0	0	0	0	0	0	0	0	0	0	0	0	0	0	0	0	0	0	0	0	0	0	k__Bacteria; p__Firmicutes; c__Bacilli; o__Bacillales; f__Staphylococcaceae; g__Jeotgalicoccus; s__Jeotgalicoccus saudimassiliensis
Taxon00179	455224	0	0	0	0	0	0	0	0	0	0	0	0	0	0	86836	0	0	0	0	0	0	0	0	k__Bacteria; p__Firmicutes; c__Bacilli; o__Bacillales; f__Staphylococcaceae; g__Macrococcus; s__Macrococcus caseolyticus
Taxon00180	0	0	0	206015	0	0	0	0	0	0	0	0	0	0	0	0	0	0	0	0	0	0	0	0	k__Bacteria; p__Firmicutes; c__Bacilli; o__Bacillales; f__Staphylococcaceae; g__Macrococcus; s__Macrococcus sp. IME1552
Taxon00181	0	0	0	0	0	0	0	0	0	0	0	0	0	0	0	173673	0	0	0	0	0	0	0	0	k__Bacteria; p__Firmicutes; c__Bacilli; o__Bacillales; f__Staphylococcaceae; g__Staphylococcus; s__Staphylococcus agnetis
Taxon00182	0	0	0	206015	0	0	0	0	0	0	0	0	0	0	0	0	0	0	0	0	0	0	0	0	k__Bacteria; p__Firmicutes; c__Bacilli; o__Bacillales; f__Staphylococcaceae; g__Staphylococcus; s__Staphylococcus arlettae
Taxon00183	0	273961	2938601	206015	0	0	136240	0	0	160178	0	0	0	0	0	0	0	0	0	0	0	0	0	0	k__Bacteria; p__Firmicutes; c__Bacilli; o__Bacillales; f__Staphylococcaceae; g__Staphylococcus; s__Staphylococcus aureus
Taxon00184	0	0	0	206015	0	0	0	0	0	0	0	0	0	0	0	0	0	0	0	0	0	0	0	0	k__Bacteria; p__Firmicutes; c__Bacilli; o__Bacillales; f__Staphylococcaceae; g__Staphylococcus; s__Staphylococcus chromogenes
Taxon00185	0	0	0	412030	0	0	0	0	0	0	0	0	0	0	0	0	62722	0	0	0	0	0	0	0	k__Bacteria; p__Firmicutes; c__Bacilli; o__Bacillales; f__Staphylococcaceae; g__Staphylococcus; s__Staphylococcus cohnii
Taxon00186	0	0	0	206015	0	0	0	0	0	0	0	0	0	0	0	86836	0	0	0	0	0	0	0	0	k__Bacteria; p__Firmicutes; c__Bacilli; o__Bacillales; f__Staphylococcaceae; g__Staphylococcus; s__Staphylococcus condimenti
Taxon00187	0	0	587720	0	0	239654	0	0	0	320356	0	0	0	0	73419	86836	0	0	0	0	0	0	0	0	k__Bacteria; p__Firmicutes; c__Bacilli; o__Bacillales; f__Staphylococcaceae; g__Staphylococcus; s__Staphylococcus epidermidis
Taxon00188	0	0	0	206015	0	0	0	0	0	0	0	0	0	0	0	0	0	0	0	0	0	0	0	0	k__Bacteria; p__Firmicutes; c__Bacilli; o__Bacillales; f__Staphylococcaceae; g__Staphylococcus; s__Staphylococcus equorum
Taxon00189	910448	547921	0	412030	0	1198268	0	0	0	0	0	0	0	0	73419	0	0	0	0	0	0	0	0	0	k__Bacteria; p__Firmicutes; c__Bacilli; o__Bacillales; f__Staphylococcaceae; g__Staphylococcus; s__Staphylococcus haemolyticus
Taxon00190	0	273961	0	0	0	0	0	0	0	0	0	0	0	42918	0	0	0	0	0	0	0	0	0	0	k__Bacteria; p__Firmicutes; c__Bacilli; o__Bacillales; f__Staphylococcaceae; g__Staphylococcus; s__Staphylococcus hominis
Taxon00191	0	0	1175440	412030	0	0	0	0	263918	0	0	0	0	0	0	0	0	0	0	0	0	0	0	0	k__Bacteria; p__Firmicutes; c__Bacilli; o__Bacillales; f__Staphylococcaceae; g__Staphylococcus; s__Staphylococcus kloosii
Taxon00192	2731345	20547045	604764060	121136707	2215075	9106835	476838	0	263918	1601779	0	0	170442	42918	0	0	0	0	0	0	0	0	0	0	k__Bacteria; p__Firmicutes; c__Bacilli; o__Bacillales; f__Staphylococcaceae; g__Staphylococcus; s__Staphylococcus nepalensis
Taxon00193	455224	0	2938601	1648118	0	0	0	173424	0	0	39947	0	170442	0	0	0	0	0	0	0	0	0	0	0	k__Bacteria; p__Firmicutes; c__Bacilli; o__Bacillales; f__Staphylococcaceae; g__Staphylococcus; s__Staphylococcus saprophyticus
Taxon00194	1365672	547921	0	824059	443015	479307	68120	173424	0	320356	119841	237025	0	85835	73419	86836	188166	95490	8822816	3556978	0	0	0	0	k__Bacteria; p__Firmicutes; c__Bacilli; o__Bacillales; f__Staphylococcaceae; g__Staphylococcus; s__Staphylococcus sciuri
Taxon00195	0	0	0	1030074	0	0	0	0	0	0	0	0	0	0	0	0	0	0	0	0	0	0	0	0	k__Bacteria; p__Firmicutes; c__Bacilli; o__Bacillales; f__Staphylococcaceae; g__Staphylococcus; s__Staphylococcus simulans
Taxon00196	0	0	1763161	206015	0	0	0	0	0	0	0	0	0	0	0	0	0	0	0	0	0	0	0	0	k__Bacteria; p__Firmicutes; c__Bacilli; o__Bacillales; f__Staphylococcaceae; g__Staphylococcus; s__Staphylococcus sp. AntiMn-1
Taxon00197	455224	0	0	0	0	0	0	0	0	0	0	0	0	0	73419	0	0	0	0	0	0	0	0	0	k__Bacteria; p__Firmicutes; c__Bacilli; o__Bacillales; f__Staphylococcaceae; g__Staphylococcus; s__Staphylococcus sp. SDB 2975
Taxon00198	0	0	0	206015	0	239654	0	0	0	0	0	0	170442	0	0	0	0	0	0	0	0	0	0	0	k__Bacteria; p__Firmicutes; c__Bacilli; o__Bacillales; f__Staphylococcaceae; g__Staphylococcus; s__Staphylococcus succinus
Taxon00199	0	0	587720	412030	0	718961	68120	0	527835	160178	0	0	0	42918	0	0	250888	0	119108013	63136366	18719581	965465	0	0	k__Bacteria; p__Firmicutes; c__Bacilli; o__Bacillales; f__Staphylococcaceae; g__Staphylococcus; s__Staphylococcus xylosus
Taxon00200	0	0	0	0	0	0	0	0	0	0	0	0	0	0	0	86836	0	0	0	0	0	0	0	0	k__Bacteria; p__Firmicutes; c__Bacilli; o__Bacillales; f__Thermoactinomycetaceae; g__Novibacillus; s__Novibacillus thermophilus
Taxon00201	0	0	0	0	0	0	0	0	0	0	0	0	0	0	0	0	188166	0	0	0	0	0	0	0	k__Bacteria; p__Firmicutes; c__Bacilli; o__Bacillales; f__Thermoactinomycetaceae; g__Thermoactinomyces; s__Thermoactinomyces vulgaris
Taxon00202	0	0	0	0	0	0	0	0	0	0	0	0	0	0	0	0	62722	0	0	0	0	0	0	0	k__Bacteria; p__Firmicutes; c__Bacilli; o__Bacillales; g__Exiguobacterium; s__Exiguobacterium sibiricum
Taxon00203	455224	547921	1175440	618044	443015	958614	136240	1040545	527835	480534	758991	2844303	4090607	515013	660768	0	313610	477449	0	0	0	0	0	0	k__Bacteria; p__Firmicutes; c__Bacilli; o__Bacillales; g__Exiguobacterium; s__Exiguobacterium sp. N4-1P
Taxon00204	0	0	0	0	0	0	0	0	0	0	0	0	0	0	0	86836	0	0	0	0	0	0	0	0	k__Bacteria; p__Firmicutes; c__Bacilli; o__Bacillales; g__Gemella; s__Gemella haemolysans
Taxon00205	0	0	0	0	886030	479307	0	0	0	0	0	0	0	42918	0	0	0	0	2205704	1778489	0	0	0	0	k__Bacteria; p__Firmicutes; c__Bacilli; o__Lactobacillales; f__Aerococcaceae; g__Aerococcus; s__Aerococcus urinaeequi
Taxon00206	0	0	0	0	0	239654	0	0	0	0	0	0	0	0	0	0	0	0	0	0	0	0	0	0	k__Bacteria; p__Firmicutes; c__Bacilli; o__Lactobacillales; f__Aerococcaceae; g__Aerococcus; s__Aerococcus viridans
Taxon00207	0	0	0	0	0	0	0	0	0	0	0	0	0	0	0	0	62722	0	0	0	0	0	0	0	k__Bacteria; p__Firmicutes; c__Bacilli; o__Lactobacillales; f__Carnobacteriaceae; g__Carnobacterium; s__Carnobacterium inhibens
Taxon00208	0	0	0	206015	0	0	0	0	0	0	0	0	0	0	0	0	0	0	0	0	0	0	0	0	k__Bacteria; p__Firmicutes; c__Bacilli; o__Lactobacillales; f__Carnobacteriaceae; g__Carnobacterium; s__Carnobacterium maltaromaticum
Taxon00209	0	0	0	0	0	0	0	0	0	0	0	0	0	0	0	0	0	0	0	0	0	0	0	0	k__Bacteria; p__Firmicutes; c__Bacilli; o__Lactobacillales; f__Carnobacteriaceae; g__Carnobacterium; s__Carnobacterium sp. 17-4
Taxon00210	0	0	0	0	0	0	0	0	0	0	0	0	0	0	0	0	0	0	0	0	0	0	0	0	k__Bacteria; p__Firmicutes; c__Bacilli; o__Lactobacillales; f__Carnobacteriaceae; g__Jeotgalibaca; s__Jeotgalibaca arthritidis
Taxon00211	59634364	23834572	37026371	47589421	20821704	75730524	1976767077	520272	10028873	160178	3755006	1422151	340884	128753	0	0	0	286469	48525487	32012805	5105340	0	1428265	0	k__Bacteria; p__Firmicutes; c__Bacilli; o__Lactobacillales; f__Enterococcaceae; g__Enterococcus; s__Enterococcus avium
Taxon00212	455224	1095842	587720	206015	0	239654	27247901	74572379	176297024	7688537	9427461	52382578	347701590	8368959	188098684	255125079	162637933	87277700	0	0	1701780	0	1428265	0	k__Bacteria; p__Firmicutes; c__Bacilli; o__Lactobacillales; f__Enterococcaceae; g__Enterococcus; s__Enterococcus casseliflavus
Taxon00213	5007466	9314660	4114041	2472178	6202210	13899906	5585820	0	5542272	8649605	0	948101	0	0	0	86836	125444	286469	0	0	0	0	0	0	k__Bacteria; p__Firmicutes; c__Bacilli; o__Lactobacillales; f__Enterococcaceae; g__Enterococcus; s__Enterococcus cecorum
Taxon00214	8649259	4109409	1175440	618044	16834569	479307	408719	1387393	2111342	0	359522	711076	4942817	171671	2275979	3820798	2320711	1909796	0	889245	1701780	0	2856531	1420273	k__Bacteria; p__Firmicutes; c__Bacilli; o__Lactobacillales; f__Enterococcaceae; g__Enterococcus; s__Enterococcus durans
Taxon00215	404694271	415872181	433149769	316644760	561742998	581159875	20856633127	41968641	25273550696	32943940952	21012054	6108614445	131581190	13991182	109100173	782742499	61969255	702996089	249244546	104930861	73176543	41515008	99978576	24144641	k__Bacteria; p__Firmicutes; c__Bacilli; o__Lactobacillales; f__Enterococcaceae; g__Enterococcus; s__Enterococcus faecalis
Taxon00216	108798572	161910711	168675690	47795436	287959739	120545739	9877364	21157745	59909318	35879841	6591234	20858221	107207990	2789653	62772980	82928676	55947951	25973232	6617112	17784892	15316021	25102098	14282654	17043276	k__Bacteria; p__Firmicutes; c__Bacilli; o__Lactobacillales; f__Enterococcaceae; g__Enterococcus; s__Enterococcus faecium
Taxon00217	455224	1095842	0	206015	1772060	479307	32084403	84804404	202688794	7528359	13182467	41716442	390652963	10901105	223339655	275444776	191552738	95585314	0	1778489	0	0	0	0	k__Bacteria; p__Firmicutes; c__Bacilli; o__Lactobacillales; f__Enterococcaceae; g__Enterococcus; s__Enterococcus gallinarum
Taxon00218	0	0	0	0	0	0	272479	0	263918	0	39947	0	0	0	0	0	0	0	0	0	0	0	0	0	k__Bacteria; p__Firmicutes; c__Bacilli; o__Lactobacillales; f__Enterococcaceae; g__Enterococcus; s__Enterococcus gilvus
Taxon00219	27768673	2739606	587720	412030	77527622	479307	9264286	2254514	3694848	12959670418	239681	948101	1704420	128753	807606	955199	878107	1145878	0	889245	0	0	0	0	k__Bacteria; p__Firmicutes; c__Bacilli; o__Lactobacillales; f__Enterococcaceae; g__Enterococcus; s__Enterococcus hirae
Taxon00220	0	0	0	0	886030	0	1294275	5029300	9764955	6407114	479362	3081328	17385080	600848	10572291	12330756	9031956	5347430	0	0	0	0	0	0	k__Bacteria; p__Firmicutes; c__Bacilli; o__Lactobacillales; f__Enterococcaceae; g__Enterococcus; s__Enterococcus mundtii
Taxon00221	1365672	821882	587720	206015	886030	479307	26157985	54108331	139612463	5606225	8029321	26783852	284638067	6523496	148672847	190258355	134162183	75532451	0	0	0	0	0	0	k__Bacteria; p__Firmicutes; c__Bacilli; o__Lactobacillales; f__Enterococcaceae; g__Enterococcus; s__Enterococcus sp. CR-Ec1
Taxon00222	0	0	0	0	0	239654	68120	0	0	0	39947	0	0	0	0	0	0	0	0	0	0	0	0	0	k__Bacteria; p__Firmicutes; c__Bacilli; o__Lactobacillales; f__Enterococcaceae; g__Enterococcus; s__Enterococcus sp. DA9
Taxon00223	0	821882	0	206015	0	0	1702994	5896421	20321663	0	1078566	3792404	31190878	1201697	18207835	24835185	16370421	8785064	0	0	0	0	0	0	k__Bacteria; p__Firmicutes; c__Bacilli; o__Lactobacillales; f__Enterococcaceae; g__Enterococcus; s__Enterococcus sp. FDAARGOS_375
Taxon00224	0	273961	587720	0	0	958614	16348740	42835762	107678422	4324802	7110543	21332271	190554107	5536388	108659661	149271617	96215422	50036668	0	0	0	0	0	0	k__Bacteria; p__Firmicutes; c__Bacilli; o__Lactobacillales; f__Enterococcaceae; g__Enterococcus; s__Enterococcus sp. FDAARGOS_553
Taxon00225	455224	547921	587720	0	443015	1917228	60694699	145676276	410919859	16818675	23209132	85092061	746706209	18712133	388751963	527009566	356260494	174077950	0	889245	1701780	0	0	0	k__Bacteria; p__Firmicutes; c__Bacilli; o__Lactobacillales; f__Enterococcaceae; g__Enterococcus; s__Enterococcus sp. HSIEG1
Taxon00226	57358243	32875271	34675490	12360889	21264719	26601545	2713482193	6712034421	16965949338	666820437	998112510	3850000948	31474834245	800673293	16733073872	22251196604	15189555044	7718347033	8822816	75585790	8508900	4827327	7141327	5681092	k__Bacteria; p__Firmicutes; c__Bacilli; o__Lactobacillales; f__Enterococcaceae; g__Enterococcus; s__Enterococcus sp. M190262
Taxon00227	0	0	0	0	0	0	476838	0	1583506	480534	0	1896202	0	0	0	86836	0	572939	0	0	0	0	0	0	k__Bacteria; p__Firmicutes; c__Bacilli; o__Lactobacillales; f__Enterococcaceae; g__Enterococcus; s__Enterococcus thailandicus
Taxon00228	910448	0	0	0	0	479307	19141650	173424	20321663	37161264	0	3081328	0	0	0	868363	62722	954898	0	889245	0	0	0	0	k__Bacteria; p__Firmicutes; c__Bacilli; o__Lactobacillales; f__Enterococcaceae; g__Enterococcus; s__Enterococcus wangshanyuanii
Taxon00229	0	0	0	0	0	0	0	0	0	0	0	0	0	0	0	0	0	0	0	0	0	0	0	0	k__Bacteria; p__Firmicutes; c__Bacilli; o__Lactobacillales; f__Enterococcaceae; g__Tetragenococcus; s__Tetragenococcus halophilus
Taxon00230	0	0	587720	0	0	0	0	0	0	0	0	0	0	0	0	0	0	0	0	0	0	965465	0	0	k__Bacteria; p__Firmicutes; c__Bacilli; o__Lactobacillales; f__Enterococcaceae; g__Vagococcus; s__Vagococcus sp. HDW17B
Taxon00231	0	0	0	0	0	0	0	0	0	0	0	0	0	0	0	86836	0	0	0	0	0	0	0	0	k__Bacteria; p__Firmicutes; c__Bacilli; o__Lactobacillales; f__Enterococcaceae; g__Vagococcus; s__Vagococcus teuberi
Taxon00232	0	0	0	0	0	0	0	0	0	0	0	0	0	0	0	0	0	0	0	889245	1701780	0	0	0	k__Bacteria; p__Firmicutes; c__Bacilli; o__Lactobacillales; f__Lactobacillaceae; g__Lactobacillus; s__Lactobacillus acidophilus
Taxon00233	2276121	3287527	1763161	4944355	1329045	1677575	68120	0	0	0	0	0	170442	0	0	0	0	0	2205704	889245	6807120	3861861	4284796	1420273	k__Bacteria; p__Firmicutes; c__Bacilli; o__Lactobacillales; f__Lactobacillaceae; g__Lactobacillus; s__Lactobacillus agilis
Taxon00234	0	0	0	0	0	0	0	0	0	0	0	0	0	0	0	0	0	0	0	0	0	0	0	0	k__Bacteria; p__Firmicutes; c__Bacilli; o__Lactobacillales; f__Lactobacillaceae; g__Lactobacillus; s__Lactobacillus amylolyticus
Taxon00235	0	0	0	0	0	0	0	0	0	0	0	0	0	0	0	0	0	0	0	0	0	0	0	0	k__Bacteria; p__Firmicutes; c__Bacilli; o__Lactobacillales; f__Lactobacillaceae; g__Lactobacillus; s__Lactobacillus amylophilus
Taxon00236	455224	0	0	206015	0	239654	0	0	0	0	0	0	0	0	0	0	0	0	0	0	0	0	0	0	k__Bacteria; p__Firmicutes; c__Bacilli; o__Lactobacillales; f__Lactobacillaceae; g__Lactobacillus; s__Lactobacillus amylovorus
Taxon00237	162970247	226291450	146930044	304489887	67781292	157452387	4087185	0	527835	0	0	237025	0	0	0	0	0	0	24262743	23120359	54456962	87857343	27137042	31246005	k__Bacteria; p__Firmicutes; c__Bacilli; o__Lactobacillales; f__Lactobacillaceae; g__Lactobacillus; s__Lactobacillus animalis
Taxon00238	0	0	0	0	0	0	0	0	0	0	0	0	0	0	0	0	0	0	0	0	0	0	0	0	k__Bacteria; p__Firmicutes; c__Bacilli; o__Lactobacillales; f__Lactobacillaceae; g__Lactobacillus; s__Lactobacillus brevis
Taxon00239	0	0	0	0	0	0	0	0	0	0	0	0	0	0	0	86836	0	0	0	0	0	0	0	0	k__Bacteria; p__Firmicutes; c__Bacilli; o__Lactobacillales; f__Lactobacillaceae; g__Lactobacillus; s__Lactobacillus coryniformis
Taxon00240	910448	0	0	412030	0	0	0	0	0	0	0	237025	0	0	0	86836	188166	0	0	0	0	0	0	0	k__Bacteria; p__Firmicutes; c__Bacilli; o__Lactobacillales; f__Lactobacillaceae; g__Lactobacillus; s__Lactobacillus crispatus
Taxon00241	0	547921	0	618044	0	479307	68120	0	0	0	39947	0	0	128753	73419	86836	188166	0	0	0	0	0	0	0	k__Bacteria; p__Firmicutes; c__Bacilli; o__Lactobacillales; f__Lactobacillaceae; g__Lactobacillus; s__Lactobacillus curvatus
Taxon00242	0	0	0	0	0	0	0	0	0	0	0	0	0	0	0	0	0	0	0	0	0	0	0	0	k__Bacteria; p__Firmicutes; c__Bacilli; o__Lactobacillales; f__Lactobacillaceae; g__Lactobacillus; s__Lactobacillus delbrueckii
Taxon00243	0	273961	0	206015	0	239654	0	0	0	0	0	0	0	0	0	0	0	0	2205704	4446223	32333821	17378376	11426123	12782457	k__Bacteria; p__Firmicutes; c__Bacilli; o__Lactobacillales; f__Lactobacillaceae; g__Lactobacillus; s__Lactobacillus fermentum
Taxon00244	0	0	0	0	0	0	0	0	0	0	0	0	0	0	0	0	0	0	0	0	0	0	0	0	k__Bacteria; p__Firmicutes; c__Bacilli; o__Lactobacillales; f__Lactobacillaceae; g__Lactobacillus; s__Lactobacillus gasseri
Taxon00245	0	0	0	0	0	0	0	0	0	0	0	0	0	0	0	0	0	0	0	0	0	0	0	0	k__Bacteria; p__Firmicutes; c__Bacilli; o__Lactobacillales; f__Lactobacillaceae; g__Lactobacillus; s__Lactobacillus ginsenosidimutans
Taxon00246	0	0	0	0	0	0	0	0	0	0	0	0	0	0	0	0	62722	0	0	0	0	0	0	0	k__Bacteria; p__Firmicutes; c__Bacilli; o__Lactobacillales; f__Lactobacillaceae; g__Lactobacillus; s__Lactobacillus harbinensis
Taxon00247	0	0	0	0	0	0	0	0	0	0	0	0	0	42918	0	0	62722	0	0	0	0	0	0	0	k__Bacteria; p__Firmicutes; c__Bacilli; o__Lactobacillales; f__Lactobacillaceae; g__Lactobacillus; s__Lactobacillus helveticus
Taxon00248	0	0	0	0	0	0	0	0	0	0	0	0	0	0	0	0	0	0	0	0	0	0	0	0	k__Bacteria; p__Firmicutes; c__Bacilli; o__Lactobacillales; f__Lactobacillaceae; g__Lactobacillus; s__Lactobacillus iners
Taxon00249	71470192	74243321	33500050	104243493	28795974	43377294	1294275	0	0	0	39947	711076	0	214589	146837	260509	188166	95490	0	2667734	11912460	6758257	4284796	4260819	k__Bacteria; p__Firmicutes; c__Bacilli; o__Lactobacillales; f__Lactobacillaceae; g__Lactobacillus; s__Lactobacillus johnsonii
Taxon00250	56357205288	64302660705	38532697812	87466471090	20927584771	42418200250	1096728004	5202724	14515473	5446047	2476706	12088287	1704420	1545039	367093	347345	501775	572939	1610163884	1953670357	3597563051	5878718248	2188102549	2109105370	k__Bacteria; p__Firmicutes; c__Bacilli; o__Lactobacillales; f__Lactobacillaceae; g__Lactobacillus; s__Lactobacillus murinus
Taxon00251	0	0	0	0	0	0	0	0	0	0	0	0	0	0	0	0	0	0	0	0	0	0	0	0	k__Bacteria; p__Firmicutes; c__Bacilli; o__Lactobacillales; f__Lactobacillaceae; g__Lactobacillus; s__Lactobacillus paracasei
Taxon00252	0	0	0	0	0	0	0	0	0	0	0	0	0	0	0	0	0	0	0	0	0	0	0	0	k__Bacteria; p__Firmicutes; c__Bacilli; o__Lactobacillales; f__Lactobacillaceae; g__Lactobacillus; s__Lactobacillus paragasseri
Taxon00253	0	0	0	0	0	0	0	0	0	0	0	0	0	0	0	0	0	0	0	0	0	0	0	0	k__Bacteria; p__Firmicutes; c__Bacilli; o__Lactobacillales; f__Lactobacillaceae; g__Lactobacillus; s__Lactobacillus paraplantarum
Taxon00254	0	0	0	824059	0	0	0	173424	263918	160178	439416	948101	511326	171671	73419	0	125444	0	2205704	889245	0	0	0	0	k__Bacteria; p__Firmicutes; c__Bacilli; o__Lactobacillales; f__Lactobacillaceae; g__Lactobacillus; s__Lactobacillus plantarum
Taxon00255	0	0	0	0	0	0	0	0	0	0	0	0	0	0	0	0	0	0	0	0	1701780	0	0	0	k__Bacteria; p__Firmicutes; c__Bacilli; o__Lactobacillales; f__Lactobacillaceae; g__Lactobacillus; s__Lactobacillus pontis
Taxon00256	1365672	547921	0	1030074	5759195	958614	68120	346848	263918	160178	439416	0	340884	429177	146837	1302545	250888	95490	2551999471	5713396470	24798339063	11609720305	7982575162	12847789345	k__Bacteria; p__Firmicutes; c__Bacilli; o__Lactobacillales; f__Lactobacillaceae; g__Lactobacillus; s__Lactobacillus reuteri
Taxon00257	10014931	14519911	24096527	8034578	34998184	16296442	68120	0	0	0	0	0	0	0	73419	0	0	0	2205704	0	0	965465	5713061	0	k__Bacteria; p__Firmicutes; c__Bacilli; o__Lactobacillales; f__Lactobacillaceae; g__Lactobacillus; s__Lactobacillus ruminis
Taxon00258	0	0	0	1236089	0	0	0	173424	0	160178	0	0	0	0	146837	0	125444	0	0	0	0	0	4284796	0	k__Bacteria; p__Firmicutes; c__Bacilli; o__Lactobacillales; f__Lactobacillaceae; g__Lactobacillus; s__Lactobacillus sakei
Taxon00259	1820897	1643764	4114041	2060148	443015	1198268	68120	346848	1055671	160178	119841	0	170442	128753	0	781527	627219	0	0	0	0	0	0	0	k__Bacteria; p__Firmicutes; c__Bacilli; o__Lactobacillales; f__Lactobacillaceae; g__Lactobacillus; s__Lactobacillus salivarius
Taxon00260	0	0	0	0	0	0	0	0	0	0	0	0	0	0	0	0	62722	0	0	0	0	0	0	0	k__Bacteria; p__Firmicutes; c__Bacilli; o__Lactobacillales; f__Lactobacillaceae; g__Lactobacillus; s__Lactobacillus sp. C25
Taxon00261	0	0	0	0	0	0	0	0	0	0	0	0	0	0	0	0	0	0	0	0	0	0	0	0	k__Bacteria; p__Firmicutes; c__Bacilli; o__Lactobacillales; f__Lactobacillaceae; g__Lactobacillus; s__Lactobacillus sp. JM1
Taxon00262	104701555	129309400	85219425	181087017	45630543	94902809	1702994	0	0	0	39947	0	0	42918	0	0	0	0	37496967	24898848	49351622	94615600	37134900	28405460	k__Bacteria; p__Firmicutes; c__Bacilli; o__Lactobacillales; f__Lactobacillaceae; g__Lactobacillus; s__Lactobacillus sp. P38
Taxon00263	455224	0	0	412030	443015	0	0	0	0	0	0	237025	170442	0	0	0	188166	0	0	0	0	0	0	0	k__Bacteria; p__Firmicutes; c__Bacilli; o__Lactobacillales; f__Lactobacillaceae; g__Lactobacillus; s__Lactobacillus vaginalis
Taxon00264	455224	0	0	0	0	0	0	0	0	160178	0	237025	0	0	0	0	62722	0	0	0	0	0	0	0	k__Bacteria; p__Firmicutes; c__Bacilli; o__Lactobacillales; f__Lactobacillaceae; g__Pediococcus; s__Pediococcus acidilactici
Taxon00265	0	0	0	0	0	0	0	0	0	0	0	0	0	0	73419	86836	125444	95490	0	0	1701780	0	0	0	k__Bacteria; p__Firmicutes; c__Bacilli; o__Lactobacillales; f__Lactobacillaceae; g__Pediococcus; s__Pediococcus pentosaceus
Taxon00266	0	0	0	412030	0	0	0	0	0	0	0	0	0	0	440512	0	0	95490	0	0	0	0	0	0	k__Bacteria; p__Firmicutes; c__Bacilli; o__Lactobacillales; f__Leuconostocaceae; g__Leuconostoc; s__Leuconostoc citreum
Taxon00267	0	0	0	0	0	0	0	0	0	0	0	0	0	0	0	0	0	0	0	0	0	0	0	0	k__Bacteria; p__Firmicutes; c__Bacilli; o__Lactobacillales; f__Leuconostocaceae; g__Leuconostoc; s__Leuconostoc lactis
Taxon00268	0	0	0	0	0	0	0	0	0	0	0	0	0	0	0	0	62722	0	0	0	0	0	0	0	k__Bacteria; p__Firmicutes; c__Bacilli; o__Lactobacillales; f__Leuconostocaceae; g__Leuconostoc; s__Leuconostoc mesenteroides
Taxon00269	0	273961	0	0	0	0	0	0	0	0	79894	0	0	0	0	0	0	0	0	0	0	0	0	0	k__Bacteria; p__Firmicutes; c__Bacilli; o__Lactobacillales; f__Leuconostocaceae; g__Weissella; s__Weissella ceti
Taxon00270	0	0	587720	0	0	0	0	173424	0	160178	39947	0	0	0	0	0	0	0	0	0	0	0	0	0	k__Bacteria; p__Firmicutes; c__Bacilli; o__Lactobacillales; f__Leuconostocaceae; g__Weissella; s__Weissella cibaria
Taxon00271	0	0	587720	618044	0	239654	0	0	263918	160178	199734	0	0	42918	0	0	0	0	0	0	0	0	0	0	k__Bacteria; p__Firmicutes; c__Bacilli; o__Lactobacillales; f__Leuconostocaceae; g__Weissella; s__Weissella confusa
Taxon00272	0	0	0	0	0	0	0	0	0	0	0	237025	0	0	0	0	0	0	0	0	0	0	0	0	k__Bacteria; p__Firmicutes; c__Bacilli; o__Lactobacillales; f__Leuconostocaceae; g__Weissella; s__Weissella paramesenteroides
Taxon00273	2731345	3287527	1763161	10712770	0	1198268	204359	867121	1319588	160178	239681	0	681768	85835	881024	1128872	1003551	95490	0	889245	0	0	0	0	k__Bacteria; p__Firmicutes; c__Bacilli; o__Lactobacillales; f__Streptococcaceae; g__Lactococcus; s__Lactococcus garvieae
Taxon00274	14111949	4383369	4701761	22249599	443015	3834457	1226156	867121	1847424	3043379	719044	711076	2727071	729602	4478540	3126107	3073374	668429	2205704	0	0	0	0	0	k__Bacteria; p__Firmicutes; c__Bacilli; o__Lactobacillales; f__Streptococcaceae; g__Lactococcus; s__Lactococcus lactis
Taxon00275	455224	0	587720	618044	0	0	0	346848	0	0	39947	237025	0	42918	73419	0	125444	0	19851336	12449424	17017801	0	0	0	k__Bacteria; p__Firmicutes; c__Bacilli; o__Lactobacillales; f__Streptococcaceae; g__Lactococcus; s__Lactococcus petauri
Taxon00276	0	273961	0	0	0	0	0	0	0	0	0	0	0	0	0	0	0	0	0	0	0	0	0	0	k__Bacteria; p__Firmicutes; c__Bacilli; o__Lactobacillales; f__Streptococcaceae; g__Lactococcus; s__Lactococcus piscium
Taxon00277	455224	273961	1175440	412030	0	0	0	0	0	0	39947	0	0	42918	146837	0	62722	0	0	0	0	0	0	0	k__Bacteria; p__Firmicutes; c__Bacilli; o__Lactobacillales; f__Streptococcaceae; g__Lactococcus; s__Lactococcus raffinolactis
Taxon00278	11380604	15889714	18807046	9476681	27466929	7908567	0	0	0	0	0	0	0	0	0	0	0	0	0	889245	1701780	965465	1428265	1420273	k__Bacteria; p__Firmicutes; c__Bacilli; o__Lactobacillales; f__Streptococcaceae; g__Streptococcus; s__Streptococcus acidominimus
Taxon00279	0	273961	0	0	0	0	0	0	0	0	0	0	0	0	0	173673	0	0	0	0	0	0	0	0	k__Bacteria; p__Firmicutes; c__Bacilli; o__Lactobacillales; f__Streptococcaceae; g__Streptococcus; s__Streptococcus agalactiae
Taxon00280	0	0	0	0	0	0	0	0	0	0	0	0	0	0	0	0	0	0	0	0	0	0	0	0	k__Bacteria; p__Firmicutes; c__Bacilli; o__Lactobacillales; f__Streptococcaceae; g__Streptococcus; s__Streptococcus anginosus
Taxon00281	2731345	3561488	9403523	3090222	3544120	5751685	0	0	0	0	0	0	0	0	0	0	0	0	0	889245	0	0	0	0	k__Bacteria; p__Firmicutes; c__Bacilli; o__Lactobacillales; f__Streptococcaceae; g__Streptococcus; s__Streptococcus canis
Taxon00282	0	0	0	0	0	0	0	0	0	0	0	0	0	0	0	0	0	0	0	0	0	0	0	0	k__Bacteria; p__Firmicutes; c__Bacilli; o__Lactobacillales; f__Streptococcaceae; g__Streptococcus; s__Streptococcus constellatus
Taxon00283	1820897	2465645	2350881	1236089	2658090	958614	0	0	263918	0	0	237025	0	0	73419	0	62722	0	4411408	11560180	10210680	2896396	11426123	14202730	k__Bacteria; p__Firmicutes; c__Bacilli; o__Lactobacillales; f__Streptococcaceae; g__Streptococcus; s__Streptococcus dysgalactiae
Taxon00284	0	273961	587720	0	0	239654	0	0	0	0	0	0	0	0	0	0	0	0	0	0	0	0	0	0	k__Bacteria; p__Firmicutes; c__Bacilli; o__Lactobacillales; f__Streptococcaceae; g__Streptococcus; s__Streptococcus equi
Taxon00285	0	0	0	0	0	0	0	0	0	0	0	0	0	0	0	86836	0	0	0	0	0	0	0	0	k__Bacteria; p__Firmicutes; c__Bacilli; o__Lactobacillales; f__Streptococcaceae; g__Streptococcus; s__Streptococcus equinus
Taxon00286	0	0	0	206015	0	0	0	0	0	0	0	0	0	0	0	0	0	0	0	0	0	0	0	0	k__Bacteria; p__Firmicutes; c__Bacilli; o__Lactobacillales; f__Streptococcaceae; g__Streptococcus; s__Streptococcus gallolyticus
Taxon00287	0	0	0	0	0	0	0	0	0	0	0	0	0	0	0	86836	0	0	0	0	0	0	0	0	k__Bacteria; p__Firmicutes; c__Bacilli; o__Lactobacillales; f__Streptococcaceae; g__Streptococcus; s__Streptococcus gordonii
Taxon00288	455224	0	0	0	0	0	0	0	263918	0	0	0	0	0	0	0	0	0	0	0	0	0	0	0	k__Bacteria; p__Firmicutes; c__Bacilli; o__Lactobacillales; f__Streptococcaceae; g__Streptococcus; s__Streptococcus infantarius
Taxon00289	0	273961	0	412030	0	239654	0	0	0	0	0	0	0	85835	0	347345	125444	0	0	0	0	0	0	0	k__Bacteria; p__Firmicutes; c__Bacilli; o__Lactobacillales; f__Streptococcaceae; g__Streptococcus; s__Streptococcus iniae
Taxon00290	0	1095842	1175440	206015	443015	958614	0	0	0	0	0	0	0	0	0	0	0	0	0	0	0	0	0	0	k__Bacteria; p__Firmicutes; c__Bacilli; o__Lactobacillales; f__Streptococcaceae; g__Streptococcus; s__Streptococcus intermedius
Taxon00291	0	0	0	0	0	0	0	0	0	0	0	0	0	0	0	0	0	0	0	0	0	0	0	0	k__Bacteria; p__Firmicutes; c__Bacilli; o__Lactobacillales; f__Streptococcaceae; g__Streptococcus; s__Streptococcus lutetiensis
Taxon00292	0	0	0	0	0	0	0	0	0	0	0	0	0	0	73419	0	0	0	0	0	0	0	0	0	k__Bacteria; p__Firmicutes; c__Bacilli; o__Lactobacillales; f__Streptococcaceae; g__Streptococcus; s__Streptococcus milleri
Taxon00293	0	0	0	0	0	0	0	0	0	0	0	0	0	0	0	86836	0	0	0	0	0	0	0	0	k__Bacteria; p__Firmicutes; c__Bacilli; o__Lactobacillales; f__Streptococcaceae; g__Streptococcus; s__Streptococcus mitis
Taxon00294	0	0	0	0	0	0	0	0	0	0	0	0	0	0	0	0	0	0	0	0	0	0	0	0	k__Bacteria; p__Firmicutes; c__Bacilli; o__Lactobacillales; f__Streptococcaceae; g__Streptococcus; s__Streptococcus oralis
Taxon00295	2731345	273961	1175440	3502252	0	479307	68120	0	0	480534	39947	0	0	214589	0	260509	627219	0	0	0	0	0	0	0	k__Bacteria; p__Firmicutes; c__Bacilli; o__Lactobacillales; f__Streptococcaceae; g__Streptococcus; s__Streptococcus parauberis
Taxon00296	1820897	1643764	587720	618044	1772060	958614	681198	0	0	0	0	0	0	0	0	0	0	95490	2205704	0	0	0	0	0	k__Bacteria; p__Firmicutes; c__Bacilli; o__Lactobacillales; f__Streptococcaceae; g__Streptococcus; s__Streptococcus pasteurianus
Taxon00297	0	0	587720	0	886030	0	0	0	0	0	0	0	0	0	0	0	62722	0	0	0	0	0	0	0	k__Bacteria; p__Firmicutes; c__Bacilli; o__Lactobacillales; f__Streptococcaceae; g__Streptococcus; s__Streptococcus pluranimalium
Taxon00298	9559707	13971990	7052642	7004503	27023914	8387874	0	0	0	0	0	0	0	0	0	0	62722	0	4411408	2667734	3403560	0	0	0	k__Bacteria; p__Firmicutes; c__Bacilli; o__Lactobacillales; f__Streptococcaceae; g__Streptococcus; s__Streptococcus pyogenes
Taxon00299	0	0	0	206015	0	0	0	0	0	0	0	0	0	0	0	347345	313610	95490	0	0	0	0	0	0	k__Bacteria; p__Firmicutes; c__Bacilli; o__Lactobacillales; f__Streptococcaceae; g__Streptococcus; s__Streptococcus salivarius
Taxon00300	0	0	0	0	0	0	0	0	0	0	0	0	0	0	0	0	0	0	0	0	0	0	0	0	k__Bacteria; p__Firmicutes; c__Bacilli; o__Lactobacillales; f__Streptococcaceae; g__Streptococcus; s__Streptococcus sanguinis
Taxon00301	0	0	0	0	0	0	0	0	0	0	0	0	0	0	0	0	0	0	0	0	0	0	0	0	k__Bacteria; p__Firmicutes; c__Bacilli; o__Lactobacillales; f__Streptococcaceae; g__Streptococcus; s__Streptococcus sp. FDAARGOS_192
Taxon00302	0	0	0	0	0	0	0	0	0	0	0	0	0	0	73419	86836	0	0	0	0	0	0	0	0	k__Bacteria; p__Firmicutes; c__Bacilli; o__Lactobacillales; f__Streptococcaceae; g__Streptococcus; s__Streptococcus sp. HSISM1
Taxon00303	0	0	0	0	0	0	0	0	0	0	0	0	0	0	0	0	0	0	0	0	0	0	0	0	k__Bacteria; p__Firmicutes; c__Bacilli; o__Lactobacillales; f__Streptococcaceae; g__Streptococcus; s__Streptococcus sp. oral taxon 431
Taxon00304	76932882	142459509	157509007	131437448	108095656	81482209	0	0	0	0	0	0	0	42918	0	0	0	0	0	0	0	965465	1428265	0	k__Bacteria; p__Firmicutes; c__Bacilli; o__Lactobacillales; f__Streptococcaceae; g__Streptococcus; s__Streptococcus suis
Taxon00305	0	0	0	0	0	0	0	0	263918	0	0	0	0	0	0	86836	0	0	0	0	0	0	0	0	k__Bacteria; p__Firmicutes; c__Bacilli; o__Lactobacillales; f__Streptococcaceae; g__Streptococcus; s__Streptococcus thermophilus
Taxon00306	455224	0	0	206015	0	0	0	0	0	0	0	0	0	0	73419	0	0	0	0	0	0	0	0	0	k__Bacteria; p__Firmicutes; c__Bacilli; o__Lactobacillales; f__Streptococcaceae; g__Streptococcus; s__Streptococcus uberis
Taxon00307	0	0	0	0	0	0	0	0	0	0	0	0	0	0	0	0	0	0	0	0	0	0	0	0	k__Bacteria; p__Firmicutes; c__Bacilli; o__Lactobacillales; f__Streptococcaceae; g__Streptococcus; s__Streptococcus vestibularis
Taxon00308	6373138	4657330	8228082	3090222	3987135	4793071	340599	0	263918	0	39947	0	0	0	0	86836	62722	95490	0	0	0	0	0	0	k__Bacteria; p__Firmicutes; c__Clostridia; o__Clostridiales; f__Christensenellaceae; g__Christensenella; s__Christensenella minuta
Taxon00309	13201500	13150108	12342124	11330814	14619494	9106835	0	0	0	0	0	0	0	0	0	0	0	0	0	2667734	6807120	1930931	4284796	7101365	k__Bacteria; p__Firmicutes; c__Clostridia; o__Clostridiales; f__Christensenellaceae; g__Christensenella; s__Christensenella sp. Marseille-P3954
Taxon00310	0	0	0	0	0	0	0	0	0	0	0	0	0	0	0	0	0	0	0	0	0	0	0	0	k__Bacteria; p__Firmicutes; c__Clostridia; o__Clostridiales; f__Clostridiaceae; g__Alkaliphilus; s__Alkaliphilus metalliredigens
Taxon00311	0	0	0	0	0	0	0	0	0	0	39947	0	0	0	0	0	0	0	0	0	0	0	0	0	k__Bacteria; p__Firmicutes; c__Clostridia; o__Clostridiales; f__Clostridiaceae; g__Clostridium; s__Clostridium argentinense
Taxon00312	2731345	273961	587720	0	886030	479307	0	0	0	0	0	0	0	0	0	0	0	0	2205704	0	0	965465	0	0	k__Bacteria; p__Firmicutes; c__Clostridia; o__Clostridiales; f__Clostridiaceae; g__Clostridium; s__Clostridium baratii
Taxon00313	0	0	0	1648118	0	0	0	0	0	0	0	0	0	0	0	0	0	0	2205704	1778489	0	4827327	4284796	4260819	k__Bacteria; p__Firmicutes; c__Clostridia; o__Clostridiales; f__Clostridiaceae; g__Clostridium; s__Clostridium bornimense
Taxon00314	455224	273961	587720	412030	0	0	136240	1213969	263918	160178	239681	948101	1193094	343342	367093	86836	62722	190980	0	0	0	0	0	0	k__Bacteria; p__Firmicutes; c__Clostridia; o__Clostridiales; f__Clostridiaceae; g__Clostridium; s__Clostridium botulinum
Taxon00315	0	0	0	206015	0	0	0	0	0	0	0	0	0	0	0	0	0	0	0	0	0	0	0	0	k__Bacteria; p__Firmicutes; c__Clostridia; o__Clostridiales; f__Clostridiaceae; g__Clostridium; s__Clostridium butyricum
Taxon00316	0	0	0	0	0	0	0	0	0	0	0	0	0	0	0	0	0	0	0	0	0	965465	0	0	k__Bacteria; p__Firmicutes; c__Clostridia; o__Clostridiales; f__Clostridiaceae; g__Clostridium; s__Clostridium chauvoei
Taxon00317	2731345	1369803	587720	206015	443015	239654	0	0	0	0	0	0	0	0	0	0	0	0	0	0	0	0	0	0	k__Bacteria; p__Firmicutes; c__Clostridia; o__Clostridiales; f__Clostridiaceae; g__Clostridium; s__Clostridium cochlearium
Taxon00318	0	0	0	0	0	0	0	0	0	0	0	0	0	0	0	0	0	0	0	0	0	0	0	0	k__Bacteria; p__Firmicutes; c__Clostridia; o__Clostridiales; f__Clostridiaceae; g__Clostridium; s__Clostridium kluyveri
Taxon00319	0	0	0	0	443015	239654	0	0	0	0	0	237025	0	0	0	0	0	0	0	0	0	0	0	0	k__Bacteria; p__Firmicutes; c__Clostridia; o__Clostridiales; f__Clostridiaceae; g__Clostridium; s__Clostridium novyi
Taxon00320	455224	547921	0	618044	1772060	479307	0	0	0	0	0	0	0	0	0	0	0	0	0	0	0	1930931	0	0	k__Bacteria; p__Firmicutes; c__Clostridia; o__Clostridiales; f__Clostridiaceae; g__Clostridium; s__Clostridium pasteurianum
Taxon00321	24582104	11506345	2350881	3296237	11075375	1677575	0	173424	0	0	39947	237025	0	42918	0	0	62722	95490	0	8892446	1701780	6758257	4284796	0	k__Bacteria; p__Firmicutes; c__Clostridia; o__Clostridiales; f__Clostridiaceae; g__Clostridium; s__Clostridium perfringens
Taxon00322	1820897	0	0	206015	443015	239654	0	0	0	0	0	0	0	0	0	0	0	0	0	0	0	0	0	0	k__Bacteria; p__Firmicutes; c__Clostridia; o__Clostridiales; f__Clostridiaceae; g__Clostridium; s__Clostridium septicum
Taxon00323	0	0	0	0	0	0	0	0	0	0	0	0	0	0	0	0	0	0	0	0	0	0	0	0	k__Bacteria; p__Firmicutes; c__Clostridia; o__Clostridiales; f__Clostridiaceae; g__Clostridium; s__Clostridium sp. BNL1100
Taxon00324	0	0	0	0	0	239654	0	0	0	0	0	0	0	0	0	0	0	0	0	0	0	0	0	0	k__Bacteria; p__Firmicutes; c__Clostridia; o__Clostridiales; f__Clostridiaceae; g__Clostridium; s__Clostridium sp. DL-VIII
Taxon00325	1365672	821882	1175440	412030	1329045	958614	0	0	0	0	0	0	0	0	0	86836	62722	190980	0	0	0	3861861	1428265	0	k__Bacteria; p__Firmicutes; c__Clostridia; o__Clostridiales; f__Clostridiaceae; g__Clostridium; s__Clostridium sp. SY8519
Taxon00326	455224	273961	0	0	0	0	0	0	0	0	0	0	0	0	0	0	0	0	0	0	0	0	0	0	k__Bacteria; p__Firmicutes; c__Clostridia; o__Clostridiales; f__Clostridiaceae; g__Clostridium; s__Clostridium tetani
Taxon00327	0	0	0	0	0	0	0	0	0	0	0	0	0	0	0	86836	0	0	0	0	0	0	0	0	k__Bacteria; p__Firmicutes; c__Clostridia; o__Clostridiales; f__Clostridiaceae; g__Clostridium; s__Clostridium tyrobutyricum
Taxon00328	0	273961	0	0	0	0	0	0	0	0	0	0	0	0	0	0	0	0	0	0	0	0	0	0	k__Bacteria; p__Firmicutes; c__Clostridia; o__Clostridiales; f__Clostridiaceae; g__Hathewaya; s__Hathewaya histolytica
Taxon00329	32320915	32327350	48780774	12566903	46073558	48649672	93937138	520272	0	0	1038619	0	340884	557931	0	0	0	0	0	889245	0	4827327	1428265	1420273	k__Bacteria; p__Firmicutes; c__Clostridia; o__Clostridiales; f__Clostridiaceae; g__Hungatella; s__Hungatella hathewayi
Taxon00330	0	0	0	0	0	0	0	0	0	0	0	0	0	0	0	0	0	0	0	0	0	965465	0	0	k__Bacteria; p__Firmicutes; c__Clostridia; o__Clostridiales; f__Clostridiaceae; s__Clostridiaceae bacterium 14S0207
Taxon00331	0	0	0	0	443015	0	0	0	0	0	0	0	0	0	0	0	0	0	0	0	0	0	0	0	k__Bacteria; p__Firmicutes; c__Clostridia; o__Clostridiales; f__Clostridiales Family XIII. Incertae Sedis; g__Aminipila; s__Aminipila butyrica
Taxon00332	0	0	587720	0	443015	239654	0	0	0	0	0	0	0	0	0	0	0	0	0	0	0	0	0	0	k__Bacteria; p__Firmicutes; c__Clostridia; o__Clostridiales; f__Clostridiales Family XIII. Incertae Sedis; g__Aminipila; s__Aminipila sp. CBA3637
Taxon00333	32320915	10136542	19982486	5562400	33669139	17015403	0	0	0	0	0	0	0	0	0	0	0	0	0	65804099	0	0	0	0	k__Bacteria; p__Firmicutes; c__Clostridia; o__Clostridiales; f__Clostridiales Family XIII. Incertae Sedis; g__Aminipila; s__Aminipila sp. JN-18
Taxon00334	0	0	0	0	0	0	0	0	0	0	0	0	0	0	0	86836	0	0	0	0	0	0	0	0	k__Bacteria; p__Firmicutes; c__Clostridia; o__Clostridiales; f__Clostridiales Family XIII. Incertae Sedis; g__Mogibacterium; s__Mogibacterium diversum
Taxon00335	0	0	0	0	0	0	0	0	0	0	0	0	0	0	0	0	0	0	0	0	0	0	0	0	k__Bacteria; p__Firmicutes; c__Clostridia; o__Clostridiales; f__Clostridiales Family XIII. Incertae Sedis; g__Mogibacterium; s__Mogibacterium pumilum
Taxon00336	455224	0	587720	0	0	239654	0	0	0	0	0	0	0	0	0	0	0	0	0	0	0	0	0	0	k__Bacteria; p__Firmicutes; c__Clostridia; o__Clostridiales; f__Clostridiales Family XIII. Incertae Sedis; s__[Eubacterium] minutum
Taxon00337	0	273961	1175440	618044	1772060	1437921	0	0	0	0	0	0	0	0	0	0	0	0	0	0	0	0	0	0	k__Bacteria; p__Firmicutes; c__Clostridia; o__Clostridiales; f__Clostridiales Family XIII. Incertae Sedis; s__[Eubacterium] sulci
Taxon00338	910448	1643764	0	0	1329045	958614	0	0	0	0	0	0	0	0	0	0	0	0	0	1778489	0	965465	0	0	k__Bacteria; p__Firmicutes; c__Clostridia; o__Clostridiales; f__Eubacteriaceae; g__Eubacterium; s__[Eubacterium] cellulosolvens
Taxon00339	3186569	5205251	4701761	2060148	6202210	1917228	0	0	0	0	39947	0	0	0	73419	0	0	95490	11028520	8892446	10210680	10620118	11426123	8521638	k__Bacteria; p__Firmicutes; c__Clostridia; o__Clostridiales; f__Eubacteriaceae; g__Eubacterium; s__Eubacterium callanderi
Taxon00340	152955315	110954040	195710818	51503702	304351293	75490870	68120	173424	0	0	79894	0	0	0	0	0	0	0	6617112	4446223	3403560	1930931	5713061	9941911	k__Bacteria; p__Firmicutes; c__Clostridia; o__Clostridiales; f__Eubacteriaceae; g__Eubacterium; s__Eubacterium limosum
Taxon00341	2276121	4383369	6464922	4532326	7088240	4793071	0	0	0	0	0	0	0	0	0	0	0	0	2205704	0	0	965465	0	0	k__Bacteria; p__Firmicutes; c__Clostridia; o__Clostridiales; f__Eubacteriaceae; g__Eubacterium; s__Eubacterium maltosivorans
Taxon00342	0	0	587720	0	0	0	0	0	0	0	0	0	0	0	0	0	0	0	0	0	0	0	0	0	k__Bacteria; p__Firmicutes; c__Clostridia; o__Clostridiales; f__Hungateiclostridiaceae; g__Hungateiclostridium; s__Hungateiclostridium thermocellum
Taxon00343	3186569	2739606	5289482	618044	1329045	6470646	0	0	0	0	0	0	0	0	0	0	0	0	2205704	1778489	11912460	965465	2856531	1420273	k__Bacteria; p__Firmicutes; c__Clostridia; o__Clostridiales; f__Hungateiclostridiaceae; g__Mageeibacillus; s__Mageeibacillus indolicus
Taxon00344	0	0	0	0	0	0	0	0	0	0	0	0	0	0	0	0	0	0	0	1778489	1701780	965465	0	0	k__Bacteria; p__Firmicutes; c__Clostridia; o__Clostridiales; f__Hungateiclostridiaceae; g__Ruminiclostridium; s__Ruminiclostridium cellulolyticum
Taxon00345	0	0	0	0	0	0	0	0	0	0	0	0	0	0	0	0	0	0	0	889245	0	0	0	0	k__Bacteria; p__Firmicutes; c__Clostridia; o__Clostridiales; f__Hungateiclostridiaceae; s__Hungateiclostridiaceae bacterium KB18
Taxon00346	90134382	75613124	106965072	29872147	120500075	50806554	68120	0	0	0	119841	237025	0	0	293675	173673	313610	190980	0	19563381	8508900	7723722	7141327	2840546	k__Bacteria; p__Firmicutes; c__Clostridia; o__Clostridiales; f__Lachnospiraceae; g__Anaerobutyricum; s__Anaerobutyricum hallii
Taxon00347	455224	0	587720	0	443015	0	0	0	0	0	0	0	0	0	0	0	0	0	0	0	0	0	0	0	k__Bacteria; p__Firmicutes; c__Clostridia; o__Clostridiales; f__Lachnospiraceae; g__Anaerocolumna; s__Anaerocolumna sp. CBA3638
Taxon00348	28679122	23286650	49368495	9888711	58034963	31873923	136240	0	0	0	0	0	0	0	73419	0	0	95490	2205704	889245	0	5792792	1428265	4260819	k__Bacteria; p__Firmicutes; c__Clostridia; o__Clostridiales; f__Lachnospiraceae; g__Anaerostipes; s__Anaerostipes hadrus
Taxon00349	238082232	175882701	131649319	74165331	121386105	136602527	188078635	346848	0	320356	1078566	0	0	343342	0	0	0	0	0	0	0	1930931	0	0	k__Bacteria; p__Firmicutes; c__Clostridia; o__Clostridiales; f__Lachnospiraceae; g__Anaerostipes; s__Anaerostipes rhamnosivorans
Taxon00350	7283586	6575054	14693004	3914281	16834569	7429260	953677	0	263918	0	0	0	170442	0	0	0	0	0	2205704	0	11912460	4827327	0	2840546	k__Bacteria; p__Firmicutes; c__Clostridia; o__Clostridiales; f__Lachnospiraceae; g__Anaerotignum; s__Anaerotignum propionicum
Taxon00351	25947777	43559734	63473779	14009007	75755562	21568820	0	0	263918	0	0	0	0	0	0	0	62722	190980	4411408	4446223	18719581	11585584	2856531	8521638	k__Bacteria; p__Firmicutes; c__Clostridia; o__Clostridiales; f__Lachnospiraceae; g__Blautia; s__[Ruminococcus] gnavus
Taxon00352	0	0	0	0	0	0	0	0	0	0	0	0	0	0	0	0	0	0	0	0	0	0	0	0	k__Bacteria; p__Firmicutes; c__Clostridia; o__Clostridiales; f__Lachnospiraceae; g__Blautia; s__Blautia coccoides
Taxon00353	405149496	381079186	504851630	131025418	1250631296	455581412	78678313	520272	1055671	0	1158459	1659177	89141143	257506	2936748	86836	62722	95490	158810684	351251612	228038528	104270253	49989288	90897470	k__Bacteria; p__Firmicutes; c__Clostridia; o__Clostridiales; f__Lachnospiraceae; g__Blautia; s__Blautia producta
Taxon00354	264030008	259166721	309140812	67160828	218406387	158650655	68120	0	0	0	0	0	0	0	0	0	62722	0	15439928	13338669	6807120	22205702	8569592	11362184	k__Bacteria; p__Firmicutes; c__Clostridia; o__Clostridiales; f__Lachnospiraceae; g__Blautia; s__Blautia sp. N6H1-15
Taxon00355	63276157	49860828	118719475	20189451	127588315	71656413	0	0	791753	0	79894	0	0	0	220256	434182	752663	95490	6617112	12449424	13614240	11585584	8569592	8521638	k__Bacteria; p__Firmicutes; c__Clostridia; o__Clostridiales; f__Lachnospiraceae; g__Blautia; s__Blautia sp. SC05B48
Taxon00356	0	0	587720	0	0	239654	476838	0	0	0	0	0	170442	0	0	0	0	0	0	0	0	0	0	0	k__Bacteria; p__Firmicutes; c__Clostridia; o__Clostridiales; f__Lachnospiraceae; g__Blautia; s__Blautia sp. YL58
Taxon00357	0	0	0	0	0	0	0	0	0	0	0	0	0	0	0	0	0	0	0	0	0	7723722	2856531	1420273	k__Bacteria; p__Firmicutes; c__Clostridia; o__Clostridiales; f__Lachnospiraceae; g__Butyrivibrio; s__Butyrivibrio fibrisolvens
Taxon00358	0	0	0	0	0	239654	0	0	0	0	0	0	0	0	0	0	0	0	0	0	0	0	0	0	k__Bacteria; p__Firmicutes; c__Clostridia; o__Clostridiales; f__Lachnospiraceae; g__Butyrivibrio; s__Butyrivibrio hungatei
Taxon00359	0	0	0	0	0	239654	0	0	0	0	0	0	0	0	0	0	0	0	0	0	0	0	0	0	k__Bacteria; p__Firmicutes; c__Clostridia; o__Clostridiales; f__Lachnospiraceae; g__Butyrivibrio; s__Butyrivibrio proteoclasticus
Taxon00360	455224	1643764	2938601	824059	1329045	1677575	0	0	0	0	0	0	0	0	0	0	0	0	0	0	0	0	0	0	k__Bacteria; p__Firmicutes; c__Clostridia; o__Clostridiales; f__Lachnospiraceae; g__Cellulosilyticum; s__Cellulosilyticum sp. WCF-2
Taxon00361	173440402	137528218	250368794	80345775	258277735	271527480	289100227	1907666	16626815	640711	3475378	948101	5454143	1888380	440512	868363	125444	381959	4411408	20452625	8508900	11585584	11426123	15623003	k__Bacteria; p__Firmicutes; c__Clostridia; o__Clostridiales; f__Lachnospiraceae; g__Enterocloster; s__Enterocloster bolteae
Taxon00362	4097017	1917724	6464922	1442104	21264719	4793071	0	0	0	0	0	0	0	0	0	0	0	0	0	4446223	0	2896396	0	0	k__Bacteria; p__Firmicutes; c__Clostridia; o__Clostridiales; f__Lachnospiraceae; g__Herbinix; s__Herbinix luporum
Taxon00363	455224	273961	0	0	443015	0	0	0	0	0	0	0	0	0	0	0	0	0	0	0	0	965465	0	0	k__Bacteria; p__Firmicutes; c__Clostridia; o__Clostridiales; f__Lachnospiraceae; g__Lachnoanaerobaculum; s__Lachnoanaerobaculum umeaense
Taxon00364	38694053	26574178	44079013	12978933	27023914	22048127	2316072	0	263918	0	39947	0	0	0	0	86836	0	0	0	0	1701780	2896396	1428265	2840546	k__Bacteria; p__Firmicutes; c__Clostridia; o__Clostridiales; f__Lachnospiraceae; g__Lachnoclostridium; s__[Clostridium] hylemonae
Taxon00365	1315142576	1234466434	1789607932	599503092	2490187218	995281221	3610347	346848	2111342	160178	319575	1422151	0	0	0	0	0	95490	110285198	191187586	168476226	129372351	101406841	82375833	k__Bacteria; p__Firmicutes; c__Clostridia; o__Clostridiales; f__Lachnospiraceae; g__Lachnoclostridium; s__[Clostridium] scindens
Taxon00366	602261554	514224034	850431093	196950157	1387079911	406931739	136240	0	527835	0	39947	237025	0	0	0	86836	0	95490	61759711	104930861	105510364	71444433	65700207	72433922	k__Bacteria; p__Firmicutes; c__Clostridia; o__Clostridiales; f__Lachnospiraceae; g__Lachnoclostridium; s__Lachnoclostridium phocaeense
Taxon00367	1820897	821882	0	206015	2658090	1198268	0	0	0	0	0	0	0	0	0	0	0	0	0	0	0	0	0	0	k__Bacteria; p__Firmicutes; c__Clostridia; o__Clostridiales; f__Lachnospiraceae; g__Lachnoclostridium; s__Lachnoclostridium phytofermentans
Taxon00368	6835645872	6230137857	9595707292	2535218231	13115901580	5031286772	554903498	5202724	6334025	320356	5312934	1422151	16191986	3476337	1101280	3473452	627219	763919	560248803	1069761238	1056805418	959672514	884096265	739962221	k__Bacteria; p__Firmicutes; c__Clostridia; o__Clostridiales; f__Lachnospiraceae; g__Lachnoclostridium; s__Lachnoclostridium sp. YL32
Taxon00369	5917914	3013567	5289482	2060148	11961405	2875843	0	0	1055671	0	0	0	0	0	0	173673	376332	572939	0	0	1701780	0	0	0	k__Bacteria; p__Firmicutes; c__Clostridia; o__Clostridiales; f__Lachnospiraceae; g__Lachnospira; s__Lachnospira eligens
Taxon00370	5007466	2465645	4701761	824059	4873165	1677575	2861030	0	0	0	0	0	0	0	146837	86836	0	95490	0	889245	0	965465	0	0	k__Bacteria; p__Firmicutes; c__Clostridia; o__Clostridiales; f__Lachnospiraceae; g__Lacrimispora; s__Lacrimispora saccharolytica
Taxon00371	1365672	273961	0	618044	2658090	1677575	2929149	0	0	0	39947	0	511326	42918	0	0	0	0	0	0	0	0	0	0	k__Bacteria; p__Firmicutes; c__Clostridia; o__Clostridiales; f__Lachnospiraceae; g__Lacrimispora; s__Lacrimispora sphenoides
Taxon00372	1365672	0	0	206015	443015	479307	681198	0	0	0	0	0	170442	0	0	0	0	0	0	0	0	0	0	0	k__Bacteria; p__Firmicutes; c__Clostridia; o__Clostridiales; f__Lachnospiraceae; g__Pseudobutyrivibrio; s__Pseudobutyrivibrio xylanivorans
Taxon00373	44156743	35066956	59947458	17305244	59807023	29956695	204359	0	263918	0	0	237025	170442	0	0	86836	313610	95490	8822816	11560180	3403560	12551049	11426123	7101365	k__Bacteria; p__Firmicutes; c__Clostridia; o__Clostridiales; f__Lachnospiraceae; g__Roseburia; s__Roseburia hominis
Taxon00374	60089588	74243321	86982586	21013510	110310731	56078932	544958	0	263918	0	39947	0	170442	0	146837	86836	188166	286469	6617112	8003201	11912460	9654653	11426123	19883822	k__Bacteria; p__Firmicutes; c__Clostridia; o__Clostridiales; f__Lachnospiraceae; g__Roseburia; s__Roseburia intestinalis
Taxon00375	1820897	1095842	2938601	412030	5316180	1198268	0	0	0	0	0	0	0	0	0	0	0	0	0	0	1701780	965465	1428265	0	k__Bacteria; p__Firmicutes; c__Clostridia; o__Clostridiales; f__Lachnospiraceae; s__Lachnospiraceae bacterium
Taxon00376	10470156	41094089	27035128	6798489	18163614	17015403	272479	0	263918	0	39947	0	0	0	73419	86836	439053	381959	0	1778489	1701780	4827327	4284796	2840546	k__Bacteria; p__Firmicutes; c__Clostridia; o__Clostridiales; f__Lachnospiraceae; s__Lachnospiraceae bacterium Choco86
Taxon00377	51440329	50134789	68175540	25133807	106766611	31873923	272479	0	0	0	0	0	0	0	73419	173673	501775	381959	11028520	24009604	15316021	27033029	25708777	24144641	k__Bacteria; p__Firmicutes; c__Clostridia; o__Clostridiales; f__Lachnospiraceae; s__Lachnospiraceae bacterium GAM79
Taxon00378	5007466	3835448	7052642	1648118	5316180	4074110	0	0	0	0	0	0	0	0	0	0	0	0	0	0	1701780	0	0	0	k__Bacteria; p__Firmicutes; c__Clostridia; o__Clostridiales; f__Lachnospiraceae; s__Lachnospiraceae bacterium KGMB03038
Taxon00379	27768673	35340917	62298339	11124800	101893446	19891245	0	0	263918	0	0	0	0	0	0	0	125444	0	0	0	0	0	1428265	1420273	k__Bacteria; p__Firmicutes; c__Clostridia; o__Clostridiales; f__Lachnospiraceae; s__Lachnospiraceae bacterium KM106-2
Taxon00380	455224	547921	587720	0	443015	239654	0	0	0	0	0	0	0	0	0	0	0	0	0	0	0	0	0	0	k__Bacteria; p__Firmicutes; c__Clostridia; o__Clostridiales; f__Lachnospiraceae; s__Lachnospiraceae bacterium oral taxon 500
Taxon00381	46888088	71503715	102263310	16893214	151511124	18932631	0	0	0	0	79894	0	0	0	0	0	62722	0	2205704	3556978	6807120	3861861	4284796	9941911	k__Bacteria; p__Firmicutes; c__Clostridia; o__Clostridiales; f__Oscillospiraceae; g__Dysosmobacter; s__Dysosmobacter welbionis
Taxon00382	2276121	273961	1175440	206015	886030	239654	0	0	0	0	39947	0	0	0	0	0	125444	0	0	0	0	965465	0	0	k__Bacteria; p__Firmicutes; c__Clostridia; o__Clostridiales; f__Oscillospiraceae; g__Oscillibacter; s__Oscillibacter sp. PEA192
Taxon00383	7283586	7944857	10578963	1648118	13733464	5032725	1226156	0	0	0	0	0	0	0	0	86836	0	0	0	1778489	0	965465	1428265	0	k__Bacteria; p__Firmicutes; c__Clostridia; o__Clostridiales; f__Oscillospiraceae; g__Oscillibacter; s__Oscillibacter valericigenes
Taxon00384	910448	0	0	412030	443015	479307	0	0	0	0	0	0	0	0	0	0	0	0	0	0	0	0	0	0	k__Bacteria; p__Firmicutes; c__Clostridia; o__Clostridiales; f__Peptococcaceae; g__Dehalobacter; s__Dehalobacter restrictus
Taxon00385	0	273961	0	0	443015	0	0	0	0	0	0	0	0	0	0	0	0	0	0	0	0	0	0	0	k__Bacteria; p__Firmicutes; c__Clostridia; o__Clostridiales; f__Peptococcaceae; g__Desulfitobacterium; s__Desulfitobacterium hafniense
Taxon00386	0	0	0	0	0	0	0	0	0	0	0	0	0	0	0	0	0	0	0	0	0	0	0	0	k__Bacteria; p__Firmicutes; c__Clostridia; o__Clostridiales; f__Peptococcaceae; g__Desulfofarcimen; s__Desulfofarcimen acetoxidans
Taxon00387	9559707	7670897	9403523	2472178	8417285	3594803	0	0	0	0	0	0	0	42918	0	0	0	0	4411408	0	1701780	0	0	0	k__Bacteria; p__Firmicutes; c__Clostridia; o__Clostridiales; f__Peptococcaceae; g__Syntrophobotulus; s__Syntrophobotulus glycolicus
Taxon00388	983739393	781883534	1002062898	312936494	1582449518	618545830	27929098	346848	1055671	320356	399469	711076	511326	300424	0	173673	125444	0	15439928	31123561	45948062	34756751	59987146	22724368	k__Bacteria; p__Firmicutes; c__Clostridia; o__Clostridiales; f__Peptostreptococcaceae; g__Clostridioides; s__Clostridioides difficile
Taxon00389	910448	547921	1175440	0	2658090	1677575	0	0	0	160178	39947	0	170442	0	0	86836	0	0	0	0	0	965465	0	0	k__Bacteria; p__Firmicutes; c__Clostridia; o__Clostridiales; f__Peptostreptococcaceae; g__Paeniclostridium; s__Paeniclostridium sordellii
Taxon00390	910448	0	0	0	1772060	479307	0	0	0	0	0	0	0	0	0	0	0	0	0	889245	0	0	0	0	k__Bacteria; p__Firmicutes; c__Clostridia; o__Clostridiales; f__Peptostreptococcaceae; g__Paraclostridium; s__Paraclostridium bifermentans
Taxon00391	19574639	8218818	22921087	8652622	25694869	26122238	0	0	0	0	0	0	0	0	0	0	0	0	4411408	2667734	5105340	5792792	1428265	1420273	k__Bacteria; p__Firmicutes; c__Clostridia; o__Clostridiales; f__Peptostreptococcaceae; g__Romboutsia; s__Romboutsia hominis
Taxon00392	29134346	13971990	33500050	9682696	47402603	39303183	0	0	0	0	0	0	0	0	0	0	0	0	8822816	4446223	5105340	2896396	0	8521638	k__Bacteria; p__Firmicutes; c__Clostridia; o__Clostridiales; f__Peptostreptococcaceae; g__Romboutsia; s__Romboutsia sp. CE17
Taxon00393	0	0	0	0	0	0	0	0	0	0	0	0	0	0	0	0	62722	0	0	0	0	0	0	0	k__Bacteria; p__Firmicutes; c__Clostridia; o__Clostridiales; f__Peptostreptococcaceae; s__[Clostridium] hiranonis
Taxon00394	1820897	1643764	1175440	618044	5316180	239654	0	0	0	0	0	0	0	0	0	0	0	0	0	0	0	965465	0	0	k__Bacteria; p__Firmicutes; c__Clostridia; o__Clostridiales; f__Ruminococcaceae; g__Acutalibacter; s__Acutalibacter muris
Taxon00395	0	547921	587720	412030	1772060	239654	0	0	0	0	0	0	0	0	0	0	0	0	0	0	0	0	0	0	k__Bacteria; p__Firmicutes; c__Clostridia; o__Clostridiales; f__Ruminococcaceae; g__Caproiciproducens; s__Caproiciproducens sp. NJN-50
Taxon00396	0	273961	0	0	0	0	0	0	0	0	0	0	0	0	0	0	0	0	0	0	0	0	0	0	k__Bacteria; p__Firmicutes; c__Clostridia; o__Clostridiales; f__Ruminococcaceae; g__Ethanoligenens; s__Ethanoligenens harbinense
Taxon00397	1055664809	1012558354	1870125596	435515305	2014389127	1029551680	136240	173424	7125778	640711	199734	237025	38178998	300424	10058361	9204649	24963323	12318187	37496967	49797697	59562302	55996988	68556738	44028462	k__Bacteria; p__Firmicutes; c__Clostridia; o__Clostridiales; f__Ruminococcaceae; g__Faecalibacterium; s__Faecalibacterium prausnitzii
Taxon00398	729724316	629287483	909203110	249277918	2091916749	456060719	60694699	28441559	24544346	0	3954740	1185126	128854119	2145887	37663788	102727355	376332	1050388	44114079	80032013	71474763	63720710	64271942	63912284	k__Bacteria; p__Firmicutes; c__Clostridia; o__Clostridiales; f__Ruminococcaceae; g__Flavonifractor; s__Flavonifractor plautii
Taxon00399	910448	547921	1175440	618044	1772060	1917228	0	0	0	0	0	0	0	0	0	0	0	0	2205704	889245	1701780	0	0	1420273	k__Bacteria; p__Firmicutes; c__Clostridia; o__Clostridiales; f__Ruminococcaceae; g__Ruminococcus; s__Ruminococcus albus
Taxon00400	910448	1095842	3526321	206015	3544120	479307	0	0	0	0	0	0	0	0	0	86836	313610	286469	0	1778489	0	0	0	0	k__Bacteria; p__Firmicutes; c__Clostridia; o__Clostridiales; f__Ruminococcaceae; g__Ruminococcus; s__Ruminococcus bicirculans
Taxon00401	4097017	4109409	1763161	1442104	2215075	3115496	0	0	0	0	0	0	0	0	0	0	62722	0	0	889245	0	965465	0	1420273	k__Bacteria; p__Firmicutes; c__Clostridia; o__Clostridiales; f__Ruminococcaceae; g__Ruminococcus; s__Ruminococcus champanellensis
Taxon00402	0	0	0	0	0	0	0	0	0	0	0	0	0	0	0	0	0	0	0	0	0	0	0	0	k__Bacteria; p__Firmicutes; c__Clostridia; o__Clostridiales; f__Ruminococcaceae; g__Ruminococcus; s__Ruminococcus sp. JE7A12
Taxon00403	34597036	26300217	48780774	14627051	67338277	23965356	272479	346848	7653613	0	1837556	474050	340884	128753	220256	434182	376332	286469	6617112	7113957	0	7723722	2856531	4260819	k__Bacteria; p__Firmicutes; c__Clostridia; o__Clostridiales; f__Ruminococcaceae; g__Ruthenibacterium; s__Ruthenibacterium lactatiformans
Taxon00404	0	0	0	0	0	0	0	0	0	0	0	0	0	0	0	0	0	0	0	0	0	0	0	0	k__Bacteria; p__Firmicutes; c__Clostridia; o__Clostridiales; f__Ruminococcaceae; s__Ruminococcaceae bacterium CPB6
Taxon00405	0	0	0	0	443015	0	0	0	0	0	0	0	0	0	0	0	0	0	0	0	0	0	0	0	k__Bacteria; p__Firmicutes; c__Clostridia; o__Clostridiales; f__Symbiobacteriaceae; g__Symbiobacterium; s__Symbiobacterium thermophilum
Taxon00406	23216432	31231508	29973729	8240592	85058877	17255056	0	0	0	0	79894	0	0	0	0	0	0	0	4411408	2667734	0	3861861	1428265	2840546	k__Bacteria; p__Firmicutes; c__Clostridia; o__Clostridiales; g__Flintibacter; s__Flintibacter sp. KGMB00164
Taxon00407	1820897	821882	4114041	1854133	3544120	2875843	204359	0	791753	0	0	0	170442	0	0	0	0	0	0	3556978	1701780	965465	1428265	5681092	k__Bacteria; p__Firmicutes; c__Clostridia; o__Clostridiales; g__Intestinimonas; s__Intestinimonas butyriciproducens
Taxon00408	35962708	32601311	54657976	17717274	87716967	41220412	0	0	0	0	0	0	0	0	0	0	0	0	6617112	11560180	13614240	8689188	5713061	7101365	k__Bacteria; p__Firmicutes; c__Clostridia; o__Clostridiales; g__Massilistercora; s__Massilistercora timonensis
Taxon00409	287246440	226839371	374377751	74783375	669838654	222638154	1226156	0	0	160178	119841	237025	0	42918	0	0	62722	0	28674151	50686941	30632041	28963959	28565307	32666278	k__Bacteria; p__Firmicutes; c__Clostridia; o__Clostridiales; s__Clostridiales bacterium CCNA10
Taxon00410	9104483	9314660	22333367	3708267	23922809	14379213	0	0	0	0	0	0	0	0	0	0	0	0	0	0	0	2896396	1428265	0	k__Bacteria; p__Firmicutes; c__Erysipelotrichia; o__Erysipelotrichales; f__Erysipelotrichaceae; g__Absiella; s__Absiella argi
Taxon00411	910448	273961	1175440	206015	1329045	479307	0	0	0	0	0	0	0	0	0	0	0	0	0	1778489	0	0	0	1420273	k__Bacteria; p__Firmicutes; c__Erysipelotrichia; o__Erysipelotrichales; f__Erysipelotrichaceae; g__Absiella; s__Absiella sp. 9CBEGH2
Taxon00412	646418296	1356652859	662360637	170168232	848373692	1759296761	220707996	693697	6334025	480534	1078566	711076	170442	128753	0	0	62722	95490	19851336	22231115	20421361	12551049	11426123	19883822	k__Bacteria; p__Firmicutes; c__Erysipelotrichia; o__Erysipelotrichales; f__Erysipelotrichaceae; g__Erysipelatoclostridium; s__[Clostridium] innocuum
Taxon00413	0	0	0	0	0	0	0	0	0	0	0	0	0	0	0	0	0	0	0	0	0	0	0	0	k__Bacteria; p__Firmicutes; c__Erysipelotrichia; o__Erysipelotrichales; f__Erysipelotrichaceae; g__Erysipelothrix; s__Erysipelothrix larvae
Taxon00414	0	273961	0	0	0	0	68120	0	263918	0	0	0	0	0	0	0	0	0	549220284	351251612	338654232	3076937930	1208312504	3212657473	k__Bacteria; p__Firmicutes; c__Erysipelotrichia; o__Erysipelotrichales; f__Erysipelotrichaceae; g__Faecalibaculum; s__Faecalibaculum rodentium
Taxon00415	28223897	23286650	18807046	4738341	32340094	4313764	0	0	0	0	39947	0	0	42918	0	0	250888	0	0	889245	0	965465	0	1420273	k__Bacteria; p__Firmicutes; c__Erysipelotrichia; o__Erysipelotrichales; f__Erysipelotrichaceae; g__Faecalitalea; s__Faecalitalea cylindroides
Taxon00416	455224	273961	587720	412030	443015	239654	0	0	0	0	0	0	0	0	0	0	0	95490	0	0	0	965465	0	0	k__Bacteria; p__Firmicutes; c__Erysipelotrichia; o__Erysipelotrichales; f__Erysipelotrichaceae; g__Intestinibaculum; s__Intestinibaculum porci
Taxon00417	40514950	41642010	61710618	13802992	86387922	31634270	1430515	0	263918	0	79894	0	0	42918	0	0	0	0	0	14227913	10210680	3861861	1428265	2840546	k__Bacteria; p__Firmicutes; c__Erysipelotrichia; o__Erysipelotrichales; f__Erysipelotrichaceae; g__Longibaculum; s__Longibaculum sp. KGMB06250
Taxon00418	1802687643	814484844	1278879100	634113580	1205886783	1094737448	2043593	173424	2903095	2082312	319575	237025	0	0	0	0	125444	0	90433862	86256725	381198734	208540506	167107048	224403130	k__Bacteria; p__Firmicutes; c__Erysipelotrichia; o__Erysipelotrichales; f__Erysipelotrichaceae; g__Turicibacter; s__Turicibacter sp. H121
Taxon00419	910448	273961	587720	206015	0	718961	0	0	0	0	0	0	0	0	0	0	0	95490	0	0	1701780	0	0	0	k__Bacteria; p__Firmicutes; c__Erysipelotrichia; o__Erysipelotrichales; f__Erysipelotrichaceae; s__Erysipelotrichaceae bacterium GAM147
Taxon00420	1820897	547921	0	0	0	958614	2520431	0	0	0	0	0	0	0	0	0	0	0	0	0	0	0	0	0	k__Bacteria; p__Firmicutes; c__Erysipelotrichia; o__Erysipelotrichales; f__Erysipelotrichaceae; s__Erysipelotrichaceae bacterium I46
Taxon00421	0	0	0	0	886030	0	0	0	0	0	0	0	0	0	0	0	0	0	0	0	0	0	0	0	k__Bacteria; p__Firmicutes; c__Negativicutes; o__Acidaminococcales; f__Acidaminococcaceae; g__Acidaminococcus; s__Acidaminococcus intestini
Taxon00422	0	0	0	0	0	0	0	0	0	0	0	0	0	0	0	0	0	0	0	0	0	0	0	0	k__Bacteria; p__Firmicutes; c__Negativicutes; o__Acidaminococcales; f__Acidaminococcaceae; g__Phascolarctobacterium; s__Phascolarctobacterium succinatutens
Taxon00423	0	0	0	0	0	0	0	0	1319588	0	0	0	0	0	220256	173673	188166	0	0	0	0	0	0	0	k__Bacteria; p__Firmicutes; c__Negativicutes; o__Selenomonadales; f__Selenomonadaceae; g__Megamonas; s__Megamonas funiformis
Taxon00424	0	0	0	0	0	0	0	0	0	0	0	0	0	0	0	0	0	0	0	0	0	0	0	0	k__Bacteria; p__Firmicutes; c__Negativicutes; o__Selenomonadales; f__Sporomusaceae; g__Sporomusa; s__Sporomusa termitida
Taxon00425	0	273961	587720	0	0	479307	0	0	0	0	0	0	0	0	73419	0	0	0	2205704	0	1701780	0	0	0	k__Bacteria; p__Firmicutes; c__Negativicutes; o__Veillonellales; f__Veillonellaceae; g__Megasphaera; s__Megasphaera elsdenii
Taxon00426	0	0	0	0	0	0	0	0	0	0	0	0	0	0	0	0	0	0	0	0	0	0	0	0	k__Bacteria; p__Firmicutes; c__Negativicutes; o__Veillonellales; f__Veillonellaceae; g__Megasphaera; s__Megasphaera stantonii
Taxon00427	0	0	0	0	0	0	0	0	263918	0	0	0	0	0	0	0	0	0	0	0	0	0	0	0	k__Bacteria; p__Firmicutes; c__Negativicutes; o__Veillonellales; f__Veillonellaceae; g__Veillonella; s__Veillonella atypica
Taxon00428	0	0	0	0	0	0	0	0	0	0	0	0	0	0	0	0	0	0	0	0	0	0	0	0	k__Bacteria; p__Firmicutes; c__Tissierellia; o__Tissierellales; f__Peptoniphilaceae; g__Murdochiella; s__Murdochiella vaginalis
Taxon00429	0	0	0	0	0	0	0	0	0	0	0	0	0	0	0	0	62722	0	0	0	0	0	0	0	k__Bacteria; p__Firmicutes; c__Tissierellia; o__Tissierellales; f__Peptoniphilaceae; g__Parvimonas; s__Parvimonas micra
Taxon00430	0	0	0	0	0	0	0	0	0	0	0	0	0	0	0	0	0	0	8822816	1778489	1701780	14481980	0	0	k__Bacteria; p__Firmicutes; c__Tissierellia; o__Tissierellales; f__Peptoniphilaceae; g__Peptoniphilus; s__Peptoniphilus harei
Taxon00431	0	0	0	0	0	0	0	0	0	0	0	0	0	0	0	0	0	0	0	0	0	0	0	0	k__Bacteria; p__Firmicutes; c__Tissierellia; o__Tissierellales; f__Peptoniphilaceae; g__Peptoniphilus; s__Peptoniphilus sp. ING2-D1G
Taxon00432	0	0	0	0	0	239654	0	0	0	0	0	0	0	0	0	0	0	0	0	0	0	0	0	0	k__Bacteria; p__Firmicutes; c__Tissierellia; o__Tissierellales; f__Tissierellaceae; g__Tissierella; s__Tissierellia sp. JN-28
Taxon00433	0	0	0	0	0	0	0	0	0	0	0	0	0	0	0	0	0	0	0	0	1701780	0	0	0	k__Bacteria; p__Fusobacteria; c__Fusobacteriia; o__Fusobacteriales; f__Fusobacteriaceae; g__Fusobacterium; s__Fusobacterium nucleatum
Taxon00434	0	0	0	0	0	0	0	0	0	0	0	0	0	0	0	0	0	0	0	0	0	0	0	0	k__Bacteria; p__Fusobacteria; c__Fusobacteriia; o__Fusobacteriales; f__Fusobacteriaceae; g__Fusobacterium; s__Fusobacterium ulcerans
Taxon00435	0	0	0	0	0	0	0	0	0	0	0	0	0	0	0	0	0	0	0	0	0	0	0	0	k__Bacteria; p__Planctomycetes; s__Planctomycetes bacterium Poly30
Taxon00436	0	0	0	0	0	0	0	173424	0	0	0	237025	0	0	0	0	0	0	0	0	0	0	0	0	k__Bacteria; p__Proteobacteria; c__Alphaproteobacteria; o__Caulobacterales; f__Caulobacteraceae; g__Asticcacaulis; s__Asticcacaulis excentricus
Taxon00437	0	0	0	0	0	0	0	0	0	0	0	0	0	0	0	86836	0	0	0	0	0	0	0	0	k__Bacteria; p__Proteobacteria; c__Alphaproteobacteria; o__Caulobacterales; f__Caulobacteraceae; g__Brevundimonas; s__Brevundimonas diminuta
Taxon00438	0	0	0	0	0	0	0	173424	0	0	0	0	0	0	0	0	62722	0	0	0	0	0	0	0	k__Bacteria; p__Proteobacteria; c__Alphaproteobacteria; o__Caulobacterales; f__Caulobacteraceae; g__Caulobacter; s__Caulobacter sp. FWC26
Taxon00439	0	0	0	0	443015	0	0	0	0	0	0	0	0	0	0	0	0	0	0	0	0	0	0	0	k__Bacteria; p__Proteobacteria; c__Alphaproteobacteria; o__Rhizobiales; f__Aurantimonadaceae; g__Aureimonas; s__Aureimonas sp. AU20
Taxon00440	455224	0	0	0	0	239654	0	0	0	0	0	0	0	0	0	0	0	0	0	0	0	0	0	0	k__Bacteria; p__Proteobacteria; c__Alphaproteobacteria; o__Rhizobiales; f__Bradyrhizobiaceae; g__Bosea; s__Bosea sp. RAC05
Taxon00441	0	0	0	0	0	0	0	0	0	0	0	0	0	0	0	0	0	0	0	0	0	0	0	0	k__Bacteria; p__Proteobacteria; c__Alphaproteobacteria; o__Rhizobiales; f__Bradyrhizobiaceae; g__Bosea; s__Bosea sp. Tri-49
Taxon00442	0	0	0	0	0	0	0	0	0	0	0	0	0	0	0	0	0	0	0	0	0	0	0	0	k__Bacteria; p__Proteobacteria; c__Alphaproteobacteria; o__Rhizobiales; f__Bradyrhizobiaceae; g__Bradyrhizobium; s__Bradyrhizobium betae
Taxon00443	0	0	0	0	0	0	0	0	0	0	0	0	0	0	0	0	0	0	0	0	0	0	0	0	k__Bacteria; p__Proteobacteria; c__Alphaproteobacteria; o__Rhizobiales; f__Bradyrhizobiaceae; g__Bradyrhizobium; s__Bradyrhizobium icense
Taxon00444	0	273961	0	0	0	239654	0	0	0	0	0	0	0	0	0	0	0	0	0	0	0	0	0	0	k__Bacteria; p__Proteobacteria; c__Alphaproteobacteria; o__Rhizobiales; f__Bradyrhizobiaceae; g__Bradyrhizobium; s__Bradyrhizobium sp. BTAi1
Taxon00445	0	0	0	0	0	239654	0	0	0	0	0	0	0	0	0	0	0	0	0	0	0	0	0	0	k__Bacteria; p__Proteobacteria; c__Alphaproteobacteria; o__Rhizobiales; f__Bradyrhizobiaceae; g__Bradyrhizobium; s__Bradyrhizobium sp. S23321
Taxon00446	0	0	0	0	0	0	0	0	0	0	0	237025	0	42918	0	0	0	0	0	0	0	0	0	0	k__Bacteria; p__Proteobacteria; c__Alphaproteobacteria; o__Rhizobiales; f__Brucellaceae; g__Ochrobactrum; s__Ochrobactrum anthropi
Taxon00447	0	0	0	0	0	0	0	0	0	0	0	0	0	42918	0	0	0	0	0	0	0	0	0	0	k__Bacteria; p__Proteobacteria; c__Alphaproteobacteria; o__Rhizobiales; f__Brucellaceae; g__Ochrobactrum; s__Ochrobactrum pituitosum
Taxon00448	455224	0	0	412030	0	0	0	0	0	160178	0	0	0	42918	0	86836	0	0	0	0	0	0	0	0	k__Bacteria; p__Proteobacteria; c__Alphaproteobacteria; o__Rhizobiales; f__Brucellaceae; g__Ochrobactrum; s__Ochrobactrum pseudogrignonense
Taxon00449	455224	273961	0	0	0	0	68120	0	0	0	0	0	170442	0	73419	0	62722	0	0	0	0	0	0	0	k__Bacteria; p__Proteobacteria; c__Alphaproteobacteria; o__Rhizobiales; f__Methylobacteriaceae; g__Methylobacterium; s__Methylobacterium brachiatum
Taxon00450	0	0	0	0	0	0	0	0	0	0	39947	0	0	0	0	0	0	0	0	0	0	0	0	0	k__Bacteria; p__Proteobacteria; c__Alphaproteobacteria; o__Rhizobiales; f__Methylobacteriaceae; g__Methylobacterium; s__Methylobacterium sp. 17Sr1-43
Taxon00451	0	0	0	0	0	0	0	0	0	0	0	0	0	0	0	0	0	0	0	0	0	0	0	0	k__Bacteria; p__Proteobacteria; c__Alphaproteobacteria; o__Rhizobiales; f__Methylobacteriaceae; g__Methylorubrum; s__Methylorubrum populi
Taxon00452	0	0	0	0	0	0	0	0	0	0	0	0	0	42918	0	0	0	0	0	0	0	0	0	0	k__Bacteria; p__Proteobacteria; c__Alphaproteobacteria; o__Rhizobiales; f__Rhizobiaceae; g__Agrobacterium; s__Agrobacterium tumefaciens
Taxon00453	0	0	0	0	0	0	0	0	0	0	0	0	0	0	0	0	62722	0	0	0	0	0	0	0	k__Bacteria; p__Proteobacteria; c__Alphaproteobacteria; o__Rhizobiales; f__Rhizobiaceae; g__Rhizobium; s__Rhizobium rhizoryzae
Taxon00454	0	0	0	0	0	0	0	0	0	0	0	0	0	42918	0	0	0	0	0	0	0	0	0	0	k__Bacteria; p__Proteobacteria; c__Alphaproteobacteria; o__Rhizobiales; f__Rhizobiaceae; g__Shinella; s__Shinella sp. HZN7
Taxon00455	0	273961	0	0	0	0	136240	346848	527835	0	0	237025	0	85835	0	0	62722	0	0	0	0	965465	0	0	k__Bacteria; p__Proteobacteria; c__Alphaproteobacteria; o__Rhizobiales; f__Rhizobiaceae; g__Sinorhizobium; s__Sinorhizobium meliloti
Taxon00456	0	0	0	0	0	0	0	173424	0	0	0	0	0	0	73419	0	0	0	0	0	0	0	0	0	k__Bacteria; p__Proteobacteria; c__Alphaproteobacteria; o__Rhodobacterales; f__Rhodobacteraceae; g__Paracoccus; s__Paracoccus sp. Arc7-R13
Taxon00457	0	0	0	0	0	0	0	0	0	0	0	0	0	42918	0	0	0	0	0	0	0	0	0	0	k__Bacteria; p__Proteobacteria; c__Alphaproteobacteria; o__Rhodospirillales; f__Acetobacteraceae; g__Komagataeibacter; s__Komagataeibacter xylinus
Taxon00458	0	0	0	0	0	0	0	0	0	0	0	0	0	0	0	0	0	0	0	0	0	0	0	0	k__Bacteria; p__Proteobacteria; c__Alphaproteobacteria; o__Sphingomonadales; f__Sphingomonadaceae; g__Novosphingobium; s__Novosphingobium ginsenosidimutans
Taxon00459	0	0	0	0	0	0	0	0	0	0	0	0	0	0	0	0	0	0	0	0	0	0	0	0	k__Bacteria; p__Proteobacteria; c__Alphaproteobacteria; o__Sphingomonadales; f__Sphingomonadaceae; g__Novosphingobium; s__Novosphingobium pentaromativorans
Taxon00460	0	0	0	0	0	0	0	0	0	0	0	0	0	0	0	0	62722	0	0	0	0	0	0	0	k__Bacteria; p__Proteobacteria; c__Alphaproteobacteria; o__Sphingomonadales; f__Sphingomonadaceae; g__Sphingobium; s__Sphingobium cloacae
Taxon00461	0	0	0	0	0	0	0	0	0	0	0	0	0	85835	0	0	0	0	0	0	0	0	0	0	k__Bacteria; p__Proteobacteria; c__Alphaproteobacteria; o__Sphingomonadales; f__Sphingomonadaceae; g__Sphingomonas; s__Sphingomonas koreensis
Taxon00462	0	0	0	0	0	0	0	0	0	0	0	237025	0	0	0	0	0	0	0	0	0	0	0	0	k__Bacteria; p__Proteobacteria; c__Alphaproteobacteria; o__Sphingomonadales; f__Sphingomonadaceae; g__Sphingomonas; s__Sphingomonas sp. LK11
Taxon00463	0	0	0	0	0	0	0	0	0	0	0	237025	170442	0	0	0	0	0	0	0	0	0	0	0	k__Bacteria; p__Proteobacteria; c__Alphaproteobacteria; o__Sphingomonadales; f__Sphingomonadaceae; g__Sphingomonas; s__Sphingomonas sp. PAMC26645
Taxon00464	0	0	0	0	0	0	0	0	0	0	39947	0	0	0	0	0	0	0	0	0	0	0	0	0	k__Bacteria; p__Proteobacteria; c__Alphaproteobacteria; o__Sphingomonadales; f__Sphingomonadaceae; g__Sphingomonas; s__Sphingomonas taxi
Taxon00465	0	0	0	0	0	0	0	0	0	0	0	0	0	0	0	0	0	0	0	0	0	0	0	0	k__Bacteria; p__Proteobacteria; c__Alphaproteobacteria; o__Sphingomonadales; f__Sphingomonadaceae; g__Sphingomonas; s__Sphingomonas wittichii
Taxon00466	0	0	0	0	0	0	0	0	0	0	0	237025	0	0	0	0	0	0	0	0	0	0	0	0	k__Bacteria; p__Proteobacteria; c__Alphaproteobacteria; o__Sphingomonadales; f__Sphingomonadaceae; g__Sphingopyxis; s__Sphingopyxis fribergensis
Taxon00467	0	0	0	0	0	0	0	0	0	0	39947	0	0	171671	73419	0	0	0	0	0	0	0	0	0	k__Bacteria; p__Proteobacteria; c__Betaproteobacteria; o__Burkholderiales; f__Alcaligenaceae; g__Alcaligenes; s__Alcaligenes faecalis
Taxon00468	0	0	0	0	443015	0	0	0	0	0	0	0	0	0	0	0	0	0	0	0	0	0	0	0	k__Bacteria; p__Proteobacteria; c__Betaproteobacteria; o__Burkholderiales; f__Alcaligenaceae; g__Bordetella; s__Bordetella trematum
Taxon00469	455224	0	0	0	0	0	0	0	0	0	0	0	0	0	0	0	0	0	0	0	0	0	0	0	k__Bacteria; p__Proteobacteria; c__Betaproteobacteria; o__Burkholderiales; f__Alcaligenaceae; g__Pigmentiphaga; s__Pigmentiphaga sp. H8
Taxon00470	0	0	0	0	0	0	0	0	0	0	0	237025	0	0	0	0	0	0	0	0	0	0	0	0	k__Bacteria; p__Proteobacteria; c__Betaproteobacteria; o__Burkholderiales; f__Burkholderiaceae; g__Burkholderia; s__Burkholderia contaminans
Taxon00471	0	0	0	0	0	0	0	0	0	0	0	0	0	85835	0	0	0	0	0	0	0	0	0	0	k__Bacteria; p__Proteobacteria; c__Betaproteobacteria; o__Burkholderiales; f__Burkholderiaceae; g__Cupriavidus; s__Cupriavidus nantongensis
Taxon00472	0	0	0	0	0	0	68120	0	0	0	0	0	0	0	0	0	0	0	0	0	1701780	0	0	0	k__Bacteria; p__Proteobacteria; c__Betaproteobacteria; o__Burkholderiales; f__Burkholderiaceae; g__Pandoraea; s__Pandoraea norimbergensis
Taxon00473	0	0	0	0	0	0	0	0	0	0	0	0	0	0	0	0	0	95490	0	0	0	0	0	0	k__Bacteria; p__Proteobacteria; c__Betaproteobacteria; o__Burkholderiales; f__Comamonadaceae; g__Acidovorax; s__Acidovorax sp. KKS102
Taxon00474	0	0	0	0	0	0	68120	0	0	0	0	0	0	0	0	0	0	0	0	0	0	0	0	0	k__Bacteria; p__Proteobacteria; c__Betaproteobacteria; o__Burkholderiales; f__Comamonadaceae; g__Comamonas; s__Comamonas testosteroni
Taxon00475	0	0	0	0	0	0	68120	0	263918	320356	199734	0	1022652	0	293675	0	188166	0	0	0	0	0	0	0	k__Bacteria; p__Proteobacteria; c__Betaproteobacteria; o__Burkholderiales; f__Comamonadaceae; g__Hydrogenophaga; s__Hydrogenophaga sp. NH-16
Taxon00476	0	0	0	0	0	0	0	0	0	0	0	0	0	0	0	0	0	95490	0	0	0	0	0	0	k__Bacteria; p__Proteobacteria; c__Betaproteobacteria; o__Neisseriales; f__Neisseriaceae; g__Neisseria; s__Neisseria subflava
Taxon00477	0	0	0	0	0	0	0	0	0	0	0	237025	0	0	0	0	0	0	0	0	0	0	0	0	k__Bacteria; p__Proteobacteria; c__Betaproteobacteria; o__Nitrosomonadales; f__Methylophilaceae; s__Methylomonas clara
Taxon00478	455224	273961	0	0	0	0	0	0	0	0	0	0	0	0	0	0	0	0	0	0	0	0	0	0	k__Bacteria; p__Proteobacteria; c__Deltaproteobacteria; o__Bradymonadales; s__Bradymonadales bacterium V1718
Taxon00479	0	0	0	0	0	0	0	0	0	0	0	0	0	0	0	0	0	0	0	0	0	0	0	0	k__Bacteria; p__Proteobacteria; c__Deltaproteobacteria; o__Desulfovibrionales; f__Desulfovibrionaceae; g__Desulfovibrio; s__Desulfovibrio desulfuricans
Taxon00480	0	0	0	0	0	0	0	0	0	0	0	0	0	0	0	0	0	0	0	0	0	0	0	0	k__Bacteria; p__Proteobacteria; c__Deltaproteobacteria; o__Desulfovibrionales; f__Desulfovibrionaceae; g__Desulfovibrio; s__Desulfovibrio fairfieldensis
Taxon00481	0	0	0	0	0	0	0	0	0	0	0	0	0	0	0	0	0	0	0	0	0	0	0	0	k__Bacteria; p__Proteobacteria; c__Deltaproteobacteria; o__Desulfovibrionales; f__Desulfovibrionaceae; g__Desulfovibrio; s__Desulfovibrio piger
Taxon00482	0	0	0	0	0	0	0	0	0	0	0	0	0	0	0	0	0	0	0	0	0	0	0	0	k__Bacteria; p__Proteobacteria; c__Deltaproteobacteria; o__Desulfovibrionales; f__Desulfovibrionaceae; g__Desulfovibrio; s__Desulfovibrio salexigens
Taxon00483	0	0	0	0	0	0	0	0	0	0	0	0	0	0	0	0	0	0	0	0	0	0	0	0	k__Bacteria; p__Proteobacteria; c__Deltaproteobacteria; o__Desulfovibrionales; f__Desulfovibrionaceae; g__Desulfovibrio; s__Desulfovibrio sp. G11
Taxon00484	0	0	0	0	0	0	0	0	0	0	0	0	0	0	0	0	0	0	0	0	0	0	0	0	k__Bacteria; p__Proteobacteria; c__Deltaproteobacteria; o__Desulfovibrionales; f__Desulfovibrionaceae; g__Desulfovibrio; s__Desulfovibrio vulgaris
Taxon00485	0	0	0	0	0	0	0	0	0	0	0	0	0	0	0	0	0	0	0	0	0	965465	0	1420273	k__Bacteria; p__Proteobacteria; c__Deltaproteobacteria; o__Desulfovibrionales; f__Desulfovibrionaceae; g__Lawsonia; s__Lawsonia intracellularis
Taxon00486	0	0	0	0	0	0	0	0	0	0	0	0	0	0	0	0	0	0	0	0	0	0	0	0	k__Bacteria; p__Proteobacteria; c__Deltaproteobacteria; o__Desulfuromonadales; f__Geobacteraceae; g__Geobacter; s__Geobacter sp. DSM 9736
Taxon00487	2731345	2191685	8815803	2060148	12847435	12941292	0	0	0	0	0	0	0	0	0	0	0	0	0	0	0	0	0	0	k__Bacteria; p__Proteobacteria; c__Epsilonproteobacteria; o__Campylobacterales; f__Campylobacteraceae; g__Campylobacter; s__Campylobacter coli
Taxon00488	386940530	162458632	384956714	100741241	517441500	330482255	0	0	0	0	39947	0	0	0	0	0	0	0	0	1778489	0	965465	0	0	k__Bacteria; p__Proteobacteria; c__Epsilonproteobacteria; o__Campylobacterales; f__Campylobacteraceae; g__Campylobacter; s__Campylobacter jejuni
Taxon00489	2731345	1369803	3526321	618044	3544120	2156882	0	0	0	0	0	0	0	0	0	0	0	0	0	0	0	0	0	0	k__Bacteria; p__Proteobacteria; c__Epsilonproteobacteria; o__Campylobacterales; f__Campylobacteraceae; g__Campylobacter; s__Campylobacter lari
Taxon00490	0	0	0	0	0	0	0	0	0	0	0	0	0	0	0	0	0	0	0	0	0	0	0	0	k__Bacteria; p__Proteobacteria; c__Epsilonproteobacteria; o__Campylobacterales; f__Helicobacteraceae; g__Helicobacter; s__Helicobacter canadensis
Taxon00491	26858225	19999123	28210568	11742844	91704101	16775749	0	0	0	0	0	0	0	0	0	0	0	0	0	0	0	0	0	0	k__Bacteria; p__Proteobacteria; c__Epsilonproteobacteria; o__Campylobacterales; f__Helicobacteraceae; g__Helicobacter; s__Helicobacter hepaticus
Taxon00492	0	0	0	0	0	0	0	0	0	160178	0	237025	0	128753	73419	173673	0	0	0	0	0	0	0	0	k__Bacteria; p__Proteobacteria; c__Gammaproteobacteria; o__Alteromonadales; f__Colwelliaceae; g__Colwellia; s__Colwellia sp. Arc7-D
Taxon00493	0	0	0	0	0	0	0	0	0	0	0	0	0	0	0	0	0	0	0	0	0	0	0	0	k__Bacteria; p__Proteobacteria; c__Gammaproteobacteria; o__Alteromonadales; f__Pseudoalteromonadaceae; g__Pseudoalteromonas; s__Pseudoalteromonas arctica
Taxon00494	0	0	0	0	0	239654	0	520272	0	0	39947	0	0	0	367093	0	188166	190980	0	0	0	0	0	0	k__Bacteria; p__Proteobacteria; c__Gammaproteobacteria; o__Alteromonadales; f__Pseudoalteromonadaceae; g__Pseudoalteromonas; s__Pseudoalteromonas atlantica
Taxon00495	0	0	0	0	0	0	68120	0	527835	320356	439416	237025	0	85835	146837	173673	313610	95490	0	0	0	0	0	0	k__Bacteria; p__Proteobacteria; c__Gammaproteobacteria; o__Alteromonadales; f__Shewanellaceae; g__Shewanella; s__Shewanella putrefaciens
Taxon00496	0	0	0	0	0	0	0	0	0	0	0	237025	0	0	0	0	0	0	0	0	0	0	0	0	k__Bacteria; p__Proteobacteria; c__Gammaproteobacteria; o__Cellvibrionales; f__Cellvibrionaceae; g__Cellvibrio; s__Cellvibrio sp. PSBB023
Taxon00497	8649259	13150108	28210568	8034578	21264719	37625608	167302110	847523763	434672452	64872034	534648917	173265449	1483356343	415014513	471935339	524230804	159062784	199573733	0	3556978	0	0	0	0	k__Bacteria; p__Proteobacteria; c__Gammaproteobacteria; o__Enterobacterales; f__Enterobacteriaceae; g__Citrobacter; s__Citrobacter amalonaticus
Taxon00498	0	0	587720	412030	0	0	136240	173424	263918	160178	159787	0	340884	171671	73419	0	0	95490	0	0	0	0	0	0	k__Bacteria; p__Proteobacteria; c__Gammaproteobacteria; o__Enterobacterales; f__Enterobacteriaceae; g__Citrobacter; s__Citrobacter braakii
Taxon00499	4097017	3835448	5289482	618044	3987135	5991339	24114392	123131138	60701071	12013340	83209332	24887650	241175368	63647003	74079458	84665402	22391725	29983805	0	1778489	0	0	0	0	k__Bacteria; p__Proteobacteria; c__Gammaproteobacteria; o__Enterobacterales; f__Enterobacteriaceae; g__Citrobacter; s__Citrobacter farmeri
Taxon00500	0	1095842	2938601	412030	0	2875843	10081723	59137631	28767029	3844269	35432874	8769934	107378432	29527403	34506784	34474015	10160951	16519740	0	0	0	0	0	0	k__Bacteria; p__Proteobacteria; c__Gammaproteobacteria; o__Enterobacterales; f__Enterobacteriaceae; g__Citrobacter; s__Citrobacter freundii
Taxon00501	0	0	0	206015	0	0	136240	1040545	0	0	639150	474050	681768	515013	440512	260509	125444	190980	0	0	0	0	0	0	k__Bacteria; p__Proteobacteria; c__Gammaproteobacteria; o__Enterobacterales; f__Enterobacteriaceae; g__Citrobacter; s__Citrobacter freundii complex sp. CFNIH2
Taxon00502	0	0	0	0	0	0	0	173424	263918	0	0	0	0	42918	73419	86836	0	0	0	0	0	0	0	0	k__Bacteria; p__Proteobacteria; c__Gammaproteobacteria; o__Enterobacterales; f__Enterobacteriaceae; g__Citrobacter; s__Citrobacter freundii complex sp. CFNIH3
Taxon00503	0	273961	0	206015	443015	479307	1634874	6590117	3430930	1281423	3435431	0	11930937	3004242	3524097	4775997	940829	954898	0	0	0	0	0	0	k__Bacteria; p__Proteobacteria; c__Gammaproteobacteria; o__Enterobacterales; f__Enterobacteriaceae; g__Citrobacter; s__Citrobacter koseri
Taxon00504	0	0	0	0	0	0	0	0	0	0	0	237025	0	0	73419	0	0	0	0	0	0	1930931	0	1420273	k__Bacteria; p__Proteobacteria; c__Gammaproteobacteria; o__Enterobacterales; f__Enterobacteriaceae; g__Citrobacter; s__Citrobacter portucalensis
Taxon00505	0	273961	587720	206015	886030	479307	1907353	13006810	7389696	1922134	10945443	2607278	24543642	9699408	8149475	8075777	2822486	3342144	0	0	0	0	0	0	k__Bacteria; p__Proteobacteria; c__Gammaproteobacteria; o__Enterobacterales; f__Enterobacteriaceae; g__Citrobacter; s__Citrobacter sp. 86
Taxon00506	0	0	0	0	0	0	68120	0	263918	0	239681	0	0	171671	146837	347345	62722	0	0	0	0	0	0	0	k__Bacteria; p__Proteobacteria; c__Gammaproteobacteria; o__Enterobacterales; f__Enterobacteriaceae; g__Citrobacter; s__Citrobacter sp. 92
Taxon00507	1820897	4931291	9991243	1442104	5759195	11503371	44277839	213485114	108998010	18900988	138735482	54515805	364404902	109311475	117323066	140935331	39577530	49559219	0	1778489	0	0	0	0	k__Bacteria; p__Proteobacteria; c__Gammaproteobacteria; o__Enterobacterales; f__Enterobacteriaceae; g__Citrobacter; s__Citrobacter sp. CFNIH10
Taxon00508	0	0	0	0	0	0	136240	693697	527835	0	279628	237025	852210	214589	660768	260509	188166	286469	0	0	0	0	0	0	k__Bacteria; p__Proteobacteria; c__Gammaproteobacteria; o__Enterobacterales; f__Enterobacteriaceae; g__Citrobacter; s__Citrobacter sp. NMI7904_11
Taxon00509	0	0	0	0	0	0	0	0	0	0	0	0	0	0	73419	0	0	0	0	0	0	0	0	0	k__Bacteria; p__Proteobacteria; c__Gammaproteobacteria; o__Enterobacterales; f__Enterobacteriaceae; g__Citrobacter; s__Citrobacter sp. SNU WT2
Taxon00510	0	0	0	0	0	0	0	0	0	0	0	0	0	42918	0	0	0	0	0	0	0	0	0	0	k__Bacteria; p__Proteobacteria; c__Gammaproteobacteria; o__Enterobacterales; f__Enterobacteriaceae; g__Citrobacter; s__Citrobacter sp. TBCP-5362
Taxon00511	0	0	0	0	0	0	0	0	0	0	0	0	0	0	0	0	0	0	0	0	0	0	0	0	k__Bacteria; p__Proteobacteria; c__Gammaproteobacteria; o__Enterobacterales; f__Enterobacteriaceae; g__Citrobacter; s__Citrobacter sp. TSA-1
Taxon00512	0	821882	1175440	206015	2215075	2875843	8242490	45610548	19002074	5766403	35792396	10903161	80619045	29784909	23200306	31000563	9721897	9835452	0	0	0	0	0	0	k__Bacteria; p__Proteobacteria; c__Gammaproteobacteria; o__Enterobacterales; f__Enterobacteriaceae; g__Citrobacter; s__Citrobacter sp. Y3
Taxon00513	0	0	587720	0	0	0	136240	173424	263918	0	239681	237025	511326	171671	146837	173673	125444	95490	0	0	0	0	0	0	k__Bacteria; p__Proteobacteria; c__Gammaproteobacteria; o__Enterobacterales; f__Enterobacteriaceae; g__Citrobacter; s__Citrobacter werkmanii
Taxon00514	0	0	0	0	0	0	2111712	0	0	0	0	0	0	0	0	0	0	0	0	0	0	0	0	0	k__Bacteria; p__Proteobacteria; c__Gammaproteobacteria; o__Enterobacterales; f__Enterobacteriaceae; g__Enterobacter; s__Enterobacter asburiae
Taxon00515	910448	4657330	0	0	3101105	2875843	6290518480	346848	263918	160178	39947	0	511326	0	73419	0	125444	190980	0	889245	0	0	1428265	0	k__Bacteria; p__Proteobacteria; c__Gammaproteobacteria; o__Enterobacterales; f__Enterobacteriaceae; g__Enterobacter; s__Enterobacter bugandensis
Taxon00516	0	273961	0	0	0	0	0	0	0	0	0	0	0	0	0	0	0	0	0	0	0	0	0	0	k__Bacteria; p__Proteobacteria; c__Gammaproteobacteria; o__Enterobacterales; f__Enterobacteriaceae; g__Enterobacter; s__Enterobacter cancerogenus
Taxon00517	0	0	0	0	0	0	204359	0	0	0	0	0	0	0	0	0	0	0	0	0	0	0	0	0	k__Bacteria; p__Proteobacteria; c__Gammaproteobacteria; o__Enterobacterales; f__Enterobacteriaceae; g__Enterobacter; s__Enterobacter chengduensis
Taxon00518	0	0	0	0	0	239654	16212501	173424	263918	0	279628	237025	340884	343342	293675	260509	313610	477449	0	0	0	0	0	0	k__Bacteria; p__Proteobacteria; c__Gammaproteobacteria; o__Enterobacterales; f__Enterobacteriaceae; g__Enterobacter; s__Enterobacter cloacae
Taxon00519	0	0	0	0	0	0	5108981	0	0	0	0	0	0	85835	0	0	0	0	0	0	0	0	0	0	k__Bacteria; p__Proteobacteria; c__Gammaproteobacteria; o__Enterobacterales; f__Enterobacteriaceae; g__Enterobacter; s__Enterobacter cloacae complex sp.
Taxon00520	0	0	0	0	0	0	68120	0	0	0	0	0	0	0	0	0	0	0	0	0	0	0	0	0	k__Bacteria; p__Proteobacteria; c__Gammaproteobacteria; o__Enterobacterales; f__Enterobacteriaceae; g__Enterobacter; s__Enterobacter cloacae complex sp. ECNIH7
Taxon00521	0	0	0	0	0	0	68120	0	0	0	0	0	0	0	0	0	0	0	0	0	0	0	0	0	k__Bacteria; p__Proteobacteria; c__Gammaproteobacteria; o__Enterobacterales; f__Enterobacteriaceae; g__Enterobacter; s__Enterobacter cloacae complex sp. FDA-CDC-AR_0132
Taxon00522	455224	0	0	206015	443015	958614	22751997	9191479	5806189	800889	5592562	1896202	15169334	3476337	4258284	6339051	1693492	2005286	0	889245	0	0	0	0	k__Bacteria; p__Proteobacteria; c__Gammaproteobacteria; o__Enterobacterales; f__Enterobacteriaceae; g__Enterobacter; s__Enterobacter hormaechei
Taxon00523	0	0	0	0	0	0	0	0	0	0	0	0	0	0	0	0	0	0	0	0	0	0	0	0	k__Bacteria; p__Proteobacteria; c__Gammaproteobacteria; o__Enterobacterales; f__Enterobacteriaceae; g__Enterobacter; s__Enterobacter kobei
Taxon00524	0	0	0	0	0	0	204359	2427938	2111342	0	1158459	237025	4431491	815437	1688630	1823563	188166	477449	0	0	0	0	0	0	k__Bacteria; p__Proteobacteria; c__Gammaproteobacteria; o__Enterobacterales; f__Enterobacteriaceae; g__Enterobacter; s__Enterobacter ludwigii
Taxon00525	0	0	0	0	0	0	2247952	0	263918	0	0	0	0	0	0	0	0	95490	0	0	0	0	0	0	k__Bacteria; p__Proteobacteria; c__Gammaproteobacteria; o__Enterobacterales; f__Enterobacteriaceae; g__Enterobacter; s__Enterobacter roggenkampii
Taxon00526	0	0	0	0	443015	0	8446849	0	0	0	0	0	0	0	0	0	0	0	0	0	0	0	0	0	k__Bacteria; p__Proteobacteria; c__Gammaproteobacteria; o__Enterobacterales; f__Enterobacteriaceae; g__Enterobacter; s__Enterobacter sp. 18A13
Taxon00527	0	0	0	0	0	0	272479	0	0	0	0	0	0	0	0	0	0	0	0	0	0	0	0	0	k__Bacteria; p__Proteobacteria; c__Gammaproteobacteria; o__Enterobacterales; f__Enterobacteriaceae; g__Enterobacter; s__Enterobacter sp. Crenshaw
Taxon00528	0	0	0	0	0	0	0	0	0	0	0	0	0	0	0	0	0	0	0	0	0	0	0	0	k__Bacteria; p__Proteobacteria; c__Gammaproteobacteria; o__Enterobacterales; f__Enterobacteriaceae; g__Enterobacter; s__Enterobacter sp. E20
Taxon00529	0	0	0	0	0	0	0	0	0	0	79894	0	340884	0	73419	0	0	0	0	0	0	0	0	0	k__Bacteria; p__Proteobacteria; c__Gammaproteobacteria; o__Enterobacterales; f__Enterobacteriaceae; g__Enterobacter; s__Enterobacter sp. HK169
Taxon00530	0	0	0	0	0	0	24114392	0	0	0	0	0	0	0	0	0	0	0	0	0	0	0	0	0	k__Bacteria; p__Proteobacteria; c__Gammaproteobacteria; o__Enterobacterales; f__Enterobacteriaceae; g__Enterobacter; s__Enterobacter sp. N18-03635
Taxon00531	0	0	0	0	0	0	136240	173424	527835	320356	159787	2370252	340884	472095	881024	694690	439053	668429	0	0	0	0	0	0	k__Bacteria; p__Proteobacteria; c__Gammaproteobacteria; o__Enterobacterales; f__Enterobacteriaceae; g__Escherichia; s__Escherichia albertii
Taxon00532	70559744	26026256	217456465	119694604	119614045	121025046	2668795636	4340979604	12101946129	1106989201	2062656667	19038578228	1935197968	4007915747	25383484172	8245194479	13704676358	25869243873	30879855	43572985	17017801	6758257	22852246	8521638	k__Bacteria; p__Proteobacteria; c__Gammaproteobacteria; o__Enterobacterales; f__Enterobacteriaceae; g__Escherichia; s__Escherichia coli
Taxon00533	0	0	0	0	0	0	272479	173424	263918	160178	79894	237025	0	85835	587350	260509	1003551	381959	0	0	0	0	0	0	k__Bacteria; p__Proteobacteria; c__Gammaproteobacteria; o__Enterobacterales; f__Enterobacteriaceae; g__Escherichia; s__Escherichia fergusonii
Taxon00534	0	0	0	0	0	0	0	0	263918	0	0	0	0	0	0	86836	0	95490	0	0	0	0	0	0	k__Bacteria; p__Proteobacteria; c__Gammaproteobacteria; o__Enterobacterales; f__Enterobacteriaceae; g__Escherichia; s__Escherichia marmotae
Taxon00535	0	0	0	0	0	0	0	0	527835	160178	0	0	0	85835	220256	0	0	0	0	0	0	0	0	0	k__Bacteria; p__Proteobacteria; c__Gammaproteobacteria; o__Enterobacterales; f__Enterobacteriaceae; g__Escherichia; s__Escherichia sp. E4742
Taxon00536	910448	1095842	2938601	412030	1772060	1677575	8855568	43009186	27183523	3523913	26085307	10429110	74142251	21201362	24962355	29871691	8091127	10026432	0	889245	0	0	0	0	k__Bacteria; p__Proteobacteria; c__Gammaproteobacteria; o__Enterobacterales; f__Enterobacteriaceae; g__Izhakiella; s__Izhakiella sp. KSNA2
Taxon00537	0	0	0	0	0	0	68120	0	0	0	119841	0	0	128753	0	86836	125444	95490	0	889245	0	0	0	0	k__Bacteria; p__Proteobacteria; c__Gammaproteobacteria; o__Enterobacterales; f__Enterobacteriaceae; g__Klebsiella; s__Klebsiella aerogenes
Taxon00538	0	0	0	0	0	0	408719	1734241	263918	0	399469	948101	3067955	515013	807606	1302545	125444	477449	0	0	0	0	0	0	k__Bacteria; p__Proteobacteria; c__Gammaproteobacteria; o__Enterobacterales; f__Enterobacteriaceae; g__Klebsiella; s__Klebsiella michiganensis
Taxon00539	0	273961	0	412030	886030	479307	2997269	15434748	5806189	2082312	10905496	3792404	24884526	10514845	8222893	8509958	3763315	3819593	0	0	0	0	0	0	k__Bacteria; p__Proteobacteria; c__Gammaproteobacteria; o__Enterobacterales; f__Enterobacteriaceae; g__Klebsiella; s__Klebsiella oxytoca
Taxon00540	0	821882	0	824059	886030	1677575	4836502	22024866	15571144	1601779	14820289	4029429	46871538	12016966	13141945	16064717	4327812	6588798	0	0	0	0	0	0	k__Bacteria; p__Proteobacteria; c__Gammaproteobacteria; o__Enterobacterales; f__Enterobacteriaceae; g__Klebsiella; s__Klebsiella pneumoniae
Taxon00541	0	0	0	0	0	0	0	0	0	0	0	0	0	0	146837	0	0	0	0	0	0	0	0	0	k__Bacteria; p__Proteobacteria; c__Gammaproteobacteria; o__Enterobacterales; f__Enterobacteriaceae; g__Klebsiella; s__Klebsiella quasipneumoniae
Taxon00542	0	0	0	0	0	0	0	173424	0	0	0	0	0	0	0	0	0	0	0	0	0	0	0	0	k__Bacteria; p__Proteobacteria; c__Gammaproteobacteria; o__Enterobacterales; f__Enterobacteriaceae; g__Klebsiella; s__Klebsiella sp. FDAARGOS_511
Taxon00543	0	0	0	0	0	0	0	0	0	0	0	0	0	0	0	0	0	0	0	0	0	0	0	0	k__Bacteria; p__Proteobacteria; c__Gammaproteobacteria; o__Enterobacterales; f__Enterobacteriaceae; g__Klebsiella; s__Klebsiella sp. LY
Taxon00544	0	0	0	0	0	0	68120	0	0	0	0	0	0	0	0	0	0	0	0	0	0	0	0	0	k__Bacteria; p__Proteobacteria; c__Gammaproteobacteria; o__Enterobacterales; f__Enterobacteriaceae; g__Klebsiella; s__Klebsiella variicola
Taxon00545	0	547921	1175440	206015	2215075	718961	204359	2948210	527835	320356	159787	4266454	6135910	85835	440512	86836	564497	381959	0	0	0	0	0	0	k__Bacteria; p__Proteobacteria; c__Gammaproteobacteria; o__Enterobacterales; f__Enterobacteriaceae; g__Kosakonia; s__Kosakonia cowanii
Taxon00546	0	0	0	0	0	0	0	693697	0	0	79894	0	170442	128753	0	0	0	95490	0	0	0	0	0	0	k__Bacteria; p__Proteobacteria; c__Gammaproteobacteria; o__Enterobacterales; f__Enterobacteriaceae; g__Kosakonia; s__Kosakonia oryzae
Taxon00547	0	0	0	0	0	0	0	0	527835	0	39947	237025	340884	42918	0	0	62722	0	0	0	0	0	0	0	k__Bacteria; p__Proteobacteria; c__Gammaproteobacteria; o__Enterobacterales; f__Enterobacteriaceae; g__Kosakonia; s__Kosakonia sp. CCTCC M2018092
Taxon00548	0	0	0	0	0	0	1430515	0	0	0	0	0	0	0	0	0	0	0	0	0	0	0	0	0	k__Bacteria; p__Proteobacteria; c__Gammaproteobacteria; o__Enterobacterales; f__Enterobacteriaceae; g__Leclercia; s__Leclercia sp. 29361
Taxon00549	0	0	0	0	0	0	0	0	0	0	39947	0	0	0	73419	0	0	95490	0	0	0	0	0	0	k__Bacteria; p__Proteobacteria; c__Gammaproteobacteria; o__Enterobacterales; f__Enterobacteriaceae; g__Lelliottia; s__Lelliottia amnigena
Taxon00550	0	0	0	0	0	0	136240	0	0	0	0	0	0	0	0	0	0	0	0	0	0	0	0	0	k__Bacteria; p__Proteobacteria; c__Gammaproteobacteria; o__Enterobacterales; f__Enterobacteriaceae; g__Lelliottia; s__Lelliottia nimipressuralis
Taxon00551	455224	273961	0	0	886030	479307	1634874	10058600	6597942	480534	7190437	3318353	14998892	4420527	4992471	6339051	1881658	2196266	0	0	0	0	0	0	k__Bacteria; p__Proteobacteria; c__Gammaproteobacteria; o__Enterobacterales; f__Enterobacteriaceae; g__Lelliottia; s__Lelliottia sp. WB101
Taxon00552	0	0	0	0	0	0	0	173424	0	0	39947	0	0	0	0	0	0	0	0	0	0	0	0	0	k__Bacteria; p__Proteobacteria; c__Gammaproteobacteria; o__Enterobacterales; f__Enterobacteriaceae; g__Pluralibacter; s__Pluralibacter gergoviae
Taxon00553	0	0	0	0	0	0	0	0	0	0	0	474050	0	0	0	0	0	0	0	0	0	0	0	0	k__Bacteria; p__Proteobacteria; c__Gammaproteobacteria; o__Enterobacterales; f__Enterobacteriaceae; g__Raoultella; s__Raoultella ornithinolytica
Taxon00554	0	547921	1763161	824059	1329045	1198268	11239759	47691638	19793827	4324802	29001428	7347782	89652469	21373033	24668680	28482310	10349116	13273086	0	0	0	0	0	0	k__Bacteria; p__Proteobacteria; c__Gammaproteobacteria; o__Enterobacterales; f__Enterobacteriaceae; g__Salmonella; s__Salmonella enterica
Taxon00555	0	0	0	0	0	0	0	0	0	0	0	237025	0	0	146837	0	0	0	0	0	0	0	0	0	k__Bacteria; p__Proteobacteria; c__Gammaproteobacteria; o__Enterobacterales; f__Enterobacteriaceae; g__Salmonella; s__Salmonella sp. S13
Taxon00556	0	0	0	0	0	0	68120	173424	0	0	0	0	0	128753	440512	173673	627219	477449	0	0	0	0	0	0	k__Bacteria; p__Proteobacteria; c__Gammaproteobacteria; o__Enterobacterales; f__Enterobacteriaceae; g__Shigella; s__Shigella boydii
Taxon00557	0	0	0	0	0	239654	817437	1734241	6334025	0	399469	7347782	852210	1158779	7635544	3473452	4390534	5729389	0	0	0	0	0	0	k__Bacteria; p__Proteobacteria; c__Gammaproteobacteria; o__Enterobacterales; f__Enterobacteriaceae; g__Shigella; s__Shigella dysenteriae
Taxon00558	0	0	0	0	0	0	0	173424	263918	0	39947	711076	0	0	220256	173673	313610	477449	0	0	0	0	0	0	k__Bacteria; p__Proteobacteria; c__Gammaproteobacteria; o__Enterobacterales; f__Enterobacteriaceae; g__Shigella; s__Shigella flexneri
Taxon00559	0	0	0	0	0	0	68120	0	263918	160178	0	237025	0	0	146837	173673	125444	95490	0	0	0	0	0	0	k__Bacteria; p__Proteobacteria; c__Gammaproteobacteria; o__Enterobacterales; f__Enterobacteriaceae; g__Shigella; s__Shigella sonnei
Taxon00560	0	547921	587720	412030	0	0	14509507	32777162	26655688	27870948	11944114	125623376	5454143	29141143	12407759	35168706	12607106	29983805	0	889245	0	0	0	0	k__Bacteria; p__Proteobacteria; c__Gammaproteobacteria; o__Enterobacterales; f__Enterobacteriaceae; g__Shimwellia; s__Shimwellia blattae
Taxon00561	0	0	0	0	0	0	544958	0	0	0	0	0	0	0	0	0	0	0	0	0	0	0	0	0	k__Bacteria; p__Proteobacteria; c__Gammaproteobacteria; o__Enterobacterales; f__Enterobacteriaceae; g__Yokenella; s__Yokenella regensburgei
Taxon00562	0	0	0	0	0	0	0	0	0	0	0	0	0	0	0	0	0	0	0	0	0	0	0	0	k__Bacteria; p__Proteobacteria; c__Gammaproteobacteria; o__Enterobacterales; f__Enterobacteriaceae; s__Enterobacteriaceae bacterium S05
Taxon00563	0	0	0	206015	443015	0	0	346848	263918	0	119841	2370252	170442	85835	881024	0	62722	190980	0	0	0	0	0	0	k__Bacteria; p__Proteobacteria; c__Gammaproteobacteria; o__Enterobacterales; f__Erwiniaceae; g__Erwinia; s__Erwinia gerundensis
Taxon00564	0	0	0	0	0	0	0	520272	0	0	39947	237025	340884	0	0	0	0	95490	0	0	0	0	0	0	k__Bacteria; p__Proteobacteria; c__Gammaproteobacteria; o__Enterobacterales; f__Erwiniaceae; g__Erwinia; s__Erwinia persicina
Taxon00565	0	0	0	0	0	0	2316072	0	0	0	0	0	0	0	0	0	0	0	0	0	0	0	0	0	k__Bacteria; p__Proteobacteria; c__Gammaproteobacteria; o__Enterobacterales; f__Erwiniaceae; g__Mixta; s__Mixta theicola
Taxon00566	910448	1369803	587720	4326311	0	1917228	136240	2081090	2111342	7528359	1438087	4977530	9033424	1459203	1101280	173673	815385	477449	0	0	0	0	0	0	k__Bacteria; p__Proteobacteria; c__Gammaproteobacteria; o__Enterobacterales; f__Erwiniaceae; g__Pantoea; s__Pantoea agglomerans
Taxon00567	910448	547921	1175440	206015	0	958614	340599	1387393	1583506	0	798937	1659177	5624585	729602	734187	173673	376332	954898	0	0	0	0	0	0	k__Bacteria; p__Proteobacteria; c__Gammaproteobacteria; o__Enterobacterales; f__Erwiniaceae; g__Pantoea; s__Pantoea ananatis
Taxon00568	0	0	0	0	0	0	0	346848	0	0	0	0	0	0	0	0	0	190980	0	0	0	0	0	0	k__Bacteria; p__Proteobacteria; c__Gammaproteobacteria; o__Enterobacterales; f__Erwiniaceae; g__Pantoea; s__Pantoea eucalypti
Taxon00569	0	0	0	0	0	0	0	0	0	0	0	0	0	0	0	0	62722	0	0	0	0	0	0	0	k__Bacteria; p__Proteobacteria; c__Gammaproteobacteria; o__Enterobacterales; f__Erwiniaceae; g__Pantoea; s__Pantoea sp. PSNIH1
Taxon00570	0	0	0	0	0	0	0	0	0	160178	0	0	0	0	0	0	0	0	0	0	0	0	0	0	k__Bacteria; p__Proteobacteria; c__Gammaproteobacteria; o__Enterobacterales; f__Erwiniaceae; g__Pantoea; s__Pantoea sp. SO10
Taxon00571	0	1095842	1175440	618044	443015	479307	68120	693697	791753	160178	319575	1422151	340884	386260	367093	0	376332	95490	0	0	0	0	0	0	k__Bacteria; p__Proteobacteria; c__Gammaproteobacteria; o__Enterobacterales; f__Erwiniaceae; g__Pantoea; s__Pantoea vagans
Taxon00572	0	0	0	0	0	0	0	0	0	0	0	0	0	0	0	0	0	0	0	0	0	0	0	0	k__Bacteria; p__Proteobacteria; c__Gammaproteobacteria; o__Enterobacterales; f__Erwiniaceae; g__Tatumella; s__Tatumella sp. TA1
Taxon00573	0	0	0	0	0	0	0	0	0	0	0	237025	0	0	0	0	0	0	0	0	0	0	0	0	k__Bacteria; p__Proteobacteria; c__Gammaproteobacteria; o__Enterobacterales; f__Hafniaceae; g__Hafnia; s__Hafnia alvei
Taxon00574	52806002	56161922	577728932	138853981	105437566	679657487	25044158629	34947391788	28179812407	42492944165	49070895709	43934998199	15839170970	57996797478	20085444671	24918634377	20819035349	22051560686	55142599	461517941	30632041	5792792	34278369	26985187	k__Bacteria; p__Proteobacteria; c__Gammaproteobacteria; o__Enterobacterales; f__Morganellaceae; g__Morganella; s__Morganella morganii
Taxon00575	4097017	5205251	15868445	1648118	3987135	11982678	52860927	180187680	210342407	148164522	80772572	422616000	49939493	121929290	72464247	166291534	91699444	150300984	0	2667734	0	965465	0	0	k__Bacteria; p__Proteobacteria; c__Gammaproteobacteria; o__Enterobacterales; f__Morganellaceae; g__Proteus; s__Proteus cibarius
Taxon00576	1820897	1095842	5877202	2060148	2215075	5512032	125408463	368006021	288198128	233218966	118043003	875808256	58632033	246648232	119745883	320947002	130587033	255530771	2205704	2667734	0	0	0	0	k__Bacteria; p__Proteobacteria; c__Gammaproteobacteria; o__Enterobacterales; f__Morganellaceae; g__Proteus; s__Proteus columbae
Taxon00577	0	821882	2350881	206015	1329045	1677575	6607616	24452803	13459803	11692984	9547302	40768341	6988120	13132827	8149475	15977881	9471010	16137780	0	0	0	0	0	0	k__Bacteria; p__Proteobacteria; c__Gammaproteobacteria; o__Enterobacterales; f__Morganellaceae; g__Proteus; s__Proteus hauseri
Taxon00578	2804636003	5003616280	13156703830	1358461646	4034094433	9984446484	7695352121	49744459532	11248700205	7740595157	45576782879	22342236001	39141824752	35023619776	34260537968	37761550966	47790150025	40422466082	37496967	478413588	28930261	7723722	24280511	17043276	k__Bacteria; p__Proteobacteria; c__Gammaproteobacteria; o__Enterobacterales; f__Morganellaceae; g__Proteus; s__Proteus mirabilis
Taxon00579	2731345	1095842	3526321	618044	2215075	1917228	57288711	191807097	164684645	110202369	49134651	465991619	21646128	120212580	56826066	163339099	72506537	127669895	0	1778489	0	0	0	0	k__Bacteria; p__Proteobacteria; c__Gammaproteobacteria; o__Enterobacterales; f__Morganellaceae; g__Proteus; s__Proteus sp. CD3
Taxon00580	455224	0	0	0	443015	958614	10558562	38326735	32461877	23866501	9547302	90069591	4261049	22360141	10425454	37686959	15304148	27787539	0	0	0	0	0	0	k__Bacteria; p__Proteobacteria; c__Gammaproteobacteria; o__Enterobacterales; f__Morganellaceae; g__Proteus; s__Proteus sp. ZN5
Taxon00581	3641793	4931291	10578963	2266163	4873165	11982678	156607309	477436652	370276533	285757305	162064454	1106196788	94595286	319651302	167100938	410909419	185656877	353216861	0	1778489	0	0	0	0	k__Bacteria; p__Proteobacteria; c__Gammaproteobacteria; o__Enterobacterales; f__Morganellaceae; g__Proteus; s__Proteus vulgaris
Taxon00582	2731345	4383369	14105284	1236089	1329045	10305103	6607616	40407824	8181449	6567292	38388943	16354741	37156346	31115359	29440895	36123905	44846171	40392196	0	0	0	0	0	0	k__Bacteria; p__Proteobacteria; c__Gammaproteobacteria; o__Enterobacterales; f__Morganellaceae; g__Providencia; s__Providencia heimbachae
Taxon00583	0	821882	1175440	0	0	1437921	4972742	8671207	7389696	7047826	13981405	8769934	5795027	14034100	5065890	6946905	7024855	6970757	0	0	0	0	0	0	k__Bacteria; p__Proteobacteria; c__Gammaproteobacteria; o__Enterobacterales; f__Morganellaceae; g__Providencia; s__Providencia rettgeri
Taxon00584	0	273961	587720	0	443015	0	204359	1213969	527835	1441601	639150	1896202	340884	686684	807606	1389381	878107	954898	0	0	0	0	0	0	k__Bacteria; p__Proteobacteria; c__Gammaproteobacteria; o__Enterobacterales; f__Morganellaceae; g__Providencia; s__Providencia rustigianii
Taxon00585	0	0	0	0	0	0	0	0	0	0	39947	237025	0	0	0	0	0	0	0	0	0	0	0	0	k__Bacteria; p__Proteobacteria; c__Gammaproteobacteria; o__Enterobacterales; f__Morganellaceae; g__Providencia; s__Providencia sneebia
Taxon00586	20940311	27122099	64061499	11330814	27466929	84597706	49999898	465470387	149377418	150887546	268442971	403416956	313954083	199524557	192136711	248091338	305643906	342522001	0	889245	0	0	0	1420273	k__Bacteria; p__Proteobacteria; c__Gammaproteobacteria; o__Enterobacterales; f__Morganellaceae; g__Providencia; s__Providencia sp. WCHPHu000369
Taxon00587	3641793	5205251	7640362	1236089	4430150	11024064	12465915	57923662	25863935	23866501	41384958	67552193	36645021	40514343	43390446	51146587	51933748	55097629	0	1778489	0	0	0	0	k__Bacteria; p__Proteobacteria; c__Gammaproteobacteria; o__Enterobacterales; f__Morganellaceae; g__Providencia; s__Providencia stuartii
Taxon00588	0	0	0	0	0	0	272479	867121	791753	640711	399469	1896202	0	686684	220256	781527	439053	859408	0	0	0	0	0	0	k__Bacteria; p__Proteobacteria; c__Gammaproteobacteria; o__Enterobacterales; f__Morganellaceae; g__Xenorhabdus; s__Xenorhabdus poinarii
Taxon00589	0	0	0	0	0	0	0	0	0	0	0	0	0	0	0	0	0	0	0	0	0	0	0	0	k__Bacteria; p__Proteobacteria; c__Gammaproteobacteria; o__Enterobacterales; f__Pectobacteriaceae; g__Pectobacterium; s__Pectobacterium brasiliense
Taxon00590	0	0	0	0	0	0	0	0	0	0	0	0	0	85835	0	0	0	0	0	0	0	0	0	0	k__Bacteria; p__Proteobacteria; c__Gammaproteobacteria; o__Enterobacterales; f__Pectobacteriaceae; g__Pectobacterium; s__Pectobacterium parmentieri
Taxon00591	0	0	0	0	0	0	136240	0	263918	160178	399469	474050	0	600848	293675	173673	0	190980	0	0	0	0	0	0	k__Bacteria; p__Proteobacteria; c__Gammaproteobacteria; o__Enterobacterales; f__Pectobacteriaceae; g__Pectobacterium; s__Pectobacterium polaris
Taxon00592	0	0	1175440	0	0	239654	1907353	15087900	8709284	1601779	10226399	3081328	26418503	6823920	8149475	10159848	2822486	3151164	0	0	0	0	0	0	k__Bacteria; p__Proteobacteria; c__Gammaproteobacteria; o__Enterobacterales; f__Pectobacteriaceae; g__Pectobacterium; s__Pectobacterium versatile
Taxon00593	0	0	0	0	0	0	0	0	0	0	39947	237025	0	0	0	0	0	95490	0	0	0	0	0	0	k__Bacteria; p__Proteobacteria; c__Gammaproteobacteria; o__Enterobacterales; f__Pectobacteriaceae; g__Sodalis; s__Candidatus Sodalis pierantonius
Taxon00594	0	0	0	0	0	0	0	0	0	0	0	0	0	0	0	0	0	0	0	0	0	0	0	0	k__Bacteria; p__Proteobacteria; c__Gammaproteobacteria; o__Enterobacterales; f__Yersiniaceae; g__Rahnella; s__Rahnella aquatilis
Taxon00595	0	0	0	0	0	0	0	0	0	0	0	0	0	0	0	0	0	0	0	0	0	0	0	0	k__Bacteria; p__Proteobacteria; c__Gammaproteobacteria; o__Enterobacterales; f__Yersiniaceae; g__Rahnella; s__Rahnella sp. Y9602
Taxon00596	0	0	0	0	0	0	0	0	0	0	0	3318353	0	0	0	0	0	0	0	0	0	0	0	0	k__Bacteria; p__Proteobacteria; c__Gammaproteobacteria; o__Enterobacterales; f__Yersiniaceae; g__Rouxiella; s__Rouxiella badensis
Taxon00597	0	0	587720	0	443015	479307	6130778	14741052	12140214	8169071	5153146	40057265	1363536	10214421	5359564	15977881	5205919	9739962	0	0	0	0	0	0	k__Bacteria; p__Proteobacteria; c__Gammaproteobacteria; o__Enterobacterales; f__Yersiniaceae; g__Serratia; s__Serratia marcescens
Taxon00598	0	0	0	0	0	0	136240	0	0	0	0	0	0	0	0	0	0	0	0	0	0	0	0	0	k__Bacteria; p__Proteobacteria; c__Gammaproteobacteria; o__Enterobacterales; f__Yersiniaceae; g__Serratia; s__Serratia quinivorans
Taxon00599	0	0	0	0	0	0	272479	0	0	0	0	0	0	0	0	0	0	0	0	0	0	0	0	0	k__Bacteria; p__Proteobacteria; c__Gammaproteobacteria; o__Enterobacterales; f__Yersiniaceae; g__Serratia; s__Serratia sp. FGI94
Taxon00600	0	0	0	0	0	0	0	0	263918	160178	0	0	0	0	0	0	0	0	0	0	0	0	0	0	k__Bacteria; p__Proteobacteria; c__Gammaproteobacteria; o__Enterobacterales; f__Yersiniaceae; g__Serratia; s__Serratia sp. YD25
Taxon00601	0	0	0	0	0	0	68120	0	263918	0	0	237025	0	85835	146837	0	0	95490	0	0	0	0	0	0	k__Bacteria; p__Proteobacteria; c__Gammaproteobacteria; o__Enterobacterales; f__Yersiniaceae; g__Yersinia; s__Yersinia intermedia
Taxon00602	0	0	0	0	0	0	0	693697	0	160178	199734	474050	0	42918	0	173673	125444	95490	0	0	0	1930931	0	0	k__Bacteria; p__Proteobacteria; c__Gammaproteobacteria; o__Oceanospirillales; f__Alcanivoracaceae; g__Alcanivorax; s__Alcanivorax sp. N3-2A
Taxon00603	0	0	0	0	0	479307	0	173424	0	0	0	0	0	42918	0	0	0	0	0	0	0	0	0	0	k__Bacteria; p__Proteobacteria; c__Gammaproteobacteria; o__Oceanospirillales; f__Halomonadaceae; g__Halomonas; s__Halomonas sp. N3-2A
Taxon00604	1365672	2465645	2938601	412030	1772060	1917228	2861030	7977510	11348461	5125692	2396812	9243984	6817678	2188805	1541792	1823563	3073374	4106062	33085559	19563381	15316021	28963959	15710919	21304095	k__Bacteria; p__Proteobacteria; c__Gammaproteobacteria; o__Pasteurellales; f__Pasteurellaceae; g__Pasteurella; s__Pasteurella multocida
Taxon00605	0	0	0	0	0	0	0	0	0	0	0	0	0	0	0	0	0	0	0	0	0	0	0	0	k__Bacteria; p__Proteobacteria; c__Gammaproteobacteria; o__Pseudomonadales; f__Moraxellaceae; g__Acinetobacter; s__Acinetobacter dispersus
Taxon00606	0	0	0	0	0	0	0	173424	263918	0	0	0	0	42918	0	0	0	0	0	0	0	0	0	0	k__Bacteria; p__Proteobacteria; c__Gammaproteobacteria; o__Pseudomonadales; f__Moraxellaceae; g__Acinetobacter; s__Acinetobacter guillouiae
Taxon00607	0	273961	0	0	0	0	0	0	0	0	0	0	0	0	0	0	0	0	0	0	0	0	0	0	k__Bacteria; p__Proteobacteria; c__Gammaproteobacteria; o__Pseudomonadales; f__Moraxellaceae; g__Acinetobacter; s__Acinetobacter haemolyticus
Taxon00608	455224	0	0	0	0	0	0	0	0	0	79894	948101	0	0	0	0	0	0	0	0	0	0	0	0	k__Bacteria; p__Proteobacteria; c__Gammaproteobacteria; o__Pseudomonadales; f__Moraxellaceae; g__Acinetobacter; s__Acinetobacter johnsonii
Taxon00609	0	0	0	0	0	0	0	0	0	0	0	237025	0	0	0	0	0	0	0	0	0	0	0	0	k__Bacteria; p__Proteobacteria; c__Gammaproteobacteria; o__Pseudomonadales; f__Moraxellaceae; g__Acinetobacter; s__Acinetobacter lwoffii
Taxon00610	0	0	0	0	0	0	0	173424	0	0	0	0	0	0	0	0	0	0	0	0	0	0	0	0	k__Bacteria; p__Proteobacteria; c__Gammaproteobacteria; o__Pseudomonadales; f__Moraxellaceae; g__Acinetobacter; s__Acinetobacter pittii
Taxon00611	0	0	0	0	0	0	0	173424	0	0	39947	0	0	0	0	0	0	0	0	0	0	0	0	0	k__Bacteria; p__Proteobacteria; c__Gammaproteobacteria; o__Pseudomonadales; f__Moraxellaceae; g__Acinetobacter; s__Acinetobacter radioresistens
Taxon00612	0	0	0	0	0	0	0	0	0	0	0	0	0	0	0	0	62722	0	0	0	0	0	0	0	k__Bacteria; p__Proteobacteria; c__Gammaproteobacteria; o__Pseudomonadales; f__Moraxellaceae; g__Acinetobacter; s__Acinetobacter schindleri
Taxon00613	0	0	0	0	0	0	0	0	263918	160178	0	0	0	0	0	0	0	0	0	0	0	0	0	0	k__Bacteria; p__Proteobacteria; c__Gammaproteobacteria; o__Pseudomonadales; f__Moraxellaceae; g__Acinetobacter; s__Acinetobacter sp. ACNIH1
Taxon00614	0	0	0	206015	0	0	0	0	0	0	0	0	0	0	0	0	0	0	0	0	0	0	0	0	k__Bacteria; p__Proteobacteria; c__Gammaproteobacteria; o__Pseudomonadales; f__Moraxellaceae; g__Acinetobacter; s__Acinetobacter sp. WCHA45
Taxon00615	0	0	0	0	0	0	68120	0	0	0	0	0	0	0	0	0	0	0	0	0	0	0	0	0	k__Bacteria; p__Proteobacteria; c__Gammaproteobacteria; o__Pseudomonadales; f__Moraxellaceae; g__Moraxella; s__Moraxella osloensis
Taxon00616	910448	547921	0	0	443015	718961	1634874	9018055	47769104	29312549	6391499	35316761	4431491	6223072	4919052	9812503	8530181	14132494	2205704	0	0	0	0	0	k__Bacteria; p__Proteobacteria; c__Gammaproteobacteria; o__Pseudomonadales; f__Pseudomonadaceae; g__Oblitimonas; s__Oblitimonas alkaliphila
Taxon00617	455224	0	0	0	0	0	0	0	0	0	0	0	0	0	0	0	0	95490	0	0	0	0	0	0	k__Bacteria; p__Proteobacteria; c__Gammaproteobacteria; o__Pseudomonadales; f__Pseudomonadaceae; g__Pseudomonas; s__Pseudomonas brenneri
Taxon00618	0	0	0	0	0	0	0	173424	0	0	39947	237025	340884	0	0	0	0	0	0	0	0	0	0	0	k__Bacteria; p__Proteobacteria; c__Gammaproteobacteria; o__Pseudomonadales; f__Pseudomonadaceae; g__Pseudomonas; s__Pseudomonas extremorientalis
Taxon00619	0	0	0	0	0	0	0	0	0	0	0	237025	340884	0	0	0	0	0	0	0	0	0	0	0	k__Bacteria; p__Proteobacteria; c__Gammaproteobacteria; o__Pseudomonadales; f__Pseudomonadaceae; g__Pseudomonas; s__Pseudomonas lurida
Taxon00620	0	0	0	0	0	0	0	0	0	0	0	0	170442	0	0	0	0	0	0	0	0	0	0	0	k__Bacteria; p__Proteobacteria; c__Gammaproteobacteria; o__Pseudomonadales; f__Pseudomonadaceae; g__Pseudomonas; s__Pseudomonas moraviensis
Taxon00621	0	0	0	0	0	0	0	173424	0	160178	0	0	170442	85835	220256	0	125444	0	0	0	0	0	0	0	k__Bacteria; p__Proteobacteria; c__Gammaproteobacteria; o__Pseudomonadales; f__Pseudomonadaceae; g__Pseudomonas; s__Pseudomonas oryzihabitans
Taxon00622	0	0	0	0	0	0	0	0	0	0	0	0	511326	214589	0	173673	0	0	0	0	0	0	0	0	k__Bacteria; p__Proteobacteria; c__Gammaproteobacteria; o__Pseudomonadales; f__Pseudomonadaceae; g__Pseudomonas; s__Pseudomonas poae
Taxon00623	0	273961	0	0	0	0	0	0	0	0	39947	0	0	0	0	0	0	0	0	0	0	0	0	0	k__Bacteria; p__Proteobacteria; c__Gammaproteobacteria; o__Pseudomonadales; f__Pseudomonadaceae; g__Pseudomonas; s__Pseudomonas protegens
Taxon00624	0	0	0	0	0	0	68120	0	0	0	0	0	0	0	0	0	0	0	0	0	0	0	0	0	k__Bacteria; p__Proteobacteria; c__Gammaproteobacteria; o__Pseudomonadales; f__Pseudomonadaceae; g__Pseudomonas; s__Pseudomonas psychrotolerans
Taxon00625	0	0	0	0	0	0	0	0	0	320356	239681	237025	0	85835	0	0	0	0	0	0	0	0	0	0	k__Bacteria; p__Proteobacteria; c__Gammaproteobacteria; o__Pseudomonadales; f__Pseudomonadaceae; g__Pseudomonas; s__Pseudomonas putida
Taxon00626	0	0	0	0	0	0	0	4682452	0	0	0	474050	2215745	0	0	0	0	0	0	0	0	0	0	0	k__Bacteria; p__Proteobacteria; c__Gammaproteobacteria; o__Pseudomonadales; f__Pseudomonadaceae; g__Pseudomonas; s__Pseudomonas rhodesiae
Taxon00627	0	0	0	0	0	0	0	0	0	0	0	0	170442	0	0	0	0	0	0	0	0	0	0	0	k__Bacteria; p__Proteobacteria; c__Gammaproteobacteria; o__Pseudomonadales; f__Pseudomonadaceae; g__Pseudomonas; s__Pseudomonas simiae
Taxon00628	0	0	0	0	0	0	0	0	0	0	39947	0	0	0	73419	0	0	0	0	0	0	0	0	0	k__Bacteria; p__Proteobacteria; c__Gammaproteobacteria; o__Pseudomonadales; f__Pseudomonadaceae; g__Pseudomonas; s__Pseudomonas sp. 02C 26
Taxon00629	0	0	0	0	0	0	0	0	0	0	39947	0	0	0	0	0	0	0	0	0	0	0	0	0	k__Bacteria; p__Proteobacteria; c__Gammaproteobacteria; o__Pseudomonadales; f__Pseudomonadaceae; g__Pseudomonas; s__Pseudomonas sp. J380
Taxon00630	0	0	587720	0	0	0	0	0	0	0	0	0	0	0	0	0	0	0	0	0	0	0	0	0	k__Bacteria; p__Proteobacteria; c__Gammaproteobacteria; o__Pseudomonadales; f__Pseudomonadaceae; g__Pseudomonas; s__Pseudomonas sp. VLB120
Taxon00631	0	0	0	0	0	0	0	0	0	0	39947	0	0	0	0	0	0	0	0	0	0	0	0	0	k__Bacteria; p__Proteobacteria; c__Gammaproteobacteria; o__Pseudomonadales; f__Pseudomonadaceae; g__Pseudomonas; s__Pseudomonas stutzeri
Taxon00632	0	0	0	0	0	239654	0	346848	263918	0	119841	474050	340884	0	0	0	0	0	0	0	0	0	0	0	k__Bacteria; p__Proteobacteria; c__Gammaproteobacteria; o__Pseudomonadales; f__Pseudomonadaceae; g__Pseudomonas; s__Pseudomonas syringae
Taxon00633	0	0	0	0	0	0	68120	0	0	0	0	0	0	0	0	0	0	0	0	0	0	0	0	0	k__Bacteria; p__Proteobacteria; c__Gammaproteobacteria; o__Pseudomonadales; f__Pseudomonadaceae; g__Pseudomonas; s__Pseudomonas viridiflava
Taxon00634	910448	2465645	12929844	618044	886030	6710300	3065389	25840197	7125778	3684091	27842969	17776893	20964361	21845128	18868603	22230095	29479301	19575414	0	889245	0	0	0	0	k__Bacteria; p__Proteobacteria; c__Gammaproteobacteria; o__Vibrionales; f__Vibrionaceae; g__Vibrio; s__Vibrio cholerae
Taxon00635	0	0	0	0	0	0	0	346848	0	0	39947	0	0	42918	0	0	250888	0	0	0	0	0	0	0	k__Bacteria; p__Proteobacteria; c__Gammaproteobacteria; o__Vibrionales; f__Vibrionaceae; g__Vibrio; s__Vibrio cincinnatiensis
Taxon00636	0	0	0	0	0	0	136240	0	527835	160178	0	948101	0	300424	73419	347345	0	190980	0	0	0	0	0	0	k__Bacteria; p__Proteobacteria; c__Gammaproteobacteria; o__Vibrionales; f__Vibrionaceae; g__Vibrio; s__Vibrio gazogenes
Taxon00637	1820897	3287527	8228082	618044	3101105	12222331	4155305	34511404	9501037	4965514	32516753	13036388	28463807	24978123	26063635	30566381	34559777	29601846	0	889245	0	0	0	0	k__Bacteria; p__Proteobacteria; c__Gammaproteobacteria; o__Vibrionales; f__Vibrionaceae; g__Vibrio; s__Vibrio mimicus
Taxon00638	455224	0	0	0	0	0	68120	0	0	160178	39947	0	0	0	0	0	62722	0	0	0	0	0	0	0	k__Bacteria; p__Proteobacteria; c__Gammaproteobacteria; o__Xanthomonadales; f__Xanthomonadaceae; g__Stenotrophomonas; s__Stenotrophomonas maltophilia
Taxon00639	0	0	0	0	0	0	0	0	0	0	0	237025	0	0	0	0	0	0	0	0	0	0	0	0	k__Bacteria; p__Proteobacteria; c__Gammaproteobacteria; o__Xanthomonadales; f__Xanthomonadaceae; g__Stenotrophomonas; s__Stenotrophomonas sp. 364
Taxon00640	0	0	0	0	0	0	0	0	0	0	0	0	0	42918	0	0	0	0	0	0	0	0	0	0	k__Bacteria; p__Proteobacteria; c__Gammaproteobacteria; o__Xanthomonadales; f__Xanthomonadaceae; g__Xanthomonas; s__Xanthomonas sacchari
Taxon00641	0	0	0	0	0	0	0	0	0	0	0	0	0	0	0	0	0	0	0	0	0	0	0	0	k__Bacteria; p__Spirochaetes; c__Spirochaetia; o__Spirochaetales; f__Spirochaetaceae; g__Oceanispirochaeta; s__Oceanispirochaeta sp. K2
Taxon00642	0	0	0	0	443015	0	0	0	0	0	0	0	0	0	0	0	0	0	0	0	0	0	0	0	k__Bacteria; p__Spirochaetes; c__Spirochaetia; o__Spirochaetales; f__Spirochaetaceae; g__Treponema; s__Treponema phagedenis
Taxon00643	100149314	47121222	131649319	23897718	184294233	88192509	0	0	0	0	0	0	0	42918	73419	0	0	0	4411408	3556978	13614240	2896396	5713061	14202730	k__Bacteria; p__Spirochaetes; c__Spirochaetia; o__Spirochaetales; f__Spirochaetaceae; g__Treponema; s__Treponema succinifaciens
Taxon00644	910448	1369803	1175440	0	4873165	239654	0	0	0	0	0	0	0	0	73419	0	0	0	2205704	6224712	10210680	4827327	5713061	8521638	k__Bacteria; p__Synergistetes; c__Synergistia; o__Synergistales; f__Synergistaceae; g__Cloacibacillus; s__Cloacibacillus porcorum
Taxon00645	2276121	2465645	1763161	1442104	886030	3355150	613078	0	0	0	0	0	0	0	0	0	0	0	0	0	0	0	0	0	k__Bacteria; p__Synergistetes; c__Synergistia; o__Synergistales; f__Synergistaceae; g__Jonquetella; s__Jonquetella anthropi
Taxon00646	0	0	0	0	0	0	0	0	0	0	0	0	0	0	0	0	0	0	0	0	0	0	0	0	k__Bacteria; p__Tenericutes; c__Mollicutes; o__Acholeplasmatales; f__Acholeplasmataceae; g__Acholeplasma; s__Acholeplasma brassicae
Taxon00647	0	0	0	0	0	0	0	0	263918	0	0	0	0	0	0	0	0	0	0	0	0	0	0	0	k__Bacteria; p__Tenericutes; c__Mollicutes; o__Mycoplasmatales; f__Mycoplasmataceae; g__Mycoplasma; s__Mycoplasma yeatsii
Taxon00648	12634746349	5765774651	8729995475	458588963	26479448535	20806002842	27514385189	68155686	10820626	4164624	77896398	17065817	3238397	61200692	660768	9030976	1066273	2864695	7958179853	12103508070	425445015	314741690	482753696	245707225	k__Bacteria; p__Verrucomicrobia; c__Verrucomicrobiae; o__Verrucomicrobiales; f__Akkermansiaceae; g__Akkermansia; s__Akkermansia muciniphila
Taxon00649	0	0	0	0	0	0	68120	173424	0	0	0	0	340884	42918	73419	0	0	190980	0	0	0	0	0	0	k__Eukaryota; k__Fungi; p__Ascomycota; c__Dothideomycetes; o__Pleosporales; f__Pleosporaceae; g__Alternaria; s__Alternaria brassicae
Taxon00650	0	0	0	0	0	0	0	346848	527835	0	39947	237025	0	42918	73419	86836	0	0	0	0	0	0	0	0	k__Eukaryota; k__Fungi; p__Ascomycota; c__Dothideomycetes; o__Pleosporales; f__Pleosporaceae; g__Alternaria; s__Alternaria solani
Taxon00651	0	0	0	0	0	0	0	0	0	0	0	0	0	0	0	0	0	0	0	0	0	0	0	0	k__Eukaryota; k__Fungi; p__Ascomycota; c__Dothideomycetes; o__Pleosporales; f__Pleosporaceae; g__Bipolaris; s__Bipolaris sorokiniana
Taxon00652	0	0	0	0	0	0	0	0	0	0	0	0	0	85835	0	0	0	0	0	0	0	0	0	0	k__Eukaryota; k__Fungi; p__Ascomycota; c__Eurotiomycetes; o__Eurotiales; f__Aspergillaceae; g__Aspergillus; s__Aspergillus flavus
Taxon00653	0	273961	0	0	0	0	68120	173424	263918	320356	0	474050	681768	42918	73419	0	62722	190980	0	0	0	0	0	0	k__Eukaryota; k__Fungi; p__Ascomycota; c__Eurotiomycetes; o__Eurotiales; f__Aspergillaceae; g__Aspergillus; s__Aspergillus parasiticus
Taxon00654	1365672	0	0	0	0	0	0	0	0	320356	119841	711076	0	343342	146837	173673	125444	286469	0	0	0	0	0	0	k__Eukaryota; k__Fungi; p__Ascomycota; c__Leotiomycetes; o__Helotiales; f__Sclerotiniaceae; g__Botrytis; s__Botrytis cinerea
Taxon00655	0	0	0	206015	0	0	0	0	0	0	0	0	0	0	0	0	62722	0	0	0	0	0	0	0	k__Eukaryota; k__Fungi; p__Ascomycota; c__Saccharomycetes; o__Saccharomycetales; f__Metschnikowiaceae; g__Clavispora; s__[Candida] intermedia
Taxon00656	0	0	0	0	0	0	0	0	0	0	0	0	0	0	73419	0	0	0	0	0	0	0	0	0	k__Eukaryota; k__Fungi; p__Ascomycota; c__Saccharomycetes; o__Saccharomycetales; f__Pichiaceae; g__Pichia; s__Pichia kudriavzevii
Taxon00657	0	273961	0	0	0	0	0	0	0	0	0	0	0	0	0	0	0	0	0	0	0	0	0	0	k__Eukaryota; k__Fungi; p__Ascomycota; c__Saccharomycetes; o__Saccharomycetales; f__Saccharomycetaceae; g__Kluyveromyces; s__Kluyveromyces marxianus
Taxon00658	5462690	2465645	4114041	618044	3101105	1198268	1839233	8497783	3430930	3203557	4513996	16591767	19600825	3347583	4551959	781527	1128995	4106062	0	0	0	0	0	0	k__Eukaryota; k__Fungi; p__Ascomycota; c__Saccharomycetes; o__Saccharomycetales; f__Saccharomycetaceae; g__Saccharomyces; s__Saccharomyces cerevisiae
Taxon00659	0	0	0	412030	0	479307	136240	173424	0	160178	159787	1185126	681768	300424	73419	0	62722	95490	0	0	0	0	0	0	k__Eukaryota; k__Fungi; p__Ascomycota; c__Sordariomycetes; o__Diaporthales; f__Valsaceae; g__Valsa; s__Valsa mali
Taxon00660	455224	547921	1175440	0	886030	0	0	0	0	0	0	0	0	0	0	0	0	0	0	0	0	0	0	0	k__Eukaryota; k__Fungi; p__Ascomycota; c__Sordariomycetes; o__Hypocreales; f__Clavicipitaceae; g__Epichloe; s__Epichloe festucae
Taxon00661	0	0	0	0	443015	239654	0	173424	0	160178	239681	474050	852210	171671	367093	0	125444	0	0	0	0	0	0	0	k__Eukaryota; k__Fungi; p__Ascomycota; c__Sordariomycetes; o__Hypocreales; f__Nectriaceae; g__Fusarium; s__Fusarium culmorum
Taxon00662	0	0	587720	0	0	0	0	0	0	0	0	0	340884	214589	0	0	125444	190980	0	0	0	0	0	0	k__Eukaryota; k__Fungi; p__Ascomycota; c__Sordariomycetes; o__Hypocreales; f__Nectriaceae; g__Fusarium; s__Fusarium fujikuroi
Taxon00663	455224	547921	4114041	206015	886030	718961	204359	2948210	1319588	640711	1478034	4977530	9203866	686684	2863329	260509	250888	2100776	0	0	0	0	0	0	k__Eukaryota; k__Fungi; p__Ascomycota; c__Sordariomycetes; o__Hypocreales; f__Nectriaceae; g__Fusarium; s__Fusarium graminearum
Taxon00664	0	0	0	0	0	0	0	346848	263918	0	0	711076	340884	0	146837	0	0	95490	0	0	0	0	0	0	k__Eukaryota; k__Fungi; p__Ascomycota; c__Sordariomycetes; o__Hypocreales; f__Nectriaceae; g__Fusarium; s__Fusarium pseudograminearum
Taxon00665	0	0	0	0	0	0	0	0	0	0	0	0	0	0	0	0	62722	0	0	0	0	0	0	0	k__Eukaryota; k__Fungi; p__Ascomycota; c__Sordariomycetes; o__Hypocreales; f__Nectriaceae; g__Fusarium; s__Fusarium venenatum
Taxon00666	910448	273961	0	1030074	443015	239654	204359	346848	1583506	640711	199734	474050	1363536	257506	73419	0	250888	381959	0	0	0	0	0	0	k__Eukaryota; k__Fungi; p__Ascomycota; c__Sordariomycetes; o__Hypocreales; f__Nectriaceae; g__Fusarium; s__Fusarium verticillioides
Taxon00667	0	0	0	0	0	0	0	0	0	0	0	237025	170442	0	73419	0	0	0	0	0	0	0	0	0	k__Eukaryota; k__Fungi; p__Basidiomycota; c__Tremellomycetes; o__Trichosporonales; f__Trichosporonaceae; g__Apiotrichum; s__Apiotrichum mycotoxinovorans
Taxon00668	0	0	0	0	0	0	0	0	0	0	0	0	0	42918	0	0	62722	0	0	0	0	0	0	0	k__Eukaryota; k__Fungi; p__Basidiomycota; c__Ustilaginomycetes; o__Ustilaginales; f__Ustilaginaceae; g__Ustilago; s__Ustilago maydis
Taxon00669	455224	273961	587720	206015	0	0	136240	346848	263918	1121245	39947	1185126	0	0	513931	86836	313610	190980	0	0	0	0	0	0	k__Viruses; f__Adenoviridae; g__Mastadenovirus; s__Human mastadenovirus C
Taxon00670	0	0	0	0	0	239654	68120	0	0	0	79894	237025	0	0	73419	0	62722	95490	0	0	0	0	0	0	k__Viruses; f__Hepadnaviridae; g__Orthohepadnavirus; s__Woodchuck hepatitis virus
Taxon00671	0	0	0	0	0	0	0	0	0	0	0	0	0	0	0	0	0	0	0	0	0	965465	1428265	0	k__Viruses; f__Microviridae; s__Parabacteroides phage YZ-2015a
Taxon00672	0	0	0	0	0	0	0	0	0	0	0	0	0	42918	0	0	0	0	0	0	0	0	0	0	k__Viruses; o__Caudovirales; f__Ackermannviridae; s__Erwinia virus Ea2809
Taxon00673	0	0	0	0	0	0	0	0	0	0	0	0	0	0	0	0	0	0	0	0	0	0	0	0	k__Viruses; o__Caudovirales; f__Myoviridae; s__Lactobacillus phage phi jlb1
Taxon00674	0	0	0	0	0	0	0	0	0	0	0	0	0	0	0	0	0	0	0	0	0	0	0	0	k__Viruses; o__Caudovirales; f__Myoviridae; s__Lactobacillus prophage Lj771
Taxon00675	0	0	0	0	0	0	0	0	0	0	0	0	0	0	0	0	0	0	0	0	0	0	0	0	k__Viruses; o__Caudovirales; f__Siphoviridae; g__Webervirus; s__Klebsiella virus 1513
Taxon00676	0	0	0	0	0	0	0	0	0	0	0	0	0	0	0	86836	0	0	0	0	0	0	0	0	k__Viruses; o__Caudovirales; f__Siphoviridae; g__Webervirus; s__Klebsiella virus KLPN1
Taxon00677	0	0	0	0	0	0	0	0	0	0	0	0	0	0	0	86836	0	0	0	0	0	0	0	0	k__Viruses; o__Caudovirales; f__Siphoviridae; g__Webervirus; s__Klebsiella virus KP36
Taxon00678	0	0	0	0	0	0	0	0	0	0	0	0	0	0	0	0	62722	0	0	0	0	0	0	0	k__Viruses; o__Caudovirales; f__Siphoviridae; g__Webervirus; s__Klebsiella virus Sushi
Taxon00679	0	0	0	0	0	0	0	0	0	0	0	0	0	0	0	0	0	0	0	0	0	0	0	0	k__Viruses; o__Caudovirales; f__Siphoviridae; s__Bacteroides phage B124-14
Taxon00680	0	0	0	0	0	0	0	0	0	0	0	0	0	0	0	0	0	0	0	0	0	0	0	0	k__Viruses; o__Herpesvirales; f__Herpesviridae; g__Cytomegalovirus; s__Human betaherpesvirus 5
Taxon00681	2276121	2739606	2350881	618044	1329045	958614	2043593	5896421	6597942	5285869	1198406	8532909	1363536	1030026	1468374	1215708	2383433	2387246	68376822	31123561	37439161	27033029	51417553	49709554	k__Viruses; o__Ortervirales; f__Retroviridae; g__Betaretrovirus; s__Mouse mammary tumor virus
Taxon00682	0	0	0	0	0	0	0	520272	0	0	39947	0	0	0	0	86836	0	0	0	0	0	0	0	0	k__Viruses; o__Ortervirales; f__Retroviridae; g__Gammaretrovirus; s__Abelson murine leukemia virus
Taxon00683	0	0	0	206015	0	0	0	173424	263918	0	0	0	0	0	0	0	62722	0	0	0	0	1930931	0	0	k__Viruses; o__Ortervirales; f__Retroviridae; g__Gammaretrovirus; s__Kirsten murine sarcoma virus
Taxon00684	0	0	0	0	0	0	0	0	0	0	0	0	0	0	0	86836	0	0	0	0	0	0	0	0	k__Viruses; o__Ortervirales; f__Retroviridae; g__Gammaretrovirus; s__Moloney murine sarcoma virus
Taxon00685	2276121	1643764	1763161	618044	443015	958614	1294275	5029300	3694848	4164624	639150	5214555	1704420	600848	367093	955199	940829	859408	28674151	20452625	28930261	18343841	37134900	22724368	k__Viruses; o__Ortervirales; f__Retroviridae; g__Gammaretrovirus; s__Murine leukemia virus
Taxon00686	0	0	0	0	0	718961	136240	173424	527835	480534	39947	474050	170442	0	0	86836	125444	0	2205704	2667734	1701780	1930931	4284796	4260819	k__Viruses; o__Ortervirales; f__Retroviridae; g__Gammaretrovirus; s__Murine leukemia-related retroviruses
Taxon00687	22761208	21094966	23508807	10094726	15505524	21568820	19073531	56883117	100024808	52698516	11624539	93624969	22668780	12446144	12114084	19190825	22454447	24445395	668328297	317460317	525850039	274192147	488466757	467269809	k__Viruses; o__Ortervirales; f__Retroviridae; g__Gammaretrovirus; s__Mus musculus mobilized endogenous polytropic provirus
Taxon00688	455224	0	1763161	206015	0	239654	272479	1040545	1583506	640711	199734	1659177	340884	257506	73419	173673	188166	381959	13234224	3556978	3403560	2896396	12854388	5681092	k__Viruses; o__Ortervirales; f__Retroviridae; g__Gammaretrovirus; s__Spleen focus-forming virus
Taxon00689	0	0	0	0	0	0	68120	0	527835	480534	119841	237025	0	0	73419	86836	0	95490	0	0	0	0	0	0	k__Viruses; o__Ortervirales; f__Retroviridae; g__Lentivirus; s__Human immunodeficiency virus 1
