# Supplementary material for: The fusion of multi-omics profile and multimodal EEG data contributes to the personalized diagnostic strategy for neurocognitive disorders
Source: Microbiome. 2024 Jan 19;12:12. doi: 10.1186/s40168-023-01717-5 (PMC10797890; doi:10.1186/s40168-023-01717-5)
Supplement: Supplementary file 9 — Additional file 8: Supplementary Data 8.The taxonomic annotation of gut microbiota of mice in control, NA-FMT, and NCDs-FMT group. [file 40168_2023_1717_MOESM8_ESM.xlsx]

## Sheet: species abundance (%)
	Control_1	Control_2	Control_3	Control_4	Control_5	Control_6	NA-FMT_1	NA-FMT_2	NA-FMT_3	NA-FMT_4	NA-FMT_5	NA-FMT_6	NCD-FMT_1	NCD-FMT_2	NCD-FMT_3	NCD-FMT_4
d__Archaea|p__Euryarchaeota|c__Thermoplasmata|o__Methanomassiliicoccales|f__Methanomassiliicoccaceae|g__Methanomassiliicoccus|s__Candidatus Methanomassiliicoccus intestinalis	0	0	0	0	0	0	0	0	0	0	0	0	0	0	0	0
d__Bacteria|p__Actinobacteria|c__Actinobacteria|o__Actinomycetales|f__Actinomycetaceae|g__Actinomyces|s__Actinomyces howellii	0	0	0	0	0	0	0	0	0	0	0	0	0	0	0	0
d__Bacteria|p__Actinobacteria|c__Actinobacteria|o__Actinomycetales|f__Actinomycetaceae|g__Trueperella|s__Trueperella pyogenes	0.00146968	0.00149815	0.00106527	0.0014387	0	0.000977145	0	0.00142827	0.00284055	0	0	0	0.0022057	0	0.00170178	0.00176691
d__Bacteria|p__Actinobacteria|c__Actinobacteria|o__Bifidobacteriales|f__Bifidobacteriaceae|g__Bifidobacterium|s__Bifidobacterium adolescentis	0	0	0	0	0	0	0	0	0	0	0	0	0	0	0	0
d__Bacteria|p__Actinobacteria|c__Actinobacteria|o__Bifidobacteriales|f__Bifidobacteriaceae|g__Bifidobacterium|s__Bifidobacterium animalis	0.000244947	0.00449445	0.0138485	0.00345289	0.00540394	0.00488572	0.00675826	0.00285653	0.0184635	0.0287618	0.0345324	0.00200908	0.0242627	0.0124494	0.00340356	0.0123684
d__Bacteria|p__Actinobacteria|c__Actinobacteria|o__Bifidobacteriales|f__Bifidobacteriaceae|g__Bifidobacterium|s__Bifidobacterium bifidum	0	0.000499383	0.00106527	0	0.00108079	0	0	0	0.00142027	0	0	0	0	0	0.00170178	0
d__Bacteria|p__Actinobacteria|c__Actinobacteria|o__Bifidobacteriales|f__Bifidobacteriaceae|g__Bifidobacterium|s__Bifidobacterium breve	0.00195958	0	0.00106527	0.00201419	0.00108079	0	0.00965465	0.0042848	0.0113622	0	0.0057554	0.00401816	0	0.0080032	0.00510534	0.00176691
d__Bacteria|p__Actinobacteria|c__Actinobacteria|o__Bifidobacteriales|f__Bifidobacteriaceae|g__Bifidobacterium|s__Bifidobacterium catenulatum	0	0	0	0	0	0	0	0	0	0	0	0	0	0	0	0
d__Bacteria|p__Actinobacteria|c__Actinobacteria|o__Bifidobacteriales|f__Bifidobacteriaceae|g__Bifidobacterium|s__Bifidobacterium choerinum	0.00146968	0.0134833	0.0298275	0.00891996	0.0118887	0.0156343	0.0222057	0.0142827	0.031246	0.0479363	0.0719424	0.0261181	0.0397027	0.0337913	0.0255267	0.0318044
d__Bacteria|p__Actinobacteria|c__Actinobacteria|o__Bifidobacteriales|f__Bifidobacteriaceae|g__Bifidobacterium|s__Bifidobacterium gallinarum	0	0	0	0	0	0	0	0	0	0	0	0	0	0	0	0
d__Bacteria|p__Actinobacteria|c__Actinobacteria|o__Bifidobacteriales|f__Bifidobacteriaceae|g__Bifidobacterium|s__Bifidobacterium longum	0	0.000499383	0	0.000287741	0	0	0.000965465	0	0	0	0.0057554	0	0	0	0.00170178	0
d__Bacteria|p__Actinobacteria|c__Actinobacteria|o__Bifidobacteriales|f__Bifidobacteriaceae|g__Bifidobacterium|s__Bifidobacterium pseudocatenulatum	0.000244947	0	0.00426108	0.000575482	0	0	0	0	0.00284055	0	0.0028777	0	0	0	0	0.00176691
d__Bacteria|p__Actinobacteria|c__Actinobacteria|o__Bifidobacteriales|f__Bifidobacteriaceae|g__Bifidobacterium|s__Bifidobacterium pseudolongum	0.229516	2.19329	4.46348	1.60099	2.53013	3.04771	3.81745	2.5466	6.24068	17.1612	14.8374	4.73139	6.78033	5.91525	3.86304	6.18242
d__Bacteria|p__Actinobacteria|c__Actinobacteria|o__Bifidobacteriales|f__Bifidobacteriaceae|g__Parascardovia|s__Parascardovia denticolens	0	0	0	0	0.00108079	0	0	0	0	0	0	0	0.0022057	0	0	0
d__Bacteria|p__Actinobacteria|c__Actinobacteria|o__Corynebacteriales|f__Corynebacteriaceae|g__Corynebacterium|s__Corynebacterium stationis	0	0	0	0	0	0	0.000965465	0	0	0.00479363	0.0028777	0.00401816	0	0	0	0
d__Bacteria|p__Actinobacteria|c__Actinobacteria|o__Corynebacteriales|f__Mycobacteriaceae|g__Mycolicibacter|s__Mycolicibacter sinensis	0	0	0	0	0	0	0	0	0	0	0	0	0	0	0	0
d__Bacteria|p__Actinobacteria|c__Actinobacteria|o__Corynebacteriales|f__Nocardiaceae|g__Rhodococcus|s__Rhodococcus fascians	0	0	0	0	0	0	0	0	0	0	0	0	0	0	0	0
d__Bacteria|p__Actinobacteria|c__Actinobacteria|o__Corynebacteriales|f__Nocardiaceae|g__Rhodococcus|s__Rhodococcus sp. P1Y	0	0	0	0	0	0	0	0	0	0	0	0	0	0	0	0
d__Bacteria|p__Actinobacteria|c__Actinobacteria|o__Micrococcales|f__Brevibacteriaceae|g__Brevibacterium|s__Brevibacterium linens	0	0	0	0	0	0	0	0	0	0	0	0	0	0	0	0
d__Bacteria|p__Actinobacteria|c__Actinobacteria|o__Micrococcales|f__Microbacteriaceae|g__Curtobacterium|s__Curtobacterium flaccumfaciens	0.0041641	0.0139827	0.0383497	0.00345289	0.0248581	0.0185657	0.228815	0.0385632	0.0213041	0.0383491	0.0431655	0.024109	0.0132342	0.0186741	0.0340356	0.0141353
d__Bacteria|p__Actinobacteria|c__Actinobacteria|o__Micrococcales|f__Microbacteriaceae|g__Curtobacterium|s__Curtobacterium pusillum	0	0	0	0	0	0	0	0	0	0	0	0	0	0	0	0
d__Bacteria|p__Actinobacteria|c__Actinobacteria|o__Micrococcales|f__Microbacteriaceae|g__Curtobacterium|s__Curtobacterium sp. BH-2-1-1	0	0	0	0	0	0	0	0	0	0	0	0	0	0	0	0
d__Bacteria|p__Actinobacteria|c__Actinobacteria|o__Micrococcales|f__Microbacteriaceae|g__Curtobacterium|s__Curtobacterium sp. MR_MD2014	0	0	0	0	0	0	0	0	0	0	0	0	0	0	0	0
d__Bacteria|p__Actinobacteria|c__Actinobacteria|o__Micrococcales|f__Microbacteriaceae|g__Curtobacterium|s__Curtobacterium sp. SGAir0471	0	0	0	0	0	0	0	0	0	0	0	0	0	0	0	0
d__Bacteria|p__Actinobacteria|c__Actinobacteria|o__Micrococcales|f__Microbacteriaceae|g__Microbacterium|s__Microbacterium aurum	0	0	0	0	0	0	0	0	0	0	0	0	0	0	0	0
d__Bacteria|p__Actinobacteria|c__Actinobacteria|o__Micrococcales|f__Microbacteriaceae|g__Microbacterium|s__Microbacterium sp. RG1	0	0	0	0	0	0	0	0	0	0	0	0	0	0	0	0
d__Bacteria|p__Actinobacteria|c__Actinobacteria|o__Micrococcales|f__Microbacteriaceae|g__Microbacterium|s__Microbacterium testaceum	0	0	0	0	0	0	0	0	0	0	0	0	0	0	0	0
d__Bacteria|p__Actinobacteria|c__Actinobacteria|o__Micrococcales|f__Microbacteriaceae|g__Plantibacter|s__Plantibacter sp. PA-3-X8	0	0	0	0	0	0	0	0	0	0	0	0	0	0	0	0
d__Bacteria|p__Actinobacteria|c__Actinobacteria|o__Micrococcales|f__Micrococcaceae|g__Arthrobacter|s__Arthrobacter sp. YC-RL1	0	0	0	0	0	0	0	0	0	0	0	0	0	0	0	0
d__Bacteria|p__Actinobacteria|c__Actinobacteria|o__Micrococcales|f__Micrococcaceae|g__Glutamicibacter|s__Glutamicibacter creatinolyticus	0	0.000499383	0	0	0	0	0	0	0	0	0	0	0	0	0	0
d__Bacteria|p__Actinobacteria|c__Actinobacteria|o__Micrococcales|f__Micrococcaceae|g__Kocuria|s__Kocuria rosea	0	0	0	0	0	0	0	0	0	0	0	0	0	0	0	0
d__Bacteria|p__Actinobacteria|c__Actinobacteria|o__Micrococcales|f__Micrococcaceae|g__Micrococcus|s__Micrococcus luteus	0	0	0	0	0	0.000977145	0	0	0	0	0	0	0	0	0	0
d__Bacteria|p__Actinobacteria|c__Actinobacteria|o__Micrococcales|f__Micrococcaceae|g__Pseudarthrobacter|s__Pseudarthrobacter sp. YJ56	0	0	0	0	0	0	0	0	0	0	0	0	0	0	0	0
d__Bacteria|p__Actinobacteria|c__Actinobacteria|o__Micrococcales|f__Micrococcaceae|g__Rothia|s__Rothia aeria	0	0	0	0	0	0	0	0	0	0	0	0	0	0	0	0
d__Bacteria|p__Actinobacteria|c__Actinobacteria|o__Micrococcales|f__Micrococcaceae|g__Rothia|s__Rothia mucilaginosa	0	0.000998767	0.00106527	0	0	0	0	0	0	0	0	0.00200908	0.0022057	0.00266773	0	0
d__Bacteria|p__Actinobacteria|c__Actinobacteria|o__Micrococcales|f__Promicromonosporaceae|g__Cellulosimicrobium|s__Cellulosimicrobium sp. TH-20	0	0	0	0	0	0	0	0	0	0	0	0	0	0	0	0
d__Bacteria|p__Actinobacteria|c__Actinobacteria|o__Propionibacteriales|f__Propionibacteriaceae|g__Cutibacterium|s__Cutibacterium acnes	0	0	0	0	0	0	0	0	0	0	0	0	0	0.000889245	0	0
d__Bacteria|p__Actinobacteria|c__Actinobacteria|o__Propionibacteriales|f__Propionibacteriaceae|g__Propionimicrobium|s__Propionimicrobium sp. Marseille-P3275	0	0	0	0	0	0	0	0	0	0	0	0	0	0	0	0
d__Bacteria|p__Actinobacteria|c__Actinobacteria|o__Pseudonocardiales|f__Pseudonocardiaceae|g__Saccharopolyspora|s__Saccharopolyspora erythraea	0	0	0	0	0	0	0	0	0	0	0	0	0	0	0	0
d__Bacteria|p__Actinobacteria|c__Actinobacteria|o__Streptomycetales|f__Streptomycetaceae|g__Streptomyces|s__Streptomyces albus	0	0	0	0	0	0	0	0	0	0	0	0	0	0	0	0
d__Bacteria|p__Actinobacteria|c__Actinobacteria|o__Streptomycetales|f__Streptomycetaceae|g__Streptomyces|s__Streptomyces sp. NHF165	0	0.000499383	0	0	0	0	0	0	0	0	0	0	0	0	0	0.00176691
d__Bacteria|p__Actinobacteria|c__Actinobacteria|o__Streptomycetales|f__Streptomycetaceae|g__Streptomyces|s__Streptomyces sp. S8	0	0	0	0	0	0.000977145	0	0	0	0.00479363	0	0	0	0	0	0
d__Bacteria|p__Actinobacteria|c__Actinobacteria|o__Streptomycetales|f__Streptomycetaceae|g__Streptomyces|s__Streptomyces sp. YIM 121038	0	0	0	0	0	0	0	0	0	0	0	0	0	0	0	0
d__Bacteria|p__Actinobacteria|c__Coriobacteriia|o__Coriobacteriales|f__Atopobiaceae|g__Libanicoccus|s__Libanicoccus massiliensis	0	0	0	0.000287741	0	0	0.000965465	0	0	0	0	0	0	0	0	0
d__Bacteria|p__Actinobacteria|c__Coriobacteriia|o__Coriobacteriales|f__Atopobiaceae|g__Olsenella|s__Olsenella sp. GAM18	0	0	0	0	0	0	0	0	0	0	0	0	0	0	0	0
d__Bacteria|p__Actinobacteria|c__Coriobacteriia|o__Coriobacteriales|f__Atopobiaceae|g__Olsenella|s__Olsenella sp. oral taxon 807	0	0	0	0	0	0	0	0	0	0	0	0	0	0	0	0
d__Bacteria|p__Actinobacteria|c__Coriobacteriia|o__Coriobacteriales|f__Atopobiaceae|g__Olsenella|s__Olsenella uli	0	0	0	0	0	0	0	0	0	0	0	0	0	0	0	0
d__Bacteria|p__Actinobacteria|c__Coriobacteriia|o__Coriobacteriales|f__Atopobiaceae|g__Parolsenella|s__Parolsenella catena	0	0	0	0	0	0	0	0	0	0	0	0	0	0	0	0
d__Bacteria|p__Actinobacteria|c__Coriobacteriia|o__Coriobacteriales|f__Coriobacteriaceae|g__Collinsella|s__Collinsella aerofaciens	0	0	0	0.000287741	0.00108079	0	0	0	0	0	0	0	0.0022057	0.000889245	0	0
d__Bacteria|p__Actinobacteria|c__Coriobacteriia|o__Coriobacteriales|f__Coriobacteriaceae|g__Coriobacterium|s__Coriobacterium glomerans	0	0	0	0	0	0	0	0	0	0	0	0	0	0	0	0
d__Bacteria|p__Actinobacteria|c__Coriobacteriia|o__Coriobacteriales|f__Coriobacteriaceae|s__Coriobacteriaceae bacterium 68-1-3	0.000734842	0.00499383	0.00426108	0.00172644	0.00216158	0.00293143	0.000965465	0	0.00284055	0	0.0115108	0.00401816	0.0110285	0.00266773	0.00680712	0.00176691
d__Bacteria|p__Actinobacteria|c__Coriobacteriia|o__Eggerthellales|f__Eggerthellaceae|g__Adlercreutzia|s__Adlercreutzia equolifaciens	0.00514389	0.0194759	0.0426108	0.0175522	0.0345852	0.00781716	0.0482733	0.0171392	0.0213041	0.0431427	0.0748201	0.0281271	0.0463198	0.0426837	0.0561587	0.0477066
d__Bacteria|p__Actinobacteria|c__Coriobacteriia|o__Eggerthellales|f__Eggerthellaceae|g__Arabia|s__Arabia massiliensis	0	0	0	0	0	0	0	0	0	0	0	0	0	0	0	0
d__Bacteria|p__Actinobacteria|c__Coriobacteriia|o__Eggerthellales|f__Eggerthellaceae|g__Denitrobacterium|s__Denitrobacterium detoxificans	0	0	0	0	0	0	0	0	0	0	0	0	0	0	0	0
d__Bacteria|p__Actinobacteria|c__Coriobacteriia|o__Eggerthellales|f__Eggerthellaceae|g__Eggerthella|s__Eggerthella lenta	0.000244947	0.000998767	0	0	0	0	0	0	0	0	0	0	0	0.00177849	0.00170178	0
d__Bacteria|p__Actinobacteria|c__Coriobacteriia|o__Eggerthellales|f__Eggerthellaceae|g__Eggerthella|s__Eggerthella sp. YY7918	0	0	0	0	0	0	0	0	0	0	0	0	0	0	0	0
d__Bacteria|p__Actinobacteria|c__Coriobacteriia|o__Eggerthellales|f__Eggerthellaceae|g__Gordonibacter|s__Gordonibacter pamelaeae	0	0	0	0	0.00108079	0.00293143	0	0	0	0	0	0	0.0022057	0	0	0
d__Bacteria|p__Actinobacteria|c__Coriobacteriia|o__Eggerthellales|f__Eggerthellaceae|g__Gordonibacter|s__Gordonibacter urolithinfaciens	0	0	0	0	0	0	0	0	0	0	0.0028777	0	0	0.000889245	0	0
d__Bacteria|p__Actinobacteria|c__Coriobacteriia|o__Eggerthellales|f__Eggerthellaceae|g__Phoenicibacter|s__Phoenicibacter congonensis	0.000979789	0.00399507	0.00958742	0.00402837	0.00540394	0	0	0.00142827	0	0	0.0028777	0.0180817	0.00661711	0.00711396	0.0085089	0.0141353
d__Bacteria|p__Actinobacteria|c__Coriobacteriia|o__Eggerthellales|f__Eggerthellaceae|g__Slackia|s__Slackia heliotrinireducens	0	0	0.00106527	0	0	0	0	0	0	0	0	0	0	0	0	0
d__Bacteria|p__Bacteroidetes|c__Bacteroidia|o__Bacteroidales|f__Bacteroidaceae|g__Bacteroides|s__Bacteroides caccae	0.0475198	0.0744081	0.011718	0.0100709	0.0345852	0.0156343	2.7342	3.01507	2.34629	2.11399	1.66331	1.69968	0.604363	0.996843	0.102107	0.729734
d__Bacteria|p__Bacteroidetes|c__Bacteroidia|o__Bacteroidales|f__Bacteroidaceae|g__Bacteroides|s__Bacteroides caecimuris	0.736802	0.530345	0.447413	0.391903	0.578222	0.731881	0.650724	0.647004	0.644804	0.58003	0.36259	0.369671	0.849196	0.675826	0.825363	0.614884
d__Bacteria|p__Bacteroidetes|c__Bacteroidia|o__Bacteroidales|f__Bacteroidaceae|g__Bacteroides|s__Bacteroides cellulosilyticus	0.0259644	0.107367	0.0255665	0.0187032	0.0281005	0.0469029	0.448941	0.151396	0.445966	0.402665	0.299281	0.323462	0.127931	0.207194	0.110616	0.0901124
d__Bacteria|p__Bacteroidetes|c__Bacteroidia|o__Bacteroidales|f__Bacteroidaceae|g__Bacteroides|s__Bacteroides coprosuis	0	0	0	0	0	0	0	0	0	0	0	0	0.0022057	0.00533547	0.00170178	0
d__Bacteria|p__Bacteroidetes|c__Bacteroidia|o__Bacteroidales|f__Bacteroidaceae|g__Bacteroides|s__Bacteroides dorei	0.0181261	0.135832	0.00958742	0.00920771	0.0097271	0.02052	1.22035	2.54088	1.28677	0.345142	0.218705	0.628842	0.705825	1.10088	0.166774	0.92056
d__Bacteria|p__Bacteroidetes|c__Bacteroidia|o__Bacteroidales|f__Bacteroidaceae|g__Bacteroides|s__Bacteroides fragilis	0.610409	0.720111	0.378171	0.311623	0.423669	0.360566	0.781061	1.10119	0.796773	0.63276	0.414388	0.496243	1.61237	1.94033	0.849188	1.47714
d__Bacteria|p__Bacteroidetes|c__Bacteroidia|o__Bacteroidales|f__Bacteroidaceae|g__Bacteroides|s__Bacteroides helcogenes	0.000489895	0.000499383	0	0	0	0	0.00193093	0.00142827	0.00142027	0.00479363	0	0	0	0	0	0
d__Bacteria|p__Bacteroidetes|c__Bacteroidia|o__Bacteroidales|f__Bacteroidaceae|g__Bacteroides|s__Bacteroides heparinolyticus	0	0	0	0	0	0	0	0	0	0	0	0	0	0	0	0
d__Bacteria|p__Bacteroidetes|c__Bacteroidia|o__Bacteroidales|f__Bacteroidaceae|g__Bacteroides|s__Bacteroides intestinalis	0.00906305	0.201751	0.015979	0.00575482	0.015131	0.0127029	0.0502042	0.097122	0.163331	0.0719045	0.0374101	0.0562543	0.249245	0.385932	0.209319	0.183759
d__Bacteria|p__Bacteroidetes|c__Bacteroidia|o__Bacteroidales|f__Bacteroidaceae|g__Bacteroides|s__Bacteroides ovatus	0.0379668	0.442454	0.0468718	0.0181277	0.0486355	0.0517887	0.90271	0.952653	0.712977	0.84368	0.431655	0.265199	0.280124	0.705171	0.279092	0.341013
d__Bacteria|p__Bacteroidetes|c__Bacteroidia|o__Bacteroidales|f__Bacteroidaceae|g__Bacteroides|s__Bacteroides salanitronis	0.0117575	0.00948828	0.0138485	0.00575482	0.0140503	0.0214972	0.0106201	0.0114261	0.0113622	0.00479363	0.0057554	0.0100454	0.0308799	0.0240096	0.0187196	0.0141353
d__Bacteria|p__Bacteroidetes|c__Bacteroidia|o__Bacteroidales|f__Bacteroidaceae|g__Bacteroides|s__Bacteroides sp. A1C1	0.000489895	0.0194759	0.00106527	0	0.00108079	0	0.162198	0.23852	0.167592	0.110254	0.0863309	0.120545	0.0683768	0.149393	0.0663694	0.590148
d__Bacteria|p__Bacteroidetes|c__Bacteroidia|o__Bacteroidales|f__Bacteroidaceae|g__Bacteroides|s__Bacteroides sp. CBA7301	0.0166564	0.0384525	0.00426108	0.0103587	0.00540394	0.0342001	0.0241366	0.0171392	0.00852164	0.0287618	0	0.0361635	0.0198513	0.0373483	0.0085089	0.0282705
d__Bacteria|p__Bacteroidetes|c__Bacteroidia|o__Bacteroidales|f__Bacteroidaceae|g__Bacteroides|s__Bacteroides thetaiotaomicron	0.0347825	0.292639	0.0223706	0.00575482	0.0226966	0.0166115	2.23698	2.73513	3.79213	2.17631	1.05899	2.62587	2.09762	3.98026	1.46523	5.38907
d__Bacteria|p__Bacteroidetes|c__Bacteroidia|o__Bacteroidales|f__Bacteroidaceae|g__Bacteroides|s__Bacteroides uniformis	0.013962	0.0669174	0.00745688	0.00604256	0.0129695	0.0146572	0.287709	0.791259	0.318141	0.335554	0.198561	0.401816	0.388204	0.539771	0.212723	2.35352
d__Bacteria|p__Bacteroidetes|c__Bacteroidia|o__Bacteroidales|f__Bacteroidaceae|g__Bacteroides|s__Bacteroides vulgatus	0.0257195	0.046942	0.0127832	0.0184154	0.0140503	0.0175886	0.109098	0.21424	0.130665	0.0766981	0.0489209	0.104472	0.0882282	0.132497	0.0442463	0.144887
d__Bacteria|p__Bacteroidetes|c__Bacteroidia|o__Bacteroidales|f__Bacteroidaceae|g__Bacteroides|s__Bacteroides xylanisolvens	0.088181	0.120851	0.0234359	0.0109342	0.0421508	0.0224743	0.21723	0.281368	0.211621	0.388284	0.094964	0.421907	0.414672	0.87057	0.379497	0.627253
d__Bacteria|p__Bacteroidetes|c__Bacteroidia|o__Bacteroidales|f__Bacteroidaceae|g__Bacteroides|s__Bacteroides zoogleoformans	0.0112676	0.00749075	0.00532635	0.00316515	0.00864631	0	0.000965465	0	0	0	0	0	0	0	0	0
d__Bacteria|p__Bacteroidetes|c__Bacteroidia|o__Bacteroidales|f__Barnesiellaceae|g__Barnesiella|s__Barnesiella viscericola	0.0230251	0.0194759	0.00532635	0.0109342	0.015131	0.0156343	0.0173784	0.0171392	0.0142027	0.0335554	0.0143885	0.0261181	0.00661711	0.0133387	0.00680712	0.0265036
d__Bacteria|p__Bacteroidetes|c__Bacteroidia|o__Bacteroidales|f__Dysgonamonadaceae|g__Dysgonomonas|s__Dysgonomonas sp. HDW5A	0	0	0	0	0	0	0	0	0	0	0	0	0	0.000889245	0	0
d__Bacteria|p__Bacteroidetes|c__Bacteroidia|o__Bacteroidales|f__Dysgonamonadaceae|g__Proteiniphilum|s__Proteiniphilum saccharofermentans	0	0	0	0	0	0	0	0	0	0	0	0	0	0	0	0
d__Bacteria|p__Bacteroidetes|c__Bacteroidia|o__Bacteroidales|f__Muribaculaceae|g__Duncaniella|s__Duncaniella sp. B8	0.0499693	0.0554315	0.0681772	0.0500669	0.0626858	0.144617	0.0695135	0.102835	0.0837961	0.134222	0.0892086	0.0622815	0.081611	0.0942599	0.0782819	0.0865786
d__Bacteria|p__Bacteroidetes|c__Bacteroidia|o__Bacteroidales|f__Muribaculaceae|g__Duncaniella|s__Duncaniella sp. C9	0.00171463	0.000998767	0.00319581	0.00201419	0.00216158	0.00390858	0.00675826	0	0	0	0	0	0	0.00177849	0	0.00176691
d__Bacteria|p__Bacteroidetes|c__Bacteroidia|o__Bacteroidales|f__Muribaculaceae|g__Muribaculum|s__Muribaculum intestinale	6.22681	5.04327	3.93084	3.16054	4.80411	3.40926	3.6456	3.60494	3.36321	3.04875	2.10072	1.75192	3.95924	3.21106	3.59586	2.85356
d__Bacteria|p__Bacteroidetes|c__Bacteroidia|o__Bacteroidales|f__Muribaculaceae|g__Muribaculum|s__Muribaculum sp. H5	36.2735	16.8147	21.5642	15.3536	31.2153	28.2698	35.5832	29.8365	31.8397	22.4678	13.8676	7.04585	44.1361	31.4979	35.8412	25.9117
d__Bacteria|p__Bacteroidetes|c__Bacteroidia|o__Bacteroidales|f__Muribaculaceae|g__Muribaculum|s__Muribaculum sp. TLL-A4	2.52075	3.20454	3.31086	2.42911	3.06188	3.58612	21.0114	32.9986	24.8917	13.9734	10.423	3.50585	20.9498	21.4361	18.5477	3.79002
d__Bacteria|p__Bacteroidetes|c__Bacteroidia|o__Bacteroidales|f__Muribaculaceae|s__Muribaculaceae bacterium DSM 108610	0.0940598	0.244698	0.219445	0.177248	0.179411	0.151457	0.407426	0.248518	0.200258	0.201333	0.161151	0.192872	0.242627	0.184074	0.256969	0.173157
d__Bacteria|p__Bacteroidetes|c__Bacteroidia|o__Bacteroidales|f__Odoribacteraceae|g__Butyricimonas|s__Butyricimonas faecalis	0.0151867	0.0124846	0.0138485	0.00719352	0.0270197	0.0302915	0.179577	0.25566	0.257069	0.234888	0.181295	0.118536	0.0926396	0.180517	0.0680712	0.190826
d__Bacteria|p__Bacteroidetes|c__Bacteroidia|o__Bacteroidales|f__Odoribacteraceae|g__Odoribacter|s__Odoribacter splanchnicus	0.00514389	0.00699137	0.00213054	0.00201419	0.00108079	0.00488572	0.014482	0.0157109	0.0198838	0.0191745	0.0028777	0.164745	0.00661711	0.0133387	0.0085089	0.34278
d__Bacteria|p__Bacteroidetes|c__Bacteroidia|o__Bacteroidales|f__Porphyromonadaceae|g__Fermentimonas|s__Fermentimonas caenicola	0	0	0	0	0	0	0	0	0	0	0	0	0	0	0	0
d__Bacteria|p__Bacteroidetes|c__Bacteroidia|o__Bacteroidales|f__Porphyromonadaceae|g__Petrimonas|s__Petrimonas mucosa	0	0	0	0	0	0	0.0222057	0.0357066	0.0355068	0.0431427	0.0028777	0.0100454	0	0	0	0
d__Bacteria|p__Bacteroidetes|c__Bacteroidia|o__Bacteroidales|f__Porphyromonadaceae|g__Porphyromonas|s__Porphyromonas asaccharolytica	0.00342926	0.0109864	0.00532635	0.00517933	0.0097271	0.00586287	0.0115856	0.0114261	0.00426082	0.00479363	0	0.00401816	0.0022057	0.00711396	0.00170178	0
d__Bacteria|p__Bacteroidetes|c__Bacteroidia|o__Bacteroidales|f__Porphyromonadaceae|g__Porphyromonas|s__Porphyromonas cangingivalis	0	0	0	0	0	0	0	0	0	0	0	0	0	0	0	0
d__Bacteria|p__Bacteroidetes|c__Bacteroidia|o__Bacteroidales|f__Porphyromonadaceae|g__Porphyromonas|s__Porphyromonas crevioricanis	0	0	0	0	0	0	0	0.00142827	0	0	0	0	0	0	0	0
d__Bacteria|p__Bacteroidetes|c__Bacteroidia|o__Bacteroidales|f__Porphyromonadaceae|g__Porphyromonas|s__Porphyromonas gingivalis	0	0	0	0	0.00108079	0.000977145	0	0	0	0	0	0	0	0	0	0.00176691
d__Bacteria|p__Bacteroidetes|c__Bacteroidia|o__Bacteroidales|f__Prevotellaceae|g__Paraprevotella|s__Paraprevotella xylaniphila	0.0553581	0.0384525	0.027697	0.0120851	0.04107	0.00195429	0.0540661	0.0756981	0.0482893	0.0623172	0.0258993	0.0421907	0.0176456	0.0240096	0.015316	0.019436
d__Bacteria|p__Bacteroidetes|c__Bacteroidia|o__Bacteroidales|f__Prevotellaceae|g__Prevotella|s__Prevotella dentalis	0	0	0	0	0	0	0	0	0	0	0	0	0	0	0	0
d__Bacteria|p__Bacteroidetes|c__Bacteroidia|o__Bacteroidales|f__Prevotellaceae|g__Prevotella|s__Prevotella denticola	0	0	0	0.000287741	0	0	0	0	0	0	0	0	0	0	0	0
d__Bacteria|p__Bacteroidetes|c__Bacteroidia|o__Bacteroidales|f__Prevotellaceae|g__Prevotella|s__Prevotella enoeca	0.000244947	0.000499383	0	0.0014387	0	0	0	0	0	0	0	0	0	0	0	0
d__Bacteria|p__Bacteroidetes|c__Bacteroidia|o__Bacteroidales|f__Prevotellaceae|g__Prevotella|s__Prevotella fusca	0	0	0	0	0	0	0	0	0	0	0	0	0	0	0	0
d__Bacteria|p__Bacteroidetes|c__Bacteroidia|o__Bacteroidales|f__Prevotellaceae|g__Prevotella|s__Prevotella intermedia	0	0	0	0	0	0	0	0	0.00142027	0	0	0	0	0	0	0.00176691
d__Bacteria|p__Bacteroidetes|c__Bacteroidia|o__Bacteroidales|f__Prevotellaceae|g__Prevotella|s__Prevotella melaninogenica	0	0	0	0	0	0	0	0	0	0	0	0	0	0	0	0
d__Bacteria|p__Bacteroidetes|c__Bacteroidia|o__Bacteroidales|f__Prevotellaceae|g__Prevotella|s__Prevotella oris	0	0	0	0	0	0	0	0	0	0	0	0	0	0	0	0
d__Bacteria|p__Bacteroidetes|c__Bacteroidia|o__Bacteroidales|f__Prevotellaceae|g__Prevotella|s__Prevotella ruminicola	0	0	0	0	0	0	0	0	0	0	0	0	0	0	0	0
d__Bacteria|p__Bacteroidetes|c__Bacteroidia|o__Bacteroidales|f__Prevotellaceae|g__Prevotella|s__Prevotella scopos	0	0	0	0	0	0	0	0	0	0	0	0	0	0	0	0
d__Bacteria|p__Bacteroidetes|c__Bacteroidia|o__Bacteroidales|f__Rikenellaceae|g__Alistipes|s__Alistipes communis	0.0176362	0.0269667	0.0149138	0.0149625	0.0237774	0.0322458	0.0366877	0.0242805	0.0241446	0.05273	0.00863309	0.024109	0.0397027	0.0426837	0.0119125	0.0494735
d__Bacteria|p__Bacteroidetes|c__Bacteroidia|o__Bacteroidales|f__Rikenellaceae|g__Alistipes|s__Alistipes dispar	0.00318432	0.00649198	0.00852215	0.00258967	0.00324237	0.00781716	0.00965465	0.0128544	0.0127825	0.00958727	0.0028777	0.00401816	0.022057	0.0213419	0.00680712	0.00706764
d__Bacteria|p__Bacteroidetes|c__Bacteroidia|o__Bacteroidales|f__Rikenellaceae|g__Alistipes|s__Alistipes finegoldii	0.000244947	0.00199753	0	0.0014387	0.00108079	0.00390858	0.453769	0.90552	0.126404	0.460189	0.253237	0.0924177	0.00441141	0.0649149	0.00170178	0.00706764
d__Bacteria|p__Bacteroidetes|c__Bacteroidia|o__Bacteroidales|f__Rikenellaceae|g__Alistipes|s__Alistipes megaguti	0.00122474	0.00399507	0.00319581	0.00172644	0.00432316	0.00781716	0.0106201	0.00571306	0.00852164	0.0143809	0.0057554	0.00401816	0.00882282	0.0124494	0.00170178	0.00353382
d__Bacteria|p__Bacteroidetes|c__Bacteroidia|o__Bacteroidales|f__Rikenellaceae|g__Alistipes|s__Alistipes onderdonkii	0.00734842	0.0219729	0.00426108	0.00258967	0.00324237	0.0107486	0.0801336	0.105692	0.0539704	0.100666	0.0402878	0.0361635	0.0794053	0.3059	0.0340356	0.141353
d__Bacteria|p__Bacteroidetes|c__Bacteroidia|o__Bacteroidales|f__Rikenellaceae|g__Alistipes|s__Alistipes shahii	0.00440905	0.00799013	0.00319581	0.00115096	0.00864631	0.00586287	0.578314	0.984075	0.242867	1.19361	0.431655	0.0863905	0.0794053	0.132497	0.0187196	0.127217
d__Bacteria|p__Bacteroidetes|c__Bacteroidia|o__Bacteroidales|f__Rikenellaceae|g__Alistipes|s__Alistipes sp. dk3624	0.000489895	0.000499383	0	0	0.00108079	0.000977145	0.00193093	0.00285653	0	0	0	0	0	0.000889245	0	0
d__Bacteria|p__Bacteroidetes|c__Bacteroidia|o__Bacteroidales|f__Rikenellaceae|g__Mucinivorans|s__Mucinivorans hirudinis	0	0.000499383	0	0	0	0	0	0	0.00142027	0	0	0	0	0.000889245	0	0
d__Bacteria|p__Bacteroidetes|c__Bacteroidia|o__Bacteroidales|f__Tannerellaceae|g__Parabacteroides|s__Parabacteroides distasonis	0.0227801	0.089889	0.0138485	0.0126606	0.0194542	0.02052	0.328258	0.846961	0.556747	0.325967	0.115108	0.273235	0.355118	0.698057	0.192301	0.643155
d__Bacteria|p__Bacteroidetes|c__Bacteroidia|o__Bacteroidales|f__Tannerellaceae|g__Parabacteroides|s__Parabacteroides sp. CT06	0.000734842	0.00249692	0	0.000575482	0.00108079	0	0.0135165	0.0228522	0.0255649	0.0239682	0	0.00200908	0.00882282	0.00711396	0.00340356	0.0176691
d__Bacteria|p__Bacteroidetes|c__Bacteroidia|o__Bacteroidales|f__Tannerellaceae|g__Tannerella|s__Tannerella forsythia	0	0	0	0	0	0	0	0	0	0	0	0	0	0.000889245	0	0
d__Bacteria|p__Bacteroidetes|c__Bacteroidia|o__Bacteroidales|f__Tannerellaceae|g__Tannerella|s__Tannerella sp. oral taxon HOT-286	0	0	0	0	0	0	0.00193093	0	0	0	0	0	0	0	0	0
d__Bacteria|p__Bacteroidetes|c__Bacteroidia|o__Bacteroidales|g__Candidatus Azobacteroides|s__Candidatus Azobacteroides pseudotrichonymphae	0	0	0	0	0	0	0	0	0	0	0	0	0	0	0	0
d__Bacteria|p__Bacteroidetes|c__Bacteroidia|o__Bacteroidales|s__Bacteroidales bacterium CF	0.00146968	0.00149815	0	0	0.00108079	0	0	0	0	0	0	0	0	0	0	0
d__Bacteria|p__Bacteroidetes|c__Chitinophagia|o__Chitinophagales|f__Chitinophagaceae|g__Chitinophaga|s__Chitinophaga sp. MD30	0	0	0	0	0	0	0	0	0	0	0	0	0	0	0	0
d__Bacteria|p__Bacteroidetes|c__Cytophagia|o__Cytophagales|f__Cytophagaceae|g__Fibrella|s__Fibrella aestuarina	0	0	0	0	0	0	0	0	0	0	0	0	0	0	0	0
d__Bacteria|p__Bacteroidetes|c__Cytophagia|o__Cytophagales|f__Cytophagaceae|g__Spirosoma|s__Spirosoma sp. KCTC 42546	0	0	0	0	0	0	0	0	0	0	0	0	0	0	0	0
d__Bacteria|p__Bacteroidetes|c__Cytophagia|o__Cytophagales|f__Hymenobacteraceae|g__Hymenobacter|s__Hymenobacter sp. DG25B	0	0	0	0	0	0	0	0	0	0	0	0	0	0	0	0
d__Bacteria|p__Bacteroidetes|c__Cytophagia|o__Cytophagales|f__Hymenobacteraceae|g__Pontibacter|s__Pontibacter akesuensis	0	0	0	0	0	0	0	0	0	0	0	0	0	0	0	0
d__Bacteria|p__Bacteroidetes|c__Flavobacteriia|o__Flavobacteriales|f__Flavobacteriaceae|g__Aequorivita|s__Aequorivita sp. H23M31	0	0	0	0	0	0	0	0	0	0	0	0	0	0	0	0
d__Bacteria|p__Bacteroidetes|c__Flavobacteriia|o__Flavobacteriales|f__Flavobacteriaceae|g__Chryseobacterium|s__Chryseobacterium balustinum	0	0	0	0	0	0	0	0	0	0	0	0	0	0	0	0
d__Bacteria|p__Bacteroidetes|c__Flavobacteriia|o__Flavobacteriales|f__Flavobacteriaceae|g__Chryseobacterium|s__Chryseobacterium gallinarum	0	0	0	0	0	0	0	0	0	0	0	0.00200908	0	0	0	0
d__Bacteria|p__Bacteroidetes|c__Flavobacteriia|o__Flavobacteriales|f__Flavobacteriaceae|g__Chryseobacterium|s__Chryseobacterium gleum	0	0	0	0	0	0	0	0	0	0	0	0	0	0	0	0
d__Bacteria|p__Bacteroidetes|c__Flavobacteriia|o__Flavobacteriales|f__Flavobacteriaceae|g__Chryseobacterium|s__Chryseobacterium sp. F5649	0	0	0	0	0	0	0	0	0	0	0	0	0	0	0	0
d__Bacteria|p__Bacteroidetes|c__Flavobacteriia|o__Flavobacteriales|f__Flavobacteriaceae|g__Cloacibacterium|s__Cloacibacterium normanense	0	0	0	0	0	0	0	0	0	0	0	0	0	0	0	0
d__Bacteria|p__Bacteroidetes|c__Flavobacteriia|o__Flavobacteriales|f__Flavobacteriaceae|g__Flavobacterium|s__Flavobacterium commune	0	0	0	0	0	0	0	0	0	0	0	0	0	0	0	0
d__Bacteria|p__Bacteroidetes|c__Sphingobacteriia|o__Sphingobacteriales|f__Sphingobacteriaceae|g__Pedobacter|s__Pedobacter cryoconitis	0	0.000998767	0	0.000575482	0	0	0	0	0	0	0	0	0.0022057	0.000889245	0	0
d__Bacteria|p__Bacteroidetes|c__Sphingobacteriia|o__Sphingobacteriales|f__Sphingobacteriaceae|g__Pedobacter|s__Pedobacter sp. G11	0	0	0	0	0	0	0	0	0	0	0	0	0	0	0	0
d__Bacteria|p__Bacteroidetes|c__Sphingobacteriia|o__Sphingobacteriales|f__Sphingobacteriaceae|g__Pedobacter|s__Pedobacter sp. HDW13	0	0	0	0	0	0	0	0	0	0	0	0	0	0	0	0
d__Bacteria|p__Bacteroidetes|c__Sphingobacteriia|o__Sphingobacteriales|f__Sphingobacteriaceae|g__Sphingobacterium|s__Sphingobacterium psychroaquaticum	0	0	0	0	0	0	0	0	0	0	0	0	0	0	0	0
d__Bacteria|p__Bacteroidetes|c__Sphingobacteriia|o__Sphingobacteriales|f__Sphingobacteriaceae|g__Sphingobacterium|s__Sphingobacterium sp. B29	0	0	0	0	0	0	0	0	0	0	0	0	0	0	0	0
d__Bacteria|p__Bacteroidetes|c__Sphingobacteriia|o__Sphingobacteriales|f__Sphingobacteriaceae|g__Sphingobacterium|s__Sphingobacterium sp. G1-14	0	0	0	0	0	0	0	0	0	0	0	0	0	0	0	0
d__Bacteria|p__Chloroflexi|c__Anaerolineae|o__Anaerolineales|f__Anaerolineaceae|g__Pelolinea|s__Pelolinea submarina	0	0	0	0	0	0	0	0	0	0	0	0	0	0	0	0
d__Bacteria|p__Chloroflexi|c__Dehalococcoidia|o__Dehalococcoidales|f__Dehalococcoidaceae|g__Dehalococcoides|s__Dehalococcoides mccartyi	0.000979789	0.000499383	0	0.00230193	0	0	0	0.00142827	0	0.00479363	0	0	0.0022057	0.000889245	0.00170178	0
d__Bacteria|p__Cyanobacteria|o__Chroococcales|f__Aphanothecaceae|g__Gloeothece|s__Gloeothece citriformis	0	0	0	0	0	0	0	0	0	0	0	0	0	0	0.00170178	0
d__Bacteria|p__Deinococcus-Thermus|c__Deinococci|o__Deinococcales|f__Deinococcaceae|g__Deinococcus|s__Deinococcus gobiensis	0	0	0	0	0	0	0	0	0	0	0	0	0	0	0	0
d__Bacteria|p__Deinococcus-Thermus|c__Deinococci|o__Thermales|f__Thermaceae|g__Meiothermus|s__Meiothermus ruber	0	0	0	0	0	0	0	0	0	0	0	0	0	0	0	0
d__Bacteria|p__Deinococcus-Thermus|c__Deinococci|o__Thermales|f__Thermaceae|g__Meiothermus|s__Meiothermus silvanus	0	0	0	0	0	0	0	0	0	0	0	0	0	0	0	0
d__Bacteria|p__Firmicutes|c__Bacilli|o__Bacillales|f__Bacillaceae|g__Aeribacillus|s__Aeribacillus pallidus	0	0	0	0	0	0	0	0	0	0	0	0	0	0	0	0
d__Bacteria|p__Firmicutes|c__Bacilli|o__Bacillales|f__Bacillaceae|g__Bacillus|s__Bacillus aerophilus	0	0	0	0	0	0	0	0	0	0	0	0	0	0	0	0
d__Bacteria|p__Firmicutes|c__Bacilli|o__Bacillales|f__Bacillaceae|g__Bacillus|s__Bacillus altitudinis	0	0	0	0	0	0	0	0	0	0	0	0	0	0	0	0
d__Bacteria|p__Firmicutes|c__Bacilli|o__Bacillales|f__Bacillaceae|g__Bacillus|s__Bacillus amyloliquefaciens	0	0	0	0	0	0	0	0	0	0	0	0	0	0	0	0
d__Bacteria|p__Firmicutes|c__Bacilli|o__Bacillales|f__Bacillaceae|g__Bacillus|s__Bacillus cereus	0	0	0	0	0	0	0.000965465	0	0	0	0	0	0	0	0	0
d__Bacteria|p__Firmicutes|c__Bacilli|o__Bacillales|f__Bacillaceae|g__Bacillus|s__Bacillus ciccensis	0	0	0	0	0	0	0	0	0	0	0	0	0	0	0	0
d__Bacteria|p__Firmicutes|c__Bacilli|o__Bacillales|f__Bacillaceae|g__Bacillus|s__Bacillus clausii	0	0	0	0	0	0	0	0	0	0	0	0	0	0	0	0
d__Bacteria|p__Firmicutes|c__Bacilli|o__Bacillales|f__Bacillaceae|g__Bacillus|s__Bacillus coagulans	0.000734842	0.000998767	0	0.00316515	0	0.000977145	0.000965465	0	0	0	0	0	0	0	0	0
d__Bacteria|p__Firmicutes|c__Bacilli|o__Bacillales|f__Bacillaceae|g__Bacillus|s__Bacillus glycinifermentans	0	0	0	0	0	0	0	0	0	0	0	0	0	0	0	0
d__Bacteria|p__Firmicutes|c__Bacilli|o__Bacillales|f__Bacillaceae|g__Bacillus|s__Bacillus krulwichiae	0	0	0	0	0	0	0	0	0	0	0	0	0	0	0	0
d__Bacteria|p__Firmicutes|c__Bacilli|o__Bacillales|f__Bacillaceae|g__Bacillus|s__Bacillus licheniformis	0	0	0	0	0	0	0	0	0	0	0	0	0	0	0	0
d__Bacteria|p__Firmicutes|c__Bacilli|o__Bacillales|f__Bacillaceae|g__Bacillus|s__Bacillus methanolicus	0	0	0	0	0	0	0	0	0	0	0	0	0	0	0	0
d__Bacteria|p__Firmicutes|c__Bacilli|o__Bacillales|f__Bacillaceae|g__Bacillus|s__Bacillus mycoides	0	0	0	0	0	0	0	0	0	0	0	0	0	0	0	0
d__Bacteria|p__Firmicutes|c__Bacilli|o__Bacillales|f__Bacillaceae|g__Bacillus|s__Bacillus pumilus	0	0	0	0	0	0	0	0	0	0	0	0	0	0	0	0
d__Bacteria|p__Firmicutes|c__Bacilli|o__Bacillales|f__Bacillaceae|g__Bacillus|s__Bacillus safensis	0	0	0	0	0	0	0	0	0	0	0	0	0	0	0	0
d__Bacteria|p__Firmicutes|c__Bacilli|o__Bacillales|f__Bacillaceae|g__Bacillus|s__Bacillus smithii	0	0	0	0	0	0	0	0	0	0	0	0	0	0	0	0
d__Bacteria|p__Firmicutes|c__Bacilli|o__Bacillales|f__Bacillaceae|g__Bacillus|s__Bacillus sp. SYJ	0	0	0	0	0	0	0	0	0	0	0	0	0	0	0	0
d__Bacteria|p__Firmicutes|c__Bacilli|o__Bacillales|f__Bacillaceae|g__Bacillus|s__Bacillus subtilis	0	0	0	0	0	0	0	0	0	0	0	0	0	0	0	0
d__Bacteria|p__Firmicutes|c__Bacilli|o__Bacillales|f__Bacillaceae|g__Bacillus|s__Bacillus thermoamylovorans	0	0	0	0	0	0	0	0	0	0	0	0	0	0	0	0
d__Bacteria|p__Firmicutes|c__Bacilli|o__Bacillales|f__Bacillaceae|g__Geobacillus|s__Geobacillus sp. WCH70	0	0	0	0	0	0	0	0	0	0	0	0	0	0	0	0
d__Bacteria|p__Firmicutes|c__Bacilli|o__Bacillales|f__Bacillaceae|g__Geobacillus|s__Geobacillus stearothermophilus	0	0	0	0	0	0	0	0	0	0	0	0	0	0	0	0
d__Bacteria|p__Firmicutes|c__Bacilli|o__Bacillales|f__Bacillaceae|g__Geobacillus|s__Geobacillus thermodenitrificans	0	0	0	0	0	0	0	0	0	0	0	0	0	0	0	0
d__Bacteria|p__Firmicutes|c__Bacilli|o__Bacillales|f__Bacillaceae|g__Lysinibacillus|s__Lysinibacillus sp. YS11	0	0	0	0	0	0	0	0	0	0	0	0	0	0	0	0
d__Bacteria|p__Firmicutes|c__Bacilli|o__Bacillales|f__Bacillaceae|g__Oceanobacillus|s__Oceanobacillus sp. 160	0	0	0	0	0	0	0	0	0	0	0	0	0	0	0	0
d__Bacteria|p__Firmicutes|c__Bacilli|o__Bacillales|f__Bacillaceae|g__Terribacillus|s__Terribacillus goriensis	0	0	0	0	0	0	0	0	0	0	0	0	0	0	0	0
d__Bacteria|p__Firmicutes|c__Bacilli|o__Bacillales|f__Bacillaceae|g__Virgibacillus|s__Virgibacillus sp. 6R	0	0	0.00213054	0	0	0	0	0	0	0	0	0	0	0	0	0
d__Bacteria|p__Firmicutes|c__Bacilli|o__Bacillales|f__Listeriaceae|g__Brochothrix|s__Brochothrix thermosphacta	0	0	0	0	0	0	0	0	0	0	0	0	0	0	0	0
d__Bacteria|p__Firmicutes|c__Bacilli|o__Bacillales|f__Listeriaceae|g__Listeria|s__Listeria monocytogenes	0	0	0	0	0	0	0	0	0	0	0	0	0	0	0	0
d__Bacteria|p__Firmicutes|c__Bacilli|o__Bacillales|f__Paenibacillaceae|g__Aneurinibacillus|s__Aneurinibacillus sp. XH2	0	0	0	0	0	0	0	0	0	0	0	0	0	0	0	0
d__Bacteria|p__Firmicutes|c__Bacilli|o__Bacillales|f__Paenibacillaceae|g__Paenibacillus|s__Paenibacillus donghaensis	0	0	0	0	0	0	0	0	0	0	0	0	0	0	0	0
d__Bacteria|p__Firmicutes|c__Bacilli|o__Bacillales|f__Paenibacillaceae|g__Paenibacillus|s__Paenibacillus ihbetae	0	0	0	0	0	0	0	0	0	0	0	0	0	0	0	0
d__Bacteria|p__Firmicutes|c__Bacilli|o__Bacillales|f__Paenibacillaceae|g__Paenibacillus|s__Paenibacillus swuensis	0	0	0	0	0	0	0	0	0	0	0	0	0	0	0	0
d__Bacteria|p__Firmicutes|c__Bacilli|o__Bacillales|f__Planococcaceae|g__Kurthia|s__Kurthia sp. 11kri321	0	0	0	0	0	0	0	0	0	0	0	0	0	0	0	0
d__Bacteria|p__Firmicutes|c__Bacilli|o__Bacillales|f__Planococcaceae|g__Ureibacillus|s__Ureibacillus thermosphaericus	0	0	0	0	0	0	0	0	0	0	0	0	0	0	0	0
d__Bacteria|p__Firmicutes|c__Bacilli|o__Bacillales|f__Staphylococcaceae|g__Jeotgalicoccus|s__Jeotgalicoccus saudimassiliensis	0	0	0	0	0	0	0	0	0	0	0	0	0	0	0	0
d__Bacteria|p__Firmicutes|c__Bacilli|o__Bacillales|f__Staphylococcaceae|g__Macrococcus|s__Macrococcus caseolyticus	0	0	0	0	0	0	0	0	0	0	0	0	0	0	0	0
d__Bacteria|p__Firmicutes|c__Bacilli|o__Bacillales|f__Staphylococcaceae|g__Macrococcus|s__Macrococcus sp. IME1552	0	0	0	0	0	0	0	0	0	0	0	0	0	0	0	0
d__Bacteria|p__Firmicutes|c__Bacilli|o__Bacillales|f__Staphylococcaceae|g__Staphylococcus|s__Staphylococcus agnetis	0	0	0	0	0	0	0	0	0	0	0	0	0	0	0	0
d__Bacteria|p__Firmicutes|c__Bacilli|o__Bacillales|f__Staphylococcaceae|g__Staphylococcus|s__Staphylococcus arlettae	0	0	0	0	0	0	0	0	0	0	0	0	0	0	0	0
d__Bacteria|p__Firmicutes|c__Bacilli|o__Bacillales|f__Staphylococcaceae|g__Staphylococcus|s__Staphylococcus aureus	0	0.000499383	0	0	0	0	0	0	0	0	0	0	0	0	0	0
d__Bacteria|p__Firmicutes|c__Bacilli|o__Bacillales|f__Staphylococcaceae|g__Staphylococcus|s__Staphylococcus chromogenes	0	0	0	0	0	0	0	0	0	0	0	0	0	0	0	0
d__Bacteria|p__Firmicutes|c__Bacilli|o__Bacillales|f__Staphylococcaceae|g__Staphylococcus|s__Staphylococcus cohnii	0	0	0.00213054	0	0	0	0	0	0	0	0	0	0	0	0	0
d__Bacteria|p__Firmicutes|c__Bacilli|o__Bacillales|f__Staphylococcaceae|g__Staphylococcus|s__Staphylococcus condimenti	0	0	0	0	0	0	0	0	0	0	0	0	0	0	0	0
d__Bacteria|p__Firmicutes|c__Bacilli|o__Bacillales|f__Staphylococcaceae|g__Staphylococcus|s__Staphylococcus epidermidis	0	0.000499383	0	0	0	0	0	0	0	0	0	0	0	0	0	0
d__Bacteria|p__Firmicutes|c__Bacilli|o__Bacillales|f__Staphylococcaceae|g__Staphylococcus|s__Staphylococcus equorum	0	0	0	0	0	0	0	0	0	0	0	0	0	0	0	0
d__Bacteria|p__Firmicutes|c__Bacilli|o__Bacillales|f__Staphylococcaceae|g__Staphylococcus|s__Staphylococcus haemolyticus	0	0	0	0	0	0	0	0	0	0	0	0	0	0	0	0
d__Bacteria|p__Firmicutes|c__Bacilli|o__Bacillales|f__Staphylococcaceae|g__Staphylococcus|s__Staphylococcus hominis	0	0	0	0	0	0	0	0	0	0	0	0	0	0	0	0
d__Bacteria|p__Firmicutes|c__Bacilli|o__Bacillales|f__Staphylococcaceae|g__Staphylococcus|s__Staphylococcus kloosii	0	0	0	0	0	0	0	0	0	0	0	0	0	0	0	0
d__Bacteria|p__Firmicutes|c__Bacilli|o__Bacillales|f__Staphylococcaceae|g__Staphylococcus|s__Staphylococcus nepalensis	0.000489895	0.0159803	0.314254	0.00115096	0.00324237	0	0	0	0	0	0	0	0	0	0	0
d__Bacteria|p__Firmicutes|c__Bacilli|o__Bacillales|f__Staphylococcaceae|g__Staphylococcus|s__Staphylococcus saprophyticus	0	0	0.00106527	0	0	0	0	0	0	0	0	0	0	0	0	0
d__Bacteria|p__Firmicutes|c__Bacilli|o__Bacillales|f__Staphylococcaceae|g__Staphylococcus|s__Staphylococcus sciuri	0	0	0.00106527	0	0	0	0	0	0	0	0	0	0.00882282	0.00355698	0	0.00176691
d__Bacteria|p__Firmicutes|c__Bacilli|o__Bacillales|f__Staphylococcaceae|g__Staphylococcus|s__Staphylococcus simulans	0	0	0.00213054	0	0	0	0	0	0	0	0	0	0	0	0	0
d__Bacteria|p__Firmicutes|c__Bacilli|o__Bacillales|f__Staphylococcaceae|g__Staphylococcus|s__Staphylococcus sp. AntiMn-1	0	0	0	0	0	0	0	0	0	0	0	0	0	0	0	0
d__Bacteria|p__Firmicutes|c__Bacilli|o__Bacillales|f__Staphylococcaceae|g__Staphylococcus|s__Staphylococcus sp. SDB 2975	0	0	0	0	0	0	0	0	0	0	0	0	0	0	0	0
d__Bacteria|p__Firmicutes|c__Bacilli|o__Bacillales|f__Staphylococcaceae|g__Staphylococcus|s__Staphylococcus succinus	0	0	0	0	0	0	0	0	0	0	0	0	0	0	0	0
d__Bacteria|p__Firmicutes|c__Bacilli|o__Bacillales|f__Staphylococcaceae|g__Staphylococcus|s__Staphylococcus xylosus	0.00195958	0.0219729	0.703078	0.00345289	0.0140503	0	0.000965465	0	0	0	0.00863309	0	0.119108	0.0631364	0.0187196	0.00883455
d__Bacteria|p__Firmicutes|c__Bacilli|o__Bacillales|f__Thermoactinomycetaceae|g__Novibacillus|s__Novibacillus thermophilus	0	0	0	0	0	0	0	0	0	0	0	0	0	0	0	0
d__Bacteria|p__Firmicutes|c__Bacilli|o__Bacillales|f__Thermoactinomycetaceae|g__Thermoactinomyces|s__Thermoactinomyces vulgaris	0	0	0	0	0	0	0	0	0	0	0	0	0	0	0	0
d__Bacteria|p__Firmicutes|c__Bacilli|o__Bacillales|g__Exiguobacterium|s__Exiguobacterium sibiricum	0	0	0	0	0	0	0	0	0	0	0	0	0	0	0	0
d__Bacteria|p__Firmicutes|c__Bacilli|o__Bacillales|g__Exiguobacterium|s__Exiguobacterium sp. N4-1P	0	0	0	0	0	0	0	0	0	0	0	0	0	0	0	0
d__Bacteria|p__Firmicutes|c__Bacilli|o__Bacillales|g__Gemella|s__Gemella haemolysans	0	0	0	0	0	0	0	0	0	0	0	0	0	0	0	0
d__Bacteria|p__Firmicutes|c__Bacilli|o__Lactobacillales|f__Aerococcaceae|g__Aerococcus|s__Aerococcus urinaeequi	0	0	0	0	0	0	0	0	0	0	0	0	0.0022057	0.00177849	0	0.00176691
d__Bacteria|p__Firmicutes|c__Bacilli|o__Lactobacillales|f__Aerococcaceae|g__Aerococcus|s__Aerococcus viridans	0	0	0	0	0	0	0	0	0	0	0	0	0	0	0	0
d__Bacteria|p__Firmicutes|c__Bacilli|o__Lactobacillales|f__Carnobacteriaceae|g__Carnobacterium|s__Carnobacterium inhibens	0	0	0	0	0	0	0	0	0	0	0	0	0	0	0	0
d__Bacteria|p__Firmicutes|c__Bacilli|o__Lactobacillales|f__Carnobacteriaceae|g__Carnobacterium|s__Carnobacterium maltaromaticum	0	0	0	0	0	0	0	0	0	0	0	0	0	0	0	0
d__Bacteria|p__Firmicutes|c__Bacilli|o__Lactobacillales|f__Carnobacteriaceae|g__Carnobacterium|s__Carnobacterium sp. 17-4	0	0	0	0	0	0	0	0	0	0	0	0	0	0	0	0
d__Bacteria|p__Firmicutes|c__Bacilli|o__Lactobacillales|f__Carnobacteriaceae|g__Jeotgalibaca|s__Jeotgalibaca arthritidis	0	0	0	0	0	0	0	0	0	0	0	0	0	0	0	0
d__Bacteria|p__Firmicutes|c__Bacilli|o__Lactobacillales|f__Enterococcaceae|g__Enterococcus|s__Enterococcus avium	0.000489895	0.0249692	0.00106527	0	0.00108079	0	0	0.00142827	0	0	0	0	0.0485255	0.0320128	0.00510534	0.00883455
d__Bacteria|p__Firmicutes|c__Bacilli|o__Lactobacillales|f__Enterococcaceae|g__Enterococcus|s__Enterococcus casseliflavus	0	0	0	0	0	0	0	0.00142827	0	0	0	0	0	0	0.00170178	0
d__Bacteria|p__Firmicutes|c__Bacilli|o__Lactobacillales|f__Enterococcaceae|g__Enterococcus|s__Enterococcus cecorum	0	0	0	0	0	0	0	0	0	0	0	0	0	0	0	0
d__Bacteria|p__Firmicutes|c__Bacilli|o__Lactobacillales|f__Enterococcaceae|g__Enterococcus|s__Enterococcus durans	0	0.000998767	0.00213054	0.00287741	0.00108079	0.000977145	0	0.00285653	0.00142027	0	0	0	0	0.000889245	0.00170178	0.00353382
d__Bacteria|p__Firmicutes|c__Bacilli|o__Lactobacillales|f__Enterococcaceae|g__Enterococcus|s__Enterococcus faecalis	0.0156766	0.0759063	0.0468718	0.022156	0.0313429	0.0214972	0.041515	0.0999786	0.0241446	0.0335554	0.0316547	0.0281271	0.249245	0.104931	0.0731765	0.0441727
d__Bacteria|p__Firmicutes|c__Bacilli|o__Lactobacillales|f__Enterococcaceae|g__Enterococcus|s__Enterococcus faecium	0.00244947	0.0309618	0.00958742	0.00546708	0.00864631	0.000977145	0.0251021	0.0142827	0.0170433	0.0143809	0.0230216	0.0140636	0.00661711	0.0177849	0.015316	0.0141353
d__Bacteria|p__Firmicutes|c__Bacilli|o__Lactobacillales|f__Enterococcaceae|g__Enterococcus|s__Enterococcus gallinarum	0	0.000499383	0	0	0	0	0	0	0	0	0.0028777	0	0	0.00177849	0	0
d__Bacteria|p__Firmicutes|c__Bacilli|o__Lactobacillales|f__Enterococcaceae|g__Enterococcus|s__Enterococcus gilvus	0	0	0	0	0	0	0	0	0	0	0	0	0	0	0	0
d__Bacteria|p__Firmicutes|c__Bacilli|o__Lactobacillales|f__Enterococcaceae|g__Enterococcus|s__Enterococcus hirae	0	0.000499383	0	0	0.00216158	0	0	0	0	0	0.0028777	0	0	0.000889245	0	0.00176691
d__Bacteria|p__Firmicutes|c__Bacilli|o__Lactobacillales|f__Enterococcaceae|g__Enterococcus|s__Enterococcus mundtii	0	0	0	0	0	0	0	0	0	0	0	0	0	0	0	0
d__Bacteria|p__Firmicutes|c__Bacilli|o__Lactobacillales|f__Enterococcaceae|g__Enterococcus|s__Enterococcus sp. CR-Ec1	0	0	0.00106527	0	0	0	0	0	0	0	0	0	0	0	0	0
d__Bacteria|p__Firmicutes|c__Bacilli|o__Lactobacillales|f__Enterococcaceae|g__Enterococcus|s__Enterococcus sp. DA9	0	0	0	0	0	0	0	0	0	0	0	0	0	0	0	0
d__Bacteria|p__Firmicutes|c__Bacilli|o__Lactobacillales|f__Enterococcaceae|g__Enterococcus|s__Enterococcus sp. FDAARGOS_375	0	0	0	0	0	0	0	0	0	0	0	0	0	0	0	0
d__Bacteria|p__Firmicutes|c__Bacilli|o__Lactobacillales|f__Enterococcaceae|g__Enterococcus|s__Enterococcus sp. FDAARGOS_553	0	0	0	0	0	0	0	0	0	0	0	0	0	0	0	0.00176691
d__Bacteria|p__Firmicutes|c__Bacilli|o__Lactobacillales|f__Enterococcaceae|g__Enterococcus|s__Enterococcus sp. HSIEG1	0	0.000499383	0	0	0	0	0	0	0	0	0	0	0	0.000889245	0.00170178	0
d__Bacteria|p__Firmicutes|c__Bacilli|o__Lactobacillales|f__Enterococcaceae|g__Enterococcus|s__Enterococcus sp. M190262	0.00195958	0.0214735	0.00745688	0.000575482	0.00864631	0.00390858	0.00482733	0.00714133	0.00568109	0.00479363	0.0201439	0.00200908	0.00882282	0.0755858	0.0085089	0.00883455
d__Bacteria|p__Firmicutes|c__Bacilli|o__Lactobacillales|f__Enterococcaceae|g__Enterococcus|s__Enterococcus thailandicus	0	0.000499383	0	0	0	0	0	0	0	0	0	0	0	0	0	0
d__Bacteria|p__Firmicutes|c__Bacilli|o__Lactobacillales|f__Enterococcaceae|g__Enterococcus|s__Enterococcus wangshanyuanii	0	0	0	0	0	0	0	0	0	0	0	0	0	0.000889245	0	0
d__Bacteria|p__Firmicutes|c__Bacilli|o__Lactobacillales|f__Enterococcaceae|g__Tetragenococcus|s__Tetragenococcus halophilus	0	0	0	0	0	0	0	0	0	0	0	0	0	0	0	0
d__Bacteria|p__Firmicutes|c__Bacilli|o__Lactobacillales|f__Enterococcaceae|g__Vagococcus|s__Vagococcus sp. HDW17B	0	0	0	0	0	0	0.000965465	0	0	0	0	0	0	0	0	0
d__Bacteria|p__Firmicutes|c__Bacilli|o__Lactobacillales|f__Enterococcaceae|g__Vagococcus|s__Vagococcus teuberi	0	0	0	0	0	0	0	0	0	0	0	0	0	0	0	0
d__Bacteria|p__Firmicutes|c__Bacilli|o__Lactobacillales|f__Lactobacillaceae|g__Lactobacillus|s__Lactobacillus acidophilus	0.00367421	0.00549322	0.0213054	0.00575482	0.0162118	0.02052	0	0	0	0.00479363	0	0	0	0.000889245	0.00170178	0
d__Bacteria|p__Firmicutes|c__Bacilli|o__Lactobacillales|f__Lactobacillaceae|g__Lactobacillus|s__Lactobacillus agilis	0	0	0	0	0	0	0.00386186	0.0042848	0.00142027	0	0.0028777	0.00602724	0.0022057	0.000889245	0.00680712	0
d__Bacteria|p__Firmicutes|c__Bacilli|o__Lactobacillales|f__Lactobacillaceae|g__Lactobacillus|s__Lactobacillus amylolyticus	0	0	0	0	0	0	0	0	0	0	0	0	0	0	0	0
d__Bacteria|p__Firmicutes|c__Bacilli|o__Lactobacillales|f__Lactobacillaceae|g__Lactobacillus|s__Lactobacillus amylophilus	0	0	0	0	0	0	0	0	0	0	0	0	0	0	0	0
d__Bacteria|p__Firmicutes|c__Bacilli|o__Lactobacillales|f__Lactobacillaceae|g__Lactobacillus|s__Lactobacillus amylovorus	0	0	0	0	0	0	0	0	0	0	0	0	0	0	0	0
d__Bacteria|p__Firmicutes|c__Bacilli|o__Lactobacillales|f__Lactobacillaceae|g__Lactobacillus|s__Lactobacillus animalis	0.000979789	0.0239704	0.00958742	0.00891996	0.0140503	0.0195429	0.0878573	0.027137	0.031246	0.0431427	0.0546763	0.0381725	0.0242627	0.0231204	0.054457	0.0477066
d__Bacteria|p__Firmicutes|c__Bacilli|o__Lactobacillales|f__Lactobacillaceae|g__Lactobacillus|s__Lactobacillus brevis	0	0	0	0	0	0	0	0	0	0	0	0	0	0	0	0
d__Bacteria|p__Firmicutes|c__Bacilli|o__Lactobacillales|f__Lactobacillaceae|g__Lactobacillus|s__Lactobacillus coryniformis	0	0	0	0	0	0	0	0	0	0	0	0	0	0	0	0
d__Bacteria|p__Firmicutes|c__Bacilli|o__Lactobacillales|f__Lactobacillaceae|g__Lactobacillus|s__Lactobacillus crispatus	0	0	0	0	0	0	0	0	0	0	0	0	0	0	0	0
d__Bacteria|p__Firmicutes|c__Bacilli|o__Lactobacillales|f__Lactobacillaceae|g__Lactobacillus|s__Lactobacillus curvatus	0	0	0	0	0	0	0	0	0	0	0	0	0	0	0	0
d__Bacteria|p__Firmicutes|c__Bacilli|o__Lactobacillales|f__Lactobacillaceae|g__Lactobacillus|s__Lactobacillus delbrueckii	0	0	0	0	0	0	0	0	0	0	0	0	0	0	0	0
d__Bacteria|p__Firmicutes|c__Bacilli|o__Lactobacillales|f__Lactobacillaceae|g__Lactobacillus|s__Lactobacillus fermentum	0.00122474	0.000998767	0.00532635	0.00230193	0.00648473	0.00586287	0.0173784	0.0114261	0.0127825	0.0143809	0.028777	0.0160726	0.0022057	0.00444622	0.0323338	0.00176691
d__Bacteria|p__Firmicutes|c__Bacilli|o__Lactobacillales|f__Lactobacillaceae|g__Lactobacillus|s__Lactobacillus gasseri	0	0.000499383	0	0.000287741	0.00108079	0	0	0	0	0	0	0	0	0	0	0
d__Bacteria|p__Firmicutes|c__Bacilli|o__Lactobacillales|f__Lactobacillaceae|g__Lactobacillus|s__Lactobacillus ginsenosidimutans	0	0	0	0	0	0	0	0	0	0	0	0	0	0	0	0
d__Bacteria|p__Firmicutes|c__Bacilli|o__Lactobacillales|f__Lactobacillaceae|g__Lactobacillus|s__Lactobacillus harbinensis	0	0	0	0	0	0	0	0	0	0	0	0	0	0	0	0
d__Bacteria|p__Firmicutes|c__Bacilli|o__Lactobacillales|f__Lactobacillaceae|g__Lactobacillus|s__Lactobacillus helveticus	0	0	0	0	0	0	0	0	0	0	0	0	0	0	0	0
d__Bacteria|p__Firmicutes|c__Bacilli|o__Lactobacillales|f__Lactobacillaceae|g__Lactobacillus|s__Lactobacillus iners	0.000244947	0	0	0	0	0	0	0	0	0	0	0	0	0	0	0
d__Bacteria|p__Firmicutes|c__Bacilli|o__Lactobacillales|f__Lactobacillaceae|g__Lactobacillus|s__Lactobacillus johnsonii	0.563379	0.894395	3.07756	1.20161	2.89327	4.02486	0.00675826	0.0042848	0.00426082	0.00479363	0.0115108	0.00401816	0	0.00266773	0.0119125	0
d__Bacteria|p__Firmicutes|c__Bacilli|o__Lactobacillales|f__Lactobacillaceae|g__Lactobacillus|s__Lactobacillus murinus	0.384567	3.67446	2.49699	1.44734	2.69116	3.39362	5.87872	2.1881	2.10911	2.7851	4.29928	6.24021	1.61016	1.95367	3.59756	3.74055
d__Bacteria|p__Firmicutes|c__Bacilli|o__Lactobacillales|f__Lactobacillaceae|g__Lactobacillus|s__Lactobacillus paracasei	0	0	0	0	0	0	0	0	0	0	0	0	0	0	0	0
d__Bacteria|p__Firmicutes|c__Bacilli|o__Lactobacillales|f__Lactobacillaceae|g__Lactobacillus|s__Lactobacillus paragasseri	0.000734842	0	0	0.000575482	0.00108079	0	0	0	0	0	0	0	0	0	0	0
d__Bacteria|p__Firmicutes|c__Bacilli|o__Lactobacillales|f__Lactobacillaceae|g__Lactobacillus|s__Lactobacillus paraplantarum	0	0	0	0	0	0	0	0	0	0	0	0	0	0	0	0
d__Bacteria|p__Firmicutes|c__Bacilli|o__Lactobacillales|f__Lactobacillaceae|g__Lactobacillus|s__Lactobacillus plantarum	0	0.00149815	0	0	0	0	0	0	0	0	0	0	0.0022057	0.000889245	0	0
d__Bacteria|p__Firmicutes|c__Bacilli|o__Lactobacillales|f__Lactobacillaceae|g__Lactobacillus|s__Lactobacillus pontis	0	0	0	0	0	0	0	0	0	0	0	0	0	0	0.00170178	0
d__Bacteria|p__Firmicutes|c__Bacilli|o__Lactobacillales|f__Lactobacillaceae|g__Lactobacillus|s__Lactobacillus reuteri	1.09344	1.92662	5.88561	1.69825	7.10943	4.97073	11.6097	7.98258	12.8478	16.749	31.6432	12.1308	2.552	5.7134	24.7983	1.16969
d__Bacteria|p__Firmicutes|c__Bacilli|o__Lactobacillales|f__Lactobacillaceae|g__Lactobacillus|s__Lactobacillus ruminis	0.00146968	0.000998767	0.00106527	0.000575482	0.00108079	0.000977145	0.000965465	0.00571306	0	0	0	0	0.0022057	0	0	0.00176691
d__Bacteria|p__Firmicutes|c__Bacilli|o__Lactobacillales|f__Lactobacillaceae|g__Lactobacillus|s__Lactobacillus sakei	0	0	0	0	0	0	0	0.0042848	0	0	0	0	0	0	0	0
d__Bacteria|p__Firmicutes|c__Bacilli|o__Lactobacillales|f__Lactobacillaceae|g__Lactobacillus|s__Lactobacillus salivarius	0	0	0	0	0	0	0	0	0	0	0	0	0	0	0	0
d__Bacteria|p__Firmicutes|c__Bacilli|o__Lactobacillales|f__Lactobacillaceae|g__Lactobacillus|s__Lactobacillus sp. C25	0.000979789	0.000499383	0.00106527	0.000287741	0.00432316	0.000977145	0	0	0	0	0	0	0	0	0	0
d__Bacteria|p__Firmicutes|c__Bacilli|o__Lactobacillales|f__Lactobacillaceae|g__Lactobacillus|s__Lactobacillus sp. JM1	0	0	0	0.000575482	0.00108079	0.000977145	0	0	0	0	0	0	0	0	0	0
d__Bacteria|p__Firmicutes|c__Bacilli|o__Lactobacillales|f__Lactobacillaceae|g__Lactobacillus|s__Lactobacillus sp. P38	0.00146968	0.00499383	0.00213054	0.00287741	0.00216158	0.00488572	0.0946156	0.0371349	0.0284055	0.0623172	0.0546763	0.0120545	0.037497	0.0248988	0.0493516	0.0494735
d__Bacteria|p__Firmicutes|c__Bacilli|o__Lactobacillales|f__Lactobacillaceae|g__Lactobacillus|s__Lactobacillus vaginalis	0	0	0	0	0	0	0	0	0	0	0	0	0	0	0	0
d__Bacteria|p__Firmicutes|c__Bacilli|o__Lactobacillales|f__Lactobacillaceae|g__Pediococcus|s__Pediococcus acidilactici	0	0	0	0	0	0	0	0	0	0	0	0	0	0	0	0
d__Bacteria|p__Firmicutes|c__Bacilli|o__Lactobacillales|f__Lactobacillaceae|g__Pediococcus|s__Pediococcus pentosaceus	0.000244947	0.000499383	0	0	0	0.000977145	0	0	0	0	0	0	0	0	0.00170178	0
d__Bacteria|p__Firmicutes|c__Bacilli|o__Lactobacillales|f__Leuconostocaceae|g__Leuconostoc|s__Leuconostoc citreum	0	0	0	0	0	0	0	0	0	0	0	0	0	0	0	0
d__Bacteria|p__Firmicutes|c__Bacilli|o__Lactobacillales|f__Leuconostocaceae|g__Leuconostoc|s__Leuconostoc lactis	0	0	0	0	0	0	0	0	0	0	0	0	0	0	0	0
d__Bacteria|p__Firmicutes|c__Bacilli|o__Lactobacillales|f__Leuconostocaceae|g__Leuconostoc|s__Leuconostoc mesenteroides	0	0	0	0	0	0	0	0	0	0	0	0	0	0	0	0
d__Bacteria|p__Firmicutes|c__Bacilli|o__Lactobacillales|f__Leuconostocaceae|g__Weissella|s__Weissella ceti	0	0	0	0	0	0	0	0	0	0	0	0	0	0	0	0
d__Bacteria|p__Firmicutes|c__Bacilli|o__Lactobacillales|f__Leuconostocaceae|g__Weissella|s__Weissella cibaria	0	0	0	0	0	0	0	0	0	0	0	0	0	0	0	0
d__Bacteria|p__Firmicutes|c__Bacilli|o__Lactobacillales|f__Leuconostocaceae|g__Weissella|s__Weissella confusa	0	0.000499383	0	0	0	0	0	0	0	0	0	0	0	0	0	0
d__Bacteria|p__Firmicutes|c__Bacilli|o__Lactobacillales|f__Leuconostocaceae|g__Weissella|s__Weissella paramesenteroides	0	0	0	0	0	0	0	0	0	0	0	0	0	0	0	0
d__Bacteria|p__Firmicutes|c__Bacilli|o__Lactobacillales|f__Streptococcaceae|g__Lactococcus|s__Lactococcus garvieae	0	0	0	0	0	0	0	0	0	0	0	0	0	0.000889245	0	0
d__Bacteria|p__Firmicutes|c__Bacilli|o__Lactobacillales|f__Streptococcaceae|g__Lactococcus|s__Lactococcus lactis	0	0	0.00106527	0.000287741	0	0	0	0	0	0	0	0	0.0022057	0	0	0
d__Bacteria|p__Firmicutes|c__Bacilli|o__Lactobacillales|f__Streptococcaceae|g__Lactococcus|s__Lactococcus petauri	0	0.000499383	0	0	0	0	0	0	0	0	0	0	0.0198513	0.0124494	0.0170178	0.00176691
d__Bacteria|p__Firmicutes|c__Bacilli|o__Lactobacillales|f__Streptococcaceae|g__Lactococcus|s__Lactococcus piscium	0	0	0	0	0	0	0	0	0	0	0	0	0	0	0	0
d__Bacteria|p__Firmicutes|c__Bacilli|o__Lactobacillales|f__Streptococcaceae|g__Lactococcus|s__Lactococcus raffinolactis	0	0	0	0	0	0	0	0	0	0	0	0	0	0	0	0
d__Bacteria|p__Firmicutes|c__Bacilli|o__Lactobacillales|f__Streptococcaceae|g__Streptococcus|s__Streptococcus acidominimus	0	0.00349568	0	0.00287741	0.00324237	0.000977145	0.000965465	0.00142827	0.00142027	0	0	0.00200908	0	0.000889245	0.00170178	0.00353382
d__Bacteria|p__Firmicutes|c__Bacilli|o__Lactobacillales|f__Streptococcaceae|g__Streptococcus|s__Streptococcus agalactiae	0	0	0	0	0	0	0	0	0	0	0	0	0	0	0	0
d__Bacteria|p__Firmicutes|c__Bacilli|o__Lactobacillales|f__Streptococcaceae|g__Streptococcus|s__Streptococcus anginosus	0	0	0	0	0	0	0	0	0	0	0	0	0	0	0	0
d__Bacteria|p__Firmicutes|c__Bacilli|o__Lactobacillales|f__Streptococcaceae|g__Streptococcus|s__Streptococcus canis	0	0	0	0	0	0	0	0	0	0.00479363	0	0	0	0.000889245	0	0
d__Bacteria|p__Firmicutes|c__Bacilli|o__Lactobacillales|f__Streptococcaceae|g__Streptococcus|s__Streptococcus constellatus	0	0	0	0	0	0	0	0	0	0	0	0	0	0	0	0
d__Bacteria|p__Firmicutes|c__Bacilli|o__Lactobacillales|f__Streptococcaceae|g__Streptococcus|s__Streptococcus dysgalactiae	0.00244947	0.0119852	0.0372844	0.0161135	0.00864631	0.000977145	0.0028964	0.0114261	0.0142027	0.00479363	0.0028777	0.00602724	0.00441141	0.0115602	0.0102107	0.00706764
d__Bacteria|p__Firmicutes|c__Bacilli|o__Lactobacillales|f__Streptococcaceae|g__Streptococcus|s__Streptococcus equi	0	0	0	0.000287741	0	0	0	0	0	0	0	0	0	0	0	0
d__Bacteria|p__Firmicutes|c__Bacilli|o__Lactobacillales|f__Streptococcaceae|g__Streptococcus|s__Streptococcus equinus	0	0	0	0	0	0	0	0	0	0	0	0	0	0	0	0
d__Bacteria|p__Firmicutes|c__Bacilli|o__Lactobacillales|f__Streptococcaceae|g__Streptococcus|s__Streptococcus gallolyticus	0	0	0	0	0	0	0	0	0	0	0	0	0	0	0	0
d__Bacteria|p__Firmicutes|c__Bacilli|o__Lactobacillales|f__Streptococcaceae|g__Streptococcus|s__Streptococcus gordonii	0	0	0	0	0	0	0	0	0	0	0	0	0	0	0	0
d__Bacteria|p__Firmicutes|c__Bacilli|o__Lactobacillales|f__Streptococcaceae|g__Streptococcus|s__Streptococcus infantarius	0	0	0	0	0	0	0	0	0	0	0	0	0	0	0	0
d__Bacteria|p__Firmicutes|c__Bacilli|o__Lactobacillales|f__Streptococcaceae|g__Streptococcus|s__Streptococcus iniae	0	0	0	0	0	0	0	0	0	0	0	0	0	0	0	0
d__Bacteria|p__Firmicutes|c__Bacilli|o__Lactobacillales|f__Streptococcaceae|g__Streptococcus|s__Streptococcus intermedius	0	0	0	0	0	0	0	0	0	0	0	0	0	0	0	0
d__Bacteria|p__Firmicutes|c__Bacilli|o__Lactobacillales|f__Streptococcaceae|g__Streptococcus|s__Streptococcus lutetiensis	0	0	0	0	0	0	0	0	0	0	0	0	0	0	0	0
d__Bacteria|p__Firmicutes|c__Bacilli|o__Lactobacillales|f__Streptococcaceae|g__Streptococcus|s__Streptococcus milleri	0	0	0	0	0	0	0	0	0	0	0	0	0	0	0	0
d__Bacteria|p__Firmicutes|c__Bacilli|o__Lactobacillales|f__Streptococcaceae|g__Streptococcus|s__Streptococcus mitis	0	0	0	0	0	0	0	0	0	0	0	0	0	0	0	0
d__Bacteria|p__Firmicutes|c__Bacilli|o__Lactobacillales|f__Streptococcaceae|g__Streptococcus|s__Streptococcus oralis	0	0	0	0	0	0	0	0	0	0	0	0	0	0	0	0
d__Bacteria|p__Firmicutes|c__Bacilli|o__Lactobacillales|f__Streptococcaceae|g__Streptococcus|s__Streptococcus parauberis	0	0	0	0	0	0	0	0	0	0	0	0	0	0	0	0
d__Bacteria|p__Firmicutes|c__Bacilli|o__Lactobacillales|f__Streptococcaceae|g__Streptococcus|s__Streptococcus pasteurianus	0	0.000499383	0	0	0	0	0	0	0	0	0	0	0.0022057	0	0	0.00530073
d__Bacteria|p__Firmicutes|c__Bacilli|o__Lactobacillales|f__Streptococcaceae|g__Streptococcus|s__Streptococcus pluranimalium	0	0	0	0	0	0	0	0	0	0	0	0	0	0	0	0
d__Bacteria|p__Firmicutes|c__Bacilli|o__Lactobacillales|f__Streptococcaceae|g__Streptococcus|s__Streptococcus pyogenes	0.00318432	0.00449445	0.0106527	0.00115096	0.00324237	0.00195429	0	0	0	0	0	0.00803632	0.00441141	0.00266773	0.00340356	0
d__Bacteria|p__Firmicutes|c__Bacilli|o__Lactobacillales|f__Streptococcaceae|g__Streptococcus|s__Streptococcus salivarius	0	0	0	0.000287741	0	0	0	0	0	0	0	0	0	0	0	0
d__Bacteria|p__Firmicutes|c__Bacilli|o__Lactobacillales|f__Streptococcaceae|g__Streptococcus|s__Streptococcus sanguinis	0	0	0	0	0	0	0	0	0	0	0	0	0	0	0	0
d__Bacteria|p__Firmicutes|c__Bacilli|o__Lactobacillales|f__Streptococcaceae|g__Streptococcus|s__Streptococcus sp. FDAARGOS_192	0	0	0	0	0	0	0	0	0	0	0	0	0	0	0	0
d__Bacteria|p__Firmicutes|c__Bacilli|o__Lactobacillales|f__Streptococcaceae|g__Streptococcus|s__Streptococcus sp. HSISM1	0	0	0	0	0	0	0	0	0	0	0	0	0	0	0	0
d__Bacteria|p__Firmicutes|c__Bacilli|o__Lactobacillales|f__Streptococcaceae|g__Streptococcus|s__Streptococcus sp. oral taxon 431	0	0	0	0	0	0	0	0	0	0	0	0	0	0	0	0
d__Bacteria|p__Firmicutes|c__Bacilli|o__Lactobacillales|f__Streptococcaceae|g__Streptococcus|s__Streptococcus suis	0.000244947	0.00349568	0.00213054	0.00201419	0	0.00293143	0.000965465	0.00142827	0	0	0	0	0	0	0	0
d__Bacteria|p__Firmicutes|c__Bacilli|o__Lactobacillales|f__Streptococcaceae|g__Streptococcus|s__Streptococcus thermophilus	0	0	0	0	0	0	0	0	0	0	0	0	0	0	0	0
d__Bacteria|p__Firmicutes|c__Bacilli|o__Lactobacillales|f__Streptococcaceae|g__Streptococcus|s__Streptococcus uberis	0	0	0	0	0	0	0	0	0	0	0	0	0	0	0	0
d__Bacteria|p__Firmicutes|c__Bacilli|o__Lactobacillales|f__Streptococcaceae|g__Streptococcus|s__Streptococcus vestibularis	0	0	0	0	0	0	0	0	0	0	0	0	0	0	0	0
d__Bacteria|p__Firmicutes|c__Clostridia|o__Clostridiales|f__Christensenellaceae|g__Christensenella|s__Christensenella minuta	0.00612368	0.00499383	0	0.00920771	0	0	0	0	0	0	0	0	0	0	0	0
d__Bacteria|p__Firmicutes|c__Clostridia|o__Clostridiales|f__Christensenellaceae|g__Christensenella|s__Christensenella sp. Marseille-P3954	0	0.000998767	0	0.000863222	0.00108079	0.00195429	0.00193093	0.0042848	0.00710136	0.00479363	0.0057554	0	0	0.00266773	0.00680712	0
d__Bacteria|p__Firmicutes|c__Clostridia|o__Clostridiales|f__Clostridiaceae|g__Alkaliphilus|s__Alkaliphilus metalliredigens	0	0	0	0	0	0	0	0	0	0	0	0	0	0	0	0
d__Bacteria|p__Firmicutes|c__Clostridia|o__Clostridiales|f__Clostridiaceae|g__Clostridium|s__Clostridium argentinense	0	0	0	0	0	0	0	0	0	0	0	0	0	0	0	0
d__Bacteria|p__Firmicutes|c__Clostridia|o__Clostridiales|f__Clostridiaceae|g__Clostridium|s__Clostridium baratii	0.000244947	0	0.00106527	0	0	0	0.000965465	0	0	0	0	0	0.0022057	0	0	0
d__Bacteria|p__Firmicutes|c__Clostridia|o__Clostridiales|f__Clostridiaceae|g__Clostridium|s__Clostridium bornimense	0	0.000998767	0.00213054	0.00690578	0	0.000977145	0.00482733	0.0042848	0.00426082	0.00479363	0.0057554	0.00200908	0.0022057	0.00177849	0	0.00353382
d__Bacteria|p__Firmicutes|c__Clostridia|o__Clostridiales|f__Clostridiaceae|g__Clostridium|s__Clostridium botulinum	0	0	0	0	0	0	0	0	0	0	0	0	0	0	0	0
d__Bacteria|p__Firmicutes|c__Clostridia|o__Clostridiales|f__Clostridiaceae|g__Clostridium|s__Clostridium butyricum	0	0	0	0	0	0	0	0	0	0	0	0	0	0	0	0
d__Bacteria|p__Firmicutes|c__Clostridia|o__Clostridiales|f__Clostridiaceae|g__Clostridium|s__Clostridium chauvoei	0	0	0	0	0	0	0.000965465	0	0	0	0	0	0	0	0	0
d__Bacteria|p__Firmicutes|c__Clostridia|o__Clostridiales|f__Clostridiaceae|g__Clostridium|s__Clostridium cochlearium	0	0	0	0	0.00108079	0	0	0	0	0	0	0	0	0	0	0
d__Bacteria|p__Firmicutes|c__Clostridia|o__Clostridiales|f__Clostridiaceae|g__Clostridium|s__Clostridium kluyveri	0	0	0	0	0	0	0	0	0	0	0	0	0	0	0	0
d__Bacteria|p__Firmicutes|c__Clostridia|o__Clostridiales|f__Clostridiaceae|g__Clostridium|s__Clostridium novyi	0	0	0	0	0	0	0	0	0	0	0	0	0	0	0	0
d__Bacteria|p__Firmicutes|c__Clostridia|o__Clostridiales|f__Clostridiaceae|g__Clostridium|s__Clostridium pasteurianum	0	0.000499383	0	0.000575482	0.00108079	0	0.00193093	0	0	0	0	0	0	0	0	0
d__Bacteria|p__Firmicutes|c__Clostridia|o__Clostridiales|f__Clostridiaceae|g__Clostridium|s__Clostridium perfringens	0.00122474	0.00549322	0	0.00517933	0.00108079	0	0.00675826	0.0042848	0	0	0	0.00200908	0	0.00889245	0.00170178	0
d__Bacteria|p__Firmicutes|c__Clostridia|o__Clostridiales|f__Clostridiaceae|g__Clostridium|s__Clostridium septicum	0.000244947	0	0	0.000287741	0	0	0	0	0	0	0	0	0	0	0	0
d__Bacteria|p__Firmicutes|c__Clostridia|o__Clostridiales|f__Clostridiaceae|g__Clostridium|s__Clostridium sp. BNL1100	0	0	0	0	0	0	0	0	0	0	0	0	0	0	0	0
d__Bacteria|p__Firmicutes|c__Clostridia|o__Clostridiales|f__Clostridiaceae|g__Clostridium|s__Clostridium sp. DL-VIII	0	0	0	0	0	0	0	0	0	0	0	0	0	0	0	0
d__Bacteria|p__Firmicutes|c__Clostridia|o__Clostridiales|f__Clostridiaceae|g__Clostridium|s__Clostridium sp. SY8519	0	0	0	0	0	0	0.00386186	0.00142827	0	0	0	0.00200908	0	0	0	0
d__Bacteria|p__Firmicutes|c__Clostridia|o__Clostridiales|f__Clostridiaceae|g__Clostridium|s__Clostridium tetani	0	0	0	0	0	0	0	0	0	0	0	0	0	0	0	0
d__Bacteria|p__Firmicutes|c__Clostridia|o__Clostridiales|f__Clostridiaceae|g__Clostridium|s__Clostridium tyrobutyricum	0	0	0	0	0	0	0	0	0	0	0	0	0	0	0	0
d__Bacteria|p__Firmicutes|c__Clostridia|o__Clostridiales|f__Clostridiaceae|g__Hathewaya|s__Hathewaya histolytica	0	0	0	0	0	0	0	0	0	0	0	0	0	0	0	0
d__Bacteria|p__Firmicutes|c__Clostridia|o__Clostridiales|f__Clostridiaceae|g__Hungatella|s__Hungatella hathewayi	0	0	0.00106527	0.000575482	0	0	0.00482733	0.00142827	0.00142027	0	0.0028777	0	0	0.000889245	0	0
d__Bacteria|p__Firmicutes|c__Clostridia|o__Clostridiales|f__Clostridiaceae|s__Clostridiaceae bacterium 14S0207	0	0	0	0	0	0	0.000965465	0	0	0	0	0	0	0	0	0
d__Bacteria|p__Firmicutes|c__Clostridia|o__Clostridiales|f__Clostridiales Family XIII. Incertae Sedis|g__Aminipila|s__Aminipila butyrica	0	0	0	0	0	0	0	0	0	0	0	0	0	0	0	0
d__Bacteria|p__Firmicutes|c__Clostridia|o__Clostridiales|f__Clostridiales Family XIII. Incertae Sedis|g__Aminipila|s__Aminipila sp. CBA3637	0	0	0	0	0	0	0	0	0	0	0	0	0	0	0	0
d__Bacteria|p__Firmicutes|c__Clostridia|o__Clostridiales|f__Clostridiales Family XIII. Incertae Sedis|g__Aminipila|s__Aminipila sp. JN-18	0.000244947	0	0.00213054	0.000575482	0	0	0	0	0	0	0	0	0	0.0658041	0	0
d__Bacteria|p__Firmicutes|c__Clostridia|o__Clostridiales|f__Clostridiales Family XIII. Incertae Sedis|g__Mogibacterium|s__Mogibacterium diversum	0	0	0	0	0	0	0	0	0	0	0	0	0	0	0	0
d__Bacteria|p__Firmicutes|c__Clostridia|o__Clostridiales|f__Clostridiales Family XIII. Incertae Sedis|g__Mogibacterium|s__Mogibacterium pumilum	0	0	0	0	0	0	0	0	0	0	0	0	0	0	0	0
d__Bacteria|p__Firmicutes|c__Clostridia|o__Clostridiales|f__Clostridiales Family XIII. Incertae Sedis|s__[Eubacterium] minutum	0	0	0	0	0	0	0	0	0	0	0	0	0	0	0	0
d__Bacteria|p__Firmicutes|c__Clostridia|o__Clostridiales|f__Clostridiales Family XIII. Incertae Sedis|s__[Eubacterium] sulci	0	0	0	0	0	0	0	0	0	0	0	0	0	0	0	0
d__Bacteria|p__Firmicutes|c__Clostridia|o__Clostridiales|f__Eubacteriaceae|g__Eubacterium|s__[Eubacterium] cellulosolvens	0	0.000499383	0	0.000575482	0	0.000977145	0.000965465	0	0	0	0	0	0	0.00177849	0	0
d__Bacteria|p__Firmicutes|c__Clostridia|o__Clostridiales|f__Eubacteriaceae|g__Eubacterium|s__Eubacterium callanderi	0.00122474	0.00649198	0.00319581	0.00575482	0.00108079	0	0.0106201	0.0114261	0.00852164	0.00958727	0.0057554	0.00602724	0.0110285	0.00889245	0.0102107	0.00353382
d__Bacteria|p__Firmicutes|c__Clostridia|o__Clostridiales|f__Eubacteriaceae|g__Eubacterium|s__Eubacterium limosum	0.000489895	0.00349568	0	0.000863222	0.00216158	0.000977145	0.00193093	0.00571306	0.00994191	0.00479363	0	0.00602724	0.00661711	0.00444622	0.00340356	0.00530073
d__Bacteria|p__Firmicutes|c__Clostridia|o__Clostridiales|f__Eubacteriaceae|g__Eubacterium|s__Eubacterium maltosivorans	0.000244947	0.000499383	0	0.000575482	0	0	0.000965465	0	0	0	0	0.00401816	0.0022057	0	0	0
d__Bacteria|p__Firmicutes|c__Clostridia|o__Clostridiales|f__Hungateiclostridiaceae|g__Hungateiclostridium|s__Hungateiclostridium thermocellum	0	0	0	0	0	0	0	0	0	0	0	0	0	0	0	0
d__Bacteria|p__Firmicutes|c__Clostridia|o__Clostridiales|f__Hungateiclostridiaceae|g__Mageeibacillus|s__Mageeibacillus indolicus	0	0.000998767	0	0.000287741	0	0.00195429	0.000965465	0.00285653	0.00142027	0.0143809	0	0	0.0022057	0.00177849	0.0119125	0.00176691
d__Bacteria|p__Firmicutes|c__Clostridia|o__Clostridiales|f__Hungateiclostridiaceae|g__Ruminiclostridium|s__Ruminiclostridium cellulolyticum	0.000489895	0.00149815	0	0.00115096	0	0	0.000965465	0	0	0.00479363	0.0028777	0	0	0.00177849	0.00170178	0
d__Bacteria|p__Firmicutes|c__Clostridia|o__Clostridiales|f__Hungateiclostridiaceae|s__Hungateiclostridiaceae bacterium KB18	0	0	0	0	0	0	0	0	0	0	0	0	0	0.000889245	0	0
d__Bacteria|p__Firmicutes|c__Clostridia|o__Clostridiales|f__Lachnospiraceae|g__Anaerobutyricum|s__Anaerobutyricum hallii	0.00661358	0.0189766	0.0191748	0.0894874	0.015131	0.00488572	0.00772372	0.00714133	0.00284055	0	0.0143885	0.00803632	0	0.0195634	0.0085089	0.00176691
d__Bacteria|p__Firmicutes|c__Clostridia|o__Clostridiales|f__Lachnospiraceae|g__Anaerocolumna|s__Anaerocolumna sp. CBA3638	0	0	0.00106527	0	0	0	0	0	0	0	0	0	0	0	0	0
d__Bacteria|p__Firmicutes|c__Clostridia|o__Clostridiales|f__Lachnospiraceae|g__Anaerostipes|s__Anaerostipes hadrus	0.000979789	0.00199753	0.00106527	0.00287741	0	0.00293143	0.00579279	0.00142827	0.00426082	0	0	0.00200908	0.0022057	0.000889245	0	0
d__Bacteria|p__Firmicutes|c__Clostridia|o__Clostridiales|f__Lachnospiraceae|g__Anaerostipes|s__Anaerostipes rhamnosivorans	0	0	0	0.000863222	0	0.000977145	0.00193093	0	0	0	0	0	0	0	0	0
d__Bacteria|p__Firmicutes|c__Clostridia|o__Clostridiales|f__Lachnospiraceae|g__Anaerotignum|s__Anaerotignum propionicum	0.000489895	0	0	0.00115096	0	0.00293143	0.00482733	0	0.00284055	0.00479363	0	0.00602724	0.0022057	0	0.0119125	0
d__Bacteria|p__Firmicutes|c__Clostridia|o__Clostridiales|f__Lachnospiraceae|g__Blautia|s__[Ruminococcus] gnavus	0.00979789	0.0059926	0.00319581	0.00201419	0.00864631	0	0.0115856	0.00285653	0.00852164	0	0.0028777	0.00803632	0.00441141	0.0144462	0.0187196	0.0159022
d__Bacteria|p__Firmicutes|c__Clostridia|o__Clostridiales|f__Lachnospiraceae|g__Blautia|s__Blautia coccoides	0	0	0	0	0	0	0	0	0	0	0	0	0	0	0	0
d__Bacteria|p__Firmicutes|c__Clostridia|o__Clostridiales|f__Lachnospiraceae|g__Blautia|s__Blautia producta	0.00783832	0.0349568	0.0223706	0.0359676	0.020535	0.0156343	0.10427	0.0499893	0.0908975	0.0719045	0.0920863	0.142645	0.158811	0.351252	0.228039	0.0406389
d__Bacteria|p__Firmicutes|c__Clostridia|o__Clostridiales|f__Lachnospiraceae|g__Blautia|s__Blautia sp. N6H1-15	0.00146968	0.00699137	0.0106527	0.00230193	0.00432316	0.00684001	0.0222057	0.00856959	0.0113622	0.00479363	0.00863309	0.024109	0.0154399	0.0133387	0.00680712	0.00353382
d__Bacteria|p__Firmicutes|c__Clostridia|o__Clostridiales|f__Lachnospiraceae|g__Blautia|s__Blautia sp. SC05B48	0.00220453	0.00848952	0.00745688	0.00517933	0.00864631	0.0107486	0.0115856	0.00856959	0.00852164	0.00479363	0.0115108	0.00200908	0.00661711	0.0124494	0.0136142	0.00883455
d__Bacteria|p__Firmicutes|c__Clostridia|o__Clostridiales|f__Lachnospiraceae|g__Blautia|s__Blautia sp. YL58	0	0	0	0	0	0	0	0	0	0	0	0	0	0	0	0
d__Bacteria|p__Firmicutes|c__Clostridia|o__Clostridiales|f__Lachnospiraceae|g__Butyrivibrio|s__Butyrivibrio fibrisolvens	0	0	0	0	0	0	0.00772372	0.00285653	0.00142027	0	0.0057554	0	0	0	0	0
d__Bacteria|p__Firmicutes|c__Clostridia|o__Clostridiales|f__Lachnospiraceae|g__Butyrivibrio|s__Butyrivibrio hungatei	0	0	0	0	0	0	0	0	0	0	0	0	0	0	0	0
d__Bacteria|p__Firmicutes|c__Clostridia|o__Clostridiales|f__Lachnospiraceae|g__Butyrivibrio|s__Butyrivibrio proteoclasticus	0	0	0	0	0	0	0	0	0	0	0	0	0	0	0	0
d__Bacteria|p__Firmicutes|c__Clostridia|o__Clostridiales|f__Lachnospiraceae|g__Cellulosilyticum|s__Cellulosilyticum sp. WCF-2	0.000734842	0.000499383	0	0.00115096	0.00216158	0	0	0	0	0	0	0	0	0	0	0
d__Bacteria|p__Firmicutes|c__Clostridia|o__Clostridiales|f__Lachnospiraceae|g__Enterocloster|s__Enterocloster bolteae	0.00220453	0.0199753	0.00745688	0.007769	0.00864631	0.00195429	0.0115856	0.0114261	0.015623	0.00958727	0.0028777	0.00200908	0.00441141	0.0204526	0.0085089	0.0212029
d__Bacteria|p__Firmicutes|c__Clostridia|o__Clostridiales|f__Lachnospiraceae|g__Herbinix|s__Herbinix luporum	0.000244947	0	0	0	0	0	0.0028964	0	0	0	0	0	0	0.00444622	0	0
d__Bacteria|p__Firmicutes|c__Clostridia|o__Clostridiales|f__Lachnospiraceae|g__Lachnoanaerobaculum|s__Lachnoanaerobaculum umeaense	0	0	0	0	0	0	0.000965465	0	0	0	0	0	0	0	0	0
d__Bacteria|p__Firmicutes|c__Clostridia|o__Clostridiales|f__Lachnospiraceae|g__Lachnoclostridium|s__[Clostridium] hylemonae	0.000244947	0.0029963	0	0	0.00108079	0	0.0028964	0.00142827	0.00284055	0.00479363	0	0.00200908	0	0	0.00170178	0
d__Bacteria|p__Firmicutes|c__Clostridia|o__Clostridiales|f__Lachnospiraceae|g__Lachnoclostridium|s__[Clostridium] scindens	0.018616	0.076905	0.209858	0.155956	0.0788976	0.0478801	0.129372	0.101407	0.0823758	0.05273	0.106475	0.106481	0.110285	0.191188	0.168476	0.0724433
d__Bacteria|p__Firmicutes|c__Clostridia|o__Clostridiales|f__Lachnospiraceae|g__Lachnoclostridium|s__Lachnoclostridium phocaeense	0.0110226	0.0359556	0.0617856	0.0187032	0.0248581	0.02736	0.0714444	0.0657002	0.0724339	0.0671109	0.0316547	0.0321453	0.0617597	0.104931	0.10551	0.0883455
d__Bacteria|p__Firmicutes|c__Clostridia|o__Clostridiales|f__Lachnospiraceae|g__Lachnoclostridium|s__Lachnoclostridium phytofermentans	0	0	0	0	0	0	0	0	0	0	0	0	0	0	0	0.00353382
d__Bacteria|p__Firmicutes|c__Clostridia|o__Clostridiales|f__Lachnospiraceae|g__Lachnoclostridium|s__Lachnoclostridium sp. YL32	0.153092	0.485401	0.565658	0.486282	0.406377	0.255035	0.959673	0.884096	0.739962	0.546474	0.661871	0.528388	0.560249	1.06976	1.05681	0.542441
d__Bacteria|p__Firmicutes|c__Clostridia|o__Clostridiales|f__Lachnospiraceae|g__Lachnospira|s__Lachnospira eligens	0.00146968	0.000998767	0	0.00258967	0.00324237	0	0	0	0	0	0	0	0	0	0.00170178	0.00176691
d__Bacteria|p__Firmicutes|c__Clostridia|o__Clostridiales|f__Lachnospiraceae|g__Lacrimispora|s__Lacrimispora saccharolytica	0.000244947	0.00249692	0	0.000863222	0.00324237	0	0.000965465	0	0	0	0	0	0	0.000889245	0	0
d__Bacteria|p__Firmicutes|c__Clostridia|o__Clostridiales|f__Lachnospiraceae|g__Lacrimispora|s__Lacrimispora sphenoides	0	0	0	0	0	0	0	0	0	0	0	0	0	0	0	0
d__Bacteria|p__Firmicutes|c__Clostridia|o__Clostridiales|f__Lachnospiraceae|g__Pseudobutyrivibrio|s__Pseudobutyrivibrio xylanivorans	0	0	0	0	0	0	0	0	0	0	0	0	0	0	0	0
d__Bacteria|p__Firmicutes|c__Clostridia|o__Clostridiales|f__Lachnospiraceae|g__Roseburia|s__Roseburia hominis	0.00122474	0.00649198	0.00745688	0.00345289	0.00432316	0.00390858	0.012551	0.0114261	0.00710136	0.00479363	0.0057554	0.00200908	0.00882282	0.0115602	0.00340356	0.00706764
d__Bacteria|p__Firmicutes|c__Clostridia|o__Clostridiales|f__Lachnospiraceae|g__Roseburia|s__Roseburia intestinalis	0.00220453	0.0089889	0.00958742	0.00575482	0.00324237	0.00195429	0.00965465	0.0114261	0.0198838	0.00479363	0	0.00200908	0.00661711	0.0080032	0.0119125	0.0212029
d__Bacteria|p__Firmicutes|c__Clostridia|o__Clostridiales|f__Lachnospiraceae|s__Lachnospiraceae bacterium	0.000979789	0	0.00106527	0.0014387	0	0.00586287	0.000965465	0.00142827	0	0	0	0	0	0	0.00170178	0
d__Bacteria|p__Firmicutes|c__Clostridia|o__Clostridiales|f__Lachnospiraceae|s__Lachnospiraceae bacterium Choco86	0.00612368	0.0209741	0.00958742	0.0420102	0.0183734	0.000977145	0.00482733	0.0042848	0.00284055	0	0	0	0	0.00177849	0.00170178	0
d__Bacteria|p__Firmicutes|c__Clostridia|o__Clostridiales|f__Lachnospiraceae|s__Lachnospiraceae bacterium GAM79	0.00636863	0.023471	0.027697	0.024458	0.0129695	0.00586287	0.027033	0.0257088	0.0241446	0.0191745	0.0230216	0.00803632	0.0110285	0.0240096	0.015316	0.00530073
d__Bacteria|p__Firmicutes|c__Clostridia|o__Clostridiales|f__Lachnospiraceae|s__Lachnospiraceae bacterium KGMB03038	0.000244947	0.00149815	0.00106527	0	0	0	0	0	0	0	0	0	0	0	0.00170178	0
d__Bacteria|p__Firmicutes|c__Clostridia|o__Clostridiales|f__Lachnospiraceae|s__Lachnospiraceae bacterium KM106-2	0.0171463	0.023471	0.00958742	0.0348166	0.0313429	0.00390858	0	0.00142827	0.00142027	0	0	0.00602724	0	0	0	0
d__Bacteria|p__Firmicutes|c__Clostridia|o__Clostridiales|f__Lachnospiraceae|s__Lachnospiraceae bacterium oral taxon 500	0	0	0	0	0	0	0	0	0	0	0	0	0	0	0	0
d__Bacteria|p__Firmicutes|c__Clostridia|o__Clostridiales|f__Oscillospiraceae|g__Dysosmobacter|s__Dysosmobacter welbionis	0.00269442	0.00249692	0.00319581	0.00115096	0	0.00195429	0.00386186	0.0042848	0.00994191	0	0.0057554	0	0.0022057	0.00355698	0.00680712	0.00353382
d__Bacteria|p__Firmicutes|c__Clostridia|o__Clostridiales|f__Oscillospiraceae|g__Oscillibacter|s__Oscillibacter sp. PEA192	0	0	0	0	0	0	0.000965465	0	0	0	0	0	0	0	0	0
d__Bacteria|p__Firmicutes|c__Clostridia|o__Clostridiales|f__Oscillospiraceae|g__Oscillibacter|s__Oscillibacter valericigenes	0.000244947	0	0	0.000863222	0	0	0.000965465	0.00142827	0	0	0	0	0	0.00177849	0	0
d__Bacteria|p__Firmicutes|c__Clostridia|o__Clostridiales|f__Peptococcaceae|g__Dehalobacter|s__Dehalobacter restrictus	0	0	0	0	0	0	0	0	0	0	0	0	0	0	0	0
d__Bacteria|p__Firmicutes|c__Clostridia|o__Clostridiales|f__Peptococcaceae|g__Desulfitobacterium|s__Desulfitobacterium hafniense	0	0	0	0	0	0	0	0	0	0	0	0	0	0	0	0
d__Bacteria|p__Firmicutes|c__Clostridia|o__Clostridiales|f__Peptococcaceae|g__Desulfofarcimen|s__Desulfofarcimen acetoxidans	0	0	0	0	0	0.000977145	0	0	0	0	0	0	0	0	0	0
d__Bacteria|p__Firmicutes|c__Clostridia|o__Clostridiales|f__Peptococcaceae|g__Syntrophobotulus|s__Syntrophobotulus glycolicus	0	0	0	0	0	0	0	0	0	0	0	0.00200908	0.00441141	0	0.00170178	0.00353382
d__Bacteria|p__Firmicutes|c__Clostridia|o__Clostridiales|f__Peptostreptococcaceae|g__Clostridioides|s__Clostridioides difficile	0.0159216	0.0519359	0.0383497	0.0561095	0.0486355	0.0146572	0.0347568	0.0599871	0.0227244	0.0287618	0.0316547	0.0301362	0.0154399	0.0311236	0.0459481	0.038872
d__Bacteria|p__Firmicutes|c__Clostridia|o__Clostridiales|f__Peptostreptococcaceae|g__Paeniclostridium|s__Paeniclostridium sordellii	0	0	0	0.000863222	0	0	0.000965465	0	0	0	0	0	0	0	0	0
d__Bacteria|p__Firmicutes|c__Clostridia|o__Clostridiales|f__Peptostreptococcaceae|g__Paraclostridium|s__Paraclostridium bifermentans	0	0	0	0	0.00108079	0	0	0	0	0	0	0	0	0.000889245	0	0
d__Bacteria|p__Firmicutes|c__Clostridia|o__Clostridiales|f__Peptostreptococcaceae|g__Romboutsia|s__Romboutsia hominis	0.00122474	0.00699137	0.00532635	0.00604256	0.00864631	0.00293143	0.00579279	0.00142827	0.00142027	0	0.00863309	0	0.00441141	0.00266773	0.00510534	0.00353382
d__Bacteria|p__Firmicutes|c__Clostridia|o__Clostridiales|f__Peptostreptococcaceae|g__Romboutsia|s__Romboutsia sp. CE17	0.000244947	0.00499383	0.00319581	0.00575482	0.00216158	0	0.0028964	0	0.00852164	0.00958727	0	0.00200908	0.00882282	0.00444622	0.00510534	0
d__Bacteria|p__Firmicutes|c__Clostridia|o__Clostridiales|f__Peptostreptococcaceae|s__[Clostridium] hiranonis	0	0	0	0	0	0	0	0	0	0	0	0	0	0	0	0
d__Bacteria|p__Firmicutes|c__Clostridia|o__Clostridiales|f__Ruminococcaceae|g__Acutalibacter|s__Acutalibacter muris	0.000244947	0	0	0.000287741	0	0	0.000965465	0	0	0	0	0	0	0	0	0
d__Bacteria|p__Firmicutes|c__Clostridia|o__Clostridiales|f__Ruminococcaceae|g__Caproiciproducens|s__Caproiciproducens sp. NJN-50	0	0	0	0	0	0	0	0	0	0	0	0	0	0	0	0
d__Bacteria|p__Firmicutes|c__Clostridia|o__Clostridiales|f__Ruminococcaceae|g__Ethanoligenens|s__Ethanoligenens harbinense	0	0	0	0	0	0	0	0	0	0	0	0	0	0	0	0
d__Bacteria|p__Firmicutes|c__Clostridia|o__Clostridiales|f__Ruminococcaceae|g__Faecalibacterium|s__Faecalibacterium prausnitzii	0.0320881	0.0484402	0.0511329	0.0238825	0.0399892	0.0214972	0.055997	0.0685567	0.0440285	0.0335554	0.0374101	0.0220999	0.037497	0.0497977	0.0595623	0.0371051
d__Bacteria|p__Firmicutes|c__Clostridia|o__Clostridiales|f__Ruminococcaceae|g__Flavonifractor|s__Flavonifractor plautii	0.0154317	0.0454439	0.0245012	0.0394205	0.0281005	0.0429944	0.0637207	0.0642719	0.0639123	0.0862854	0.0776978	0.0180817	0.0441141	0.080032	0.0714748	0.0424058
d__Bacteria|p__Firmicutes|c__Clostridia|o__Clostridiales|f__Ruminococcaceae|g__Ruminococcus|s__Ruminococcus albus	0	0	0	0	0	0	0	0	0.00142027	0	0	0	0.0022057	0.000889245	0.00170178	0.00176691
d__Bacteria|p__Firmicutes|c__Clostridia|o__Clostridiales|f__Ruminococcaceae|g__Ruminococcus|s__Ruminococcus bicirculans	0	0.000499383	0	0.00115096	0	0	0	0	0	0	0	0	0	0.00177849	0	0
d__Bacteria|p__Firmicutes|c__Clostridia|o__Clostridiales|f__Ruminococcaceae|g__Ruminococcus|s__Ruminococcus champanellensis	0	0.000499383	0	0.000575482	0	0	0.000965465	0	0.00142027	0	0	0	0	0.000889245	0	0
d__Bacteria|p__Firmicutes|c__Clostridia|o__Clostridiales|f__Ruminococcaceae|g__Ruminococcus|s__Ruminococcus sp. JE7A12	0	0	0	0.000287741	0	0	0	0	0	0	0	0	0	0	0	0
d__Bacteria|p__Firmicutes|c__Clostridia|o__Clostridiales|f__Ruminococcaceae|g__Ruthenibacterium|s__Ruthenibacterium lactatiformans	0.0852417	0.0294636	0.00213054	0.0198541	0.0118887	0.00390858	0.00772372	0.00285653	0.00426082	0	0.0057554	0.0401816	0.00661711	0.00711396	0	0.00176691
d__Bacteria|p__Firmicutes|c__Clostridia|o__Clostridiales|f__Ruminococcaceae|s__Ruminococcaceae bacterium CPB6	0	0	0	0.000575482	0	0	0	0	0	0	0	0	0	0	0	0
d__Bacteria|p__Firmicutes|c__Clostridia|o__Clostridiales|f__Symbiobacteriaceae|g__Symbiobacterium|s__Symbiobacterium thermophilum	0	0	0	0	0	0	0	0	0	0	0	0	0	0	0	0
d__Bacteria|p__Firmicutes|c__Clostridia|o__Clostridiales|g__Flintibacter|s__Flintibacter sp. KGMB00164	0.000244947	0.000499383	0	0.00115096	0.00324237	0.00195429	0.00386186	0.00142827	0.00284055	0.00479363	0	0.00200908	0.00441141	0.00266773	0	0.00353382
d__Bacteria|p__Firmicutes|c__Clostridia|o__Clostridiales|g__Intestinimonas|s__Intestinimonas butyriciproducens	0.00220453	0.00199753	0.00106527	0.00172644	0.00108079	0	0.000965465	0.00142827	0.00568109	0	0	0.00401816	0	0.00355698	0.00170178	0
d__Bacteria|p__Firmicutes|c__Clostridia|o__Clostridiales|g__Massilistercora|s__Massilistercora timonensis	0.000244947	0.00649198	0.0106527	0.000863222	0.00108079	0.00195429	0.00868919	0.00571306	0.00710136	0.00479363	0.0115108	0.0100454	0.00661711	0.0115602	0.0136142	0
d__Bacteria|p__Firmicutes|c__Clostridia|o__Clostridiales|s__Clostridiales bacterium CCNA10	0.0124923	0.012984	0.011718	0.0161135	0.00648473	0.0127029	0.028964	0.0285653	0.0326663	0.0287618	0.0172662	0.024109	0.0286742	0.0506869	0.030632	0.0176691
d__Bacteria|p__Firmicutes|c__Erysipelotrichia|o__Erysipelotrichales|f__Erysipelotrichaceae|g__Absiella|s__Absiella argi	0.000489895	0.000499383	0	0.0014387	0.00108079	0	0.0028964	0.00142827	0	0	0	0	0	0	0	0
d__Bacteria|p__Firmicutes|c__Erysipelotrichia|o__Erysipelotrichales|f__Erysipelotrichaceae|g__Absiella|s__Absiella sp. 9CBEGH2	0.000244947	0.00149815	0	0	0	0.000977145	0	0	0.00142027	0	0	0.00200908	0	0.00177849	0	0
d__Bacteria|p__Firmicutes|c__Erysipelotrichia|o__Erysipelotrichales|f__Erysipelotrichaceae|g__Erysipelatoclostridium|s__[Clostridium] innocuum	0.00342926	0.0174784	0.00319581	0.0063303	0.0129695	0.00586287	0.012551	0.0114261	0.0198838	0.0143809	0.0057554	0.0220999	0.0198513	0.0222311	0.0204214	0.00530073
d__Bacteria|p__Firmicutes|c__Erysipelotrichia|o__Erysipelotrichales|f__Erysipelotrichaceae|g__Erysipelothrix|s__Erysipelothrix larvae	0	0	0	0	0	0	0	0	0	0	0.0028777	0	0	0	0	0
d__Bacteria|p__Firmicutes|c__Erysipelotrichia|o__Erysipelotrichales|f__Erysipelotrichaceae|g__Faecalibaculum|s__Faecalibaculum rodentium	0.0115125	0.13783	0.348343	0.139554	0.210754	0.0781716	3.07694	1.20831	3.21266	8.57102	12.9525	2.7665	0.54922	0.351252	0.338654	0.310976
d__Bacteria|p__Firmicutes|c__Erysipelotrichia|o__Erysipelotrichales|f__Erysipelotrichaceae|g__Faecalitalea|s__Faecalitalea cylindroides	0.000244947	0.000998767	0.00106527	0.000863222	0.00108079	0	0.000965465	0	0.00142027	0	0	0.00401816	0	0.000889245	0	0.00353382
d__Bacteria|p__Firmicutes|c__Erysipelotrichia|o__Erysipelotrichales|f__Erysipelotrichaceae|g__Intestinibaculum|s__Intestinibaculum porci	0	0	0	0	0.00108079	0	0.000965465	0	0	0	0	0	0	0	0	0
d__Bacteria|p__Firmicutes|c__Erysipelotrichia|o__Erysipelotrichales|f__Erysipelotrichaceae|g__Longibaculum|s__Longibaculum sp. KGMB06250	0.000734842	0.00149815	0.011718	0.00230193	0.00108079	0	0.00386186	0.00142827	0.00284055	0	0.0057554	0.00602724	0	0.0142279	0.0102107	0
d__Bacteria|p__Firmicutes|c__Erysipelotrichia|o__Erysipelotrichales|f__Erysipelotrichaceae|g__Turicibacter|s__Turicibacter sp. H121	0.0276791	0.112861	0.111853	0.0702088	0.136179	0.101623	0.208541	0.167107	0.224403	0.359523	0.207194	0.128581	0.0904339	0.0862567	0.381199	0.114849
d__Bacteria|p__Firmicutes|c__Erysipelotrichia|o__Erysipelotrichales|f__Erysipelotrichaceae|s__Erysipelotrichaceae bacterium GAM147	0	0	0	0	0	0	0	0	0	0	0	0	0	0	0.00170178	0
d__Bacteria|p__Firmicutes|c__Erysipelotrichia|o__Erysipelotrichales|f__Erysipelotrichaceae|s__Erysipelotrichaceae bacterium I46	0	0	0	0	0	0	0	0	0	0	0	0	0	0	0	0
d__Bacteria|p__Firmicutes|c__Negativicutes|o__Acidaminococcales|f__Acidaminococcaceae|g__Acidaminococcus|s__Acidaminococcus intestini	0	0	0	0	0	0	0	0	0	0	0	0	0	0	0	0
d__Bacteria|p__Firmicutes|c__Negativicutes|o__Acidaminococcales|f__Acidaminococcaceae|g__Phascolarctobacterium|s__Phascolarctobacterium succinatutens	0	0	0	0	0	0	0	0	0	0	0	0	0	0	0	0
d__Bacteria|p__Firmicutes|c__Negativicutes|o__Selenomonadales|f__Selenomonadaceae|g__Megamonas|s__Megamonas funiformis	0	0	0	0	0	0	0	0	0	0	0	0	0	0	0	0.00176691
d__Bacteria|p__Firmicutes|c__Negativicutes|o__Selenomonadales|f__Sporomusaceae|g__Sporomusa|s__Sporomusa termitida	0	0	0	0	0	0	0	0	0	0	0	0	0	0	0	0
d__Bacteria|p__Firmicutes|c__Negativicutes|o__Veillonellales|f__Veillonellaceae|g__Megasphaera|s__Megasphaera elsdenii	0	0	0	0	0	0	0	0	0	0	0	0	0.0022057	0	0.00170178	0
d__Bacteria|p__Firmicutes|c__Negativicutes|o__Veillonellales|f__Veillonellaceae|g__Megasphaera|s__Megasphaera stantonii	0	0	0	0	0	0	0	0	0	0	0	0	0	0	0	0
d__Bacteria|p__Firmicutes|c__Negativicutes|o__Veillonellales|f__Veillonellaceae|g__Veillonella|s__Veillonella atypica	0	0	0	0	0	0	0	0	0	0	0	0	0	0	0	0
d__Bacteria|p__Firmicutes|c__Tissierellia|o__Tissierellales|f__Peptoniphilaceae|g__Murdochiella|s__Murdochiella vaginalis	0	0	0	0	0	0	0	0	0	0	0	0	0	0	0	0
d__Bacteria|p__Firmicutes|c__Tissierellia|o__Tissierellales|f__Peptoniphilaceae|g__Parvimonas|s__Parvimonas micra	0	0	0	0	0	0	0	0	0	0	0	0	0	0	0	0
d__Bacteria|p__Firmicutes|c__Tissierellia|o__Tissierellales|f__Peptoniphilaceae|g__Peptoniphilus|s__Peptoniphilus harei	0.000489895	0.00399507	0.00639161	0.00115096	0.00216158	0	0.014482	0	0	0	0.0028777	0.00200908	0.00882282	0.00177849	0.00170178	0
d__Bacteria|p__Firmicutes|c__Tissierellia|o__Tissierellales|f__Peptoniphilaceae|g__Peptoniphilus|s__Peptoniphilus sp. ING2-D1G	0	0	0	0	0	0	0	0	0	0	0	0	0	0	0	0
d__Bacteria|p__Firmicutes|c__Tissierellia|o__Tissierellales|f__Tissierellaceae|g__Tissierella|s__Tissierellia sp. JN-28	0	0	0	0	0	0	0	0	0	0	0	0	0	0	0	0
d__Bacteria|p__Fusobacteria|c__Fusobacteriia|o__Fusobacteriales|f__Fusobacteriaceae|g__Fusobacterium|s__Fusobacterium nucleatum	0	0	0	0	0	0	0	0	0	0	0	0	0	0	0.00170178	0
d__Bacteria|p__Fusobacteria|c__Fusobacteriia|o__Fusobacteriales|f__Fusobacteriaceae|g__Fusobacterium|s__Fusobacterium ulcerans	0	0	0	0	0	0	0	0	0	0	0	0	0	0	0	0.00176691
d__Bacteria|p__Planctomycetes|s__Planctomycetes bacterium Poly30	0	0	0	0	0	0	0	0	0	0	0	0	0	0	0	0
d__Bacteria|p__Proteobacteria|c__Alphaproteobacteria|o__Caulobacterales|f__Caulobacteraceae|g__Asticcacaulis|s__Asticcacaulis excentricus	0	0	0	0	0	0	0	0	0	0	0	0	0	0	0	0
d__Bacteria|p__Proteobacteria|c__Alphaproteobacteria|o__Caulobacterales|f__Caulobacteraceae|g__Brevundimonas|s__Brevundimonas diminuta	0	0	0	0	0	0	0	0	0	0	0	0	0	0	0	0
d__Bacteria|p__Proteobacteria|c__Alphaproteobacteria|o__Caulobacterales|f__Caulobacteraceae|g__Caulobacter|s__Caulobacter sp. FWC26	0	0	0	0	0	0	0	0	0	0	0	0	0	0	0	0
d__Bacteria|p__Proteobacteria|c__Alphaproteobacteria|o__Rhizobiales|f__Aurantimonadaceae|g__Aureimonas|s__Aureimonas sp. AU20	0	0	0	0	0	0	0	0	0	0	0	0	0	0	0	0
d__Bacteria|p__Proteobacteria|c__Alphaproteobacteria|o__Rhizobiales|f__Bradyrhizobiaceae|g__Bosea|s__Bosea sp. RAC05	0	0	0	0	0	0.000977145	0	0	0	0	0	0	0	0	0	0
d__Bacteria|p__Proteobacteria|c__Alphaproteobacteria|o__Rhizobiales|f__Bradyrhizobiaceae|g__Bosea|s__Bosea sp. Tri-49	0	0	0	0	0	0	0	0	0	0	0	0	0	0	0	0
d__Bacteria|p__Proteobacteria|c__Alphaproteobacteria|o__Rhizobiales|f__Bradyrhizobiaceae|g__Bradyrhizobium|s__Bradyrhizobium betae	0.000244947	0	0	0	0	0	0	0	0	0	0	0	0	0	0	0
d__Bacteria|p__Proteobacteria|c__Alphaproteobacteria|o__Rhizobiales|f__Bradyrhizobiaceae|g__Bradyrhizobium|s__Bradyrhizobium icense	0	0	0	0	0	0	0	0	0	0	0	0	0	0	0	0
d__Bacteria|p__Proteobacteria|c__Alphaproteobacteria|o__Rhizobiales|f__Bradyrhizobiaceae|g__Bradyrhizobium|s__Bradyrhizobium sp. BTAi1	0	0	0	0	0	0	0	0	0	0	0	0	0	0	0	0
d__Bacteria|p__Proteobacteria|c__Alphaproteobacteria|o__Rhizobiales|f__Bradyrhizobiaceae|g__Bradyrhizobium|s__Bradyrhizobium sp. S23321	0	0	0	0	0	0	0	0	0	0	0	0	0	0	0	0
d__Bacteria|p__Proteobacteria|c__Alphaproteobacteria|o__Rhizobiales|f__Brucellaceae|g__Ochrobactrum|s__Ochrobactrum anthropi	0	0	0	0	0	0	0	0	0	0	0	0	0	0	0	0
d__Bacteria|p__Proteobacteria|c__Alphaproteobacteria|o__Rhizobiales|f__Brucellaceae|g__Ochrobactrum|s__Ochrobactrum pituitosum	0	0	0	0	0	0	0	0	0	0	0	0	0	0	0	0
d__Bacteria|p__Proteobacteria|c__Alphaproteobacteria|o__Rhizobiales|f__Brucellaceae|g__Ochrobactrum|s__Ochrobactrum pseudogrignonense	0	0	0	0	0	0	0	0	0	0	0	0	0	0	0	0
d__Bacteria|p__Proteobacteria|c__Alphaproteobacteria|o__Rhizobiales|f__Methylobacteriaceae|g__Methylobacterium|s__Methylobacterium brachiatum	0	0	0	0	0	0	0	0	0	0	0	0	0	0	0	0
d__Bacteria|p__Proteobacteria|c__Alphaproteobacteria|o__Rhizobiales|f__Methylobacteriaceae|g__Methylobacterium|s__Methylobacterium sp. 17Sr1-43	0	0	0	0	0	0	0	0	0	0	0	0	0	0	0	0
d__Bacteria|p__Proteobacteria|c__Alphaproteobacteria|o__Rhizobiales|f__Methylobacteriaceae|g__Methylorubrum|s__Methylorubrum populi	0	0	0	0	0	0	0	0	0	0	0	0	0	0	0	0
d__Bacteria|p__Proteobacteria|c__Alphaproteobacteria|o__Rhizobiales|f__Rhizobiaceae|g__Agrobacterium|s__Agrobacterium tumefaciens	0	0	0	0	0	0	0	0	0	0	0	0	0	0	0	0
d__Bacteria|p__Proteobacteria|c__Alphaproteobacteria|o__Rhizobiales|f__Rhizobiaceae|g__Rhizobium|s__Rhizobium rhizoryzae	0	0	0	0	0	0	0	0	0	0	0	0	0	0	0	0
d__Bacteria|p__Proteobacteria|c__Alphaproteobacteria|o__Rhizobiales|f__Rhizobiaceae|g__Shinella|s__Shinella sp. HZN7	0	0	0	0	0	0	0	0	0	0	0	0	0	0	0	0
d__Bacteria|p__Proteobacteria|c__Alphaproteobacteria|o__Rhizobiales|f__Rhizobiaceae|g__Sinorhizobium|s__Sinorhizobium meliloti	0	0.000499383	0	0	0	0	0.000965465	0	0	0	0	0	0	0	0	0
d__Bacteria|p__Proteobacteria|c__Alphaproteobacteria|o__Rhodobacterales|f__Rhodobacteraceae|g__Paracoccus|s__Paracoccus sp. Arc7-R13	0	0	0	0	0	0	0	0	0	0	0	0	0	0	0	0
d__Bacteria|p__Proteobacteria|c__Alphaproteobacteria|o__Rhodospirillales|f__Acetobacteraceae|g__Komagataeibacter|s__Komagataeibacter xylinus	0	0	0	0	0	0	0	0	0	0	0	0	0	0	0	0
d__Bacteria|p__Proteobacteria|c__Alphaproteobacteria|o__Sphingomonadales|f__Sphingomonadaceae|g__Novosphingobium|s__Novosphingobium ginsenosidimutans	0	0	0	0	0	0	0	0	0	0	0	0	0	0	0	0
d__Bacteria|p__Proteobacteria|c__Alphaproteobacteria|o__Sphingomonadales|f__Sphingomonadaceae|g__Novosphingobium|s__Novosphingobium pentaromativorans	0	0	0	0	0	0	0	0	0	0	0	0	0	0	0	0
d__Bacteria|p__Proteobacteria|c__Alphaproteobacteria|o__Sphingomonadales|f__Sphingomonadaceae|g__Sphingobium|s__Sphingobium cloacae	0	0	0	0	0	0	0	0	0	0	0	0	0	0	0	0
d__Bacteria|p__Proteobacteria|c__Alphaproteobacteria|o__Sphingomonadales|f__Sphingomonadaceae|g__Sphingomonas|s__Sphingomonas koreensis	0	0	0	0	0	0	0	0	0	0	0	0	0	0	0	0
d__Bacteria|p__Proteobacteria|c__Alphaproteobacteria|o__Sphingomonadales|f__Sphingomonadaceae|g__Sphingomonas|s__Sphingomonas sp. LK11	0	0	0	0	0	0	0	0	0	0	0	0	0	0	0	0
d__Bacteria|p__Proteobacteria|c__Alphaproteobacteria|o__Sphingomonadales|f__Sphingomonadaceae|g__Sphingomonas|s__Sphingomonas sp. PAMC26645	0	0	0	0	0	0	0	0	0	0	0	0	0	0	0	0
d__Bacteria|p__Proteobacteria|c__Alphaproteobacteria|o__Sphingomonadales|f__Sphingomonadaceae|g__Sphingomonas|s__Sphingomonas taxi	0	0	0	0	0	0	0	0	0	0	0	0	0	0	0	0
d__Bacteria|p__Proteobacteria|c__Alphaproteobacteria|o__Sphingomonadales|f__Sphingomonadaceae|g__Sphingomonas|s__Sphingomonas wittichii	0	0	0	0	0	0	0	0	0	0	0	0	0	0	0	0
d__Bacteria|p__Proteobacteria|c__Alphaproteobacteria|o__Sphingomonadales|f__Sphingomonadaceae|g__Sphingopyxis|s__Sphingopyxis fribergensis	0	0	0	0	0	0	0	0	0	0	0	0	0	0	0	0
d__Bacteria|p__Proteobacteria|c__Betaproteobacteria|o__Burkholderiales|f__Alcaligenaceae|g__Alcaligenes|s__Alcaligenes faecalis	0	0	0	0	0	0	0	0	0	0	0	0	0	0	0	0
d__Bacteria|p__Proteobacteria|c__Betaproteobacteria|o__Burkholderiales|f__Alcaligenaceae|g__Bordetella|s__Bordetella trematum	0	0	0	0	0	0	0	0	0	0	0	0	0	0	0	0
d__Bacteria|p__Proteobacteria|c__Betaproteobacteria|o__Burkholderiales|f__Alcaligenaceae|g__Pigmentiphaga|s__Pigmentiphaga sp. H8	0	0	0	0	0	0	0	0	0	0	0	0	0	0	0	0
d__Bacteria|p__Proteobacteria|c__Betaproteobacteria|o__Burkholderiales|f__Burkholderiaceae|g__Burkholderia|s__Burkholderia contaminans	0	0	0	0	0	0	0	0	0	0	0	0	0	0	0	0
d__Bacteria|p__Proteobacteria|c__Betaproteobacteria|o__Burkholderiales|f__Burkholderiaceae|g__Cupriavidus|s__Cupriavidus nantongensis	0	0	0	0	0	0	0	0	0	0	0	0	0	0	0	0
d__Bacteria|p__Proteobacteria|c__Betaproteobacteria|o__Burkholderiales|f__Burkholderiaceae|g__Pandoraea|s__Pandoraea norimbergensis	0	0	0	0	0	0	0	0	0	0	0.0028777	0	0	0	0.00170178	0
d__Bacteria|p__Proteobacteria|c__Betaproteobacteria|o__Burkholderiales|f__Comamonadaceae|g__Acidovorax|s__Acidovorax sp. KKS102	0	0	0	0	0	0	0	0	0	0	0	0	0	0	0	0
d__Bacteria|p__Proteobacteria|c__Betaproteobacteria|o__Burkholderiales|f__Comamonadaceae|g__Comamonas|s__Comamonas testosteroni	0	0	0	0	0	0	0	0	0	0	0	0	0	0	0	0
d__Bacteria|p__Proteobacteria|c__Betaproteobacteria|o__Burkholderiales|f__Comamonadaceae|g__Hydrogenophaga|s__Hydrogenophaga sp. NH-16	0	0	0	0	0	0	0	0	0	0	0	0	0	0	0	0
d__Bacteria|p__Proteobacteria|c__Betaproteobacteria|o__Neisseriales|f__Neisseriaceae|g__Neisseria|s__Neisseria subflava	0	0	0	0	0	0	0	0	0	0	0	0	0	0	0	0
d__Bacteria|p__Proteobacteria|c__Betaproteobacteria|o__Nitrosomonadales|f__Methylophilaceae|s__Methylomonas clara	0	0	0	0	0	0	0	0	0	0	0	0	0	0	0	0
d__Bacteria|p__Proteobacteria|c__Deltaproteobacteria|o__Bradymonadales|s__Bradymonadales bacterium V1718	0	0	0	0	0	0	0	0	0	0	0	0	0	0	0	0
d__Bacteria|p__Proteobacteria|c__Deltaproteobacteria|o__Desulfovibrionales|f__Desulfovibrionaceae|g__Desulfovibrio|s__Desulfovibrio desulfuricans	0	0	0	0	0	0	0	0	0	0	0	0	0	0	0	0
d__Bacteria|p__Proteobacteria|c__Deltaproteobacteria|o__Desulfovibrionales|f__Desulfovibrionaceae|g__Desulfovibrio|s__Desulfovibrio fairfieldensis	0	0	0	0	0	0	0	0	0	0	0	0	0	0	0	0
d__Bacteria|p__Proteobacteria|c__Deltaproteobacteria|o__Desulfovibrionales|f__Desulfovibrionaceae|g__Desulfovibrio|s__Desulfovibrio piger	0	0	0	0	0	0	0	0	0	0	0	0	0	0	0	0
d__Bacteria|p__Proteobacteria|c__Deltaproteobacteria|o__Desulfovibrionales|f__Desulfovibrionaceae|g__Desulfovibrio|s__Desulfovibrio salexigens	0	0	0	0	0	0	0	0	0	0	0	0	0	0	0	0
d__Bacteria|p__Proteobacteria|c__Deltaproteobacteria|o__Desulfovibrionales|f__Desulfovibrionaceae|g__Desulfovibrio|s__Desulfovibrio sp. G11	0	0	0	0	0	0	0	0	0	0	0	0	0	0	0	0
d__Bacteria|p__Proteobacteria|c__Deltaproteobacteria|o__Desulfovibrionales|f__Desulfovibrionaceae|g__Desulfovibrio|s__Desulfovibrio vulgaris	0	0	0	0	0	0	0	0	0	0	0	0	0	0	0	0
d__Bacteria|p__Proteobacteria|c__Deltaproteobacteria|o__Desulfovibrionales|f__Desulfovibrionaceae|g__Lawsonia|s__Lawsonia intracellularis	0	0	0	0	0	0	0.000965465	0	0.00142027	0	0.0057554	0	0	0	0	0.00176691
d__Bacteria|p__Proteobacteria|c__Deltaproteobacteria|o__Desulfuromonadales|f__Geobacteraceae|g__Geobacter|s__Geobacter sp. DSM 9736	0	0	0	0	0	0	0	0	0	0	0	0	0	0	0	0
d__Bacteria|p__Proteobacteria|c__Epsilonproteobacteria|o__Campylobacterales|f__Campylobacteraceae|g__Campylobacter|s__Campylobacter coli	0.000244947	0	0	0	0	0	0	0	0	0	0	0	0	0	0	0
d__Bacteria|p__Proteobacteria|c__Epsilonproteobacteria|o__Campylobacterales|f__Campylobacteraceae|g__Campylobacter|s__Campylobacter jejuni	0	0.000499383	0	0	0	0	0.000965465	0	0	0	0.0028777	0	0	0.00177849	0	0
d__Bacteria|p__Proteobacteria|c__Epsilonproteobacteria|o__Campylobacterales|f__Campylobacteraceae|g__Campylobacter|s__Campylobacter lari	0	0	0	0	0	0	0	0	0	0	0	0	0	0	0	0
d__Bacteria|p__Proteobacteria|c__Epsilonproteobacteria|o__Campylobacterales|f__Helicobacteraceae|g__Helicobacter|s__Helicobacter canadensis	0	0	0	0	0	0.000977145	0	0	0	0	0	0	0	0	0	0
d__Bacteria|p__Proteobacteria|c__Epsilonproteobacteria|o__Campylobacterales|f__Helicobacteraceae|g__Helicobacter|s__Helicobacter hepaticus	0.009308	0.000998767	0.0191748	0.00661804	0.00108079	0.0156343	0	0	0	0	0	0	0	0	0	0
d__Bacteria|p__Proteobacteria|c__Gammaproteobacteria|o__Alteromonadales|f__Colwelliaceae|g__Colwellia|s__Colwellia sp. Arc7-D	0	0	0	0	0	0	0	0	0	0	0	0	0	0	0	0
d__Bacteria|p__Proteobacteria|c__Gammaproteobacteria|o__Alteromonadales|f__Pseudoalteromonadaceae|g__Pseudoalteromonas|s__Pseudoalteromonas arctica	0	0	0	0	0	0	0	0	0	0	0	0	0	0	0	0
d__Bacteria|p__Proteobacteria|c__Gammaproteobacteria|o__Alteromonadales|f__Pseudoalteromonadaceae|g__Pseudoalteromonas|s__Pseudoalteromonas atlantica	0	0	0	0	0	0	0	0	0	0	0	0	0	0	0	0
d__Bacteria|p__Proteobacteria|c__Gammaproteobacteria|o__Alteromonadales|f__Shewanellaceae|g__Shewanella|s__Shewanella putrefaciens	0	0	0	0	0	0	0	0	0	0	0	0	0	0	0	0
d__Bacteria|p__Proteobacteria|c__Gammaproteobacteria|o__Cellvibrionales|f__Cellvibrionaceae|g__Cellvibrio|s__Cellvibrio sp. PSBB023	0	0	0	0	0	0	0	0	0	0	0	0	0	0	0	0
d__Bacteria|p__Proteobacteria|c__Gammaproteobacteria|o__Enterobacterales|f__Enterobacteriaceae|g__Citrobacter|s__Citrobacter amalonaticus	0	0.00998767	0	0	0	0	0	0	0	0	0	0	0	0.00355698	0	0
d__Bacteria|p__Proteobacteria|c__Gammaproteobacteria|o__Enterobacterales|f__Enterobacteriaceae|g__Citrobacter|s__Citrobacter braakii	0	0.000499383	0	0	0	0	0	0	0	0	0	0	0	0	0	0
d__Bacteria|p__Proteobacteria|c__Gammaproteobacteria|o__Enterobacterales|f__Enterobacteriaceae|g__Citrobacter|s__Citrobacter farmeri	0	0.00149815	0	0	0	0	0	0	0	0	0	0	0	0.00177849	0	0
d__Bacteria|p__Proteobacteria|c__Gammaproteobacteria|o__Enterobacterales|f__Enterobacteriaceae|g__Citrobacter|s__Citrobacter freundii	0	0.000499383	0	0	0	0	0	0	0	0	0	0	0	0	0	0
d__Bacteria|p__Proteobacteria|c__Gammaproteobacteria|o__Enterobacterales|f__Enterobacteriaceae|g__Citrobacter|s__Citrobacter freundii complex sp. CFNIH2	0	0	0	0	0	0	0	0	0	0	0	0	0	0	0	0
d__Bacteria|p__Proteobacteria|c__Gammaproteobacteria|o__Enterobacterales|f__Enterobacteriaceae|g__Citrobacter|s__Citrobacter freundii complex sp. CFNIH3	0	0	0	0	0	0	0	0	0	0	0	0	0	0	0	0
d__Bacteria|p__Proteobacteria|c__Gammaproteobacteria|o__Enterobacterales|f__Enterobacteriaceae|g__Citrobacter|s__Citrobacter koseri	0	0.000499383	0	0	0	0	0	0	0	0	0	0	0	0	0	0
d__Bacteria|p__Proteobacteria|c__Gammaproteobacteria|o__Enterobacterales|f__Enterobacteriaceae|g__Citrobacter|s__Citrobacter portucalensis	0	0.000998767	0	0	0	0	0.00193093	0	0.00142027	0	0	0	0	0	0	0
d__Bacteria|p__Proteobacteria|c__Gammaproteobacteria|o__Enterobacterales|f__Enterobacteriaceae|g__Citrobacter|s__Citrobacter sp. 86	0	0	0	0	0	0	0	0	0	0	0	0	0	0	0	0
d__Bacteria|p__Proteobacteria|c__Gammaproteobacteria|o__Enterobacterales|f__Enterobacteriaceae|g__Citrobacter|s__Citrobacter sp. 92	0	0	0	0	0	0	0	0	0	0	0	0	0	0	0	0
d__Bacteria|p__Proteobacteria|c__Gammaproteobacteria|o__Enterobacterales|f__Enterobacteriaceae|g__Citrobacter|s__Citrobacter sp. CFNIH10	0	0.000499383	0	0	0	0	0	0	0	0	0	0	0	0.00177849	0	0
d__Bacteria|p__Proteobacteria|c__Gammaproteobacteria|o__Enterobacterales|f__Enterobacteriaceae|g__Citrobacter|s__Citrobacter sp. NMI7904_11	0	0	0	0	0	0	0	0	0	0	0	0	0	0	0	0
d__Bacteria|p__Proteobacteria|c__Gammaproteobacteria|o__Enterobacterales|f__Enterobacteriaceae|g__Citrobacter|s__Citrobacter sp. SNU WT2	0	0	0	0	0	0	0	0	0	0	0	0	0	0	0	0
d__Bacteria|p__Proteobacteria|c__Gammaproteobacteria|o__Enterobacterales|f__Enterobacteriaceae|g__Citrobacter|s__Citrobacter sp. TBCP-5362	0	0	0	0	0	0	0	0	0	0	0	0	0	0	0	0
d__Bacteria|p__Proteobacteria|c__Gammaproteobacteria|o__Enterobacterales|f__Enterobacteriaceae|g__Citrobacter|s__Citrobacter sp. TSA-1	0	0	0	0	0	0	0	0	0	0	0	0	0	0	0	0
d__Bacteria|p__Proteobacteria|c__Gammaproteobacteria|o__Enterobacterales|f__Enterobacteriaceae|g__Citrobacter|s__Citrobacter sp. Y3	0	0.000499383	0	0	0	0	0	0	0	0	0	0	0	0	0	0
d__Bacteria|p__Proteobacteria|c__Gammaproteobacteria|o__Enterobacterales|f__Enterobacteriaceae|g__Citrobacter|s__Citrobacter werkmanii	0	0	0	0	0	0	0	0	0	0	0	0	0	0	0	0
d__Bacteria|p__Proteobacteria|c__Gammaproteobacteria|o__Enterobacterales|f__Enterobacteriaceae|g__Enterobacter|s__Enterobacter asburiae	0	0	0	0	0	0	0	0	0	0	0	0	0	0	0	0
d__Bacteria|p__Proteobacteria|c__Gammaproteobacteria|o__Enterobacterales|f__Enterobacteriaceae|g__Enterobacter|s__Enterobacter bugandensis	0.000244947	0	0.00106527	0	0	0	0	0.00142827	0	0	0.0028777	0	0	0.000889245	0	0
d__Bacteria|p__Proteobacteria|c__Gammaproteobacteria|o__Enterobacterales|f__Enterobacteriaceae|g__Enterobacter|s__Enterobacter cancerogenus	0	0	0	0	0	0	0	0	0	0	0	0	0	0	0	0
d__Bacteria|p__Proteobacteria|c__Gammaproteobacteria|o__Enterobacterales|f__Enterobacteriaceae|g__Enterobacter|s__Enterobacter chengduensis	0	0	0	0	0	0	0	0	0	0	0	0	0	0	0	0
d__Bacteria|p__Proteobacteria|c__Gammaproteobacteria|o__Enterobacterales|f__Enterobacteriaceae|g__Enterobacter|s__Enterobacter cloacae	0	0	0	0	0	0	0	0	0	0	0	0	0	0	0	0
d__Bacteria|p__Proteobacteria|c__Gammaproteobacteria|o__Enterobacterales|f__Enterobacteriaceae|g__Enterobacter|s__Enterobacter cloacae complex sp.	0	0	0	0	0	0	0	0	0	0	0	0	0	0	0	0
d__Bacteria|p__Proteobacteria|c__Gammaproteobacteria|o__Enterobacterales|f__Enterobacteriaceae|g__Enterobacter|s__Enterobacter cloacae complex sp. ECNIH7	0	0	0	0	0	0	0	0	0	0	0	0	0	0	0	0
d__Bacteria|p__Proteobacteria|c__Gammaproteobacteria|o__Enterobacterales|f__Enterobacteriaceae|g__Enterobacter|s__Enterobacter cloacae complex sp. FDA-CDC-AR_0132	0	0	0	0	0	0	0	0	0	0	0	0	0	0	0	0
d__Bacteria|p__Proteobacteria|c__Gammaproteobacteria|o__Enterobacterales|f__Enterobacteriaceae|g__Enterobacter|s__Enterobacter hormaechei	0	0	0	0	0	0	0	0	0	0	0	0	0	0.000889245	0	0
d__Bacteria|p__Proteobacteria|c__Gammaproteobacteria|o__Enterobacterales|f__Enterobacteriaceae|g__Enterobacter|s__Enterobacter kobei	0	0	0	0	0	0	0	0	0	0	0	0	0	0	0	0
d__Bacteria|p__Proteobacteria|c__Gammaproteobacteria|o__Enterobacterales|f__Enterobacteriaceae|g__Enterobacter|s__Enterobacter ludwigii	0	0	0	0	0	0	0	0	0	0	0	0	0	0	0	0
d__Bacteria|p__Proteobacteria|c__Gammaproteobacteria|o__Enterobacterales|f__Enterobacteriaceae|g__Enterobacter|s__Enterobacter roggenkampii	0	0	0	0	0	0	0	0	0	0	0	0	0	0	0	0
d__Bacteria|p__Proteobacteria|c__Gammaproteobacteria|o__Enterobacterales|f__Enterobacteriaceae|g__Enterobacter|s__Enterobacter sp. 18A13	0	0	0	0	0	0	0	0	0	0	0	0	0	0	0	0
d__Bacteria|p__Proteobacteria|c__Gammaproteobacteria|o__Enterobacterales|f__Enterobacteriaceae|g__Enterobacter|s__Enterobacter sp. Crenshaw	0	0	0	0	0	0	0	0	0	0	0	0	0	0	0	0
d__Bacteria|p__Proteobacteria|c__Gammaproteobacteria|o__Enterobacterales|f__Enterobacteriaceae|g__Enterobacter|s__Enterobacter sp. E20	0	0	0	0	0	0	0	0	0	0	0	0	0	0	0	0
d__Bacteria|p__Proteobacteria|c__Gammaproteobacteria|o__Enterobacterales|f__Enterobacteriaceae|g__Enterobacter|s__Enterobacter sp. HK169	0	0	0	0	0	0	0	0	0	0	0	0	0	0	0	0
d__Bacteria|p__Proteobacteria|c__Gammaproteobacteria|o__Enterobacterales|f__Enterobacteriaceae|g__Enterobacter|s__Enterobacter sp. N18-03635	0	0	0	0	0	0	0	0	0	0	0	0	0	0	0	0
d__Bacteria|p__Proteobacteria|c__Gammaproteobacteria|o__Enterobacterales|f__Enterobacteriaceae|g__Escherichia|s__Escherichia albertii	0	0	0	0	0	0	0	0	0	0	0	0	0	0	0	0
d__Bacteria|p__Proteobacteria|c__Gammaproteobacteria|o__Enterobacterales|f__Enterobacteriaceae|g__Escherichia|s__Escherichia coli	0.000734842	0.0699137	0.00426108	0.0014387	0.0097271	0.00390858	0.00675826	0.0228522	0.00852164	0	0.0115108	0.00803632	0.0308799	0.043573	0.0170178	0.00353382
d__Bacteria|p__Proteobacteria|c__Gammaproteobacteria|o__Enterobacterales|f__Enterobacteriaceae|g__Escherichia|s__Escherichia fergusonii	0	0	0	0	0	0	0	0	0	0	0	0	0	0	0	0
d__Bacteria|p__Proteobacteria|c__Gammaproteobacteria|o__Enterobacterales|f__Enterobacteriaceae|g__Escherichia|s__Escherichia marmotae	0	0	0	0	0	0	0	0	0	0	0	0	0	0	0	0
d__Bacteria|p__Proteobacteria|c__Gammaproteobacteria|o__Enterobacterales|f__Enterobacteriaceae|g__Escherichia|s__Escherichia sp. E4742	0	0	0	0	0	0	0	0	0	0	0	0	0	0	0	0
d__Bacteria|p__Proteobacteria|c__Gammaproteobacteria|o__Enterobacterales|f__Enterobacteriaceae|g__Izhakiella|s__Izhakiella sp. KSNA2	0	0.00149815	0	0	0	0	0	0	0	0	0	0	0	0.000889245	0	0
d__Bacteria|p__Proteobacteria|c__Gammaproteobacteria|o__Enterobacterales|f__Enterobacteriaceae|g__Klebsiella|s__Klebsiella aerogenes	0	0	0	0	0	0	0	0	0	0	0	0	0	0.000889245	0	0
d__Bacteria|p__Proteobacteria|c__Gammaproteobacteria|o__Enterobacterales|f__Enterobacteriaceae|g__Klebsiella|s__Klebsiella michiganensis	0	0	0	0	0	0	0	0	0	0	0	0	0	0	0	0
d__Bacteria|p__Proteobacteria|c__Gammaproteobacteria|o__Enterobacterales|f__Enterobacteriaceae|g__Klebsiella|s__Klebsiella oxytoca	0	0.000499383	0	0	0	0	0	0	0	0	0	0	0	0	0	0
d__Bacteria|p__Proteobacteria|c__Gammaproteobacteria|o__Enterobacterales|f__Enterobacteriaceae|g__Klebsiella|s__Klebsiella pneumoniae	0	0	0	0	0	0	0	0	0	0	0	0	0	0	0	0
d__Bacteria|p__Proteobacteria|c__Gammaproteobacteria|o__Enterobacterales|f__Enterobacteriaceae|g__Klebsiella|s__Klebsiella quasipneumoniae	0	0	0	0	0	0	0	0	0	0	0	0	0	0	0	0
d__Bacteria|p__Proteobacteria|c__Gammaproteobacteria|o__Enterobacterales|f__Enterobacteriaceae|g__Klebsiella|s__Klebsiella sp. FDAARGOS_511	0	0	0	0	0	0	0	0	0	0	0	0	0	0	0	0
d__Bacteria|p__Proteobacteria|c__Gammaproteobacteria|o__Enterobacterales|f__Enterobacteriaceae|g__Klebsiella|s__Klebsiella sp. LY	0	0	0	0	0	0	0	0	0	0	0	0	0	0	0	0
d__Bacteria|p__Proteobacteria|c__Gammaproteobacteria|o__Enterobacterales|f__Enterobacteriaceae|g__Klebsiella|s__Klebsiella variicola	0	0	0	0	0	0	0	0	0	0	0	0	0	0	0	0
d__Bacteria|p__Proteobacteria|c__Gammaproteobacteria|o__Enterobacterales|f__Enterobacteriaceae|g__Kosakonia|s__Kosakonia cowanii	0	0	0	0	0	0	0	0	0	0	0	0	0	0	0	0
d__Bacteria|p__Proteobacteria|c__Gammaproteobacteria|o__Enterobacterales|f__Enterobacteriaceae|g__Kosakonia|s__Kosakonia oryzae	0	0	0	0	0	0	0	0	0	0	0	0	0	0	0	0
d__Bacteria|p__Proteobacteria|c__Gammaproteobacteria|o__Enterobacterales|f__Enterobacteriaceae|g__Kosakonia|s__Kosakonia sp. CCTCC M2018092	0	0	0	0	0	0	0	0	0	0	0	0	0	0	0	0
d__Bacteria|p__Proteobacteria|c__Gammaproteobacteria|o__Enterobacterales|f__Enterobacteriaceae|g__Leclercia|s__Leclercia sp. 29361	0	0	0	0	0	0	0	0	0	0	0	0	0	0	0	0
d__Bacteria|p__Proteobacteria|c__Gammaproteobacteria|o__Enterobacterales|f__Enterobacteriaceae|g__Lelliottia|s__Lelliottia amnigena	0	0	0	0	0	0	0	0	0	0	0	0	0	0	0	0
d__Bacteria|p__Proteobacteria|c__Gammaproteobacteria|o__Enterobacterales|f__Enterobacteriaceae|g__Lelliottia|s__Lelliottia nimipressuralis	0	0	0	0	0	0	0	0	0	0	0	0	0	0	0	0
d__Bacteria|p__Proteobacteria|c__Gammaproteobacteria|o__Enterobacterales|f__Enterobacteriaceae|g__Lelliottia|s__Lelliottia sp. WB101	0	0	0	0	0	0	0	0	0	0	0	0	0	0	0	0
d__Bacteria|p__Proteobacteria|c__Gammaproteobacteria|o__Enterobacterales|f__Enterobacteriaceae|g__Pluralibacter|s__Pluralibacter gergoviae	0	0	0	0	0	0	0	0	0	0	0	0	0	0	0	0
d__Bacteria|p__Proteobacteria|c__Gammaproteobacteria|o__Enterobacterales|f__Enterobacteriaceae|g__Raoultella|s__Raoultella ornithinolytica	0	0	0	0	0	0	0	0	0	0	0	0	0	0	0	0
d__Bacteria|p__Proteobacteria|c__Gammaproteobacteria|o__Enterobacterales|f__Enterobacteriaceae|g__Salmonella|s__Salmonella enterica	0	0	0	0	0	0	0	0	0	0	0	0	0	0	0	0
d__Bacteria|p__Proteobacteria|c__Gammaproteobacteria|o__Enterobacterales|f__Enterobacteriaceae|g__Salmonella|s__Salmonella sp. S13	0	0	0	0	0	0	0	0	0	0	0	0	0	0	0	0
d__Bacteria|p__Proteobacteria|c__Gammaproteobacteria|o__Enterobacterales|f__Enterobacteriaceae|g__Shigella|s__Shigella boydii	0	0	0	0	0	0	0	0	0	0	0	0	0	0	0	0
d__Bacteria|p__Proteobacteria|c__Gammaproteobacteria|o__Enterobacterales|f__Enterobacteriaceae|g__Shigella|s__Shigella dysenteriae	0	0	0	0	0	0	0	0	0	0	0	0	0	0	0	0
d__Bacteria|p__Proteobacteria|c__Gammaproteobacteria|o__Enterobacterales|f__Enterobacteriaceae|g__Shigella|s__Shigella flexneri	0	0	0	0	0	0	0	0	0	0	0	0	0	0	0	0
d__Bacteria|p__Proteobacteria|c__Gammaproteobacteria|o__Enterobacterales|f__Enterobacteriaceae|g__Shigella|s__Shigella sonnei	0	0	0	0	0	0	0	0	0	0	0	0	0	0	0	0
d__Bacteria|p__Proteobacteria|c__Gammaproteobacteria|o__Enterobacterales|f__Enterobacteriaceae|g__Shimwellia|s__Shimwellia blattae	0	0	0	0	0	0	0	0	0	0	0	0	0	0.000889245	0	0
d__Bacteria|p__Proteobacteria|c__Gammaproteobacteria|o__Enterobacterales|f__Enterobacteriaceae|g__Yokenella|s__Yokenella regensburgei	0	0	0	0	0	0	0	0	0	0	0	0	0	0	0	0
d__Bacteria|p__Proteobacteria|c__Gammaproteobacteria|o__Enterobacterales|f__Enterobacteriaceae|s__Enterobacteriaceae bacterium S05	0	0	0	0	0	0	0	0	0	0	0	0	0	0	0	0
d__Bacteria|p__Proteobacteria|c__Gammaproteobacteria|o__Enterobacterales|f__Erwiniaceae|g__Erwinia|s__Erwinia gerundensis	0	0	0	0	0	0	0	0	0	0	0	0	0	0	0	0
d__Bacteria|p__Proteobacteria|c__Gammaproteobacteria|o__Enterobacterales|f__Erwiniaceae|g__Erwinia|s__Erwinia persicina	0	0	0	0	0	0	0	0	0	0	0	0	0	0	0	0
d__Bacteria|p__Proteobacteria|c__Gammaproteobacteria|o__Enterobacterales|f__Erwiniaceae|g__Mixta|s__Mixta theicola	0	0	0	0	0	0	0	0	0	0	0	0	0	0	0	0
d__Bacteria|p__Proteobacteria|c__Gammaproteobacteria|o__Enterobacterales|f__Erwiniaceae|g__Pantoea|s__Pantoea agglomerans	0	0.000499383	0	0	0	0	0	0	0	0	0	0	0	0	0	0
d__Bacteria|p__Proteobacteria|c__Gammaproteobacteria|o__Enterobacterales|f__Erwiniaceae|g__Pantoea|s__Pantoea ananatis	0	0	0	0	0	0	0	0	0	0	0	0	0	0	0	0
d__Bacteria|p__Proteobacteria|c__Gammaproteobacteria|o__Enterobacterales|f__Erwiniaceae|g__Pantoea|s__Pantoea eucalypti	0	0	0	0	0	0	0	0	0	0	0	0	0	0	0	0
d__Bacteria|p__Proteobacteria|c__Gammaproteobacteria|o__Enterobacterales|f__Erwiniaceae|g__Pantoea|s__Pantoea sp. PSNIH1	0	0	0	0	0	0	0	0	0	0	0	0	0	0	0	0
d__Bacteria|p__Proteobacteria|c__Gammaproteobacteria|o__Enterobacterales|f__Erwiniaceae|g__Pantoea|s__Pantoea sp. SO10	0	0	0	0	0	0	0	0	0	0	0	0	0	0	0	0
d__Bacteria|p__Proteobacteria|c__Gammaproteobacteria|o__Enterobacterales|f__Erwiniaceae|g__Pantoea|s__Pantoea vagans	0	0	0	0	0	0	0	0	0	0	0	0	0	0	0	0
d__Bacteria|p__Proteobacteria|c__Gammaproteobacteria|o__Enterobacterales|f__Erwiniaceae|g__Tatumella|s__Tatumella sp. TA1	0	0	0	0	0	0	0	0	0	0	0	0	0	0	0	0
d__Bacteria|p__Proteobacteria|c__Gammaproteobacteria|o__Enterobacterales|f__Hafniaceae|g__Hafnia|s__Hafnia alvei	0	0	0	0	0	0	0	0	0	0	0	0	0	0	0	0
d__Bacteria|p__Proteobacteria|c__Gammaproteobacteria|o__Enterobacterales|f__Morganellaceae|g__Morganella|s__Morganella morganii	0.00391916	0.901387	0.0308928	0.00258967	0.0281005	0.0127029	0.00579279	0.0342784	0.0269852	0.0335554	0.0258993	0.0261181	0.0551426	0.461518	0.030632	0.019436
d__Bacteria|p__Proteobacteria|c__Gammaproteobacteria|o__Enterobacterales|f__Morganellaceae|g__Proteus|s__Proteus cibarius	0	0.00249692	0	0	0	0	0.000965465	0	0	0	0	0	0	0.00266773	0	0
d__Bacteria|p__Proteobacteria|c__Gammaproteobacteria|o__Enterobacterales|f__Morganellaceae|g__Proteus|s__Proteus columbae	0	0.00149815	0	0	0.00216158	0	0	0	0	0	0.0028777	0	0.0022057	0.00266773	0	0
d__Bacteria|p__Proteobacteria|c__Gammaproteobacteria|o__Enterobacterales|f__Morganellaceae|g__Proteus|s__Proteus hauseri	0	0.000998767	0	0.000287741	0	0	0	0	0	0	0	0	0	0	0	0
d__Bacteria|p__Proteobacteria|c__Gammaproteobacteria|o__Enterobacterales|f__Morganellaceae|g__Proteus|s__Proteus mirabilis	0.0587874	0.84995	0.0298275	0.0235947	0.035666	0.0322458	0.00772372	0.0242805	0.0170433	0.0143809	0.0402878	0.0301362	0.037497	0.478414	0.0289303	0.00883455
d__Bacteria|p__Proteobacteria|c__Gammaproteobacteria|o__Enterobacterales|f__Morganellaceae|g__Proteus|s__Proteus sp. CD3	0	0.00149815	0	0	0	0	0	0	0	0	0.0028777	0	0	0.00177849	0	0
d__Bacteria|p__Proteobacteria|c__Gammaproteobacteria|o__Enterobacterales|f__Morganellaceae|g__Proteus|s__Proteus sp. ZN5	0	0.000499383	0	0.000287741	0	0	0	0	0	0	0.0028777	0	0	0	0	0
d__Bacteria|p__Proteobacteria|c__Gammaproteobacteria|o__Enterobacterales|f__Morganellaceae|g__Proteus|s__Proteus vulgaris	0	0.00349568	0	0	0.00108079	0	0	0	0	0.00958727	0	0	0	0.00177849	0	0
d__Bacteria|p__Proteobacteria|c__Gammaproteobacteria|o__Enterobacterales|f__Morganellaceae|g__Providencia|s__Providencia heimbachae	0	0.0029963	0	0	0	0	0	0	0	0	0	0	0	0	0	0
d__Bacteria|p__Proteobacteria|c__Gammaproteobacteria|o__Enterobacterales|f__Morganellaceae|g__Providencia|s__Providencia rettgeri	0	0	0	0	0	0	0	0	0	0	0	0	0	0	0	0
d__Bacteria|p__Proteobacteria|c__Gammaproteobacteria|o__Enterobacterales|f__Morganellaceae|g__Providencia|s__Providencia rustigianii	0	0	0	0	0	0	0	0	0	0	0	0	0	0	0	0
d__Bacteria|p__Proteobacteria|c__Gammaproteobacteria|o__Enterobacterales|f__Morganellaceae|g__Providencia|s__Providencia sneebia	0	0	0	0	0	0	0	0	0	0	0	0	0	0	0	0
d__Bacteria|p__Proteobacteria|c__Gammaproteobacteria|o__Enterobacterales|f__Morganellaceae|g__Providencia|s__Providencia sp. WCHPHu000369	0.000244947	0.00249692	0	0.000287741	0	0.000977145	0	0	0.00142027	0	0	0	0	0.000889245	0	0
d__Bacteria|p__Proteobacteria|c__Gammaproteobacteria|o__Enterobacterales|f__Morganellaceae|g__Providencia|s__Providencia stuartii	0	0.00149815	0	0	0	0.000977145	0	0	0	0	0	0	0	0.00177849	0	0
d__Bacteria|p__Proteobacteria|c__Gammaproteobacteria|o__Enterobacterales|f__Morganellaceae|g__Xenorhabdus|s__Xenorhabdus poinarii	0	0	0	0	0	0	0	0	0	0	0	0	0	0	0	0
d__Bacteria|p__Proteobacteria|c__Gammaproteobacteria|o__Enterobacterales|f__Pectobacteriaceae|g__Pectobacterium|s__Pectobacterium brasiliense	0	0	0	0	0	0	0	0	0	0	0	0	0	0	0	0
d__Bacteria|p__Proteobacteria|c__Gammaproteobacteria|o__Enterobacterales|f__Pectobacteriaceae|g__Pectobacterium|s__Pectobacterium parmentieri	0	0	0	0	0	0	0	0	0	0	0	0	0	0	0	0
d__Bacteria|p__Proteobacteria|c__Gammaproteobacteria|o__Enterobacterales|f__Pectobacteriaceae|g__Pectobacterium|s__Pectobacterium polaris	0	0	0	0	0	0	0	0	0	0	0	0	0	0	0	0
d__Bacteria|p__Proteobacteria|c__Gammaproteobacteria|o__Enterobacterales|f__Pectobacteriaceae|g__Pectobacterium|s__Pectobacterium versatile	0	0.000499383	0	0	0	0	0	0	0	0	0	0	0	0	0	0
d__Bacteria|p__Proteobacteria|c__Gammaproteobacteria|o__Enterobacterales|f__Pectobacteriaceae|g__Sodalis|s__Candidatus Sodalis pierantonius	0	0	0	0	0	0	0	0	0	0	0	0	0	0	0	0
d__Bacteria|p__Proteobacteria|c__Gammaproteobacteria|o__Enterobacterales|f__Yersiniaceae|g__Rahnella|s__Rahnella aquatilis	0	0	0	0	0	0	0	0	0	0	0	0	0	0	0	0
d__Bacteria|p__Proteobacteria|c__Gammaproteobacteria|o__Enterobacterales|f__Yersiniaceae|g__Rahnella|s__Rahnella sp. Y9602	0	0	0	0	0	0	0	0	0	0	0	0	0	0	0	0
d__Bacteria|p__Proteobacteria|c__Gammaproteobacteria|o__Enterobacterales|f__Yersiniaceae|g__Rouxiella|s__Rouxiella badensis	0	0	0	0	0	0	0	0	0	0	0	0	0	0	0	0
d__Bacteria|p__Proteobacteria|c__Gammaproteobacteria|o__Enterobacterales|f__Yersiniaceae|g__Serratia|s__Serratia marcescens	0	0	0	0	0	0	0	0	0	0	0	0	0	0	0	0
d__Bacteria|p__Proteobacteria|c__Gammaproteobacteria|o__Enterobacterales|f__Yersiniaceae|g__Serratia|s__Serratia quinivorans	0	0	0	0	0	0	0	0	0	0	0	0	0	0	0	0
d__Bacteria|p__Proteobacteria|c__Gammaproteobacteria|o__Enterobacterales|f__Yersiniaceae|g__Serratia|s__Serratia sp. FGI94	0	0	0	0	0	0	0	0	0	0	0	0	0	0	0	0
d__Bacteria|p__Proteobacteria|c__Gammaproteobacteria|o__Enterobacterales|f__Yersiniaceae|g__Serratia|s__Serratia sp. YD25	0	0	0	0	0	0	0	0	0	0	0	0	0	0	0	0
d__Bacteria|p__Proteobacteria|c__Gammaproteobacteria|o__Enterobacterales|f__Yersiniaceae|g__Yersinia|s__Yersinia intermedia	0	0	0	0	0	0	0	0	0	0	0	0	0	0	0	0
d__Bacteria|p__Proteobacteria|c__Gammaproteobacteria|o__Oceanospirillales|f__Alcanivoracaceae|g__Alcanivorax|s__Alcanivorax sp. N3-2A	0.000244947	0	0	0	0	0	0.00193093	0	0	0	0	0	0	0	0	0
d__Bacteria|p__Proteobacteria|c__Gammaproteobacteria|o__Oceanospirillales|f__Halomonadaceae|g__Halomonas|s__Halomonas sp. N3-2A	0	0	0	0	0	0	0	0	0	0	0	0	0	0	0	0
d__Bacteria|p__Proteobacteria|c__Gammaproteobacteria|o__Pasteurellales|f__Pasteurellaceae|g__Pasteurella|s__Pasteurella multocida	0.00269442	0.0124846	0.0191748	0.00374063	0.00756552	0.00781716	0.028964	0.0157109	0.0213041	0.0383491	0.0402878	0.0281271	0.0330856	0.0195634	0.015316	0.019436
d__Bacteria|p__Proteobacteria|c__Gammaproteobacteria|o__Pseudomonadales|f__Moraxellaceae|g__Acinetobacter|s__Acinetobacter dispersus	0	0	0	0	0	0	0	0	0	0	0	0	0	0	0	0
d__Bacteria|p__Proteobacteria|c__Gammaproteobacteria|o__Pseudomonadales|f__Moraxellaceae|g__Acinetobacter|s__Acinetobacter guillouiae	0	0	0	0	0	0	0	0	0	0	0	0	0	0	0	0
d__Bacteria|p__Proteobacteria|c__Gammaproteobacteria|o__Pseudomonadales|f__Moraxellaceae|g__Acinetobacter|s__Acinetobacter haemolyticus	0	0	0	0	0	0	0	0	0	0	0	0	0	0	0	0
d__Bacteria|p__Proteobacteria|c__Gammaproteobacteria|o__Pseudomonadales|f__Moraxellaceae|g__Acinetobacter|s__Acinetobacter johnsonii	0	0	0	0	0	0	0	0	0	0	0	0	0	0	0	0
d__Bacteria|p__Proteobacteria|c__Gammaproteobacteria|o__Pseudomonadales|f__Moraxellaceae|g__Acinetobacter|s__Acinetobacter lwoffii	0	0	0	0	0	0	0	0	0	0	0	0	0	0	0	0
d__Bacteria|p__Proteobacteria|c__Gammaproteobacteria|o__Pseudomonadales|f__Moraxellaceae|g__Acinetobacter|s__Acinetobacter pittii	0	0	0	0	0	0	0	0	0	0	0	0	0	0	0	0
d__Bacteria|p__Proteobacteria|c__Gammaproteobacteria|o__Pseudomonadales|f__Moraxellaceae|g__Acinetobacter|s__Acinetobacter radioresistens	0	0	0	0	0	0	0	0	0	0	0	0	0	0	0	0
d__Bacteria|p__Proteobacteria|c__Gammaproteobacteria|o__Pseudomonadales|f__Moraxellaceae|g__Acinetobacter|s__Acinetobacter schindleri	0	0	0	0	0	0	0	0	0	0	0	0	0	0	0	0
d__Bacteria|p__Proteobacteria|c__Gammaproteobacteria|o__Pseudomonadales|f__Moraxellaceae|g__Acinetobacter|s__Acinetobacter sp. ACNIH1	0	0	0	0	0	0	0	0	0	0	0	0	0	0	0	0
d__Bacteria|p__Proteobacteria|c__Gammaproteobacteria|o__Pseudomonadales|f__Moraxellaceae|g__Acinetobacter|s__Acinetobacter sp. WCHA45	0	0	0	0	0	0	0	0	0	0	0	0	0	0	0	0
d__Bacteria|p__Proteobacteria|c__Gammaproteobacteria|o__Pseudomonadales|f__Moraxellaceae|g__Moraxella|s__Moraxella osloensis	0	0	0	0	0	0	0	0	0	0	0	0	0	0	0	0
d__Bacteria|p__Proteobacteria|c__Gammaproteobacteria|o__Pseudomonadales|f__Pseudomonadaceae|g__Oblitimonas|s__Oblitimonas alkaliphila	0	0.000499383	0	0	0.00108079	0	0	0	0	0	0	0	0.0022057	0	0	0
d__Bacteria|p__Proteobacteria|c__Gammaproteobacteria|o__Pseudomonadales|f__Pseudomonadaceae|g__Pseudomonas|s__Pseudomonas brenneri	0	0	0	0	0	0	0	0	0	0	0	0	0	0	0	0
d__Bacteria|p__Proteobacteria|c__Gammaproteobacteria|o__Pseudomonadales|f__Pseudomonadaceae|g__Pseudomonas|s__Pseudomonas extremorientalis	0	0	0	0	0	0	0	0	0	0	0	0	0	0	0	0
d__Bacteria|p__Proteobacteria|c__Gammaproteobacteria|o__Pseudomonadales|f__Pseudomonadaceae|g__Pseudomonas|s__Pseudomonas lurida	0	0	0	0	0	0	0	0	0	0	0	0	0	0	0	0
d__Bacteria|p__Proteobacteria|c__Gammaproteobacteria|o__Pseudomonadales|f__Pseudomonadaceae|g__Pseudomonas|s__Pseudomonas moraviensis	0	0	0	0	0	0	0	0	0	0	0	0	0	0	0	0
d__Bacteria|p__Proteobacteria|c__Gammaproteobacteria|o__Pseudomonadales|f__Pseudomonadaceae|g__Pseudomonas|s__Pseudomonas oryzihabitans	0	0	0	0	0	0	0	0	0	0	0	0	0	0	0	0
d__Bacteria|p__Proteobacteria|c__Gammaproteobacteria|o__Pseudomonadales|f__Pseudomonadaceae|g__Pseudomonas|s__Pseudomonas poae	0	0	0	0	0	0	0	0	0	0	0	0	0	0	0	0
d__Bacteria|p__Proteobacteria|c__Gammaproteobacteria|o__Pseudomonadales|f__Pseudomonadaceae|g__Pseudomonas|s__Pseudomonas protegens	0	0	0	0	0	0	0	0	0	0	0	0	0	0	0	0
d__Bacteria|p__Proteobacteria|c__Gammaproteobacteria|o__Pseudomonadales|f__Pseudomonadaceae|g__Pseudomonas|s__Pseudomonas psychrotolerans	0	0	0	0	0	0	0	0	0	0	0	0	0	0	0	0
d__Bacteria|p__Proteobacteria|c__Gammaproteobacteria|o__Pseudomonadales|f__Pseudomonadaceae|g__Pseudomonas|s__Pseudomonas putida	0	0	0	0	0	0	0	0	0	0	0	0	0	0	0	0
d__Bacteria|p__Proteobacteria|c__Gammaproteobacteria|o__Pseudomonadales|f__Pseudomonadaceae|g__Pseudomonas|s__Pseudomonas rhodesiae	0	0	0	0	0	0	0	0	0	0	0	0	0	0	0	0
d__Bacteria|p__Proteobacteria|c__Gammaproteobacteria|o__Pseudomonadales|f__Pseudomonadaceae|g__Pseudomonas|s__Pseudomonas simiae	0	0	0	0	0	0	0	0	0	0	0	0	0	0	0	0
d__Bacteria|p__Proteobacteria|c__Gammaproteobacteria|o__Pseudomonadales|f__Pseudomonadaceae|g__Pseudomonas|s__Pseudomonas sp. 02C 26	0	0	0	0	0	0	0	0	0	0	0	0	0	0	0	0
d__Bacteria|p__Proteobacteria|c__Gammaproteobacteria|o__Pseudomonadales|f__Pseudomonadaceae|g__Pseudomonas|s__Pseudomonas sp. J380	0	0	0	0	0	0	0	0	0	0	0	0	0	0	0	0
d__Bacteria|p__Proteobacteria|c__Gammaproteobacteria|o__Pseudomonadales|f__Pseudomonadaceae|g__Pseudomonas|s__Pseudomonas sp. VLB120	0	0	0	0	0	0	0	0	0	0	0	0	0	0	0	0
d__Bacteria|p__Proteobacteria|c__Gammaproteobacteria|o__Pseudomonadales|f__Pseudomonadaceae|g__Pseudomonas|s__Pseudomonas stutzeri	0	0	0	0	0	0	0	0	0	0	0	0	0	0	0	0
d__Bacteria|p__Proteobacteria|c__Gammaproteobacteria|o__Pseudomonadales|f__Pseudomonadaceae|g__Pseudomonas|s__Pseudomonas syringae	0	0	0	0	0	0	0	0	0	0	0	0	0	0	0	0
d__Bacteria|p__Proteobacteria|c__Gammaproteobacteria|o__Pseudomonadales|f__Pseudomonadaceae|g__Pseudomonas|s__Pseudomonas viridiflava	0	0	0	0	0	0	0	0	0	0	0	0	0	0	0	0
d__Bacteria|p__Proteobacteria|c__Gammaproteobacteria|o__Vibrionales|f__Vibrionaceae|g__Vibrio|s__Vibrio cholerae	0	0	0	0	0	0	0	0	0	0	0	0	0	0.000889245	0	0
d__Bacteria|p__Proteobacteria|c__Gammaproteobacteria|o__Vibrionales|f__Vibrionaceae|g__Vibrio|s__Vibrio cincinnatiensis	0	0	0	0	0	0	0	0	0	0	0	0	0	0	0	0
d__Bacteria|p__Proteobacteria|c__Gammaproteobacteria|o__Vibrionales|f__Vibrionaceae|g__Vibrio|s__Vibrio gazogenes	0	0	0	0	0	0	0	0	0	0	0	0	0	0	0	0
d__Bacteria|p__Proteobacteria|c__Gammaproteobacteria|o__Vibrionales|f__Vibrionaceae|g__Vibrio|s__Vibrio mimicus	0	0.000499383	0	0	0	0	0	0	0	0	0	0	0	0.000889245	0	0
d__Bacteria|p__Proteobacteria|c__Gammaproteobacteria|o__Xanthomonadales|f__Xanthomonadaceae|g__Stenotrophomonas|s__Stenotrophomonas maltophilia	0	0	0	0	0	0	0	0	0	0	0	0	0	0	0	0
d__Bacteria|p__Proteobacteria|c__Gammaproteobacteria|o__Xanthomonadales|f__Xanthomonadaceae|g__Stenotrophomonas|s__Stenotrophomonas sp. 364	0	0	0	0	0	0	0	0	0	0	0	0	0	0	0	0
d__Bacteria|p__Proteobacteria|c__Gammaproteobacteria|o__Xanthomonadales|f__Xanthomonadaceae|g__Xanthomonas|s__Xanthomonas sacchari	0	0	0	0	0	0	0	0	0	0	0	0	0	0	0	0
d__Bacteria|p__Spirochaetes|c__Spirochaetia|o__Spirochaetales|f__Spirochaetaceae|g__Oceanispirochaeta|s__Oceanispirochaeta sp. K2	0	0	0	0	0	0	0	0	0	0	0	0	0	0	0	0
d__Bacteria|p__Spirochaetes|c__Spirochaetia|o__Spirochaetales|f__Spirochaetaceae|g__Treponema|s__Treponema phagedenis	0	0.000499383	0	0	0	0	0	0	0	0	0	0	0	0	0	0
d__Bacteria|p__Spirochaetes|c__Spirochaetia|o__Spirochaetales|f__Spirochaetaceae|g__Treponema|s__Treponema succinifaciens	0.000244947	0.00199753	0	0.00316515	0.00216158	0	0.0028964	0.00571306	0.0142027	0.00958727	0	0.00803632	0.00441141	0.00355698	0.0136142	0.00176691
d__Bacteria|p__Synergistetes|c__Synergistia|o__Synergistales|f__Synergistaceae|g__Cloacibacillus|s__Cloacibacillus porcorum	0.000734842	0.0059926	0.00319581	0.0014387	0.00324237	0.000977145	0.00482733	0.00571306	0.00852164	0.0143809	0.00863309	0.0100454	0.0022057	0.00622471	0.0102107	0.00176691
d__Bacteria|p__Synergistetes|c__Synergistia|o__Synergistales|f__Synergistaceae|g__Jonquetella|s__Jonquetella anthropi	0	0	0	0	0	0	0	0	0	0	0	0	0	0	0	0
d__Bacteria|p__Tenericutes|c__Mollicutes|o__Acholeplasmatales|f__Acholeplasmataceae|g__Acholeplasma|s__Acholeplasma brassicae	0	0	0	0	0	0	0	0	0	0	0	0	0	0	0	0
d__Bacteria|p__Tenericutes|c__Mollicutes|o__Mycoplasmatales|f__Mycoplasmataceae|g__Mycoplasma|s__Mycoplasma yeatsii	0	0	0	0	0	0	0	0	0	0	0	0	0	0	0	0
d__Bacteria|p__Verrucomicrobia|c__Verrucomicrobiae|o__Verrucomicrobiales|f__Akkermansiaceae|g__Akkermansia|s__Akkermansia muciniphila	50.0043	59.1405	50.237	70.3397	42.1519	46.2785	0.314742	0.482754	0.245707	0.91079	0.595683	50.7876	7.95818	12.1035	0.425445	38.6988
d__Eukaryota|k__Fungi|p__Ascomycota|c__Dothideomycetes|o__Pleosporales|f__Pleosporaceae|g__Alternaria|s__Alternaria brassicae	0	0	0	0	0	0	0	0	0	0	0	0	0	0	0	0
d__Eukaryota|k__Fungi|p__Ascomycota|c__Dothideomycetes|o__Pleosporales|f__Pleosporaceae|g__Alternaria|s__Alternaria solani	0	0	0	0	0	0	0	0	0	0	0	0	0	0	0	0
d__Eukaryota|k__Fungi|p__Ascomycota|c__Dothideomycetes|o__Pleosporales|f__Pleosporaceae|g__Bipolaris|s__Bipolaris sorokiniana	0	0	0	0	0	0	0	0	0	0	0	0	0	0	0	0
d__Eukaryota|k__Fungi|p__Ascomycota|c__Eurotiomycetes|o__Eurotiales|f__Aspergillaceae|g__Aspergillus|s__Aspergillus flavus	0	0	0	0	0	0	0	0	0	0	0	0	0	0	0	0
d__Eukaryota|k__Fungi|p__Ascomycota|c__Eurotiomycetes|o__Eurotiales|f__Aspergillaceae|g__Aspergillus|s__Aspergillus parasiticus	0	0	0	0	0	0	0	0	0	0	0	0	0	0	0	0
d__Eukaryota|k__Fungi|p__Ascomycota|c__Leotiomycetes|o__Helotiales|f__Sclerotiniaceae|g__Botrytis|s__Botrytis cinerea	0	0	0	0	0	0	0	0	0	0	0	0	0	0	0	0
d__Eukaryota|k__Fungi|p__Ascomycota|c__Saccharomycetes|o__Saccharomycetales|f__Metschnikowiaceae|g__Clavispora|s__[Candida] intermedia	0	0	0	0	0	0	0	0	0	0	0	0	0	0	0	0
d__Eukaryota|k__Fungi|p__Ascomycota|c__Saccharomycetes|o__Saccharomycetales|f__Pichiaceae|g__Pichia|s__Pichia kudriavzevii	0	0	0	0	0	0	0	0	0	0	0	0	0	0	0	0
d__Eukaryota|k__Fungi|p__Ascomycota|c__Saccharomycetes|o__Saccharomycetales|f__Saccharomycetaceae|g__Kluyveromyces|s__Kluyveromyces marxianus	0	0	0	0	0	0	0	0	0	0	0	0	0	0	0	0
d__Eukaryota|k__Fungi|p__Ascomycota|c__Saccharomycetes|o__Saccharomycetales|f__Saccharomycetaceae|g__Saccharomyces|s__Saccharomyces cerevisiae	0	0	0	0	0	0	0	0	0	0	0.0028777	0	0	0	0	0.00176691
d__Eukaryota|k__Fungi|p__Ascomycota|c__Sordariomycetes|o__Diaporthales|f__Valsaceae|g__Valsa|s__Valsa mali	0	0	0	0	0	0	0	0	0	0	0	0	0	0	0	0
d__Eukaryota|k__Fungi|p__Ascomycota|c__Sordariomycetes|o__Hypocreales|f__Clavicipitaceae|g__Epichloe|s__Epichloe festucae	0.000244947	0	0	0	0	0	0	0	0	0	0	0	0	0	0	0
d__Eukaryota|k__Fungi|p__Ascomycota|c__Sordariomycetes|o__Hypocreales|f__Nectriaceae|g__Fusarium|s__Fusarium culmorum	0	0	0	0	0	0	0	0	0	0	0	0	0	0	0	0
d__Eukaryota|k__Fungi|p__Ascomycota|c__Sordariomycetes|o__Hypocreales|f__Nectriaceae|g__Fusarium|s__Fusarium fujikuroi	0	0	0	0	0	0	0	0	0	0	0	0	0	0	0	0
d__Eukaryota|k__Fungi|p__Ascomycota|c__Sordariomycetes|o__Hypocreales|f__Nectriaceae|g__Fusarium|s__Fusarium graminearum	0	0	0	0	0	0	0	0	0	0	0	0	0	0	0	0
d__Eukaryota|k__Fungi|p__Ascomycota|c__Sordariomycetes|o__Hypocreales|f__Nectriaceae|g__Fusarium|s__Fusarium pseudograminearum	0	0	0	0	0	0	0	0	0	0	0	0	0	0	0	0
d__Eukaryota|k__Fungi|p__Ascomycota|c__Sordariomycetes|o__Hypocreales|f__Nectriaceae|g__Fusarium|s__Fusarium venenatum	0	0	0	0	0	0	0	0	0	0	0	0	0	0	0	0
d__Eukaryota|k__Fungi|p__Ascomycota|c__Sordariomycetes|o__Hypocreales|f__Nectriaceae|g__Fusarium|s__Fusarium verticillioides	0	0	0	0	0	0	0	0	0	0	0	0	0	0	0	0
d__Eukaryota|k__Fungi|p__Basidiomycota|c__Tremellomycetes|o__Trichosporonales|f__Trichosporonaceae|g__Apiotrichum|s__Apiotrichum mycotoxinovorans	0	0	0	0	0	0	0	0	0	0	0	0	0	0	0	0
d__Eukaryota|k__Fungi|p__Basidiomycota|c__Ustilaginomycetes|o__Ustilaginales|f__Ustilaginaceae|g__Ustilago|s__Ustilago maydis	0	0	0	0	0	0	0	0	0	0	0	0	0	0	0	0
d__Viruses|f__Adenoviridae|g__Mastadenovirus|s__Human mastadenovirus C	0	0	0	0	0	0	0	0	0	0	0	0	0	0	0	0
d__Viruses|f__Hepadnaviridae|g__Orthohepadnavirus|s__Woodchuck hepatitis virus	0	0	0	0	0	0	0	0	0	0	0	0	0	0	0	0
d__Viruses|f__Microviridae|s__Parabacteroides phage YZ-2015a	0	0	0	0	0	0	0.000965465	0.00142827	0	0	0.0028777	0	0	0	0	0
d__Viruses|o__Caudovirales|f__Ackermannviridae|s__Erwinia virus Ea2809	0	0	0	0	0	0	0	0	0	0	0	0	0	0	0	0
d__Viruses|o__Caudovirales|f__Myoviridae|s__Lactobacillus phage phi jlb1	0	0	0	0.000287741	0	0	0	0	0	0	0	0	0	0	0	0
d__Viruses|o__Caudovirales|f__Myoviridae|s__Lactobacillus prophage Lj771	0.000244947	0.000998767	0.00426108	0.000287741	0.00108079	0.00293143	0	0	0	0	0	0	0	0	0	0
d__Viruses|o__Caudovirales|f__Siphoviridae|g__Webervirus|s__Klebsiella virus 1513	0	0	0	0	0	0	0	0	0	0	0	0	0	0	0	0
d__Viruses|o__Caudovirales|f__Siphoviridae|g__Webervirus|s__Klebsiella virus KLPN1	0	0	0	0	0	0	0	0	0	0	0	0	0	0	0	0
d__Viruses|o__Caudovirales|f__Siphoviridae|g__Webervirus|s__Klebsiella virus KP36	0	0	0	0	0	0	0	0	0	0	0	0	0	0	0	0
d__Viruses|o__Caudovirales|f__Siphoviridae|g__Webervirus|s__Klebsiella virus Sushi	0	0	0	0	0	0	0	0	0	0	0	0	0	0	0	0
d__Viruses|o__Caudovirales|f__Siphoviridae|s__Bacteroides phage B124-14	0	0	0	0	0	0	0	0	0	0	0	0	0	0	0	0
d__Viruses|o__Herpesvirales|f__Herpesviridae|g__Cytomegalovirus|s__Human betaherpesvirus 5	0	0	0	0	0	0	0	0	0	0	0	0	0	0	0	0
d__Viruses|o__Ortervirales|f__Retroviridae|g__Betaretrovirus|s__Mouse mammary tumor virus	0.00734842	0.016979	0.0468718	0.00489159	0.0313429	0.0175886	0.027033	0.0514176	0.0497096	0.0862854	0.0633094	0.0361635	0.0683768	0.0311236	0.0374392	0.0371051
d__Viruses|o__Ortervirales|f__Retroviridae|g__Gammaretrovirus|s__Abelson murine leukemia virus	0	0	0	0	0	0	0	0	0	0	0	0	0	0	0	0
d__Viruses|o__Ortervirales|f__Retroviridae|g__Gammaretrovirus|s__Kirsten murine sarcoma virus	0.000244947	0	0	0	0	0	0.00193093	0	0	0	0.0028777	0	0	0	0	0
d__Viruses|o__Ortervirales|f__Retroviridae|g__Gammaretrovirus|s__Moloney murine sarcoma virus	0	0	0	0	0	0	0	0	0	0	0	0	0	0	0	0
d__Viruses|o__Ortervirales|f__Retroviridae|g__Gammaretrovirus|s__Murine leukemia virus	0.00489895	0.010487	0.0202401	0.00374063	0.015131	0.0107486	0.0183438	0.0371349	0.0227244	0.0479363	0.0431655	0.0462089	0.0286742	0.0204526	0.0289303	0.0247367
d__Viruses|o__Ortervirales|f__Retroviridae|g__Gammaretrovirus|s__Murine leukemia-related retroviruses	0.000244947	0.00249692	0.00426108	0	0.00216158	0	0.00193093	0.0042848	0.00426082	0.0143809	0.0028777	0.00401816	0.0022057	0.00266773	0.00170178	0
d__Viruses|o__Ortervirales|f__Retroviridae|g__Gammaretrovirus|s__Mus musculus mobilized endogenous polytropic provirus	0.0810776	0.191763	0.47511	0.0952422	0.327479	0.247218	0.274192	0.488467	0.46727	1.24155	0.834532	0.65496	0.668328	0.31746	0.52585	0.394021
d__Viruses|o__Ortervirales|f__Retroviridae|g__Gammaretrovirus|s__Spleen focus-forming virus	0.00122474	0.00399507	0.00319581	0.00115096	0.00324237	0.00293143	0.0028964	0.0128544	0.00568109	0.0191745	0.00863309	0.0100454	0.0132342	0.00355698	0.00340356	0.0106015
d__Viruses|o__Ortervirales|f__Retroviridae|g__Lentivirus|s__Human immunodeficiency virus 1	0	0	0	0	0	0	0	0	0	0	0	0	0	0	0	0

## Sheet: Sheet2
d__Bacteria|p__Firmicutes|c__Clostridia|o__Clostridiales|f__Lachnospiraceae|g__Enterocloster|s__Enterocloster bolteae
0.00220453	0.220453
0.0199753	1.99753
0.00745688	0.745688
0.007769	0.7769
0.00864631	0.864631
0.00195429	0.195429
0.00441141	0.441141
0.0204526	2.04526
0.0085089	0.85089
0.0212029	2.12029
0.0115856	1.15856
0.0114261	1.14261
0.015623	1.5623
0.00958727	0.958727
0.0028777	0.28777
0.00200908	0.200908
0.00544134	0.544134
0.0127376	1.27376
0.0251703	2.51703
0.0577365	5.77365
0.0305474	3.05474
0.0537402	5.37402
0.0241218	2.41218
0.0152683	1.52683
0.0267301	2.67301
	0
d__Bacteria|p__Firmicutes|c__Clostridia|o__Clostridiales|f__Lachnospiraceae|g__Blautia|s__[Ruminococcus] gnavus
0.00979789	0.979789
0.0059926	0.59926
0.00319581	0.319581
0.00201419	0.201419
0.00864631	0.864631
0	0
0.00441141	0.441141
0.0144462	1.44462
0.0187196	1.87196
0.0159022	1.59022
0.0115856	1.15856
0.00285653	0.285653
0.00852164	0.852164
0	0
0.0028777	0.28777
0.00803632	0.803632
	0
0.00211608	0.211608
0.00636882	0.636882
0.00314629	0.314629
0.0044873	0.44873
0.00428736	0.428736
0.00298556	0.298556
0	0
0.00381709	0.381709
0	0
	0
d__Bacteria|p__Firmicutes|c__Bacilli|o__Lactobacillales|f__Enterococcaceae|g__Enterococcus|s__Enterococcus avium	#VALUE!
0.000489895	0.0489895
0.0249692	2.49692
0.00106527	0.106527
0	0
0.00108079	0.108079
0	0
0.0485255	4.85255
0.0320128	3.20128
0.00510534	0.510534
0.00883455	0.883455
0	0
0.00142827	0.142827
0	0
0	0
0	0
0	0
	0
d__Bacteria|p__Bacteroidetes|c__Bacteroidia|o__Bacteroidales|f__Porphyromonadaceae|g__Porphyromonas|s__Porphyromonas asaccharolytica	#VALUE!
0.00342926	0.342926
0.0109864	1.09864
0.00532635	0.532635
0.00517933	0.517933
0.0097271	0.97271
0.00586287	0.586287
0.0022057	0.22057
0.00711396	0.711396
0.00170178	0.170178
0	0
0.0115856	1.15856
0.0114261	1.14261
0.00426082	0.426082
0.00479363	0.479363
0	0
0.00401816	0.401816
	0
0.00392986	0.392986
0.0015922	0.15922
0.0107873	1.07873
0.00807713	0.807713
0.00696696	0.696696
0.00298556	0.298556
0.00114866	0.114866
0.00381709	0.381709
0.0187111	1.87111
	0
d__Bacteria|p__Firmicutes|c__Clostridia|o__Clostridiales|f__Lachnospiraceae|g__Blautia|s__Blautia sp. N6H1-15	#VALUE!
0.00146968	0.146968
0.00699137	0.699137
0.0106527	1.06527
0.00230193	0.230193
0.00432316	0.432316
0.00684001	0.684001
0.0154399	1.54399
0.0133387	1.33387
0.00680712	0.680712
0.00353382	0.353382
0.0222057	2.22057
0.00856959	0.856959
0.0113622	1.13622
0.00479363	0.479363
0.00863309	0.863309
0.024109	2.4109
d__Bacteria|p__Firmicutes|c__Clostridia|o__Clostridiales|f__Lachnospiraceae|g__Lachnoclostridium|s__Lachnoclostridium sp. YL32	#VALUE!
0.153092
0.485401
0.565658
0.486282
0.406377
0.255035
0.560249
1.06976
1.05681
0.542441
0.959673
0.884096
0.739962
0.546474
0.661871
0.528388

## Sheet: pathway abundance (cpm)
	T01	T02	T03	T04	T05	T06	T11	T12	T13	T14	T15	T16	T21	T22	T23	T24	T25	T26	T31	T32	T33	T34	T35	T36	Y1	Y2	Y3	Y4	Y5	Y6	A1	A2	A3	A4	A5	A6	P1	P2	P3	P4	M1	M2	M3	M4	M5	M6	B1	B2	B3
1CMET2-PWY: N10-formyl-tetrahydrofolate biosynthesis	241.818	278.918	281.856	223.751	257.792	277.266	265.559	156.596	140.174	293.659	194.722	127.389	194.17	182.205	135.577	196.337	147.825	131.674	305.225	322.923	332.403	321.585	202.378	280.795	267.82	456.322	177.321	441.806	378.599	514.533	244.443	170.83	111.778	233.785	106.115	203.655	0	66.2481	42.8765	90.2944	59.1569	68.3088	25.1334	0	27.7482	116.815	279.232	121.639	112.973
1CMET2-PWY: N10-formyl-tetrahydrofolate biosynthesis|g__Akkermansia.s__Akkermansia_muciniphila	4.2336	2.29509	2.24182	0	5.12376	7.34212	38.8109	0	0	0	0	0	0	0	0	0	0	0	0	0	0	0	0	0	120.586	371.417	141.338	395.692	290.626	417.32	133.353	83.7059	43.4801	137.534	58.784	93.8922	0	11.7575	0	42.9363	0	0	0	0	0	58.5484	172.772	73.0432	0
1CMET2-PWY: N10-formyl-tetrahydrofolate biosynthesis|g__Bacteroides.s__Bacteroides_caccae	0	0	0	0	0	0	0	0	0	0	0	0	0	0	0	0	0	0	0	0	16.0451	16.1925	3.70606	9.87915	0	0	0	0	0	0	0	0	0	0	0	0	0	0	0	0	0	0	0	0	0	0	0	0	0
1CMET2-PWY: N10-formyl-tetrahydrofolate biosynthesis|g__Bacteroides.s__Bacteroides_cellulosilyticus	0	0	0	0	0	0	0	0	0	0	0	0	0	0	0	0	0	0	7.58271	5.11047	0	0	0.739956	0	0	0	0	0	0	0	0	0	0	0	0	0	0	0	0	0	0	0	0	0	0	0	0	0	0
1CMET2-PWY: N10-formyl-tetrahydrofolate biosynthesis|g__Bacteroides.s__Bacteroides_faecis	0	0	0	0	0	0	0	0	0	0	0	0	0	0	0	0	0	0	10.9884	11.0576	0	0	2.52391	1.80483	0	0	0	0	0	0	0	0	0	0	0	0	0	0	0	0	0	0	0	0	0	0	0	0	0
1CMET2-PWY: N10-formyl-tetrahydrofolate biosynthesis|g__Bacteroides.s__Bacteroides_fragilis	0	0	0	0	0	0	0	0	0	0	0	0	0	0	0	0	0	0	8.67378	11.2302	0.98314	0	3.97691	3.85683	0	0	0	0	0	0	0	0	0	0	0	0	0	0	0	0	0	0	0	0	0	0	0	0	0
1CMET2-PWY: N10-formyl-tetrahydrofolate biosynthesis|g__Bacteroides.s__Bacteroides_intestinalis	0	0	0	0	0	0	0	0	0	0	0	0	0	0	0	0	0	0	38.1823	38.9768	5.08164	3.18593	8.50045	10.9286	0	0	0	0	0	0	0	0	0	0	0	0	0	0	0	0	0	0	0	0	0	0	0	0	0
1CMET2-PWY: N10-formyl-tetrahydrofolate biosynthesis|g__Bacteroides.s__Bacteroides_ovatus	0	0	0	0	0	0	0	0	0	0	0	0	0	0	0	0	0	0	0	0	0	1.94614	0	0	0	0	0	0	0	0	0	0	0	0	0	0	0	0	0	0	0	0	0	0	0	0	0	0	0
1CMET2-PWY: N10-formyl-tetrahydrofolate biosynthesis|g__Bacteroides.s__Bacteroides_thetaiotaomicron	0	0	0	0	0	0	0	0	0	0	0	0	0	0	0	0	0	0	14.6211	17.9907	45.386	36.3	17.7901	40.7934	0	0	0	0	0	0	0	0	0	0	0	0	0	0	0	0	0	0	0	0	0	0	4.05294	0	0
1CMET2-PWY: N10-formyl-tetrahydrofolate biosynthesis|g__Bacteroides.s__Bacteroides_uniformis	0	0	0	0	0	0	0	0	0	0	0	0	0	0	0	0	0	0	6.6827	9.99968	43.7321	49.1056	7.45129	10.6489	0	0	0	0	0	0	0	0	0	0	0	0	0	0	0	0	0	0	0	0	0	0	0	0	0
1CMET2-PWY: N10-formyl-tetrahydrofolate biosynthesis|g__Bacteroides.s__Bacteroides_xylanisolvens	0	0	0	0	0	0	0	0	0	0	0	0	0	0	0	0	0	0	16.5474	15.2666	0	0	4.27232	0	0	0	0	0	0	0	0	0	0	0	0	0	0	0	0	0	0	0	0	0	0	0	0	0	0
1CMET2-PWY: N10-formyl-tetrahydrofolate biosynthesis|g__Escherichia.s__Escherichia_coli	0	0	0	0	0	0	3.34743	13.6619	9.71386	0	3.92622	24.8472	0.999873	9.71125	16.3065	6.24036	5.79651	14.1998	2.12528	2.8567	0	5.1896	6.65911	2.34761	0	0	0	0	0	0	0	0	0	0	0	0	0	0	0	0	0	0	0	0	0	0	0	0	0
1CMET2-PWY: N10-formyl-tetrahydrofolate biosynthesis|g__Parabacteroides.s__Parabacteroides_distasonis	0	0	0	0	0	0	0	0	0	0	0	0	0	0	0	0	0	0	9.14352	14.9635	0	0	10.7137	18.8176	0	0	0	0	0	0	0	0	0	0	0	0	0	0	0	0	0	0	0	0	0	0	0	0	0
1CMET2-PWY: N10-formyl-tetrahydrofolate biosynthesis|g__Parabacteroides.s__Parabacteroides_goldsteinii	150.339	171.071	192.81	111.747	155.575	183.025	98.4456	0	34.7636	71.3057	0	0	104.036	0	16.8555	67.4178	0	26.0504	31.8672	28.3961	9.38586	9.25961	8.32854	9.09631	0	0	0	0	0	0	0	10.1597	0	7.19536	0	9.63779	0	0	0	0	0	0	0	0	0	0	0	0	0
1CMET2-PWY: N10-formyl-tetrahydrofolate biosynthesis|g__Proteus.s__Proteus_penneri	0	0	0	0	0	0	8.8916	28.4581	4.18847	29.1265	13.4138	36.0643	0.938957	25.628	4.0461	10.6788	8.88314	8.60709	1.10782	0	0	0	6.33985	0	0	0	0	0	0	0	0	0	0	0	0	0	0	0	0	0	0	0	0	0	0	0	0	0	0
1CMET2-PWY: N10-formyl-tetrahydrofolate biosynthesis|unclassified	11.6464	5.24469	0	0	0	1.02954	4.88831	15.0297	14.7225	2.89581	18.3501	3.87221	22.2844	11.8596	10.3885	16.371	3.53388	8.14228	26.6284	35.1747	22.532	19.5577	9.75172	7.16049	0	0	0	0	0	0	0	0	0	0	0	0	0	0	0	0	0	0	0	0	0	0	0	0	0
3-HYDROXYPHENYLACETATE-DEGRADATION-PWY: 4-hydroxyphenylacetate degradation	0	0	0	0.462603	0	0	21.6467	26.3737	34.8765	5.15909	30.4076	83.7293	3.17365	48.9432	82.3985	40.3313	78.6061	81.4852	16.1644	16.6405	6.3038	8.18426	37.7277	10.3382	0	0	0	0	0	0	0	0	0	0	0	0	0	0	0	0	0	0	0	0	0	0	0	0	0
3-HYDROXYPHENYLACETATE-DEGRADATION-PWY: 4-hydroxyphenylacetate degradation|g__Escherichia.s__Escherichia_coli	0	0	0	0.462603	0	0	18.4485	26.2685	34.8035	5.15909	30.1345	83.6223	3.14198	48.703	82.2116	40.242	78.4428	81.2769	16.1454	16.6405	6.3038	8.18426	37.6707	10.3382	0	0	0	0	0	0	0	0	0	0	0	0	0	0	0	0	0	0	0	0	0	0	0	0	0
AEROBACTINSYN-PWY: aerobactin biosynthesis	0	0	0	0	0	0	0	0	0	0	0	0	0	0	0	0	0	0	0.0776721	0	1.04009	1.28891	0.737882	0.397932	0	0	0	0	0	0	0	0	0	0	0	0	0	0	0	0	0	0	0	0	0	0	0	0	0
AEROBACTINSYN-PWY: aerobactin biosynthesis|g__Escherichia.s__Escherichia_coli	0	0	0	0	0	0	0	0	0	0	0	0	0	0	0	0	0	0	0.0776721	0	1.04009	1.28891	0.737882	0.397932	0	0	0	0	0	0	0	0	0	0	0	0	0	0	0	0	0	0	0	0	0	0	0	0	0
ANAEROFRUCAT-PWY: homolactic fermentation	8.46172	8.77565	7.59444	11.0896	7.00625	9.22027	127.574	124.906	116.324	157.296	110.446	128.06	69.4812	133.766	152.086	137.888	158.687	136.052	166.326	174.745	233.423	234.333	161.93	221.012	69.7214	38.045	57.0318	33.6825	53.4494	59.4137	21.4431	13.9634	0	10.9397	15.0964	38.1183	0	69.0891	0	29.1751	52.2406	43.9159	78.2366	58.3038	0	50.0177	0	0	21.8177
ANAEROFRUCAT-PWY: homolactic fermentation|unclassified	0	0	0	0	0	0	0	0	8.603	0	7.30146	0	14.8122	5.9749	9.96662	11.2106	1.5221	5.33113	7.43872	6.4142	5.13128	0	2.04468	6.21962	0	0	0	0	0	0	0	0	0	0	0	0	0	0	0	0	0	0	0	0	0	0	0	0	0
ANAGLYCOLYSIS-PWY: glycolysis III (from glucose)	191.701	199.937	197.169	196.776	179.923	186.628	232.365	198.399	159.389	248.956	273.93	181.101	146.593	243.191	179.512	198.199	207.572	173.049	244.573	264.635	446.299	419.933	236.989	356.913	209.062	192.269	147.938	162.069	130.585	151.756	69.4676	55.7922	57.2698	85.2376	95.3778	97.1166	0	103.028	122.862	121.138	91.006	142.315	124.307	191.133	126.85	125.051	51.4751	47.7558	101.192
ANAGLYCOLYSIS-PWY: glycolysis III (from glucose)|g__Alistipes.s__Alistipes_senegalensis	0	0	0	0	0	0	0	0	0	0	0	0	0	0	0	0	0	0	3.86744	4.67175	0	0	0.924012	0.858852	0	0	0	0	0	0	0	0	0	0	0	0	0	0	0	0	0	0	0	0	0	0	0	0	0
ANAGLYCOLYSIS-PWY: glycolysis III (from glucose)|g__Alistipes.s__Alistipes_shahii	0	0	0	0	0	0	0	0	0	0	0	0	0	0	0	0	0	0	1.14464	1.09406	0	0	0	0	0	0	0	0	0	0	0	0	0	0	0	0	0	0	0	0	0	0	0	0	0	0	0	0	0
ANAGLYCOLYSIS-PWY: glycolysis III (from glucose)|g__Bacteroides.s__Bacteroides_ovatus	0	0	0	0	0	0	0	0	0	0	0	0	0	0	0	0	0	0	5.49737	8.24984	210.027	201.591	17.0343	42.3976	0	0	0	0	0	0	0	0	0	0	0	0	0	0	0	0	0	0	0	0	0	0	0	0	0
ANAGLYCOLYSIS-PWY: glycolysis III (from glucose)|g__Bacteroides.s__Bacteroides_xylanisolvens	0	0	0	0	0	0	0	0	0	0	0	0	0	0	0	0	0	0	12.8501	15.2943	0	0	8.14601	7.26376	0	0	0	0	0	0	0	0	0	0	0	0	0	0	0	0	0	0	0	0	0	0	0	0	0
ANAGLYCOLYSIS-PWY: glycolysis III (from glucose)|g__Enterobacter.s__Enterobacter_cloacae	0	0	0	0	0	0	0.324223	0	0	0	0	0	0	0	0	0	0	0	0	0	0	0	0	0	0	0	0	0	0	0	0	0	0	0	0	0	0	0	0	0	0	0	0	0	0	0	0	0	0
ANAGLYCOLYSIS-PWY: glycolysis III (from glucose)|g__Escherichia.s__Escherichia_coli	0	0	0	0	0	0.315282	21.7926	42.3959	47.1081	12.4794	38.7469	108.338	6.38592	61.3179	87.2995	45.0824	78.6852	89.7084	17.3246	13.6288	6.973	10.5826	31.3425	6.72043	0	0	0	0	0	0	0	0	0	0	0	0	0	0	0	0	0	0	0	0	0	0	0	0	0
ANAGLYCOLYSIS-PWY: glycolysis III (from glucose)|g__Morganella.s__Morganella_morganii	0	0	0	0	0	0	25.5865	34.2284	13.2544	75.6276	99.6377	20.767	4.0477	86.656	9.40256	12.0619	18.6405	10.3645	0	0	0	0	0.169071	0	0	0	0	0	0	0	0	0	0	0	0	0	0	0	0	0	0	0	0	0	0	0	0	0	0
ANAGLYCOLYSIS-PWY: glycolysis III (from glucose)|unclassified	14.9475	10.0908	0	0	0	4.90471	0	14.2448	13.6051	0	12.6779	0	29.1145	10.1236	13.2361	20.8372	2.24303	7.90004	16.0795	23.3455	19.9948	16.758	1.83009	6.65409	0	0	0	0	0	0	0	0	0	0	0	0	0	0	0	0	0	0	0	0	0	0	0	0	0
ARG+POLYAMINE-SYN: superpathway of arginine and polyamine biosynthesis	0	0	0	0	1.55153	2.4291	26.8265	59.6404	28.3384	25.3672	74.8111	50.0656	22.6162	65.6706	51.6001	41.5819	48.2049	48.9229	6.02807	12.6958	5.1509	6.18608	14.2176	4.12281	0	0	0	0	0	0	0	0	0	0	0	0	0	0	0	0	0	0	0	0	0	0	0	0	0
ARG+POLYAMINE-SYN: superpathway of arginine and polyamine biosynthesis|g__Escherichia.s__Escherichia_coli	0	0	0	0	0	0	9.6422	16.0664	14.1802	5.43605	14.7195	41.0312	2.40392	23.7823	34.4856	18.8286	32.4171	33.7486	5.02069	5.31137	3.22721	4.59294	11.6758	3.13386	0	0	0	0	0	0	0	0	0	0	0	0	0	0	0	0	0	0	0	0	0	0	0	0	0
ARG+POLYAMINE-SYN: superpathway of arginine and polyamine biosynthesis|unclassified	0	0	0	0	0	0	4.22335	20.2398	5.13767	0	23.7112	2.84514	12.1241	15.6539	6.13517	9.21139	3.47516	4.62501	0	0	0	0	0	0	0	0	0	0	0	0	0	0	0	0	0	0	0	0	0	0	0	0	0	0	0	0	0	0	0
ARGDEG-PWY: superpathway of L-arginine, putrescine, and 4-aminobutanoate degradation	0	0	0	0	0	0	31.7776	41.8927	39.6337	10.0351	48.1032	64.4894	7.1115	68.1408	83.1688	47.1548	78.7648	80.3034	16.7477	12.9756	6.28819	10.0642	27.1973	8.60257	0	0	0	0	0	0	0	0	0	0	0	0	0	0	0	0	0	0	0	0	0	0	0	0	0
ARGDEG-PWY: superpathway of L-arginine, putrescine, and 4-aminobutanoate degradation|g__Escherichia.s__Escherichia_coli	0	0	0	0	0	0	10.5601	17.1206	18.8038	3.43691	14.6413	39.1685	2.42462	25.9563	34.5437	17.9312	34.1921	37.6388	9.01942	7.3628	3.25913	5.4521	14.5629	4.196	0	0	0	0	0	0	0	0	0	0	0	0	0	0	0	0	0	0	0	0	0	0	0	0	0
ARGDEG-PWY: superpathway of L-arginine, putrescine, and 4-aminobutanoate degradation|unclassified	0	0	0	0	0	0	0.2535	0	0.514004	0	2.65242	0	0	1.3799	0.827203	0.693709	0	0.496067	0	0	0	0	0	0	0	0	0	0	0	0	0	0	0	0	0	0	0	0	0	0	0	0	0	0	0	0	0	0	0
ARGININE-SYN4-PWY: L-ornithine de novo biosynthesis	6.95878	3.74776	0	0	0	0	0	0	17.8594	1.8909	0.884496	0	44.8185	0	16.428	22.228	0	8.9709	275.271	295.638	349.79	337	158.141	276.793	0	0	0	0	0	0	0	0	0	0	0	0	0	19.0043	0	30.3721	6.45162	0	39.5019	0	0	8.65616	9.93785	11.1686	12.201
ARGININE-SYN4-PWY: L-ornithine de novo biosynthesis|g__Bacteroides.s__Bacteroides_caccae	0	0	0	0	0	0	0	0	0	0	0	0	0	0	0	0	0	0	0	0	15.4089	15.9332	3.58183	10.3925	0	0	0	0	0	0	0	0	0	0	0	0	0	0	0	0	0	0	0	0	0	0	0	0	0
ARGININE-SYN4-PWY: L-ornithine de novo biosynthesis|g__Bacteroides.s__Bacteroides_faecis	0	0	0	0	0	0	0	0	0	0	0	0	0	0	0	0	0	0	15.9043	14.8675	1.38609	0.823129	2.76856	2.09666	0	0	0	0	0	0	0	0	0	0	0	0	0	0	0	0	0	0	0	0	0	0	0	0	0
ARGININE-SYN4-PWY: L-ornithine de novo biosynthesis|g__Bacteroides.s__Bacteroides_fragilis	0	0	0	0	0	0	0	0	0	0	0	0	0	0	0	0	0	0	7.79984	10.7805	1.87064	0.91087	4.44947	3.43124	0	0	0	0	0	0	0	0	0	0	0	0	0	0	0	0	0	0	0	0	0	0	0	0	0
ARGININE-SYN4-PWY: L-ornithine de novo biosynthesis|g__Bacteroides.s__Bacteroides_intestinalis	0	0	0	0	0	0	0	0	0	0	0	0	0	0	0	0	0	0	24.3176	23.5295	1.08041	1.62845	4.36547	3.56071	0	0	0	0	0	0	0	0	0	0	0	0	0	0	0	0	0	0	0	0	0	0	0	0	0
ARGININE-SYN4-PWY: L-ornithine de novo biosynthesis|g__Bacteroides.s__Bacteroides_nordii	0	0	0	0	0	0	0	0	0	0	0	0	0	0	0	0	0	0	5.92247	7.71924	0	0	2.30219	1.71182	0	0	0	0	0	0	0	0	0	0	0	0	0	0	0	0	0	0	0	0	0	0	0	0	0
ARGININE-SYN4-PWY: L-ornithine de novo biosynthesis|g__Bacteroides.s__Bacteroides_ovatus	0	0	0	0	0	0	0	0	0	0	0	0	0	0	0	0	0	0	6.37922	15.5764	187.713	185.106	45.5511	123.179	0	0	0	0	0	0	0	0	0	0	0	0	0	0	0	0	0	0	6.40977	0	0	0	0	0	0
ARGININE-SYN4-PWY: L-ornithine de novo biosynthesis|g__Bacteroides.s__Bacteroides_stercoris	0	0	0	0	0	0	0	0	0	0	0	0	0	0	0	0	0	0	0	0	0.311289	0	0	0	0	0	0	0	0	0	0	0	0	0	0	0	0	0	0	0	0	0	0	0	0	0	0	0	0
ARGININE-SYN4-PWY: L-ornithine de novo biosynthesis|g__Bacteroides.s__Bacteroides_thetaiotaomicron	0	0	0	0	0	0	0	0	0	0	0	0	0	0	0	0	0	0	21.4804	19.6888	42.6186	35.5996	18.3035	39.4306	0	0	0	0	0	0	0	0	0	0	0	0	0	0	0	10.4764	4.32192	0	0	0	0	0	0	0	0
ARGININE-SYN4-PWY: L-ornithine de novo biosynthesis|g__Bacteroides.s__Bacteroides_uniformis	0	0	0	0	0	0	0	0	0	0	0	0	0	0	0	0	0	0	4.89776	9.33608	39.5318	45.2016	7.18312	11.571	0	0	0	0	0	0	0	0	0	0	0	0	0	0	0	0	0	0	0	0	0	0	0	0	0
ARGININE-SYN4-PWY: L-ornithine de novo biosynthesis|g__Bacteroides.s__Bacteroides_xylanisolvens	0	0	0	0	0	0	0	0	0	0	0	0	0	0	0	0	0	0	16.5004	16.2583	0	0	4.04467	3.65227	0	0	0	0	0	0	0	0	0	0	0	0	0	0	0	0	0	0	0	0	0	0	0	0	0
ARGININE-SYN4-PWY: L-ornithine de novo biosynthesis|unclassified	6.65108	3.68149	0	0	0	0	0	0	13.775	0	0	0	34.9686	0	11.385	17.4588	0	5.26102	8.1919	7.5613	3.33197	2.51297	2.09426	1.47619	0	0	0	0	0	0	0	0	0	0	0	0	0	0	0	0	0	0	0	0	0	0	0	0	0
ARGORNPROST-PWY: arginine, ornithine and proline interconversion	0	0	0	0	0	0	0	0	0	0	0	0	0	0	0	0	0	0	9.849	5.5989	0	0	17.2165	10.084	0	0	0	0	0	0	0	0	0	0	0	0	0	0	0	0	0	0	0	0	0	0	0	0	0
ARGORNPROST-PWY: arginine, ornithine and proline interconversion|g__Enterococcus.s__Enterococcus_faecium	0	0	0	0	0	0	0	0	0	0	0	0	0	0	0	0	0	0	1.14604	1.33895	0	0	5.66721	4.54354	0	0	0	0	0	0	0	0	0	0	0	0	0	0	0	0	0	0	0	0	0	0	0	0	0
ARGSYN-PWY: L-arginine biosynthesis I (via L-ornithine)	257.58	18.6417	43.6087	26.2171	2.58631	38.5641	203.251	187.45	135.308	190.316	289.046	234.795	119.069	256.342	175.717	187.118	201.722	171.959	123.422	124.513	86.8007	70.6788	127.839	69.6766	261.784	309.192	200.151	212.516	138.133	335.975	91.4241	77.6428	116.27	17.2241	67.4803	104.494	0	74.8794	0	90.4405	87.1879	51.1575	65.1079	0	0	87.9043	0	60.2715	145.97
ARGSYN-PWY: L-arginine biosynthesis I (via L-ornithine)|g__Escherichia.s__Escherichia_coli	0	0	0	0.835481	0	0.305318	22.6392	37.6369	48.0779	15.2089	38.0361	124.454	6.36662	59.2702	97.7777	53.8814	88.4518	98.0273	20.7562	16.797	8.30204	11.1505	38.1235	9.30748	0	0	0	0	0	0	0	0	0	0	0	0	0	0	0	0	0	0	0	0	0	0	0	0	0
ARGSYN-PWY: L-arginine biosynthesis I (via L-ornithine)|g__Lactobacillus.s__Lactobacillus_plantarum	0	0	0	0	0	0	0	0	0	0	0	0	0	0	0	0	0	0	0	0	0	0	0.601404	0.607891	0	0	0	0	0	0	0	0	0	0	0	0	0	0	0	0	0	0	0	0	0	0	0	0	0
ARGSYN-PWY: L-arginine biosynthesis I (via L-ornithine)|g__Morganella.s__Morganella_morganii	0	0	0	0	0	0	25.0567	32.9608	11.9309	77.7682	99.348	19.4997	4.06338	83.4219	9.07635	10.6801	16.6104	9.54847	0	0	0	0	0.376057	0	0	0	0	0	0	0	0	0	0	0	0	0	0	0	0	0	0	0	0	0	0	0	0	0	0
ARGSYN-PWY: L-arginine biosynthesis I (via L-ornithine)|g__Proteus.s__Proteus_mirabilis	0	0.769861	2.092	0	0.320966	2.02294	6.18903	47.8566	4.19202	10.186	82.6956	11.2484	9.83206	50.0331	14.9463	17.9082	35.5217	17.7921	0	0	1.98518	4.02926	0.834044	0.455916	0	0	0	0	0	0	0	0	0	0	0	0	0	0	0	0	0	0	0	0	0	0	0	0	0
ARGSYN-PWY: L-arginine biosynthesis I (via L-ornithine)|g__Proteus.s__Proteus_penneri	0	0	0	0	0	0	7.80013	24.0535	6.02989	24.1098	11.9752	27.2492	0.678058	21.5435	2.94898	8.90595	5.10915	5.72213	1.47113	0	0	0.800472	6.64405	1.55438	0	0	0	0	0	0	0	0	0	0	0	0	0	0	0	0	0	0	0	0	0	0	0	0	0
ARGSYN-PWY: L-arginine biosynthesis I (via L-ornithine)|unclassified	0	0	0	0	0	0	7.34131	26.8686	12.5131	7.70317	29.0109	13.4808	28.421	21.7436	12.4295	20.9134	5.52812	7.97037	1.51643	9.43833	1.33887	0	14.9644	7.91283	0	0	0	0	0	0	0	0	0	0	0	0	0	0	0	0	0	0	0	0	0	0	0	0	0
ARGSYNBSUB-PWY: L-arginine biosynthesis II (acetyl cycle)	257.457	3.07829	16.6324	10.2801	0.82409	12.712	235.755	209.547	157.563	186.546	279.948	244.709	139.924	272.596	212.437	223.859	225.391	191.36	141.624	147.63	104.167	48.0478	155.172	45.4279	0	0	0	0	0	0	0	21.062	0	0	0	0	0	0	0	0	0	0	0	0	0	0	0	0	0
ARGSYNBSUB-PWY: L-arginine biosynthesis II (acetyl cycle)|g__Escherichia.s__Escherichia_coli	0	0	0	0.866291	0	0	26.9191	44.5015	53.7913	15.1862	45.7461	137.723	7.32509	70.1944	112.913	59.6001	103.76	114.777	23.6145	19.5393	9.48323	10.9015	43.9609	9.29379	0	0	0	0	0	0	0	0	0	0	0	0	0	0	0	0	0	0	0	0	0	0	0	0	0
ARGSYNBSUB-PWY: L-arginine biosynthesis II (acetyl cycle)|g__Lactobacillus.s__Lactobacillus_plantarum	0	0	0	0	0	0	0	0	0	0	0	0	0	0	0	0	0	0	0	0	0	0	0.707572	0.53184	0	0	0	0	0	0	0	0	0	0	0	0	0	0	0	0	0	0	0	0	0	0	0	0	0
ARGSYNBSUB-PWY: L-arginine biosynthesis II (acetyl cycle)|g__Morganella.s__Morganella_morganii	0	0	0	0	0	0	25.1275	32.3508	12.0637	75.8097	97.1428	18.5577	4.05629	82.5724	8.56739	10.79	16.7277	8.92974	0	0	0	0	0.225635	0	0	0	0	0	0	0	0	0	0	0	0	0	0	0	0	0	0	0	0	0	0	0	0	0	0
ARGSYNBSUB-PWY: L-arginine biosynthesis II (acetyl cycle)|g__Proteus.s__Proteus_penneri	0	0	0	0	0	0	7.20662	24.1512	6.67779	27.3994	13.311	28.0861	0	23.4892	3.15425	9.4816	5.84364	6.38261	1.47033	0	0	0.639493	6.29228	1.69542	0	0	0	0	0	0	0	0	0	0	0	0	0	0	0	0	0	0	0	0	0	0	0	0	0
ARGSYNBSUB-PWY: L-arginine biosynthesis II (acetyl cycle)|unclassified	0	0	0	0	0	0	7.35514	25.1322	12.2243	0	29.2928	10.8409	23.5847	22.6302	11.9586	18.8372	5.61344	7.51375	0.574481	4.04472	0.519207	0	7.45758	3.898	0	0	0	0	0	0	0	0	0	0	0	0	0	0	0	0	0	0	0	0	0	0	0	0	0
ARO-PWY: chorismate biosynthesis I	135.505	165.128	164.165	132.965	192.884	144.901	261.081	222.925	146.222	273.916	315.3	195.093	100.994	280.135	178.448	180.166	212.265	180.025	138.629	129.301	119.902	154.65	158.342	120.217	159.077	415.753	211.037	491.174	327.522	457.782	210.753	128.808	112.633	201.256	84.6026	158.828	47.5566	47.3679	0	118.847	0	33.6865	0	0	0	74.3488	252.974	129.296	78.1349
ARO-PWY: chorismate biosynthesis I|g__Akkermansia.s__Akkermansia_muciniphila	4.3019	2.33507	2.39704	0	4.08259	8.39343	41.2782	0	0	0	0	0	0	0	0	0	0	0	0	0	0	0	0	0	148.434	409.129	190.149	456.782	317.981	451.829	143.356	97.4826	60.0096	150.366	69.6884	105.75	0	18.5287	0	82.4147	0	0	0	0	0	66.3447	183.138	78.9124	17.1953
ARO-PWY: chorismate biosynthesis I|g__Anaerostipes.s__Anaerostipes_caccae	0	0	0	0	0	0	2.77523	0	0	0	0	0	0	0	0	0	0	0	0	0	0.85021	0.590649	0	0.439323	0	0	0	0	0	0	0	0	0	0	0	0	0	0	0	0	0	0	0	0	0	0	0	0	0
ARO-PWY: chorismate biosynthesis I|g__Anaerotruncus.s__Anaerotruncus_colihominis	0	0	0	0	0	0	0	0	0	0	0	0	0	0	0	0	0	0	0	0	0	0	0	0.315442	0	0	0	0	0	0	0	0	0	0	0	0	0	0	0	0	0	0	0	0	0	0	0	0	0
ARO-PWY: chorismate biosynthesis I|g__Blautia.s__Ruminococcus_torques	0	0	0	0	0	0	0	0	0	0	0	0	0	0	0	0	0	0	0	0	0	0	0	0.557333	0	0	0	0	0	0	0	0	0	0	0	0	0	0	0	0	0	0	0	0	0	0	0	0	0
ARO-PWY: chorismate biosynthesis I|g__Clostridiales_noname.s__Clostridiales_bacterium_1_7_47FAA	0.542225	0.758335	0	0	0	0.517286	3.1598	0	0	0	0	0	0	0	0	0	0	0	2.24996	2.0839	0.476613	0.881951	0.730581	0	0	0	0	0	0	0	0	0	0	0	0	0	0	0	0	0	0	0	0	0	0	0	0	0	0
ARO-PWY: chorismate biosynthesis I|g__Clostridium.s__Clostridium_bolteae	0	0	0	0	0	0	0	0	0	0	0	0	0	0	0	0	0	0	1.61046	1.10489	0	0	0	0	0	0	0	0	0	0	0	0	0	0	0	0	0	0	0	0	0	0	0	0	0	0	0	0	0
ARO-PWY: chorismate biosynthesis I|g__Clostridium.s__Clostridium_clostridioforme	0	0	0	0	0	0	0	0	0	0	0	0	0	0	0	0	0	0	0.624857	0.633182	1.79674	1.88523	0.937835	1.27224	0	0	0	0	0	0	0	0	0	0	0	0	0	0	0	0	0	0	0	0	0	0	0	0	0
ARO-PWY: chorismate biosynthesis I|g__Clostridium.s__Clostridium_hathewayi	2.11608	2.39971	2.90654	2.52817	2.09768	3.85758	27.5042	0	0	0	0	0	0	0	0	0	0	0	1.55447	1.34345	2.09798	2.98164	0.660965	1.27656	0	0	0	0	0	0	0	0	0	0	0	0	0	0	0	0	0	0	0	0	0	0	0	0	0
ARO-PWY: chorismate biosynthesis I|g__Clostridium.s__Clostridium_hylemonae	0	0	0	0	0	0	0	0	0	0	0	0	0	0	0	0	0	0	0	0	0.812225	0.826009	0	0	0	0	0	0	0	0	0	0	0	0	0	0	0	0	0	0	0	0	0	0	0	0	0	0	0
ARO-PWY: chorismate biosynthesis I|g__Clostridium.s__Clostridium_symbiosum	0	0	0	0	0	0	0	0	0	0	0	0	0	0	0	0	0	0	0.646647	0	0.585181	0.38083	0.351387	0.461487	0	0	0	0	0	0	0	0	0	0	0	0	0	0	0	0	0	0	0	0	0	0	0	0	0
ARO-PWY: chorismate biosynthesis I|g__Escherichia.s__Escherichia_coli	0	0	0	0	0	0	22.9205	40.1184	47.6288	10.4828	36.8547	106.322	4.72706	65.1379	98.9815	47.3276	92.8235	100.017	20.2862	16.0574	7.40228	11.8488	35.3531	10.4949	0	0	0	0	0	0	0	0	0	0	0	0	0	0	0	0	0	0	0	0	0	0	0	0	0
ARO-PWY: chorismate biosynthesis I|g__Lachnospiraceae_noname.s__Lachnospiraceae_bacterium_3_1_57FAA_CT1	0	0	0	0	0	0	0	0	0	0	0	0	0	0	0	0	0	0	0.72465	0.57505	2.57259	2.85315	0.726607	2.16778	0	0	0	0	0	0	0	0	0	0	0	0	0	0	0	0	0	0	0	0	0	0	0	0	0
ARO-PWY: chorismate biosynthesis I|g__Lachnospiraceae_noname.s__Lachnospiraceae_bacterium_8_1_57FAA	0	0	0	0	0	0	0	0	0	0	0	0	0	0	0	0	0	0	0	0	0	0.312961	0	0	0	0	0	0	0	0	0	0	0	0	0	0	0	0	0	0	0	0	0	0	0	0	0	0	0
ARO-PWY: chorismate biosynthesis I|g__Morganella.s__Morganella_morganii	0	0	0	0	0	0	28.9068	39.2594	13.2638	77.6044	112.785	22.465	4.62574	98.2078	11.1763	14.3653	19.5889	11.0408	0	0	0	0	0	0	0	0	0	0	0	0	0	0	0	0	0	0	0	0	0	0	0	0	0	0	0	0	0	0	0
ARO-PWY: chorismate biosynthesis I|g__Proteus.s__Proteus_mirabilis	0.732744	1.02245	2.7907	0	0	2.37773	10.6845	66.9244	5.79062	14.3773	109.901	11.5508	11.9831	67.558	18.1678	22.3229	46.6068	22.3724	0	0	3.14079	4.22109	0.893613	0.44647	0	0	0	0	0	0	0	0	0	0	0	0	0	0	0	0	0	0	0	0	0	0	0	0	0
ARO-PWY: chorismate biosynthesis I|unclassified	48.8173	64.6204	52.6076	56.5325	85.4219	44.9016	4.83838	22.464	10.3815	0	26.1	0	12.9472	18.2579	8.4329	11.4441	3.58543	4.68015	6.17791	11.1812	13.0191	11.6941	5.24257	9.22061	0	0	0	0	0	0	10.1334	0	0	0	0	0	0	0	0	0	0	0	0	0	0	0	0	0	0
ASPASN-PWY: superpathway of L-aspartate and L-asparagine biosynthesis	10.5104	3.37242	9.13254	11.672	2.4089	12.6377	137.764	231.61	212.511	164.89	268.272	267.832	139.754	268.347	248.575	270.596	274.195	267.235	171.227	183.83	334.201	318.852	178.628	256.289	31.3324	46.4302	27.0543	35.7593	13.9517	17.2242	23.2642	8.21815	38.1191	25.0197	12.6494	32.0023	0	37.4575	0	37.9063	22.347	25.5578	52.6018	0	0	38.9206	22.5537	8.97821	47.1757
ASPASN-PWY: superpathway of L-aspartate and L-asparagine biosynthesis|g__Bacteroides.s__Bacteroides_faecis	0	0	0	0	0	0	0	0	0	0	0	0	0	0	0	0	0	0	13.7496	13.8187	1.18651	1.23128	3.14488	2.97172	0	0	0	0	0	0	0	0	0	0	0	0	0	0	0	0	0	0	0	0	0	0	0	0	0
ASPASN-PWY: superpathway of L-aspartate and L-asparagine biosynthesis|g__Bacteroides.s__Bacteroides_ovatus	0	0	0	0	0	0	0	0	0	0	0	0	0	0	0	0	0	0	8.86721	17.2488	188.856	183.253	38.4513	98.9854	0	0	0	0	0	0	0	0	0	0	0	0	0	0	0	0	0	0	0	0	0	0	0	0	0
ASPASN-PWY: superpathway of L-aspartate and L-asparagine biosynthesis|g__Bacteroides.s__Bacteroides_thetaiotaomicron	0	0	0	0	0	0	0	0	0	0	0	0	0	0	0	0	0	0	20.3976	20.602	53.3374	39.445	20.0284	42.2495	0	0	0	0	0	0	0	0	0	0	0	0	0	0	0	0	0	0	0	0	0	0	7.23867	0	4.52219
ASPASN-PWY: superpathway of L-aspartate and L-asparagine biosynthesis|g__Bacteroides.s__Bacteroides_xylanisolvens	0	0	0	0	0	0	0	0	0	0	0	0	0	0	0	0	0	0	12.5797	15.9908	0	0	4.44846	3.34509	0	0	0	0	0	0	0	0	0	0	0	0	0	0	0	0	0	0	0	0	0	0	0	0	0
ASPASN-PWY: superpathway of L-aspartate and L-asparagine biosynthesis|g__Enterobacter.s__Enterobacter_cloacae	0	0	0	0	0	0	8.7436	0	0	0	0	0	0	0	0	0	0	0	0	0	0	0	0	0	0	0	0	0	0	0	0	0	0	0	0	0	0	0	0	0	0	0	0	0	0	0	0	0	0
ASPASN-PWY: superpathway of L-aspartate and L-asparagine biosynthesis|g__Escherichia.s__Escherichia_coli	0	0	1.18309	1.13465	0	0.280517	37.85	64.7953	79.2366	20.2907	78.2469	188.876	12.3673	111.836	151.271	78.3777	161.227	164.722	29.4003	22.2322	14.9534	22.9784	52.9071	17.1417	0	0	0	0	0	0	0	0	0	0	0	0	0	0	0	0	0	0	0	0	0	0	0	0	0
ASPASN-PWY: superpathway of L-aspartate and L-asparagine biosynthesis|g__Proteus.s__Proteus_mirabilis	0.427169	1.48293	2.97889	0.598833	0.745776	2.78502	9.13547	58.6544	6.94497	20.6693	93.3988	15.653	10.8229	54.8334	15.5932	19.4639	42.5688	21.3539	0.422626	0	1.69572	3.79819	1.02632	0.766788	0	0	0	0	0	0	0	0	0	0	0	0	0	0	0	0	0	0	0	0	0	0	0	0	0
ASPASN-PWY: superpathway of L-aspartate and L-asparagine biosynthesis|g__Proteus.s__Proteus_penneri	0	0	0	0	0	0	7.54329	28.6579	7.98232	24.8632	17.3509	30.9084	0	28.6767	3.67599	12.7882	6.32155	9.34134	1.77851	1.16048	0.64175	0	5.5028	0.855222	0	0	0	0	0	0	0	0	0	0	0	0	0	0	0	0	0	0	0	0	0	0	0	0	0
ASPASN-PWY: superpathway of L-aspartate and L-asparagine biosynthesis|unclassified	0	0	0	0	0.468314	1.46246	4.5457	22.9865	15.3807	0	27.5308	3.09908	31.654	18.937	12.2997	17.3718	4.20992	6.78965	18.3429	18.1153	5.75001	5.80342	5.69759	5.22381	0	0	0	0	0	0	10.8824	6.33142	0	15.1288	0	0	0	22.086	0	18.2257	0	0	0	0	0	0	0	0	0
AST-PWY: L-arginine degradation II (AST pathway)	0	0	0	0.474609	0	0.289714	18.3788	35.0017	37.679	8.79985	37.7577	82.361	7.78031	50.6542	65.505	35.4424	63.2725	69.3829	11.966	8.71701	3.72487	8.14061	23.2082	5.12932	0	0	0	0	0	0	0	0	0	0	0	0	0	0	0	0	0	0	0	0	0	0	0	0	0
AST-PWY: L-arginine degradation II (AST pathway)|g__Escherichia.s__Escherichia_coli	0	0	0	0.474609	0	0.236439	16.0589	26.9162	36.5268	8.79985	26.4963	81.3774	3.23915	46.5882	63.9131	33.2739	62.2628	68.2994	11.9429	8.71701	3.72487	8.10544	23.2082	5.12932	0	0	0	0	0	0	0	0	0	0	0	0	0	0	0	0	0	0	0	0	0	0	0	0	0
AST-PWY: L-arginine degradation II (AST pathway)|unclassified	0	0	0	0	0	0	1.87326	10.1389	0	0	13.3517	0	4.76151	7.73593	2.79494	3.22203	1.62054	1.32237	0	0	0	0	0	0	0	0	0	0	0	0	0	0	0	0	0	0	0	0	0	0	0	0	0	0	0	0	0	0	0
BIOTIN-BIOSYNTHESIS-PWY: biotin biosynthesis I	3.74431	5.78032	7.41628	4.27567	1.96396	9.78232	121.867	172.036	96.5972	128.42	244.537	170.715	65.9131	231.35	148.062	136.781	174.871	156.716	51.6838	48.0754	33.6279	42.1714	78.4056	37.4701	0	0	0	0	0	0	0	0	0	0	0	0	0	0	0	0	0	0	0	0	0	0	0	0	0
BIOTIN-BIOSYNTHESIS-PWY: biotin biosynthesis I|g__Escherichia.s__Escherichia_coli	0	0	0	0	0	0	24.0632	35.9823	44.4801	9.14543	38.9423	103.154	5.66112	64.0643	96.5572	46.9767	91.2566	101.387	12.6722	10.3981	6.45593	10.4207	23.602	7.81303	0	0	0	0	0	0	0	0	0	0	0	0	0	0	0	0	0	0	0	0	0	0	0	0	0
BIOTIN-BIOSYNTHESIS-PWY: biotin biosynthesis I|unclassified	0	0	0	0	0	0	4.02022	21.9551	5.62223	0	23.8995	3.84505	5.11517	20.176	3.92827	10.6959	5.45247	5.01692	0	2.20175	0	0	0	0	0	0	0	0	0	0	0	0	0	0	0	0	0	0	0	0	0	0	0	0	0	0	0	0	0
BRANCHED-CHAIN-AA-SYN-PWY: superpathway of branched amino acid biosynthesis	149.878	191.336	63.2722	292.249	79.14	140.313	180.171	129.278	124.091	124.367	101.222	67.1661	127.274	91.6721	142.715	185.876	148.655	114.932	66.4996	51.4541	36.5623	36.6279	86.7293	54.5794	249.394	543.877	311.723	583.619	412.964	485.74	268.237	217.778	165.999	308.219	131.247	178.543	191.557	142.709	22.0399	210.218	70.4868	23.2483	71.4549	69.9791	28.7784	149.99	366.254	212.646	98.4187
BRANCHED-CHAIN-AA-SYN-PWY: superpathway of branched amino acid biosynthesis|g__Akkermansia.s__Akkermansia_muciniphila	3.69504	2.52679	1.85765	0	4.69959	7.66058	39.5104	0	0	0	0	0	0	0	0	0	0	0	0	0	0	0	0	0	144.597	443.3	237.748	476.507	339.897	426.161	131.71	104.376	67.0233	148.339	62.2495	101.568	0	7.50919	0	101.831	0	0	0	0	0	61.6314	186.71	79.1028	13.634
BRANCHED-CHAIN-AA-SYN-PWY: superpathway of branched amino acid biosynthesis|g__Enterobacter.s__Enterobacter_cloacae	0	0	0	0	0	0	0.293265	0	0	0	0	0	0	0	0	0	0	0	0	0	0	0	0	0	0	0	0	0	0	0	0	0	0	0	0	0	0	0	0	0	0	0	0	0	0	0	0	0	0
BRANCHED-CHAIN-AA-SYN-PWY: superpathway of branched amino acid biosynthesis|g__Enterococcus.s__Enterococcus_avium	0	0	0	0	0	0	2.72004	0	0	0	0	0	0	0	0	0	0	0	1.014	1.1921	0.786403	0.659185	2.7667	1.76668	0	0	0	0	0	0	0	0	0	0	0	0	0	0	0	0	0	0	0	0	0	0	0	0	0
BRANCHED-CHAIN-AA-SYN-PWY: superpathway of branched amino acid biosynthesis|g__Enterococcus.s__Enterococcus_gallinarum	0	0	0	0	0	0	13.7437	31.9053	35.802	5.71016	10.8602	12.1186	46.3342	5.86796	47.2358	72.2042	76.3414	20.8658	0	0	0	0	0	0	0	0	0	0	0	0	0	0	0	0	0	0	0	0	0	0	0	0	0	0	0	0	0	0	0
BRANCHED-CHAIN-AA-SYN-PWY: superpathway of branched amino acid biosynthesis|g__Escherichia.s__Escherichia_coli	0	0	0	0	0	0	0.66729	2.405	0.551633	2.01317	6.80256	3.17301	1.47522	3.97258	1.07084	1.77009	0	1.5365	0	0	0	0	0	0	0	0	0	0	0	0	0	0	0	0	0	0	0	0	0	0	0	0	0	0	0	0	0	0	0
BRANCHED-CHAIN-AA-SYN-PWY: superpathway of branched amino acid biosynthesis|unclassified	62.0815	59.0425	10.7791	59.5596	42.0913	36.0737	2.64603	20.5327	17.6541	4.06913	17.0492	0	18.6042	12.6597	12.4602	16.729	4.00651	8.31996	14.1468	15.9911	10.4137	5.14444	9.26919	10.3221	0	0	0	41.0758	0	0	0	10.5371	13.9352	34.4937	0	0	0	0	0	0	0	0	0	0	0	0	0	0	0
CALVIN-PWY: Calvin-Benson-Bassham cycle	128.558	144.782	139.777	124.237	138.151	139.69	174.441	96.9017	107.503	10.5121	128.776	9.3732	148.249	87.9343	81.5151	126.08	27.7543	64.3398	168.899	182.719	157.199	135.651	162.541	212.179	0	0	0	0	0	0	162.736	115.355	0	112.536	14.7958	45.8486	51.0335	75.3544	0	30.5134	39.9627	38.9693	70.425	0	0	54.6029	149.142	0	64.0843
CALVIN-PWY: Calvin-Benson-Bassham cycle|g__Clostridium.s__Clostridium_asparagiforme	0	0	0	0	0	0	0	0	0	0	0	0	0	0	0	0	0	0	0	0	0.273379	0	0	0.411442	0	0	0	0	0	0	0	0	0	0	0	0	0	0	0	0	0	0	0	0	0	0	0	0	0
CALVIN-PWY: Calvin-Benson-Bassham cycle|g__Enterobacter.s__Enterobacter_cloacae	0	0	0	0	0	0	10.9593	0	0	0	0	0	0	0	0	0	0	0	0	0	0	0	0	0	0	0	0	0	0	0	0	0	0	0	0	0	0	0	0	0	0	0	0	0	0	0	0	0	0
CALVIN-PWY: Calvin-Benson-Bassham cycle|g__Escherichia.s__Escherichia_coli	0	0	0	0	0	0	0	0.728055	1.76098	0	3.85613	0	0	0.980019	0	1.06764	0.192735	0	1.27598	2.44241	0	0	8.83245	0	0	0	0	0	0	0	0	0	0	0	0	0	0	0	0	0	0	0	0	0	0	0	0	0	0
CALVIN-PWY: Calvin-Benson-Bassham cycle|unclassified	93.2516	107.404	106.639	97.4849	108.52	95.5321	5.24398	28.417	7.01052	0	24.8341	3.55788	37.3179	20.1568	14.0023	18.6611	3.86259	8.39304	39.1707	47.7145	19.9399	15.5328	16.9925	17.108	0	0	0	0	0	0	42.1032	36.0233	0	0	0	0	0	22.438	0	0	22.6032	0	0	0	0	0	0	0	47.4775
CATECHOL-ORTHO-CLEAVAGE-PWY: catechol degradation to &beta;-ketoadipate	0	0	0	0	0	0	0	2.99764	0	0	4.88404	0	2.17234	3.0647	1.54864	0.92666	1.18955	0	0	0	0	0	0	0	0	0	0	0	0	0	0	0	0	0	0	0	0	0	0	0	0	0	0	0	0	0	0	0	0
CENTFERM-PWY: pyruvate fermentation to butanoate	0	0	0	0	0	0	0	0	0	0	0	0	0	0	0	0	0	0	0.669041	0	1.13916	1.04787	1.67096	0.488436	0	0	0	0	0	0	0	0	0	0	0	0	0	0	0	0	0	0	0	0	0	0	0	0	0
CENTFERM-PWY: pyruvate fermentation to butanoate|unclassified	0	0	0	0	0	0	0	0	0	0	0	0	0	0	0	0	0	0	0	0	0	0	0	0	0	0	0	0	0	0	0	0	0	0	0	0	0	0	0	0	0	0	0	0	0	0	0	0	0
CITRULBIO-PWY: L-citrulline biosynthesis	201.6	258.726	250.108	203.529	252.104	234.772	184.935	0	91.3742	173.768	1.05137	0	114.916	0.901246	37.633	120.011	0	63.4255	97.4858	102.575	62.9629	51.436	64.258	62.1751	0	0	0	0	0	0	12.3363	44.7361	0	42.1914	0	18.6357	50.9615	23.2053	0	0	27.2799	39.9671	25.1199	28.1631	0	0	22.5895	0	0
CITRULBIO-PWY: L-citrulline biosynthesis|unclassified	0	0	0	0	0	0	0	0	0	0	0	0	0	0	0	0	0	0	22.3925	22.862	18.6248	13.1618	2.81138	2.85724	0	0	0	0	0	0	0	0	0	0	0	0	0	0	0	0	0	0	0	0	0	0	0	0	0
COA-PWY-1: coenzyme A biosynthesis II (mammalian)	298.987	338.019	330.881	334.529	343.066	324	333.463	236.631	185.14	358.715	320.226	215.608	209.227	288.104	220.179	264.476	270.092	223.011	367.415	372.625	378.537	373.03	256.109	336.961	353.017	548.328	272.172	629.694	499.218	539.733	237.444	147.491	172.625	214.7	102.691	164.251	64.1777	59.4122	72.4466	172.766	101.998	69.6165	75.9537	78.6264	87.1441	100.474	319.452	165.035	164.189
COA-PWY-1: coenzyme A biosynthesis II (mammalian)|g__Akkermansia.s__Akkermansia_muciniphila	7.24533	2.71272	2.12302	0	5.20377	9.30998	48.9952	0	0	0	0	0	0	0	0	0	0	0	0	0	0	0	0	0	181.154	442.871	187.397	567.738	422.311	460.298	176.696	99.2041	74.8881	157.184	72.5554	97.033	0	16.6244	0	120.607	0	0	0	0	0	66.6124	213.659	90.5348	19.6188
COA-PWY-1: coenzyme A biosynthesis II (mammalian)|g__Alistipes.s__Alistipes_indistinctus	0	0	0	0	0	0	0	0	0	0	0	0	0	0	0	0	0	0	0	0	0	0	0	0.504415	0	0	0	0	0	0	0	0	0	0	0	0	0	0	0	0	0	0	0	0	0	0	0	0	0
COA-PWY-1: coenzyme A biosynthesis II (mammalian)|g__Anaerostipes.s__Anaerostipes_caccae	0	0	0	0	0	0	1.89992	0	0	0	0	0	0	0	0	0	0	0	0	0	0.498707	0.584482	0	0.784268	0	0	0	0	0	0	0	0	0	0	0	0	0	0	0	0	0	0	0	0	0	0	0	0	0
COA-PWY-1: coenzyme A biosynthesis II (mammalian)|g__Anaerotruncus.s__Anaerotruncus_colihominis	0	0	0	0	0	0	0	0	0	0	0	0	0	0	0	0	0	0	0	0.189993	0.928092	0.759978	0.399533	0.230816	0	0	0	0	0	0	0	0	0	0	0	0	0	0	0	0	0	0	0	0	0	0	0	0	0
COA-PWY-1: coenzyme A biosynthesis II (mammalian)|g__Anaerotruncus.s__Anaerotruncus_sp_G3_2012	0	0	0	0	0	0	0	0	0	0	0	0	0	0	0	0	0	0	0	0	0	0	0	0	0	0	0	0	0	0	0	0	0	0	0	0	0	0	0	0	0	0	0	0	0	0	0	0	0
COA-PWY-1: coenzyme A biosynthesis II (mammalian)|g__Bacteroides.s__Bacteroides_caccae	0	0	0	0	0	0	0	0	0	0	0	0	0	0	0	0	0	0	0	0	26.6552	32.2288	6.77016	18.1464	0	0	0	0	0	0	0	0	0	0	0	0	0	0	0	0	0	0	0	0	0	0	0	0	0
COA-PWY-1: coenzyme A biosynthesis II (mammalian)|g__Bacteroides.s__Bacteroides_cellulosilyticus	0	0	0	0	0	0	0	0	0	0	0	0	0	0	0	0	0	0	4.11754	3.83769	0	0	0.706523	0.524773	0	0	0	0	0	0	0	0	0	0	0	0	0	0	0	0	0	0	0	0	0	0	0	0	0
COA-PWY-1: coenzyme A biosynthesis II (mammalian)|g__Bacteroides.s__Bacteroides_dorei	0	0	0	0	0	0	0	0	0	0	0	0	0	0	0	0	0	0	0	0	32.8702	24.7764	9.6257	29.0466	0	0	0	0	0	0	0	0	0	0	0	0	0	0	0	0	0	0	0	0	0	0	0	0	0
COA-PWY-1: coenzyme A biosynthesis II (mammalian)|g__Bacteroides.s__Bacteroides_faecis	0	0	0	0	0	0	0	0	0	0	0	0	0	0	0	0	0	0	14.5783	12.5364	0.489081	0	2.71822	1.72246	0	0	0	0	0	0	0	0	0	0	0	0	0	0	0	0	0	0	0	0	0	0	0	0	0
COA-PWY-1: coenzyme A biosynthesis II (mammalian)|g__Bacteroides.s__Bacteroides_fragilis	0	0	0	0	0	0	0	0	0	0	0	0	0	0	0	0	0	0	11.5223	15.2608	2.47682	0	4.42084	4.54664	0	0	0	0	0	0	0	0	0	0	0	0	0	0	0	0	0	0	0	0	0	0	0	0	0
COA-PWY-1: coenzyme A biosynthesis II (mammalian)|g__Bacteroides.s__Bacteroides_intestinalis	0	0	0	0	0	0	0	0	0	0	0	0	0	0	0	0	0	0	138.829	143.287	17.0996	13.2465	36.3724	34.9658	0	0	0	0	0	0	0	0	0	0	0	0	0	0	0	0	0	0	0	0	0	0	0	0	0
COA-PWY-1: coenzyme A biosynthesis II (mammalian)|g__Bacteroides.s__Bacteroides_nordii	0	0	0	0	0	0	0	0	0	0	0	0	0	0	0	0	0	0	6.47507	6.86925	0	0	2.2397	1.08352	0	0	0	0	0	0	0	0	0	0	0	0	0	0	0	0	0	0	0	0	0	0	0	0	0
COA-PWY-1: coenzyme A biosynthesis II (mammalian)|g__Bacteroides.s__Bacteroides_ovatus	0	0	0	0	0	0	0	0	0	0	0	0	0	0	0	0	0	0	7.94464	13.9235	195.331	188.982	49.5833	118.405	0	0	0	0	0	0	0	0	0	0	0	0	0	0	0	0	0	0	0	0	0	0	0	0	0
COA-PWY-1: coenzyme A biosynthesis II (mammalian)|g__Bacteroides.s__Bacteroides_thetaiotaomicron	0	0	0	0	0	0	0	0	0	0	0	0	0	0	0	0	0	0	19.8806	21.7183	48.5791	36.4898	16.2637	46.1682	0	0	0	0	0	0	0	0	0	0	0	0	0	0	0	0	0	0	0	0	0	0	0	0	0
COA-PWY-1: coenzyme A biosynthesis II (mammalian)|g__Bacteroides.s__Bacteroides_uniformis	0	0	0	0	0	0	0	0	0	0	0	0	0	0	0	0	0	0	5.90332	9.27532	50.2243	57.2381	7.30832	11.783	0	0	0	0	0	0	0	0	0	0	0	0	0	0	0	0	0	0	0	0	0	0	0	0	0
COA-PWY-1: coenzyme A biosynthesis II (mammalian)|g__Bacteroides.s__Bacteroides_vulgatus	0	0	0	0	0	0	0	0	0	0	0	0	0	0	0	0	0	0	6.40914	6.77943	0	0	1.73194	1.63481	0	0	0	0	0	0	0	0	0	0	0	0	0	0	0	0	0	0	0	0	0	0	0	0	0
COA-PWY-1: coenzyme A biosynthesis II (mammalian)|g__Bacteroides.s__Bacteroides_xylanisolvens	0	0	0	0	0	0	0	0	0	0	0	0	0	0	0	0	0	0	21.7342	20.3476	0	0	11.6326	21.5584	0	0	0	0	0	0	0	0	0	0	0	0	0	0	0	0	0	0	0	0	0	0	0	0	0
COA-PWY-1: coenzyme A biosynthesis II (mammalian)|g__Blautia.s__Ruminococcus_torques	0	0	0	0	0	0	0	0	0	0	0	0	0	0	0	0	0	0	0	0	0	0	0	0.575408	0	0	0	0	0	0	0	0	0	0	0	0	0	0	0	0	0	0	0	0	0	0	0	0	0
COA-PWY-1: coenzyme A biosynthesis II (mammalian)|g__Clostridiales_noname.s__Clostridiales_bacterium_1_7_47FAA	0.487035	0	0	0	0.621	1.03226	3.13136	0	0	0	0	0	0	0	0	0	0	0	3.1412	1.65132	0.578192	0.528217	0.441351	0	0	0	0	0	0	0	0	0	0	0	0	0	0	0	0	0	0	0	0	0	0	0	0	0	0
COA-PWY-1: coenzyme A biosynthesis II (mammalian)|g__Clostridium.s__Clostridium_bolteae	0	0	0	0	0	0	0	0	0	0	0	0	0	0	0	0	0	0	0.606924	0.572336	0.437435	0.532232	0.121092	0.404222	0	0	0	0	0	0	0	0	0	0	0	0	0	0	0	0	0	0	0	0	0	0	0	0	0
COA-PWY-1: coenzyme A biosynthesis II (mammalian)|g__Clostridium.s__Clostridium_clostridioforme	0	0	0	0	0	0	0	0	0	0	0	0	0	0	0	0	0	0	0	0	1.69937	1.4391	0.467154	0	0	0	0	0	0	0	0	0	0	0	0	0	0	0	0	0	0	0	0	0	0	0	0	0	0
COA-PWY-1: coenzyme A biosynthesis II (mammalian)|g__Clostridium.s__Clostridium_hathewayi	0	2.75431	1.81434	2.28251	1.31992	2.8271	20.5222	0	0	0	0	0	0	0	0	0	0	0	0.700956	1.82374	2.37058	2.5021	0.383447	0.781135	0	0	0	0	0	0	0	0	0	0	0	0	0	0	0	0	0	0	0	0	0	0	0	0	0
COA-PWY-1: coenzyme A biosynthesis II (mammalian)|g__Clostridium.s__Clostridium_hylemonae	0	0	0	0	0	0	0	0	0	0	0	0	0	0	0	0	0	0	0	0	0.424379	0.931494	0	0	0	0	0	0	0	0	0	0	0	0	0	0	0	0	0	0	0	0	0	0	0	0	0	0	0
COA-PWY-1: coenzyme A biosynthesis II (mammalian)|g__Coprobacillus.s__Coprobacillus_sp_29_1	0	1.66947	0	0	0	0	0	0	0	0	0	0	0	0	0	0	0	0	0	0	0	0	0.59838	0	0	0	0	0	0	0	0	0	0	0	0	0	0	0	0	0	0	0	0	0	0	0	0	0	0
COA-PWY-1: coenzyme A biosynthesis II (mammalian)|g__Enterococcus.s__Enterococcus_avium	0	0	0	0	0	0	1.93627	0	0	0	0	0	0	0	0	0	0	0	1.0656	0.526448	0	1.07581	2.5103	2.64053	0	0	0	0	0	0	0	0	0	0	0	0	0	0	0	0	0	0	0	0	0	0	0	0	0
COA-PWY-1: coenzyme A biosynthesis II (mammalian)|g__Enterococcus.s__Enterococcus_faecalis	0	0	0	0	0	0	31.3117	0	12.8358	74.7409	0	5.38014	0	0	0	0.390607	0	0	0.657238	0.663864	5.53754	5.65691	2.24882	1.28979	0	0	0	0	0	0	0	0	0	0	0	0	0	0	0	0	0	0	0	0	0	0	0	0	0
COA-PWY-1: coenzyme A biosynthesis II (mammalian)|g__Enterococcus.s__Enterococcus_faecium	0	0	0	0	0	0	0	0	0	0	0	0	0	0	0	0	0	0	0.480064	0	0	0	1.43082	1.57475	0	0	0	0	0	0	0	0	0	0	0	0	0	0	0	0	0	0	0	0	0	0	0	0	0
COA-PWY-1: coenzyme A biosynthesis II (mammalian)|g__Enterococcus.s__Enterococcus_gallinarum	0	0	0	0	0	0	16.7558	39.72	46.9426	4.6249	10.5994	12.4851	52.3241	7.3177	46.2536	71.8985	83.3488	23.8129	0	0	0	0	0	0	0	0	0	0	0	0	0	0	0	0	0	0	0	0	0	0	0	0	0	0	0	0	0	0	0
COA-PWY-1: coenzyme A biosynthesis II (mammalian)|g__Enterococcus.s__Enterococcus_hirae	0	0	0	0	0	0	0	0	0	40.5405	0	0	0	0	0	0	0	0	0	0	0	0	0	0	0	0	0	0	0	0	0	0	0	0	0	0	0	0	0	0	0	0	0	0	0	0	0	0	0
COA-PWY-1: coenzyme A biosynthesis II (mammalian)|g__Erysipelotrichaceae_noname.s__Clostridium_innocuum	0	0	0	0	0	0	0	0	0	0	0	0	0	0	0	0	0	0	1.42218	1.79042	2.33272	1.96055	1.12985	2.70126	0	0	0	0	0	0	0	0	0	0	0	0	0	0	0	0	0	0	0	0	0	0	0	0	0
COA-PWY-1: coenzyme A biosynthesis II (mammalian)|g__Erysipelotrichaceae_noname.s__Clostridium_ramosum	0	0	0	0	0	0	0	0	0	0	0	0	0	0	0	0	0	0	0	0	0	0	0.674867	0	0	0	0	0	0	0	0	0	0	0	0	0	0	0	0	0	0	0	0	0	0	0	0	0	0
COA-PWY-1: coenzyme A biosynthesis II (mammalian)|g__Erysipelotrichaceae_noname.s__Erysipelotrichaceae_bacterium_5_2_54FAA	0	0	0	0	0	0	0	0	0	0	0	0	0	0	0	0	0	0	0	0	0	0.140009	0	0	0	0	0	0	0	0	0	0	0	0	0	0	0	0	0	0	0	0	0	0	0	0	0	0	0
COA-PWY-1: coenzyme A biosynthesis II (mammalian)|g__Escherichia.s__Escherichia_coli	0	0	0.618624	0	0	0	23.6425	44.0331	50.9123	23.5889	46.276	119.131	4.32226	68.4535	108.301	49.4522	97.292	109.229	23.7135	16.8312	9.16507	15.784	42.1517	13.3669	0	0	0	0	0	0	0	0	0	0	0	0	0	0	0	0	0	0	0	0	0	0	0	0	0
COA-PWY-1: coenzyme A biosynthesis II (mammalian)|g__Eubacterium.s__Eubacterium_sp_3_1_31	0	0	0	0	0	0	0	0	0	0	0	0	0	0	0	0	0	0	0	0	0.920383	1.60331	0	0	0	0	0	0	0	0	0	0	0	0	0	0	0	0	0	0	0	0	0	0	0	0	0	0	0
COA-PWY-1: coenzyme A biosynthesis II (mammalian)|g__Flavonifractor.s__Flavonifractor_plautii	0	0	0	0	0	0	0	0	0	0	0	0	0	0	0	0	0	0	0	0.553792	0.279964	0	0	0	0	0	0	0	0	0	0	0	0	0	0	0	0	0	0	0	0	0	0	0	0	0	0	0	0
COA-PWY-1: coenzyme A biosynthesis II (mammalian)|g__Lachnospiraceae_noname.s__Lachnospiraceae_bacterium_1_1_57FAA	0	0	0	0	0	0	0	0	0	0	0	0	0	0	0	0	0	0	0	0	0.353683	0	0	0	0	0	0	0	0	0	0	0	0	0	0	0	0	0	0	0	0	0	0	0	0	0	0	0	0
COA-PWY-1: coenzyme A biosynthesis II (mammalian)|g__Lachnospiraceae_noname.s__Lachnospiraceae_bacterium_3_1_57FAA_CT1	0	0	0	0	0	0	0	0	0	0	0	0	0	0	0	0	0	0	0	0.360114	3.40981	1.89703	1.18632	1.49962	0	0	0	0	0	0	0	0	0	0	0	0	0	0	0	0	0	0	0	0	0	0	0	0	0
COA-PWY-1: coenzyme A biosynthesis II (mammalian)|g__Lachnospiraceae_noname.s__Lachnospiraceae_bacterium_7_1_58FAA	0	0	0	0	0	0	0	0	0	0	0	0	0	0	0	0	0	0	0.37924	0.577487	0.598167	0.903139	0	0.41896	0	0	0	0	0	0	0	0	0	0	0	0	0	0	0	0	0	0	0	0	0	0	0	0	0
COA-PWY-1: coenzyme A biosynthesis II (mammalian)|g__Lactobacillus.s__Lactobacillus_johnsonii	0	0	0	0	0	0	0	0	0	0	0	0	0	0	0	0	0	0	0	0	0	0	0	0	9.79391	0	0	0	17.7062	0	3.26954	0	0	5.09054	0	0	0	0	0	0	0	0	0	0	0	0	0	0	0
COA-PWY-1: coenzyme A biosynthesis II (mammalian)|g__Lactobacillus.s__Lactobacillus_murinus	23.4527	37.0229	13.6163	105.917	3.23524	23.2792	0	0	0	0	0	0	0	0	0	0	0	0	0	0	0	0	0	0	39.542	0	0	0	0	0	0	9.25617	0	0	0	0	0	0	0	0	0	0	0	0	0	0	8.83505	0	13.2402
COA-PWY-1: coenzyme A biosynthesis II (mammalian)|g__Lactobacillus.s__Lactobacillus_plantarum	0	0	0	0	0	0	0	0	0	0	0	0	0	0	0	0	0	0	0	0.179642	0	0	0.547241	0.586338	0	0	0	0	0	0	0	0	0	0	0	0	0	0	0	0	0	0	0	0	0	0	0	0	0
COA-PWY-1: coenzyme A biosynthesis II (mammalian)|g__Lactobacillus.s__Lactobacillus_reuteri	0	0	0	0	0	0	0	0	0	0	0	0	0	0	0	0	0	0	0	0	0	0	0	0	94.4431	53.1045	44.7253	22.0609	17.3104	33.1618	2.88448	2.70775	21.3016	1.31655	15.3735	8.21066	0	21.0283	39.8689	0	30.8719	19.4632	23.9712	68.0101	77.5662	17.7754	4.02499	0	29.8894
COA-PWY-1: coenzyme A biosynthesis II (mammalian)|g__Morganella.s__Morganella_morganii	0	0	0	0	0	0	27.8426	43.1181	10.4063	89.1856	117.085	22.3775	3.45065	107.704	9.60424	13.7055	22.0509	12.6641	0	0	0	0	0	0	0	0	0	0	0	0	0	0	0	0	0	0	0	0	0	0	0	0	0	0	0	0	0	0	0
COA-PWY-1: coenzyme A biosynthesis II (mammalian)|g__Mucispirillum.s__Mucispirillum_schaedleri	12.273	12.6201	11.6906	13.4063	24.8927	11.5402	0	0	0	0	0	0	0	0	0	0	0	0	0	0	0	0	0	0	0	19.2777	0	10.5754	0	0	11.7005	0	52.322	10.9929	0	21.5229	0	0	0	0	0	0	0	0	0	0	41.7046	36.3755	44.8166
COA-PWY-1: coenzyme A biosynthesis II (mammalian)|g__Parabacteroides.s__Parabacteroides_distasonis	0	0	0	0	0	0	0	0	0	0	0	0	0	0	0	0	0	0	12.6326	20.0595	0	0	13.4022	23.8241	0	0	0	0	0	0	0	0	0	0	0	0	0	0	0	0	0	0	0	0	0	0	0	0	0
COA-PWY-1: coenzyme A biosynthesis II (mammalian)|g__Parabacteroides.s__Parabacteroides_goldsteinii	195.501	206.626	240.805	137.749	195.347	218.037	126.119	0	43.2541	84.9345	0	0	118.156	0	19.8975	72.0539	0	35.6509	36.1842	37.3428	13.0782	13.3235	10.0536	10.5676	0	0	0	0	0	0	5.70506	17.0102	0	0	0	15.0861	0	0	0	0	13.4942	0	16.0215	0	0	0	0	0	0
COA-PWY-1: coenzyme A biosynthesis II (mammalian)|g__Parabacteroides.s__Parabacteroides_johnsonii	0	0	0	0	0	0	0	0	0	0	0	0	0	0	0	0	0	0	0	0.613948	0	0	0.929654	0.499271	0	0	0	0	0	0	0	0	0	0	0	0	0	0	0	0	0	0	0	0	0	0	0	0	0
COA-PWY-1: coenzyme A biosynthesis II (mammalian)|g__Proteus.s__Proteus_mirabilis	0	2.32586	1.24571	1.04598	0.945827	3.2988	8.57552	64.8501	4.69189	21.6995	107.442	15.333	10.6928	68.2278	17.3082	20.9845	45.657	24.7937	0.44971	0	2.72088	5.13097	1.37085	0.690847	0	0	0	0	0	0	0	0	0	0	0	0	0	0	0	0	0	0	0	0	0	0	0	0	0
COA-PWY-1: coenzyme A biosynthesis II (mammalian)|unclassified	34.6446	53.2751	36.9367	51.0781	81.836	39.9954	5.09523	23.6188	5.21112	6.27303	26.1913	6.20545	8.60133	14.823	8.01534	9.89851	4.5665	4.52066	12.1843	9.18504	29.6503	16.5376	5.2233	8.72427	0	0	0	0	0	0	18.851	0	0	0	0	0	63.1984	0	0	0	0	0	0	0	0	0	0	0	0
COA-PWY: coenzyme A biosynthesis I	18.452	9.60205	12.2632	4.37988	11.8877	22.1757	152.973	168.596	135.207	153.327	213.918	152.835	111.639	177.356	171.742	175.788	225.872	157.315	101.298	95.2408	263.619	262.959	146.329	209.72	314.401	491.728	289.303	606.257	446.766	563.636	201.506	147.491	144.501	204.78	90.5222	146.151	56.6575	52.2564	45.6844	109.48	36.3993	38.0772	48.1547	82.8921	85.8596	119.247	288.687	160.924	69.1677
COA-PWY: coenzyme A biosynthesis I|g__Akkermansia.s__Akkermansia_muciniphila	6.11353	2.81234	2.41023	0	4.53969	8.11684	48.9952	0	0	0	0	0	0	0	0	0	0	0	0	0	0	0	0	0	176.001	425.397	220.71	555.905	397.204	500.039	175.738	123.031	80.6111	170.958	51.6236	105.66	0	28.1734	0	97.0836	0	0	0	0	0	93.5132	221.86	80.2668	13.9807
COA-PWY: coenzyme A biosynthesis I|g__Anaerotruncus.s__Anaerotruncus_colihominis	0	0	0	0	0	0	0	0	0	0	0	0	0	0	0	0	0	0	0	0.170869	0.683559	0.660956	0.251731	0.172813	0	0	0	0	0	0	0	0	0	0	0	0	0	0	0	0	0	0	0	0	0	0	0	0	0
COA-PWY: coenzyme A biosynthesis I|g__Bacteroides.s__Bacteroides_ovatus	0	0	0	0	0	0	0	0	0	0	0	0	0	0	0	0	0	0	7.94464	14.3009	195.331	188.982	49.5833	118.405	0	0	0	0	0	0	0	2.53029	0	0	0	0	0	0	0	0	0	0	0	0	0	0	0	0	0
COA-PWY: coenzyme A biosynthesis I|g__Bacteroides.s__Bacteroides_xylanisolvens	0	0	0	0	0	0	0	0	0	0	0	0	0	0	0	0	0	0	21.7342	20.3476	0	0	11.1604	20.3751	0	0	0	0	0	0	0	0	0	0	0	0	0	0	0	0	0	0	0	0	0	0	0	0	0
COA-PWY: coenzyme A biosynthesis I|g__Clostridiales_noname.s__Clostridiales_bacterium_1_7_47FAA	0.487035	0	0.430986	0	0.298051	0.382998	1.75601	0	0	0	0	0	0	0	0	0	0	0	2.08058	0.763228	0.525901	0	0.416089	0	0	0	0	0	0	0	0	0	0	0	0	0	0	0	0	0	0	0	0	0	0	0	0	0	0
COA-PWY: coenzyme A biosynthesis I|g__Enterococcus.s__Enterococcus_faecium	0	0	0	0	0	0	0	0	0	0	0	0	0	0	0	0	0	0	0.621292	0	0	0	2.62811	2.6015	0	0	0	0	0	0	0	0	0	0	0	0	0	0	0	0	0	0	0	0	0	0	0	0	0
COA-PWY: coenzyme A biosynthesis I|g__Enterococcus.s__Enterococcus_gallinarum	0	0	0	0	0	0	16.1603	35.9146	47.5014	4.6249	11.0173	10.5692	52.9149	6.1826	46.8657	73.2768	84.163	24.4213	0	0	0	0	0	0	0	0	0	0	0	0	0	0	0	0	0	0	0	0	0	0	0	0	0	0	0	0	0	0	0
COA-PWY: coenzyme A biosynthesis I|g__Enterococcus.s__Enterococcus_hirae	0	0	0	0	0	0	0	0	0	40.5405	0	0	0	0	0	0	0	0	0	0	0	0	0	0	0	0	0	0	0	0	0	0	0	0	0	0	0	0	0	0	0	0	0	0	0	0	0	0	0
COA-PWY: coenzyme A biosynthesis I|g__Escherichia.s__Escherichia_coli	0	0	0	0	0	0.137501	18.8327	33.2483	41.5927	21.5374	38.0942	95.7362	3.48604	55.8271	83.8298	39.355	78.6079	87.0918	20.2175	14.5689	7.50178	12.8235	36.2644	11.7479	0	0	0	0	0	0	0	0	0	0	0	0	0	0	0	0	0	0	0	0	0	0	0	0	0
COA-PWY: coenzyme A biosynthesis I|g__Lactobacillus.s__Lactobacillus_johnsonii	0	0	0	0	0	0	0	0	0	0	0	0	0	0	0	0	0	0	0	0	0	0	0	0	12.4316	0	0	0	0	0	3.96102	0	0	3.51118	0	0	0	0	0	0	0	0	0	0	0	0	0	0	0
COA-PWY: coenzyme A biosynthesis I|g__Lactobacillus.s__Lactobacillus_plantarum	0	0	0	0	0	0	0	0	0	0	0	0	0	0	0	0	0	0	0	0.161358	0	0	0.800008	0.894101	0	0	0	0	0	0	0	0	0	0	0	0	0	0	0	0	0	0	0	0	0	0	0	0	0
COA-PWY: coenzyme A biosynthesis I|g__Lactobacillus.s__Lactobacillus_reuteri	0	0	0	0	0	0	0	0	0	0	0	0	0	0	0	0	0	0	0	0	0	0	0	0	82.801	30.823	61.7054	22.7611	21.0035	33.1618	2.04792	2.18437	10.8542	0.92527	18.646	10.2552	0	18.237	39.8689	0	28.5285	31.0609	32.4147	70.2518	76.5469	14.341	4.68621	0	22.2188
COA-PWY: coenzyme A biosynthesis I|g__Proteus.s__Proteus_mirabilis	1.18679	2.05609	0.907169	0.912348	0.945827	3.01383	7.60394	56.5312	4.78996	21.6995	102.003	17.1075	9.79734	64.5592	17.5703	20.7724	43.1926	21.3373	0.353942	0.370245	2.67493	4.88738	1.18131	0.632263	0	0	0	0	0	0	0	0	0	0	0	0	0	0	0	0	0	0	0	0	0	0	0	0	0
COA-PWY: coenzyme A biosynthesis I|unclassified	0	0	0	0	1.81644	0.463439	4.78221	20.4189	4.93088	5.75665	22.3217	6.53019	6.57002	12.4384	6.72822	7.99612	4.23299	3.75844	8.85309	6.61169	0	0	4.01893	2.04986	0	0	0	0	0	0	0	0	0	0	0	0	0	0	0	0	0	0	0	0	0	0	0	0	0
COBALSYN-PWY: adenosylcobalamin salvage from cobinamide I	0	0	1.96929	0	0	1.29312	55.7884	60.738	64.2002	32.2281	79.3937	104.94	18.8865	108.997	96.6839	73.9192	89.8623	107.523	43.1044	33.3122	17.4332	21.8299	61.8096	16.2141	0	0	0	0	0	0	0	0	0	0	0	0	0	0	0	0	0	0	0	0	0	0	0	0	0
COBALSYN-PWY: adenosylcobalamin salvage from cobinamide I|g__Escherichia.s__Escherichia_coli	0	0	0	0	0	0	17.2797	37.046	41.1638	15.1431	36.3834	99.2241	3.79178	53.2957	87.7237	38.962	79.9998	88.4041	19.6763	15.7163	5.37165	7.98775	30.3684	7.43377	0	0	0	0	0	0	0	0	0	0	0	0	0	0	0	0	0	0	0	0	0	0	0	0	0
COBALSYN-PWY: adenosylcobalamin salvage from cobinamide I|unclassified	0	0	0	0	0	0	0	5.56883	0	0	5.92253	0	3.772	0	0	1.46137	0.619711	0	0	0	0	0	0	0	0	0	0	0	0	0	0	0	0	0	0	0	0	0	0	0	0	0	0	0	0	0	0	0	0
COLANSYN-PWY: colanic acid building blocks biosynthesis	2.06418	1.00804	0	2.14649	0	1.1258	51.6142	51.0663	59.7784	12.2383	52.9341	87.2824	21.0706	71.235	92.4119	64.2563	71.9144	88.5785	45.5077	34.0334	29.5919	40.9813	61.0187	29.4411	0	0	0	0	0	0	0	0	0	0	0	0	0	0	0	0	0	0	0	0	0	0	0	0	0
COLANSYN-PWY: colanic acid building blocks biosynthesis|g__Escherichia.s__Escherichia_coli	0	0	0	0	0	0	14.8373	26.7567	28.8049	7.41163	25.2418	72.0374	3.47341	42.3523	61.7075	30.3174	57.4758	61.688	9.90478	7.49752	4.23195	7.47682	17.6306	5.23127	0	0	0	0	0	0	0	0	0	0	0	0	0	0	0	0	0	0	0	0	0	0	0	0	0
COLANSYN-PWY: colanic acid building blocks biosynthesis|unclassified	0	0	0	0	0	0	1.21589	6.69834	1.44969	0	10.7289	0	4.93662	6.22274	2.94806	3.81315	1.25043	1.43159	0	0	0	0	0	0	0	0	0	0	0	0	0	0	0	0	0	0	0	0	0	0	0	0	0	0	0	0	0	0	0
COMPLETE-ARO-PWY: superpathway of aromatic amino acid biosynthesis	138.308	168.438	169.395	136.391	192.93	151.501	259.186	223.337	142.923	263.355	308.97	202.99	102.429	280.534	176.499	172.753	212.432	180.077	146.409	138.161	131.393	167.068	161.173	130.039	168.486	445.675	226.178	527.742	348.418	490.419	220.969	135.916	118.862	213.679	89.2261	168.22	50.6934	48.3382	0	127.846	0	35.1251	0	0	0	78.8315	259.089	131.729	68.0374
COMPLETE-ARO-PWY: superpathway of aromatic amino acid biosynthesis|g__Akkermansia.s__Akkermansia_muciniphila	4.45416	2.45827	2.53468	0	4.45078	8.88883	44.2791	0	0	0	0	0	0	0	0	0	0	0	0	0	0	0	0	0	157.987	439.007	205.054	492.855	338.952	484.436	153.663	103.843	65.6789	162.348	74.5107	114.412	0	19.7969	0	90.0648	0	0	0	0	0	70.8962	192.88	83.9477	18.0029
COMPLETE-ARO-PWY: superpathway of aromatic amino acid biosynthesis|g__Anaerostipes.s__Anaerostipes_caccae	0	0	0	0	0	0	2.64341	0	0	0	0	0	0	0	0	0	0	0	0	0	0.812343	0.544165	0	0.464641	0	0	0	0	0	0	0	0	0	0	0	0	0	0	0	0	0	0	0	0	0	0	0	0	0
COMPLETE-ARO-PWY: superpathway of aromatic amino acid biosynthesis|g__Blautia.s__Ruminococcus_torques	0	0	0	0	0	0	0	0	0	0	0	0	0	0	0	0	0	0	0	0	0	0	0	0.57723	0	0	0	0	0	0	0	0	0	0	0	0	0	0	0	0	0	0	0	0	0	0	0	0	0
COMPLETE-ARO-PWY: superpathway of aromatic amino acid biosynthesis|g__Clostridiales_noname.s__Clostridiales_bacterium_1_7_47FAA	0.538351	0.765829	0	0	0	0.552069	3.40917	0	0	0	0	0	0	0	0	0	0	0	2.26418	2.17004	0.50534	0.927399	0.741763	0	0	0	0	0	0	0	0	0	0	0	0	0	0	0	0	0	0	0	0	0	0	0	0	0	0
COMPLETE-ARO-PWY: superpathway of aromatic amino acid biosynthesis|g__Clostridium.s__Clostridium_bolteae	0	0	0	0	0	0	0	0	0	0	0	0	0	0	0	0	0	0	1.67423	1.15965	0	0	0	0	0	0	0	0	0	0	0	0	0	0	0	0	0	0	0	0	0	0	0	0	0	0	0	0	0
COMPLETE-ARO-PWY: superpathway of aromatic amino acid biosynthesis|g__Clostridium.s__Clostridium_clostridioforme	0	0	0	0	0	0	0	0	0	0	0	0	0	0	0	0	0	0	0.660035	0.667146	1.91443	2.0066	0.991758	1.35207	0	0	0	0	0	0	0	0	0	0	0	0	0	0	0	0	0	0	0	0	0	0	0	0	0
COMPLETE-ARO-PWY: superpathway of aromatic amino acid biosynthesis|g__Clostridium.s__Clostridium_hathewayi	2.2102	2.45349	2.919	2.59921	2.21453	4.02982	27.4677	0	0	0	0	0	0	0	0	0	0	0	1.54364	1.40616	2.11648	3.05374	0.69794	1.30767	0	0	0	0	0	0	0	0	0	0	0	0	0	0	0	0	0	0	0	0	0	0	0	0	0
COMPLETE-ARO-PWY: superpathway of aromatic amino acid biosynthesis|g__Clostridium.s__Clostridium_hylemonae	0	0	0	0	0	0	0	0	0	0	0	0	0	0	0	0	0	0	0	0	0.464581	0.787286	0	0	0	0	0	0	0	0	0	0	0	0	0	0	0	0	0	0	0	0	0	0	0	0	0	0	0
COMPLETE-ARO-PWY: superpathway of aromatic amino acid biosynthesis|g__Clostridium.s__Clostridium_symbiosum	0	0	0	0	0	0	0	0	0	0	0	0	0	0	0	0	0	0	0.694082	0	0.594345	0.415868	0.369827	0.482463	0	0	0	0	0	0	0	0	0	0	0	0	0	0	0	0	0	0	0	0	0	0	0	0	0
COMPLETE-ARO-PWY: superpathway of aromatic amino acid biosynthesis|g__Escherichia.s__Escherichia_coli	0	0	0	0	0	0	23.6214	41.1428	49.3813	10.7508	37.2808	107.601	4.83893	64.3505	97.6594	46.7634	92.4295	98.6409	20.2912	16.7	7.73007	11.777	36.4999	10.9438	0	0	0	0	0	0	0	0	0	0	0	0	0	0	0	0	0	0	0	0	0	0	0	0	0
COMPLETE-ARO-PWY: superpathway of aromatic amino acid biosynthesis|g__Lachnospiraceae_noname.s__Lachnospiraceae_bacterium_3_1_57FAA_CT1	0	0	0	0	0	0	0	0	0	0	0	0	0	0	0	0	0	0	0.73547	0.607931	2.6187	3.02168	0.712954	2.24918	0	0	0	0	0	0	0	0	0	0	0	0	0	0	0	0	0	0	0	0	0	0	0	0	0
COMPLETE-ARO-PWY: superpathway of aromatic amino acid biosynthesis|g__Lachnospiraceae_noname.s__Lachnospiraceae_bacterium_8_1_57FAA	0	0	0	0	0	0	0	0	0	0	0	0	0	0	0	0	0	0	0	0	0	0.312079	0	0	0	0	0	0	0	0	0	0	0	0	0	0	0	0	0	0	0	0	0	0	0	0	0	0	0
COMPLETE-ARO-PWY: superpathway of aromatic amino acid biosynthesis|g__Morganella.s__Morganella_morganii	0	0	0	0	0	0	27.9072	38.7438	12.3753	78.0955	107.554	21.5904	4.60029	91.7564	10.5563	13.8454	18.6643	10.9619	0	0	0	0	0	0	0	0	0	0	0	0	0	0	0	0	0	0	0	0	0	0	0	0	0	0	0	0	0	0	0
COMPLETE-ARO-PWY: superpathway of aromatic amino acid biosynthesis|g__Proteus.s__Proteus_mirabilis	0.761772	1.10291	2.9254	0	0	2.41225	10.23	64.956	5.84912	14.7162	109.248	11.7144	11.9354	66.5837	18.151	22.2614	46.4508	21.9656	0	0	3.07339	4.41435	0.847265	0.482036	0	0	0	0	0	0	0	0	0	0	0	0	0	0	0	0	0	0	0	0	0	0	0	0	0
COMPLETE-ARO-PWY: superpathway of aromatic amino acid biosynthesis|unclassified	46.1851	61.8874	50.6309	54.9003	78.7666	41.8438	2.39204	0	11.2694	0	21.6164	0	14.2795	13.7333	9.0354	12.3821	0	5.12298	6.86826	12.1297	13.3912	12.0667	5.65642	8.44451	0	0	0	0	0	0	11.2373	0	0	0	0	0	0	0	0	0	0	0	0	0	0	0	0	0	0
DAPLYSINESYN-PWY: L-lysine biosynthesis I	1.94956	3.92897	9.32608	5.44617	2.35075	11.1308	150.251	181.096	117.559	213.343	250.149	169.642	67.6966	232.19	143.735	153.256	179.641	147.044	56.4398	53.1305	27.9989	47.7002	92.4918	34.2744	0	0	0	0	0	0	15.589	24.7539	0	0	14.5596	36.1621	0	20.0313	0	0	19.3004	16.5081	0	0	0	0	20.023	37.2803	40.1827
DAPLYSINESYN-PWY: L-lysine biosynthesis I|g__Enterobacter.s__Enterobacter_cloacae	0	0	0	0	0	0	11.6754	0	0	0	0	0	0	0	0	0	0	0	0	0	0	0	0	0	0	0	0	0	0	0	0	0	0	0	0	0	0	0	0	0	0	0	0	0	0	0	0	0	0
DAPLYSINESYN-PWY: L-lysine biosynthesis I|g__Escherichia.s__Escherichia_coli	0	0	0	0	0	0	15.9658	23.9005	33.0694	7.78816	26.1456	76.6843	3.23038	44.4586	61.6763	30.2031	60.0621	65.9946	16.4732	12.9689	5.87124	8.70313	27.0941	7.12738	0	0	0	0	0	0	0	0	0	0	0	0	0	0	0	0	0	0	0	0	0	0	0	0	0
DAPLYSINESYN-PWY: L-lysine biosynthesis I|g__Morganella.s__Morganella_morganii	0	0	0	0	0	0	25.5383	30.33	11.3048	74.3376	94.3023	16.0142	4.1126	85.0414	8.65687	11.2965	15.4799	9.10753	0	0	0	0	0	0	0	0	0	0	0	0	0	0	0	0	0	0	0	0	0	0	0	0	0	0	0	0	0	0	0
DAPLYSINESYN-PWY: L-lysine biosynthesis I|g__Proteus.s__Proteus_mirabilis	0	1.32104	2.07957	0	0.595791	1.96416	9.03903	52.7549	5.82324	9.59453	89.906	12.9937	10.2436	55.8959	16.342	19.3538	38.7733	20.293	0	0	1.56981	4.06568	0.49409	0.529979	0	0	0	0	0	0	0	0	0	0	0	0	0	0	0	0	0	0	0	0	0	0	0	0	0
DAPLYSINESYN-PWY: L-lysine biosynthesis I|g__Proteus.s__Proteus_penneri	0	0	0	0	0	0	7.46765	23.8775	6.29788	21.6028	13.1194	29.9645	0.455971	20.0455	3.11751	9.56129	5.81747	7.35743	0.734366	0	0	0.571767	6.24755	0.96741	0	0	0	0	0	0	0	0	0	0	0	0	0	0	0	0	0	0	0	0	0	0	0	0	0
DAPLYSINESYN-PWY: L-lysine biosynthesis I|unclassified	0	0	0	0	0	0	5.2945	21.6315	7.36582	5.3527	26.7838	6.98933	11.4062	19.5478	8.20652	12.2653	5.26395	6.32205	1.67015	0	0	0	1.99085	0	0	0	0	0	0	0	0	0	0	0	0	0	0	0	0	0	0	0	0	0	0	0	0	0	0
DENOVOPURINE2-PWY: superpathway of purine nucleotides de novo biosynthesis II	67.5545	76.3111	56.8624	49.7525	27.5205	79.5828	142.656	156.196	101.943	218.787	163.274	153.535	105.191	162.066	107.459	129.452	87.4576	105.528	132.573	140.115	99.4029	94.2967	117.639	118.111	0	0	0	0	0	0	11.8142	60.5324	52.8189	62.9874	0	0	0	85.1305	71.613	0	54.8608	24.0638	56.2937	0	0	0	34.6038	0	45.1458
DENOVOPURINE2-PWY: superpathway of purine nucleotides de novo biosynthesis II|unclassified	0	0	0	0	0	0	4.32266	16.4835	3.44942	0	19.4364	3.92372	32.8899	13.7292	8.58434	15.767	2.96932	5.73336	24.4049	23.6249	9.35479	7.86311	9.19319	7.00417	0	0	0	0	0	0	0	0	0	0	0	0	0	0	0	0	0	0	0	0	0	0	0	0	0
DTDPRHAMSYN-PWY: dTDP-L-rhamnose biosynthesis I	63.0765	58.3132	53.0589	59.277	77.2108	41.886	84.1798	5.75176	49.3606	125.674	12.8639	13.2813	95.9923	6.67415	33.4823	15.4366	15.0641	12.1503	107.243	116.524	341.075	336.082	127.938	268.671	231.682	127.313	188.333	9.52166	46.0195	188.708	9.26685	59.5137	88.524	48.7736	50.4876	14.2829	0	117.007	110.177	0	96.8693	52.561	96.8921	123.892	101.528	63.1509	16.9923	0	31.6358
DTDPRHAMSYN-PWY: dTDP-L-rhamnose biosynthesis I|g__Alistipes.s__Alistipes_shahii	0	0	0	0	0	0	0	0	0	0	0	0	0	0	0	0	0	0	1.33601	0.385275	0	0	0.311434	0	0	0	0	0	0	0	0	0	0	0	0	0	0	0	0	0	0	0	0	0	0	0	0	0	0
DTDPRHAMSYN-PWY: dTDP-L-rhamnose biosynthesis I|g__Bacteroides.s__Bacteroides_caccae	0	0	0	0	0	0	0	0	0	0	0	0	0	0	0	0	0	0	0	0	15.7289	16.4615	4.49506	11.4271	0	0	0	0	0	0	0	0	0	0	0	0	0	0	0	0	0	0	0	0	0	0	0	0	0
DTDPRHAMSYN-PWY: dTDP-L-rhamnose biosynthesis I|g__Bacteroides.s__Bacteroides_ovatus	0	0	0	0	0	0	0	0	0	0	0	0	0	0	0	0	0	0	14.6932	26.7118	265.616	264.091	66.6928	171.546	0	0	0	0	0	0	0	0	0	0	0	0	0	0	0	0	0	0	0	0	0	0	0	0	0
DTDPRHAMSYN-PWY: dTDP-L-rhamnose biosynthesis I|g__Bacteroides.s__Bacteroides_xylanisolvens	0	0	0	0	0	0	0	0	0	0	0	0	0	0	0	0	0	0	21.5767	18.84	0	0	5.12402	1.9619	0	0	0	0	0	0	0	0	0	0	0	0	0	0	0	0	0	0	0	0	0	0	0	0	0
DTDPRHAMSYN-PWY: dTDP-L-rhamnose biosynthesis I|g__Clostridiales_noname.s__Clostridiales_bacterium_1_7_47FAA	1.47203	0.513708	1.06938	0	0.352528	1.24239	4.54508	0	0	0	0	0	0	0	0	0	0	0	3.88002	1.99348	0.699211	0.546718	0.360554	0	0	0	0	0	0	0	0	0	0	0	0	0	0	0	0	0	0	0	0	0	0	0	0	0	0
DTDPRHAMSYN-PWY: dTDP-L-rhamnose biosynthesis I|g__Clostridium.s__Clostridium_asparagiforme	0	0	0	0	0	0	0	0	0	0	0	0	0	0	0	0	0	0	0	0	0	0.340071	0.310283	0	0	0	0	0	0	0	0	0	0	0	0	0	0	0	0	0	0	0	0	0	0	0	0	0	0
DTDPRHAMSYN-PWY: dTDP-L-rhamnose biosynthesis I|g__Clostridium.s__Clostridium_clostridioforme	0	0	0	0	0	0	0	0	0	0	0	0	0	0	0	0	0	0	0.319183	0	0.597972	1.7307	0.422817	1.21863	0	0	0	0	0	0	0	0	0	0	0	0	0	0	0	0	0	0	0	0	0	0	0	0	0
DTDPRHAMSYN-PWY: dTDP-L-rhamnose biosynthesis I|g__Enterococcus.s__Enterococcus_faecium	0	0	0	0	0	0	0	0	0	0	0	0	0	0	0	0	0	0	0.656629	0.385655	0	0	2.52541	1.65909	0	0	0	0	0	0	0	0	0	0	0	0	0	0	0	0	0	0	0	0	0	0	0	0	0
DTDPRHAMSYN-PWY: dTDP-L-rhamnose biosynthesis I|g__Escherichia.s__Escherichia_coli	0	0	0	0	0	0	13.6842	0	0	0	0	0	0	0	0	0	0	0	0.219973	0	2.0794	0.508703	0.572618	0.840333	0	0	0	0	0	0	0	0	0	0	0	0	0	0	0	0	0	0	0	0	0	0	0	0	0
DTDPRHAMSYN-PWY: dTDP-L-rhamnose biosynthesis I|g__Lactobacillus.s__Lactobacillus_reuteri	0	0	0	0	0	0	0	0	0	0	0	0	0	0	0	0	0	0	0	0	0	0	0	0	158.011	57.8753	61.5256	8.59853	31.919	90.8081	5.3266	2.84364	0	4.50422	28.3465	11.6206	0	12.4741	60.3063	0	53.1604	17.1018	37.5125	43.1068	80.0943	33.8434	12.4396	0	24.9487
DTDPRHAMSYN-PWY: dTDP-L-rhamnose biosynthesis I|unclassified	57.7239	55.1434	49.6611	57.0968	73.2347	37.5577	7.61271	5.54968	22.2078	6.4617	9.67264	1.78564	87.8974	6.27218	29.5316	13.4994	13.8333	10.5918	34.5513	40.7417	23.1803	24.9267	7.63439	13.8543	0	0	0	7.55102	0	19.9661	2.65747	57.2635	76.7228	47.0034	48.5754	0	0	115.334	101.532	0	0	0	0	0	0	11.6467	16.6807	0	20.2116
ECASYN-PWY: enterobacterial common antigen biosynthesis	0	0	0	0	0	0	32.8388	59.9055	53.2488	31.9252	69.8832	93.5675	10.669	91.7557	91.0446	52.8158	101.542	93.5032	17.789	15.09	9.27396	16.8377	32.6301	9.33241	0	0	0	0	0	0	0	0	0	0	0	0	0	0	0	0	0	0	0	0	0	0	0	0	0
ECASYN-PWY: enterobacterial common antigen biosynthesis|g__Escherichia.s__Escherichia_coli	0	0	0	0	0	0	17.3078	24.8483	35.0412	9.40161	29.8797	69.9143	3.6667	45.8109	68.7224	31.2908	67.6088	71.7295	14.4592	12.476	6.43149	10.5888	27.5161	7.68738	0	0	0	0	0	0	0	0	0	0	0	0	0	0	0	0	0	0	0	0	0	0	0	0	0
ECASYN-PWY: enterobacterial common antigen biosynthesis|unclassified	0	0	0	0	0	0	1.51609	7.19469	1.48683	0	6.6403	0	2.82167	4.59476	1.65365	2.32922	1.11507	0.566731	0	0	0	0	0	0	0	0	0	0	0	0	0	0	0	0	0	0	0	0	0	0	0	0	0	0	0	0	0	0	0
ENTBACSYN-PWY: enterobactin biosynthesis	0	0	0	0	0	0	82.2482	154.112	126.684	63.0123	155.907	208.246	39.9667	193.412	225.669	130.124	262.638	215.565	40.3744	36.9217	18.4071	32.1811	79.9999	29.4275	0	0	0	0	0	0	0	0	0	0	0	0	0	0	0	0	0	0	0	0	0	0	0	0	0
ENTBACSYN-PWY: enterobactin biosynthesis|g__Escherichia.s__Escherichia_coli	0	0	0	0	0	0	40.0939	65.3002	83.2143	20.9833	61.1841	181.521	7.1101	113.709	169.329	70.4747	165.828	171.331	33.5283	30.0747	12.9886	18.4292	67.3947	19.1126	0	0	0	0	0	0	0	0	0	0	0	0	0	0	0	0	0	0	0	0	0	0	0	0	0
ENTBACSYN-PWY: enterobactin biosynthesis|unclassified	0	0	0	0	0	0	2.42598	15.0034	4.24868	0	22.055	3.78163	10.0973	15.5747	4.59299	5.98299	3.95351	3.70453	0	0	0	0	0	0	0	0	0	0	0	0	0	0	0	0	0	0	0	0	0	0	0	0	0	0	0	0	0	0	0
FAO-PWY: fatty acid &beta;-oxidation I	2.38492	1.99219	4.48624	1.65761	0	2.49268	34.9299	84.5063	46.2468	39.505	77.5248	115.756	16.3333	91.417	56.2818	48.9867	53.9328	60.9645	15.0894	13.2123	4.28801	6.09621	33.9744	11.4977	0	0	0	0	0	0	0	0	0	0	0	0	0	0	0	0	0	0	0	0	0	0	0	0	0
FAO-PWY: fatty acid &beta;-oxidation I|g__Escherichia.s__Escherichia_coli	0	0	0	0.42183	0	0.139845	10.9566	14.293	21.6884	0.709005	13.9785	56.1836	1.86527	29.485	39.1613	21.9748	38.1193	42.707	10.7586	8.65301	3.12824	4.3568	21.1323	4.84009	0	0	0	0	0	0	0	0	0	0	0	0	0	0	0	0	0	0	0	0	0	0	0	0	0
FAO-PWY: fatty acid &beta;-oxidation I|g__Proteus.s__Proteus_penneri	0	0	0	0	0	0	10.4736	26.1435	9.98254	24.0284	13.8347	32.8123	1.04271	23.405	4.12655	9.48985	5.73055	7.203	1.27238	1.13021	0.348994	0.630998	5.53916	2.23076	0	0	0	0	0	0	0	0	0	0	0	0	0	0	0	0	0	0	0	0	0	0	0	0	0
FAO-PWY: fatty acid &beta;-oxidation I|unclassified	0.851957	0	0	0	0	0	4.11347	24.613	7.14912	2.02261	28.5258	10.002	9.7877	18.1145	6.15559	9.19908	2.77744	3.66833	0	0	0	0	2.15269	0	0	0	0	0	0	0	0	0	0	0	0	0	0	0	0	0	0	0	0	0	0	0	0	0	0
FASYN-ELONG-PWY: fatty acid elongation -- saturated	2.52911	4.78973	5.44992	3.2186	1.46263	8.33504	108.179	172.909	103.196	104.384	232.246	166.11	69.6912	219.341	150.665	144.156	182.286	151.402	43.6909	40.9366	26.5775	33.2864	72.7409	30.9982	0	0	0	0	0	0	0	0	0	0	0	0	0	0	0	0	0	0	0	0	0	0	0	0	0
FASYN-ELONG-PWY: fatty acid elongation -- saturated|g__Enterobacter.s__Enterobacter_cloacae	0	0	0	0	0	0	10.5681	0	0	0	0	0	0	0	0	0	0	0	0	0	0	0	0	0	0	0	0	0	0	0	0	0	0	0	0	0	0	0	0	0	0	0	0	0	0	0	0	0	0
FASYN-ELONG-PWY: fatty acid elongation -- saturated|g__Escherichia.s__Escherichia_coli	0	0	0	0	0	0	24.7766	36.6656	48.0838	7.94229	42.7084	107.826	6.98147	66.0618	95.1714	50.357	89.6549	100.342	10.9975	9.04965	6.18551	10.2173	20.2411	7.34336	0	0	0	0	0	0	0	0	0	0	0	0	0	0	0	0	0	0	0	0	0	0	0	0	0
FASYN-ELONG-PWY: fatty acid elongation -- saturated|unclassified	0	0	0	0	0	0	4.43729	26.2338	10.7464	0	31.2203	2.54384	24.0446	21.1288	10.8894	14.665	6.22479	6.05738	0	1.98655	0	0	0	0	0	0	0	0	0	0	0	0	0	0	0	0	0	0	0	0	0	0	0	0	0	0	0	0	0
FASYN-INITIAL-PWY: superpathway of fatty acid biosynthesis initiation (E. coli)	1.67668	3.82873	6.91392	2.19795	1.02716	6.31025	92.8677	155.915	80.6514	75.1467	214.782	134.175	52.808	191.357	116.146	118.766	145.257	120.429	29.2248	27.0114	17.0255	21.47	53.3754	20.0974	0	0	0	0	0	0	0	0	0	0	0	0	0	0	0	0	0	0	0	0	0	0	0	0	0
FASYN-INITIAL-PWY: superpathway of fatty acid biosynthesis initiation (E. coli)|g__Escherichia.s__Escherichia_coli	0	0	0	0	0	0	16.0716	21.121	30.0987	5.48336	26.1999	66.7268	3.04757	41.5291	65.4554	29.6574	61.0066	69.2044	12.4991	9.60419	4.18402	3.25936	21.435	4.64582	0	0	0	0	0	0	0	0	0	0	0	0	0	0	0	0	0	0	0	0	0	0	0	0	0
FASYN-INITIAL-PWY: superpathway of fatty acid biosynthesis initiation (E. coli)|g__Proteus.s__Proteus_mirabilis	0	1.78062	2.19125	0.77934	0	1.51671	7.72063	50.3439	3.93144	12.3269	93.3319	12.8468	11.3388	53.5267	16.5124	19.2454	46.8305	19.6434	0	0	1.5622	2.50876	0.6002	0.537399	0	0	0	0	0	0	0	0	0	0	0	0	0	0	0	0	0	0	0	0	0	0	0	0	0
FASYN-INITIAL-PWY: superpathway of fatty acid biosynthesis initiation (E. coli)|g__Proteus.s__Proteus_penneri	0	0	0	0	0	0	5.28505	16.058	5.3988	10.3018	13.5752	17.2198	0.637205	26.7377	1.98979	6.99827	5.39303	5.04785	1.00088	0.372487	0.216626	0.3794	3.43866	0.974847	0	0	0	0	0	0	0	0	0	0	0	0	0	0	0	0	0	0	0	0	0	0	0	0	0
FASYN-INITIAL-PWY: superpathway of fatty acid biosynthesis initiation (E. coli)|unclassified	0	0	0	0	0	1.76674	3.31712	14.757	7.74353	0	20.6624	3.30161	16.0097	17.1909	8.58429	13.6622	2.09471	5.05953	0	1.26445	0	0	0	0	0	0	0	0	0	0	0	0	0	0	0	0	0	0	0	0	0	0	0	0	0	0	0	0	0
FERMENTATION-PWY: mixed acid fermentation	3.15361	6.41447	1.40839	1.43479	0	1.73183	57.556	135.586	76.0642	82.6496	148.084	163.3	32.9417	148.911	51.9033	73.0414	57.8896	71.6036	32.7102	31.2381	15.9992	17.4279	57.9905	19.3155	0	0	0	0	0	0	0	7.13141	0	0	0	0	0	0	0	0	0	0	0	0	0	0	0	0	0
FERMENTATION-PWY: mixed acid fermentation|unclassified	0	0	0	0	0	0	3.46155	16.4328	4.11859	2.39629	21.0722	2.1263	7.64807	13.77	5.35269	6.35392	3.61628	3.22195	0	0	0	0	0	0	0	0	0	0	0	0	0	0	0	0	0	0	0	0	0	0	0	0	0	0	0	0	0	0	0
FOLSYN-PWY: superpathway of tetrahydrofolate biosynthesis and salvage	0	0	0.785236	0	0	1.28844	74.2604	114.903	92.4152	64.1563	102.15	163.383	21.7948	127.482	119.087	93.1211	130.847	128.476	45.6302	32.7508	17.1261	33.441	63.7132	23.6007	0	0	0	0	0	0	0	0	0	0	0	0	0	0	0	0	0	0	0	0	0	0	0	0	0
FOLSYN-PWY: superpathway of tetrahydrofolate biosynthesis and salvage|g__Escherichia.s__Escherichia_coli	0	0	0	0	0	0	18.4541	45.2467	49.605	14.5466	41.0477	115.097	4.69791	61.3527	84.4028	43.3978	88.6636	90.862	15.6344	11.1176	6.83075	9.00537	28.7079	7.34454	0	0	0	0	0	0	0	0	0	0	0	0	0	0	0	0	0	0	0	0	0	0	0	0	0
FOLSYN-PWY: superpathway of tetrahydrofolate biosynthesis and salvage|unclassified	0	0	0	0	0	0	2.82344	9.73203	0	0	13.4247	1.8599	4.96782	7.84726	3.09461	4.00044	1.59635	1.78115	0	0	0	0	0	0	0	0	0	0	0	0	0	0	0	0	0	0	0	0	0	0	0	0	0	0	0	0	0	0	0
FUC-RHAMCAT-PWY: superpathway of fucose and rhamnose degradation	0	0	0	1.94642	0	1.38981	45.1415	59.2736	68.1728	20.5194	62.9703	125.681	16.9043	90.5849	118.541	65.9361	102.248	115.047	49.4562	37.6996	22.9911	36.2969	80.0908	29.1179	0	0	0	0	0	0	0	0	0	0	0	0	0	0	0	0	0	0	0	0	0	0	0	0	0
FUC-RHAMCAT-PWY: superpathway of fucose and rhamnose degradation|g__Escherichia.s__Escherichia_coli	0	0	0	0	0	0	23.8049	41.4997	50.5699	13.1665	40.3566	118.876	4.8519	71.6007	102.045	49.0561	95.1518	102.773	22.256	17.2577	8.92063	12.2864	41.9433	10.4254	0	0	0	0	0	0	0	0	0	0	0	0	0	0	0	0	0	0	0	0	0	0	0	0	0
FUC-RHAMCAT-PWY: superpathway of fucose and rhamnose degradation|unclassified	0	0	0	0	0	0	3.68067	16.4083	8.02486	0	19.3136	2.65467	6.22866	15.75	7.26294	8.02099	4.16553	4.72222	2.38737	0	0	0.583328	0	0	0	0	0	0	0	0	0	0	0	0	0	0	0	0	0	0	0	0	0	0	0	0	0	0	0
FUCCAT-PWY: fucose degradation	3.69388	2.9987	2.01635	1.3318	5.71779	5.61967	56.7118	63.6764	66.6698	21.8804	73.2633	129.38	18.8741	108.003	120.869	72.1085	102.514	114.584	28.4123	19.9898	11.389	17.6525	48.6755	14.3212	0	0	0	0	0	0	0	0	0	4.29678	0	0	0	12.2672	0	0	0	0	0	0	0	0	0	0	2.35559
FUCCAT-PWY: fucose degradation|g__Escherichia.s__Escherichia_coli	0	0	0	0.526172	0	0	23.7796	41.8419	55.4008	13.3625	39.6925	121.311	4.80253	80.5172	106.369	49.2803	94.8896	104.61	22.6975	17.9023	8.54166	12.8009	42.829	9.99628	0	0	0	0	0	0	0	0	0	0	0	0	0	0	0	0	0	0	0	0	0	0	0	0	0
FUCCAT-PWY: fucose degradation|unclassified	0	0	0	0	0	0	3.02234	17.4374	11.3516	0	23.8844	4.27166	11.3307	15.2054	9.27978	7.76889	4.63988	5.33851	1.51281	0	0.381529	1.67418	0.59426	0	0	0	0	0	0	0	0	0	0	0	0	0	0	0	0	0	0	0	0	0	0	0	0	0	0
GALACT-GLUCUROCAT-PWY: superpathway of hexuronide and hexuronate degradation	2.31482	2.34053	3.34418	7.10288	5.43036	1.31627	74.1086	96.2417	121.567	50.5852	103.192	132.167	62.8759	111.644	147.782	130.161	159.516	134.115	56.7827	48.923	36.7856	45.031	81.0264	45.358	0	0	0	0	0	0	0	0	0	0	0	0	0	0	0	0	0	0	0	0	0	0	0	0	0
GALACT-GLUCUROCAT-PWY: superpathway of hexuronide and hexuronate degradation|g__Escherichia.s__Escherichia_coli	0	0	0	0.720199	0	0	21.6804	32.1967	45.4935	9.78544	38.9348	100.426	4.46746	59.5692	83.4783	41.4947	82.1669	86.6521	15.6433	14.1352	7.1584	9.98271	32.3541	8.76834	0	0	0	0	0	0	0	0	0	0	0	0	0	0	0	0	0	0	0	0	0	0	0	0	0
GALACT-GLUCUROCAT-PWY: superpathway of hexuronide and hexuronate degradation|unclassified	0	2.19498	0	0	0	0	2.24652	11.414	7.61083	0	14.988	1.12854	11.3623	11.2655	7.97221	13.2723	3.21632	3.78351	3.15036	3.04244	0.41271	0	2.28158	2.61268	0	0	0	0	0	0	0	0	0	0	0	0	0	0	0	0	0	0	0	0	0	0	0	0	0
GALACTARDEG-PWY: D-galactarate degradation I	0	0	0.905998	0.707976	0	0.456518	26.4144	50.922	49.4027	16.5324	49.0064	105.704	9.25956	73.6952	93.6121	49.9021	91.4532	93.9453	20.5521	15.3969	7.71258	11.1107	38.4005	10.6131	0	0	0	0	0	0	0	0	0	0	0	0	0	0	0	0	0	0	0	0	0	0	0	0	0
GALACTARDEG-PWY: D-galactarate degradation I|g__Enterobacter.s__Enterobacter_cloacae	0	0	0	0	0	0	7.45971	0	0	0	0	0	0	0	0	0	0	0	0	0	0	0	0	0	0	0	0	0	0	0	0	0	0	0	0	0	0	0	0	0	0	0	0	0	0	0	0	0	0
GALACTARDEG-PWY: D-galactarate degradation I|g__Escherichia.s__Escherichia_coli	0	0	0	0	0	0.327043	22.8619	39.8835	47.5668	16.2375	39.7301	104.261	2.8874	67.9241	90.957	47.3137	89.4536	92.7652	20.1763	15.1685	7.08835	11.0902	37.5895	10.4325	0	0	0	0	0	0	0	0	0	0	0	0	0	0	0	0	0	0	0	0	0	0	0	0	0
GALACTARDEG-PWY: D-galactarate degradation I|unclassified	0	0	0	0	0	0	3.28912	16.8	3.43229	0	17.2908	2.38066	6.95231	11.6916	4.00132	5.08402	2.86457	1.83179	0	0.130493	0.724433	0	0.0830115	0.203215	0	0	0	0	0	0	0	0	0	0	0	0	0	0	0	0	0	0	0	0	0	0	0	0	0
GALACTUROCAT-PWY: D-galacturonate degradation I	19.5956	25.6991	29.8662	27.8952	19.8249	27.7221	89.7122	103.287	125.565	66.2141	102.577	127.382	99.8388	107.15	145.436	160.76	156.809	126.012	44.3547	35.0812	21.7496	27.0003	62.5387	27.9448	0	0	0	0	0	0	0	0	0	0	0	0	0	0	0	0	0	0	0	0	0	0	0	0	23.2371
GALACTUROCAT-PWY: D-galacturonate degradation I|g__Alistipes.s__Alistipes_shahii	0	0	0	0	0	0	0	0	0	0	0	0	0	0	0	0	0	0	0.749761	0.600355	0	0	0	0	0	0	0	0	0	0	0	0	0	0	0	0	0	0	0	0	0	0	0	0	0	0	0	0	0
GALACTUROCAT-PWY: D-galacturonate degradation I|g__Enterococcus.s__Enterococcus_gallinarum	0	0	0	0	0	0	13.3975	27.3131	39.544	5.5333	11.121	10.5566	44.5915	6.89498	40.8369	63.065	61.4661	18.2652	0	0	0	0	0	0	0	0	0	0	0	0	0	0	0	0	0	0	0	0	0	0	0	0	0	0	0	0	0	0	0
GALACTUROCAT-PWY: D-galacturonate degradation I|g__Escherichia.s__Escherichia_coli	0	0	0	0.873047	0	0.459799	20.2313	28.995	43.3349	9.2102	36.7916	100.404	4.46481	54.7816	77.8511	38.1364	74.3195	79.478	15.3563	14.1556	6.55159	9.34917	31.0849	8.82956	0	0	0	0	0	0	0	0	0	0	0	0	0	0	0	0	0	0	0	0	0	0	0	0	0
GALACTUROCAT-PWY: D-galacturonate degradation I|unclassified	13.5761	8.1678	0	4.82718	3.31637	0	2.75844	16.0717	6.80781	2.98444	15.5072	4.62545	13.3131	13.676	7.65876	14.6997	4.07242	3.5883	2.42022	2.17258	0.240837	0	2.45375	2.24233	0	0	0	0	0	0	0	0	0	0	0	0	0	0	0	0	0	0	0	0	0	0	0	0	21.1281
GLCMANNANAUT-PWY: superpathway of N-acetylglucosamine, N-acetylmannosamine and N-acetylneuraminate degradation	13.1777	10.2685	9.54074	18.7184	7.74588	8.63114	142.863	134.676	157.742	57.5639	170.528	194.619	118.714	275.938	205.958	204.064	253.933	168.014	103.429	106.308	79.4244	87.7737	134.513	99.8565	0	0	0	0	0	0	0	0	0	12.6445	0	0	0	0	0	0	10.6967	0	0	0	0	0	13.7576	0	0
GLCMANNANAUT-PWY: superpathway of N-acetylglucosamine, N-acetylmannosamine and N-acetylneuraminate degradation|g__Enterococcus.s__Enterococcus_gallinarum	0	0	0	0	0	0	12.9522	29.3602	47.1406	5.7871	8.25353	6.9894	45.9508	5.91729	42.6424	70.0251	74.9695	18.2735	0	0	0	0	0	0	0	0	0	0	0	0	0	0	0	0	0	0	0	0	0	0	0	0	0	0	0	0	0	0	0
GLCMANNANAUT-PWY: superpathway of N-acetylglucosamine, N-acetylmannosamine and N-acetylneuraminate degradation|g__Escherichia.s__Escherichia_coli	0	0	0	0	0	0.328298	24.1761	39.0026	49.0917	11.0146	41.0388	101.402	4.5685	64.6274	101.758	43.1966	98.7643	102.703	18.5229	15.2554	7.44741	11.7383	34.2625	9.14385	0	0	0	0	0	0	0	0	0	0	0	0	0	0	0	0	0	0	0	0	0	0	0	0	0
GLCMANNANAUT-PWY: superpathway of N-acetylglucosamine, N-acetylmannosamine and N-acetylneuraminate degradation|unclassified	12.2744	9.749	9.12269	13.9461	7.61799	7.60266	4.01361	6.87398	3.03276	0	19.5263	3.00042	7.59757	14.1128	5.27655	5.91475	3.41296	3.23823	4.10085	4.87354	7.47208	6.16831	0.435557	0.689875	0	0	0	0	0	0	0	0	0	0	0	0	0	0	0	0	0	0	0	0	0	0	0	0	0
GLUCARDEG-PWY: D-glucarate degradation I	0	0	0.978567	0.814556	0	0.689793	42.9347	56.7012	50.8979	16.5324	60.6936	109.939	12.3895	78.8182	93.6121	52.6822	91.4532	95.2129	25.3478	16.805	7.99662	14.0805	40.5548	10.6131	0	0	0	0	0	0	0	0	0	0	0	0	0	0	0	0	0	0	0	0	0	0	0	0	0
GLUCARDEG-PWY: D-glucarate degradation I|g__Enterobacter.s__Enterobacter_cloacae	0	0	0	0	0	0	7.97598	0	0	0	0	0	0	0	0	0	0	0	0	0	0	0	0	0	0	0	0	0	0	0	0	0	0	0	0	0	0	0	0	0	0	0	0	0	0	0	0	0	0
GLUCARDEG-PWY: D-glucarate degradation I|g__Escherichia.s__Escherichia_coli	0	0	0.252787	0.524506	0	0.380904	24.187	39.8835	47.5668	16.2375	39.7301	106.382	5.07568	67.9241	90.957	47.3137	89.4536	92.7652	22.0269	15.1685	7.08835	12.1414	38.9192	10.4325	0	0	0	0	0	0	0	0	0	0	0	0	0	0	0	0	0	0	0	0	0	0	0	0	0
GLUCARDEG-PWY: D-glucarate degradation I|unclassified	0	0	0	0	0	0	3.48529	19.9299	3.65068	0	21.0839	2.82673	7.18699	13.919	4.89097	6.81098	3.71773	2.80438	0	0.125306	0.131083	0	0.614248	0.185074	0	0	0	0	0	0	0	0	0	0	0	0	0	0	0	0	0	0	0	0	0	0	0	0	0
GLUCARGALACTSUPER-PWY: superpathway of D-glucarate and D-galactarate degradation	0	0	0.905998	0.707976	0	0.456518	26.4144	50.922	49.4027	16.5324	49.0064	105.704	9.25956	73.6952	93.6121	49.9021	91.4532	93.9453	20.5521	15.3969	7.71258	11.1107	38.4005	10.6131	0	0	0	0	0	0	0	0	0	0	0	0	0	0	0	0	0	0	0	0	0	0	0	0	0
GLUCARGALACTSUPER-PWY: superpathway of D-glucarate and D-galactarate degradation|g__Enterobacter.s__Enterobacter_cloacae	0	0	0	0	0	0	7.45971	0	0	0	0	0	0	0	0	0	0	0	0	0	0	0	0	0	0	0	0	0	0	0	0	0	0	0	0	0	0	0	0	0	0	0	0	0	0	0	0	0	0
GLUCARGALACTSUPER-PWY: superpathway of D-glucarate and D-galactarate degradation|g__Escherichia.s__Escherichia_coli	0	0	0	0	0	0.327043	22.8619	39.8835	47.5668	16.2375	39.7301	104.261	2.8874	67.9241	90.957	47.3137	89.4536	92.7652	20.1763	15.1685	7.08835	11.0902	37.5895	10.4325	0	0	0	0	0	0	0	0	0	0	0	0	0	0	0	0	0	0	0	0	0	0	0	0	0
GLUCARGALACTSUPER-PWY: superpathway of D-glucarate and D-galactarate degradation|unclassified	0	0	0	0	0	0	3.28912	16.8	3.43229	0	17.2908	2.38066	6.95231	11.6916	4.00132	5.08402	2.86457	1.83179	0	0.130493	0.724433	0	0.0830115	0.203215	0	0	0	0	0	0	0	0	0	0	0	0	0	0	0	0	0	0	0	0	0	0	0	0	0
GLUCONEO-PWY: gluconeogenesis I	16.3621	25.8828	6.77857	11.2742	20.4816	1.81397	167.349	48.9993	96.7762	176.282	75.7456	72.7229	30.9897	49.0056	19.7351	29.9423	16.0884	15.169	41.5166	34.3267	42.275	60.3084	82.1257	88.9526	59.2207	33.3408	93.785	38.6869	75.3187	54.3843	7.96598	16.7789	25.7377	19.8312	70.7974	21.1267	66.8178	29.175	65.9827	0	71.1919	40.7538	90.5026	75.8547	0	45.0014	0	0	15.1969
GLUCONEO-PWY: gluconeogenesis I|g__Enterobacter.s__Enterobacter_cloacae	0	0	0	0	0	0	10.73	0	0	0	0	0	0	0	0	0	0	0	0	0	0	0	0	0	0	0	0	0	0	0	0	0	0	0	0	0	0	0	0	0	0	0	0	0	0	0	0	0	0
GLUCONEO-PWY: gluconeogenesis I|unclassified	8.35571	7.06784	0	0	0	0	0	13.6849	7.77829	0	14.7057	0	16.6274	6.35408	7.26823	10.3565	2.32829	4.3102	2.03196	1.90737	0	0.736688	1.12227	0	0	0	0	0	0	0	0	0	0	0	0	0	0	0	0	0	0	0	0	0	0	0	0	0	0
GLUCOSE1PMETAB-PWY: glucose and glucose-1-phosphate degradation	0.812429	0	1.5166	1.8365	0	0.877863	37.0275	67.8289	55.0885	21.3317	66.3384	131.186	18.8755	93.6158	112.579	62.7478	108.84	119.557	54.1008	48.5037	24.4254	53.0296	93.7083	31.971	0	0	0	0	0	0	0	0	0	0	0	0	0	0	0	0	0	0	0	0	0	0	0	0	0
GLUCOSE1PMETAB-PWY: glucose and glucose-1-phosphate degradation|g__Escherichia.s__Escherichia_coli	0.323087	0	0.420044	0	0	0	23.959	48.4891	46.4699	17.5253	44.5953	130.702	4.9736	79.034	104.799	52.3791	105.581	116.181	23.2766	17.1317	8.20193	13.5238	42.5675	11.6173	0	0	0	0	0	0	0	0	0	0	0	0	0	0	0	0	0	0	0	0	0	0	0	0	0
GLUCOSE1PMETAB-PWY: glucose and glucose-1-phosphate degradation|unclassified	0	0	0	0	0	0	3.79181	19.0161	4.13054	0	20.6777	0	12.6111	13.6579	6.08928	8.14862	2.79117	2.72252	0.495575	1.24151	0	0	0	0	0	0	0	0	0	0	0	0	0	0	0	0	0	0	0	0	0	0	0	0	0	0	0	0	0
GLUCUROCAT-PWY: superpathway of &beta;-D-glucuronide and D-glucuronate degradation	18.0371	17.3594	8.4392	6.54847	13.0704	2.90254	64.939	103.863	112.204	48.6343	123.496	137.565	48.1306	145.284	141.637	112.595	162.254	135.054	58.6582	48.5482	50.7138	58.5627	92.3983	82.6157	0	0	0	0	0	0	0	0	0	0	0	0	0	0	0	0	0	0	0	0	0	0	0	0	0
GLUCUROCAT-PWY: superpathway of &beta;-D-glucuronide and D-glucuronate degradation|g__Escherichia.s__Escherichia_coli	0	0	0.268953	0.684657	0	0.126219	22.744	33.8886	50.3654	11.6686	40.0588	100.727	4.52473	61.5102	86.1917	42.9034	86.931	89.5878	16.9126	15.9704	7.58637	10.0826	34.4922	10.2987	0	0	0	0	0	0	0	0	0	0	0	0	0	0	0	0	0	0	0	0	0	0	0	0	0
GLUCUROCAT-PWY: superpathway of &beta;-D-glucuronide and D-glucuronate degradation|unclassified	16.7367	16.5572	7.88846	5.07823	12.7344	2.65453	2.03897	11.4593	7.79139	0	13.799	0.840148	8.64251	11.3132	6.71782	10.932	3.0574	3.95309	3.54656	4.25996	2.67211	0	3.16188	2.82926	0	0	0	0	0	0	0	0	0	0	0	0	0	0	0	0	0	0	0	0	0	0	0	0	0
GLUDEG-I-PWY: GABA shunt	0	0.464657	0	0	0	0	0	0	17.2072	0	6.85168	0	21.0164	1.80241	16.1865	21.1434	0	8.89039	50.7023	36.485	22.1591	28.7938	74.1458	25.0358	0	0	0	0	0	0	0	0	0	0	0	0	0	0	0	0	0	0	0	0	0	0	0	0	0
GLUDEG-I-PWY: GABA shunt|unclassified	0	0	0	0	0	0	0	0	6.44211	0	5.54801	0	13.4032	1.67191	7.0984	10.1661	0	4.5374	0	0	0	0	0	0	0	0	0	0	0	0	0	0	0	0	0	0	0	0	0	0	0	0	0	0	0	0	0	0	0
GLUTORN-PWY: L-ornithine biosynthesis	170.248	4.04673	10.1524	5.80836	0.541615	8.94058	258.818	264.004	171.839	193.427	340.782	339.007	157.181	321.171	225.3	258.334	268.226	209.72	124.335	133.995	77.3145	36.2752	128.906	30.656	138.402	121.595	94.5029	61.7	39.763	143.454	26.082	22.8735	46.5079	3.73409	21.1738	39.032	0	19.2656	0	38.9178	29.9896	14.3088	17.6914	0	0	33.7633	0	16.0613	50.1535
GLUTORN-PWY: L-ornithine biosynthesis|g__Escherichia.s__Escherichia_coli	0	0	0	0.669147	0	0.309224	27.1247	54.9906	67.1134	13.8887	40.6627	231.724	9.65132	76.8403	120.355	88.2694	101.422	123.661	26.7117	18.7822	9.03301	11.8488	44.7681	8.79335	0	0	0	0	0	0	0	0	0	0	0	0	0	0	0	0	0	0	0	0	0	0	0	0	0
GLUTORN-PWY: L-ornithine biosynthesis|g__Lactobacillus.s__Lactobacillus_plantarum	0	0	0	0	0	0	0	0	0	0	0	0	0	0	0	0	0	0	0	0	0	0	0.628921	0.253195	0	0	0	0	0	0	0	0	0	0	0	0	0	0	0	0	0	0	0	0	0	0	0	0	0
GLUTORN-PWY: L-ornithine biosynthesis|g__Morganella.s__Morganella_morganii	0	0	0	0	0	0	25.9824	35.0833	13.0525	78.4773	101.717	20.7694	4.04372	88.7254	9.62911	12.1859	17.6127	9.65977	0	0	0	0	0.354464	0	0	0	0	0	0	0	0	0	0	0	0	0	0	0	0	0	0	0	0	0	0	0	0	0	0
GLUTORN-PWY: L-ornithine biosynthesis|g__Proteus.s__Proteus_mirabilis	0.575374	1.16679	2.8736	1.43209	0.409928	2.73862	7.71016	53.7014	4.73478	17.1722	97.2601	12.0821	10.1483	58.3812	17.3851	19.8669	41.6849	21.1557	0.19771	0.219864	2.39404	5.46604	1.13924	0.748316	0	0	0	0	0	0	0	0	0	0	0	0	0	0	0	0	0	0	0	0	0	0	0	0	0
GLUTORN-PWY: L-ornithine biosynthesis|g__Proteus.s__Proteus_penneri	0	0	0	0	0	0	10.0079	29.648	7.17006	30.7234	16.0723	44.3808	0.54464	24.8209	4.41679	11.6071	7.18751	8.13467	1.50515	0	0	1.61895	8.49332	1.88146	0	0	0	0	0	0	0	0	0	0	0	0	0	0	0	0	0	0	0	0	0	0	0	0	0
GLUTORN-PWY: L-ornithine biosynthesis|unclassified	0	0	0	0	0	0	6.79486	25.0231	14.2063	8.11577	29.4991	9.85302	20.7625	21.8651	11.7937	17.1181	5.56069	9.78839	0.324495	2.34351	0.293684	0	5.84202	2.27495	0	0	0	0	0	0	0	0	0	0	0	0	0	0	0	0	0	0	0	0	0	0	0	0	0
GLYCOCAT-PWY: glycogen degradation I (bacterial)	1.62126	0	0	1.95739	0	0	44.5577	74.2448	45.5345	29.3993	61.179	74.7602	12.7685	79.7735	38.5788	50.3467	35.6601	37.8835	24.2664	18.4127	9.62329	16.7645	29.9049	13.085	0	0	0	0	0	0	0	0	0	0	0	0	0	0	0	0	0	0	0	0	0	0	0	0	0
GLYCOCAT-PWY: glycogen degradation I (bacterial)|unclassified	0	0	0	0	0	0	0	5.54842	0	0	4.5799	0	1.85334	3.52356	1.33052	0	1.38906	1.22998	0	0	0	0	0	0	0	0	0	0	0	0	0	0	0	0	0	0	0	0	0	0	0	0	0	0	0	0	0	0	0
GLYCOGENSYNTH-PWY: glycogen biosynthesis I (from ADP-D-Glucose)	5.93582	12.2484	13.903	5.23648	6.15456	9.24924	83.5991	64.7047	61.4035	33.9137	51.523	114.32	56.566	86.3957	98.7603	63.2274	106.802	100.359	34.9544	22.8627	15.8417	21.1782	37.8077	16.3719	97.235	49.5407	75.2421	60.3823	48.9598	44.9098	5.11107	26.1035	32.3479	36.5748	55.1369	33.5665	58.2675	74.7168	85.834	57.0056	57.3949	75.3837	83.8296	0	18.4877	53.0656	13.9265	44.3067	59.282
GLYCOGENSYNTH-PWY: glycogen biosynthesis I (from ADP-D-Glucose)|g__Enterobacter.s__Enterobacter_cloacae	0	0	0	0	0	0	8.15728	0	0	0	0	0	0	0	0	0	0	0	0	0	0	0	0	0	0	0	0	0	0	0	0	0	0	0	0	0	0	0	0	0	0	0	0	0	0	0	0	0	0
GLYCOGENSYNTH-PWY: glycogen biosynthesis I (from ADP-D-Glucose)|g__Escherichia.s__Escherichia_coli	0	0	0	0	0	0	17.0456	29.5176	34.9137	13.3377	27.9996	78.8355	3.411	45.6468	74.0463	31.5526	74.0962	74.7211	9.93161	7.91587	5.15362	8.23716	19.5931	5.82884	0	0	0	0	0	0	0	0	0	0	0	0	0	0	0	0	0	0	0	0	0	0	0	0	0
GLYCOGENSYNTH-PWY: glycogen biosynthesis I (from ADP-D-Glucose)|g__Proteus.s__Proteus_penneri	0	0	0	0	0	0	6.73335	20.2277	7.23139	19.0042	13.2246	27.3796	0	19.8775	2.94751	9.54923	6.42149	9.13145	0.438953	0	0.233549	0	3.70611	1.01313	0	0	0	0	0	0	0	0	0	0	0	0	0	0	0	0	0	0	0	0	0	0	0	0	0
GLYCOGENSYNTH-PWY: glycogen biosynthesis I (from ADP-D-Glucose)|unclassified	4.7478	8.63986	5.80858	3.68554	5.06301	3.51536	5.05332	18.3103	8.5283	0	21.5738	3.92239	10.3257	15.6332	6.6066	10.6673	3.31662	4.68838	3.97262	3.2975	2.46131	3.67816	8.54744	2.68672	0	0	0	0	0	0	0	0	0	0	0	0	0	0	0	0	0	0	0	0	0	0	0	0	13.6763
GLYCOL-GLYOXDEG-PWY: superpathway of glycol metabolism and degradation	0	0.378177	0	1.28663	1.20383	2.04385	18.8979	40.028	34.6728	15.523	37.7605	89.4657	7.16267	52.8353	83.2149	39.9016	75.8312	87.6487	18.0355	17.5392	8.21945	8.78076	32.5434	11.3307	0	0	0	0	0	0	0	0	0	0	0	0	0	0	0	0	0	0	0	0	0	0	0	0	0
GLYCOL-GLYOXDEG-PWY: superpathway of glycol metabolism and degradation|g__Escherichia.s__Escherichia_coli	0	0.210617	0	0.847367	0	0.203684	15.9065	27.6008	30.4265	13.1238	23.6999	85.825	3.54523	42.9274	79.5117	35.4483	71.5649	84.2274	13.1718	13.8744	3.93878	6.67134	26.2442	8.03204	0	0	0	0	0	0	0	0	0	0	0	0	0	0	0	0	0	0	0	0	0	0	0	0	0
GLYCOL-GLYOXDEG-PWY: superpathway of glycol metabolism and degradation|unclassified	0	0	0	0	0	0	2.03168	1.59509	1.53086	0	1.9283	2.88164	0.995662	3.49695	1.98896	2.21047	2.30611	2.10479	1.34641	0.217585	0	0	0.496434	0	0	0	0	0	0	0	0	0	0	0	0	0	0	0	0	0	0	0	0	0	0	0	0	0	0
GLYCOLYSIS-E-D: superpathway of glycolysis and Entner-Doudoroff	0	0	0	1.67928	0	0	105.389	140.349	104.661	166.683	160.738	173.821	36.3167	173.379	138.705	120.909	153.116	142.437	76.4832	85.5336	69.4114	77.6915	120.538	107.151	0	0	0	0	0	0	0	0	0	0	0	0	0	0	0	0	0	0	0	0	0	0	0	0	0
GLYCOLYSIS-E-D: superpathway of glycolysis and Entner-Doudoroff|g__Enterobacter.s__Enterobacter_cloacae	0	0	0	0	0	0	0.46074	0	0	0	0	0	0	0	0	0	0	0	0	0	0	0	0	0	0	0	0	0	0	0	0	0	0	0	0	0	0	0	0	0	0	0	0	0	0	0	0	0	0
GLYCOLYSIS-E-D: superpathway of glycolysis and Entner-Doudoroff|g__Escherichia.s__Escherichia_coli	0	0	0	0	0	0	20.7256	38.7036	45.6886	10.052	38.0986	103.805	6.17302	60.6703	86.2957	43.1213	79.5208	86.5989	16.6053	13.591	6.08104	9.90866	29.7242	7.06706	0	0	0	0	0	0	0	0	0	0	0	0	0	0	0	0	0	0	0	0	0	0	0	0	0
GLYCOLYSIS-E-D: superpathway of glycolysis and Entner-Doudoroff|unclassified	0	0	0	0	0	0	0	15.0624	6.40731	0	15.2387	0	8.87912	10.8553	6.79161	8.07303	2.69145	3.75225	1.05501	0	0	0	1.04989	2.46858	0	0	0	0	0	0	0	0	0	0	0	0	0	0	0	0	0	0	0	0	0	0	0	0	0
GLYCOLYSIS-TCA-GLYOX-BYPASS: superpathway of glycolysis, pyruvate dehydrogenase, TCA, and glyoxylate bypass	0	0	1.90924	2.60578	0	1.40992	92.1543	119.581	108.666	95.6735	137.488	187.11	36.1946	159.97	168.003	122.902	176.728	173.01	65.1393	54.1112	40.9057	58.9804	102.427	49.9691	0	0	0	0	0	0	0	0	0	0	0	0	0	7.63524	0	0	0	0	0	0	0	0	0	0	0
GLYCOLYSIS-TCA-GLYOX-BYPASS: superpathway of glycolysis, pyruvate dehydrogenase, TCA, and glyoxylate bypass|g__Escherichia.s__Escherichia_coli	0	0	0	0	0	0	25.2942	47.5196	55.7442	14.2249	45.6432	131.105	7.76171	71.7807	108.091	54.816	100.432	110.388	15.6395	13.1647	8.11489	12.7548	30.2396	8.74918	0	0	0	0	0	0	0	0	0	0	0	0	0	0	0	0	0	0	0	0	0	0	0	0	0
GLYCOLYSIS-TCA-GLYOX-BYPASS: superpathway of glycolysis, pyruvate dehydrogenase, TCA, and glyoxylate bypass|unclassified	0	0	0	0	0	0	0	11.2264	3.96079	0	13.9838	0	8.36297	7.87393	5.81274	6.56922	2.2029	2.7309	0	0	0	0	0	0	0	0	0	0	0	0	0	0	0	0	0	0	0	0	0	0	0	0	0	0	0	0	0	0	0
GLYCOLYSIS: glycolysis I (from glucose 6-phosphate)	218.933	235.395	241.472	212.969	229.974	221.082	227.824	151.15	156.385	207.293	196.675	180.535	140.736	196.432	181.123	190.107	177.858	178.287	196.027	231.513	311.143	299.713	176.646	258.763	57.56	30.0294	64.4999	29.138	67.0459	54.4545	53.3899	44.085	0	65.7663	20.3667	47.0725	0	92.4946	0	35.876	69.02	31.0443	84.6525	93.3662	0	40.2457	0	0	9.76359
GLYCOLYSIS: glycolysis I (from glucose 6-phosphate)|g__Enterobacter.s__Enterobacter_cloacae	0	0	0	0	0	0	0.323876	0	0	0	0	0	0	0	0	0	0	0	0	0	0	0	0	0	0	0	0	0	0	0	0	0	0	0	0	0	0	0	0	0	0	0	0	0	0	0	0	0	0
GLYCOLYSIS: glycolysis I (from glucose 6-phosphate)|g__Escherichia.s__Escherichia_coli	0	0	0	0	0	0.357739	21.3718	43.4952	48.1123	10.8207	39.8244	110.154	7.50907	63.6088	90.1391	46.6132	80.8578	90.2966	17.5231	14.5303	6.35573	10.4811	32.1333	6.70258	0	0	0	0	0	0	0	0	0	0	0	0	0	0	0	0	0	0	0	0	0	0	0	0	0
GLYCOLYSIS: glycolysis I (from glucose 6-phosphate)|unclassified	11.6943	7.26784	0	0	0	5.96676	0	14.8479	9.31139	0	15.7207	0	16.7616	10.8116	13.6303	11.9428	2.70716	6.12506	3.84745	2.76592	18.1021	15.3189	3.21745	6.39847	0	0	0	0	0	0	0	0	0	0	0	0	0	0	0	0	0	0	0	0	0	0	0	0	0
GLYOXYLATE-BYPASS: glyoxylate cycle	0.552688	0.724402	0.713641	2.681	0	0.878759	57.4451	97.3829	88.6387	32.5675	85.6066	228.143	22.5614	110.805	137.48	105.966	133.846	141.893	30.6625	23.6269	14.9792	21.8057	56.7417	17.6051	0	0	0	0	0	0	0	0	0	0	0	0	0	4.1266	0	0	0	0	0	0	0	0	0	0	0
GLYOXYLATE-BYPASS: glyoxylate cycle|g__Enterobacter.s__Enterobacter_cloacae	0	0	0	0	0	0	10.8529	0	0	0	0	0	0	0	0	0	0	0	0	0	0	0	0	0	0	0	0	0	0	0	0	0	0	0	0	0	0	0	0	0	0	0	0	0	0	0	0	0	0
GLYOXYLATE-BYPASS: glyoxylate cycle|g__Escherichia.s__Escherichia_coli	0	0.248253	0.479506	1.27608	0	0.584652	29.7222	52.964	69.964	18.6916	47.7558	190.535	7.40441	73.7149	120.85	73.754	115.611	124.991	24.0369	19.251	11.223	16.3485	45.8641	12.9086	0	0	0	0	0	0	0	0	0	0	0	0	0	3.26747	0	0	0	0	0	0	0	0	0	0	0
GLYOXYLATE-BYPASS: glyoxylate cycle|unclassified	0	0	0	0	0	0	3.79328	23.4797	5.37446	1.24417	23.953	4.01753	10.6705	16.1175	7.1332	9.96298	3.20179	3.88079	0.167574	0.232404	0.112778	0.509321	0.505733	0	0	0	0	0	0	0	0	0	0	0	0	0	0	0	0	0	0	0	0	0	0	0	0	0	0
GOLPDLCAT-PWY: superpathway of glycerol degradation to 1,3-propanediol	1.08182	3.15581	2.10725	1.36384	1.01991	3.36764	9.53019	7.66167	1.434	5.41956	11.002	9.63045	3.04266	18.5566	2.37692	4.70758	4.53129	2.50711	1.2165	0	1.19185	1.64937	1.3043	1.01527	0	0	0	0	0	0	0	2.46839	0	0	0	0	0	0	0	0	0	0	0	0	0	0	0	0	0
GOLPDLCAT-PWY: superpathway of glycerol degradation to 1,3-propanediol|unclassified	0	0	0	0	0	0.788542	1.23524	3.02557	1.21417	0	4.68629	3.18694	1.36254	4.01998	1.12677	1.96223	1.50981	1.65983	0	0	0	0	0.223848	0	0	0	0	0	0	0	0	0	0	0	0	0	0	0	0	0	0	0	0	0	0	0	0	0	0
HCAMHPDEG-PWY: 3-phenylpropanoate and 3-(3-hydroxyphenyl)propanoate degradation to 2-oxopent-4-enoate	0	0	0.1766	0.653724	0	0	14.2258	23.8535	31.6406	5.67235	26.8726	80.7022	3.90474	46.0388	82.5933	27.7077	74.8169	84.8184	13.3323	10.16	6.59486	6.55878	25.5689	4.95128	0	0	0	0	0	0	0	0	0	0	0	0	0	0	0	0	0	0	0	0	0	0	0	0	0
HCAMHPDEG-PWY: 3-phenylpropanoate and 3-(3-hydroxyphenyl)propanoate degradation to 2-oxopent-4-enoate|g__Escherichia.s__Escherichia_coli	0	0	0.1766	0.653724	0	0	14.2258	23.8535	31.6406	5.67235	26.8694	80.7022	3.90474	46.0388	82.5933	27.7077	74.8047	84.8184	13.3323	10.16	6.59486	6.55878	25.5689	4.95128	0	0	0	0	0	0	0	0	0	0	0	0	0	0	0	0	0	0	0	0	0	0	0	0	0
HEME-BIOSYNTHESIS-II: heme biosynthesis I (aerobic)	1.82017	2.7323	0.98985	2.35487	0.574022	3.01258	51.0692	145.505	53.3098	82.9291	199.797	121.533	28.3412	161.103	50.0309	66.0591	93.2707	65.0953	34.4017	31.0708	30.5488	37.3369	70.0306	27.9812	0	0	0	0	0	0	0	0	0	0	0	0	0	0	0	0	0	0	0	0	0	0	0	0	0
HEME-BIOSYNTHESIS-II: heme biosynthesis I (aerobic)|g__Enterobacter.s__Enterobacter_cloacae	0	0	0	0	0	0	6.55407	0	0	0	0	0	0	0	0	0	0	0	0	0	0	0	0	0	0	0	0	0	0	0	0	0	0	0	0	0	0	0	0	0	0	0	0	0	0	0	0	0	0
HEME-BIOSYNTHESIS-II: heme biosynthesis I (aerobic)|g__Proteus.s__Proteus_mirabilis	0.544644	1.57369	0.828653	1.24532	0.393613	1.34433	7.06049	49.6854	0.923713	9.45153	86.2514	10.3992	11.0855	51.293	15.3819	18.5159	39.774	18.2654	0	0	2.48593	2.85961	0.806328	0	0	0	0	0	0	0	0	0	0	0	0	0	0	0	0	0	0	0	0	0	0	0	0	0	0
HEME-BIOSYNTHESIS-II: heme biosynthesis I (aerobic)|g__Proteus.s__Proteus_penneri	0	0	0	0	0	0	11.1443	26.1326	8.83766	38.6128	15.9834	41.9376	0.96443	24.8259	3.13702	11.8025	6.88331	9.62071	1.73047	0	0	0.888917	5.38996	1.4367	0	0	0	0	0	0	0	0	0	0	0	0	0	0	0	0	0	0	0	0	0	0	0	0	0
HEME-BIOSYNTHESIS-II: heme biosynthesis I (aerobic)|unclassified	0	0	0	0	0	0	4.28097	20.262	7.23398	0	29.8642	4.18242	9.95757	17.353	6.057	7.4586	2.91422	3.47973	0	0	0	0	1.48548	0	0	0	0	0	0	0	0	0	0	0	0	0	0	0	0	0	0	0	0	0	0	0	0	0	0
HEMESYN2-PWY: heme biosynthesis II (anaerobic)	25.2424	24.7994	25.8761	23.5083	35.3488	24.6467	58.5542	152.14	63.4978	88.3766	206.922	126.975	37.582	165.597	122.67	74.3574	117.189	132.292	34.686	32.2467	29.7969	36.1899	66.9679	28.9182	13.1533	27.4183	32.2412	49.0068	0	0	31.6639	0	42.1016	37.2241	9.96474	28.6473	0	0	0	0	0	0	0	0	0	0	38.2299	21.9328	19.1526
HEMESYN2-PWY: heme biosynthesis II (anaerobic)|g__Enterobacter.s__Enterobacter_cloacae	0	0	0	0	0	0	7.06586	0	0	0	0	0	0	0	0	0	0	0	0	0	0	0	0	0	0	0	0	0	0	0	0	0	0	0	0	0	0	0	0	0	0	0	0	0	0	0	0	0	0
HEMESYN2-PWY: heme biosynthesis II (anaerobic)|g__Escherichia.s__Escherichia_coli	0	0	0	0	0	0	22.1172	41.7766	48.213	20.2319	37.5297	100.679	4.61526	61.2374	104.345	48.3567	95.7351	109.066	24.1584	18.8847	9.02201	13.4912	42.8799	12.3059	0	0	0	0	0	0	0	0	0	0	0	0	0	0	0	0	0	0	0	0	0	0	0	0	0
HEMESYN2-PWY: heme biosynthesis II (anaerobic)|g__Proteus.s__Proteus_mirabilis	0.500612	1.81903	2.40132	1.2224	0.661191	2.72098	6.71347	53.7245	4.90923	10.6243	94.7904	15.5011	10.4135	52.7188	15.6368	20.5233	40.394	22.833	0	0.238528	2.62215	3.33813	0.742712	0.383801	0	0	0	0	0	0	0	0	0	0	0	0	0	0	0	0	0	0	0	0	0	0	0	0	0
HEMESYN2-PWY: heme biosynthesis II (anaerobic)|g__Proteus.s__Proteus_penneri	0	0	0	0	0	0	13.7193	29.8396	11.2001	37.9802	18.8756	43.249	1.04291	28.2659	3.66738	12.4951	11.457	11.0272	2.27608	0	0	0.718072	6.23552	2.13009	0	0	0	0	0	0	0	0	0	0	0	0	0	0	0	0	0	0	0	0	0	0	0	0	0
HEMESYN2-PWY: heme biosynthesis II (anaerobic)|unclassified	0	0	0	0	0	0	5.70261	25.3847	4.88797	0	24.4131	10.513	8.18819	18.9344	7.47101	8.92442	5.79497	4.94253	0	0	0	0	1.27975	0	0	0	0	0	0	0	0	0	0	0	0	0	0	0	0	0	0	0	0	0	0	0	0	0	0
HEXITOLDEGSUPER-PWY: superpathway of hexitol degradation (bacteria)	14.2027	12.1921	4.70971	13.769	0	0	124.879	117.382	120.846	156.986	107.528	122.638	67.3171	127.754	152.998	141.872	156.974	111.817	64.4098	71.1848	77.3116	80.0034	111.951	96.5361	0	0	0	0	0	0	0	0	0	0	0	0	0	0	0	0	0	10.7426	0	0	0	0	0	0	0
HEXITOLDEGSUPER-PWY: superpathway of hexitol degradation (bacteria)|unclassified	0	0	0	0	0	0	0	0	7.24175	0	6.95449	0	11.7862	5.52426	7.80751	8.72995	1.43627	4.48534	0	0	0	0	0.923479	2.51536	0	0	0	0	0	0	0	0	0	0	0	0	0	0	0	0	0	0	0	0	0	0	0	0	0
HISDEG-PWY: L-histidine degradation I	71.0332	85.3585	61.2675	39.2644	80.33	44.1786	26.6412	25.9214	58.5193	1.2913	24.581	0.696974	126.266	13.5187	40.341	71.5036	4.13727	23.595	69.9255	76.2166	48.4163	39.4519	21.8646	18.5108	0	0	0	0	0	0	11.5275	28.3313	0	6.29276	4.98143	20.4902	0	11.3958	0	12.2439	18.7355	38.5732	41.9431	0	0	0	16.2155	18.8097	12.5313
HISDEG-PWY: L-histidine degradation I|g__Alistipes.s__Alistipes_shahii	0	0	0	0	0	0	0	0	0	0	0	0	0	0	0	0	0	0	1.94614	2.40554	0	0	0.277923	0	0	0	0	0	0	0	0	0	0	0	0	0	0	0	0	0	0	0	0	0	0	0	0	0	0
HISDEG-PWY: L-histidine degradation I|g__Clostridium.s__Clostridium_symbiosum	0	0	0	0	0	0	0	0	0	0	0	0	0	0	0	0	0	0	0.795368	0.253354	0.554795	0.395695	0.157275	0.341776	0	0	0	0	0	0	0	0	0	0	0	0	0	0	0	0	0	0	0	0	0	0	0	0	0
HISDEG-PWY: L-histidine degradation I|g__Enterobacter.s__Enterobacter_cloacae	0	0	0	0	0	0	8.839	0	0	0	0	0	0	0	0	0	0	0	0	0	0	0	0	0	0	0	0	0	0	0	0	0	0	0	0	0	0	0	0	0	0	0	0	0	0	0	0	0	0
HISDEG-PWY: L-histidine degradation I|unclassified	19.8113	24.8137	18.2947	10.092	26.3471	9.97003	1.81658	8.03463	0	0	14.5571	0	43.7151	7.54307	9.47182	22.0573	1.27243	4.10393	34.8099	34.1208	19.4797	17.3363	7.57912	8.57075	0	0	0	0	0	0	0	0	0	0	0	0	0	0	0	0	0	0	0	0	0	0	0	0	0
HISTSYN-PWY: L-histidine biosynthesis	59.4736	66.7904	60.2829	56.9735	71.2973	51.8056	67.2421	50.842	58.5782	16.2667	59.6686	116.324	35.9287	87.7177	100.166	71.1859	100.283	98.5946	109.78	106.231	145.416	132.495	91.6299	132.869	53.3605	51.3716	0	71.2646	127.264	0	134.233	0	57.2749	67.999	0	120.417	0	16.603	0	49.9684	10.8243	30.467	0	0	0	0	90.4451	92.262	53.4228
HISTSYN-PWY: L-histidine biosynthesis|g__Anaerotruncus.s__Anaerotruncus_sp_G3_2012	0	0	0	0	0	0	0	0	0	0	0	0	0	0	0	0	0	0	0	0	0	0	0	0	0	0	0	0	0	0	0	0	0	0	0	0	0	0	0	0	0	0	0	0	0	0	0	0	0
HISTSYN-PWY: L-histidine biosynthesis|g__Bacteroides.s__Bacteroides_faecis	0	0	0	0	0	0	0	0	0	0	0	0	0	0	0	0	0	0	15.4062	12.9557	0.815236	0	2.04802	1.72089	0	0	0	0	0	0	0	0	0	0	0	0	0	0	0	0	0	0	0	0	0	0	0	0	0
HISTSYN-PWY: L-histidine biosynthesis|g__Bacteroides.s__Bacteroides_thetaiotaomicron	0	0	0	0	0	0	0	0	0	0	0	0	0	0	0	0	0	0	18.9645	20.5591	47.9716	38.776	19.1669	41.8108	0	0	0	0	0	0	0	0	0	0	0	0	0	0	0	0	0	0	0	0	0	0	5.35718	0	3.35437
HISTSYN-PWY: L-histidine biosynthesis|g__Escherichia.s__Escherichia_coli	0	0	0	0	0	0.519983	16.4062	28.6691	32.4083	9.39409	28.6731	92.6901	3.25056	53.1101	69.6006	36.0054	67.0985	70.1788	9.79665	8.13819	5.33995	7.34242	18.499	4.48601	0	0	0	0	0	0	0	0	0	0	0	0	0	0	0	0	0	0	0	0	0	0	0	0	0
HISTSYN-PWY: L-histidine biosynthesis|g__Lachnospiraceae_noname.s__Lachnospiraceae_bacterium_7_1_58FAA	0	0	0	0	0	0	0	0	0	0	0	0	0	0	0	0	0	0	0.190013	0	0.808944	0	0	0	0	0	0	0	0	0	0	0	0	0	0	0	0	0	0	0	0	0	0	0	0	0	0	0	0
HISTSYN-PWY: L-histidine biosynthesis|g__Lactobacillus.s__Lactobacillus_plantarum	0	0	0	0	0	0	0	0	0	0	0	0	0	0	0	0	0	0	0	0	0	0	0.38056	0	0	0	0	0	0	0	0	0	0	0	0	0	0	0	0	0	0	0	0	0	0	0	0	0	0
HISTSYN-PWY: L-histidine biosynthesis|g__Mucispirillum.s__Mucispirillum_schaedleri	8.6221	11.381	18.3548	13.7932	27.6293	10.4524	0	0	0	0	0	0	0	0	0	0	0	0	0	0	0	0	0	0	0	0	0	0	0	0	13.7666	0	24.2778	21.6815	0	20.7354	0	0	0	0	0	0	0	0	0	0	22.0886	30.8536	25.815
HISTSYN-PWY: L-histidine biosynthesis|unclassified	13.2952	6.35606	0	0	0.826805	0	2.0441	4.13932	3.12509	0	7.9116	0	14.1411	5.24799	4.08744	4.14974	0.773424	2.06338	8.02488	7.00025	4.23056	2.79145	1.79124	6.00036	0	0	0	0	0	0	0	0	0	0	0	0	0	0	0	0	0	0	0	0	0	0	0	0	0
HOMOSER-METSYN-PWY: L-methionine biosynthesis I	5.95954	6.71207	6.47763	3.27802	1.18568	8.77061	83.262	130.57	77.0319	80.6732	105.328	139.397	32.6357	109.208	117.036	68.58	119.093	108.361	28.3087	24.6314	14.1699	20.1282	40.3124	17.1294	0	0	0	0	0	0	30.6347	14.6164	30.3302	0	0	35.1269	0	0	0	31.1704	0	0	0	0	0	0	0	34.0534	8.01198
HOMOSER-METSYN-PWY: L-methionine biosynthesis I|g__Enterobacter.s__Enterobacter_cloacae	0	0	0	0	0	0	9.35719	0	0	0	0	0	0	0	0	0	0	0	0	0	0	0	0	0	0	0	0	0	0	0	0	0	0	0	0	0	0	0	0	0	0	0	0	0	0	0	0	0	0
HOMOSER-METSYN-PWY: L-methionine biosynthesis I|g__Escherichia.s__Escherichia_coli	0	0	0	0	0	0	22.9783	34.0971	51.3457	15.9532	36.015	120.193	4.17202	54.6718	85.6033	41.5882	82.0617	86.4128	19.0789	14.6872	6.69707	11.2171	28.4687	9.74287	0	0	0	0	0	0	0	0	0	0	0	0	0	0	0	0	0	0	0	0	0	0	0	0	0
HOMOSER-METSYN-PWY: L-methionine biosynthesis I|unclassified	4.65057	1.70066	2.90627	0	1.1842	3.18951	7.80358	18.4401	12.9746	0	23.897	5.78172	19.7246	16.0548	8.19627	12.6183	3.89023	5.0661	8.54084	7.29677	2.08398	0	2.00318	1.35969	0	0	0	0	0	0	27.3239	0	30.3302	0	0	0	0	0	0	0	0	0	0	0	0	0	0	34.0534	7.9305
HSERMETANA-PWY: L-methionine biosynthesis III	10.0802	15.5298	12.4924	3.86635	14.6727	19.5019	43.8981	63.9343	17.9259	28.8265	53.4923	50.9646	16.7248	59.9418	23.4154	24.6144	22.4024	24.5156	14.5034	11.7019	8.95466	8.18322	16.8182	9.37921	0	0	0	0	0	0	144.142	107.255	97.0921	141.069	72.6725	117.036	0	0	0	101.036	0	0	0	0	0	78.0394	154.107	104.107	28.924
HSERMETANA-PWY: L-methionine biosynthesis III|unclassified	0	0	2.83006	0	0.629611	3.00634	5.25682	17.4251	8.20295	0	11.8495	9.07031	13.986	11.1301	7.11243	9.64226	3.28463	3.60096	2.46957	4.61083	0	0	1.88993	0.809271	0	0	0	0	0	0	12.7786	0	0	0	0	0	0	0	0	0	0	0	0	0	0	0	0	0	0
ILEUSYN-PWY: L-isoleucine biosynthesis I (from threonine)	441.365	514.061	509.305	419.669	519.938	431.458	245.182	166.453	156.594	128.461	109.739	170.75	266.147	139.781	159.237	234.253	181.774	138.547	339.044	365.616	168.921	169.355	156.871	196.077	266.898	596.346	348.322	606.873	421.856	540.801	320.052	234.564	201.883	344.206	135.637	184.855	208.673	336.324	215.46	295.564	217.251	256.62	144.778	87.2636	39.3414	173.667	381.824	246.04	284.648
ILEUSYN-PWY: L-isoleucine biosynthesis I (from threonine)|g__Akkermansia.s__Akkermansia_muciniphila	3.8212	2.91883	2.42945	0	5.50011	7.43083	41.0346	0	0	0	0	0	0	0	0	0	0	0	0	0	0	0	0	0	155.406	470.879	263.594	507.179	362.158	466.358	136.066	102.005	69.8136	155.24	60.5769	101.709	0	20.9165	0	115.6	0	0	0	0	0	81.0851	213.946	113.136	17.7773
ILEUSYN-PWY: L-isoleucine biosynthesis I (from threonine)|g__Enterobacter.s__Enterobacter_cloacae	0	0	0	0	0	0	12.9206	0	0	0	0	0	0	0	0	0	0	0	0	0	0	0	0	0	0	0	0	0	0	0	0	0	0	0	0	0	0	0	0	0	0	0	0	0	0	0	0	0	0
ILEUSYN-PWY: L-isoleucine biosynthesis I (from threonine)|g__Enterococcus.s__Enterococcus_avium	0	0	0	0	0	0	2.85007	0	0	0	0	0	0	0	0	0	0	0	1.41827	1.28122	0.9147	0.854398	2.84201	2.1399	0	0	0	0	0	0	0	0	0	0	0	0	0	0	0	0	0	0	0	0	0	0	0	0	0
ILEUSYN-PWY: L-isoleucine biosynthesis I (from threonine)|g__Enterococcus.s__Enterococcus_gallinarum	0	0	0	0	0	0	14.3755	33.2672	37.2401	6.62363	11.9661	12.1175	47.7384	6.19238	49.1648	74.5504	79.454	22.5562	0	0	0	0	0	0	0	0	0	0	0	0	0	0	0	0	0	0	0	0	0	0	0	0	0	0	0	0	0	0	0
ILEUSYN-PWY: L-isoleucine biosynthesis I (from threonine)|g__Escherichia.s__Escherichia_coli	0	0	0	0	0	0	22.3477	42.5879	38.0606	17.1433	33.21	96.9869	5.71262	61.853	78.9862	40.8981	0	82.9162	0	0	0	0	0	0	0	0	0	0	0	0	0	0	0	0	0	0	0	0	0	0	0	0	0	0	0	0	0	0	0
ILEUSYN-PWY: L-isoleucine biosynthesis I (from threonine)|unclassified	258.349	305.462	286.786	259.842	333.497	207.199	3.30096	26.9623	44.321	5.2686	30.9253	0	90.9594	23.2181	27.6507	46.349	5.91143	19.6761	70.0878	71.3872	35.4122	31.3475	31.3211	30.8729	0	0	0	81.9078	0	0	0	26.8795	56.7386	168.323	0	0	0	0	0	0	0	0	0	0	0	0	0	0	0
KDO-NAGLIPASYN-PWY: superpathway of (Kdo)2-lipid A biosynthesis	0	0	1.35598	1.24712	0	0.200163	21.6601	51.8331	39.1846	12.9629	47.4695	85.6577	9.49302	71.0797	74.8856	40.1873	73.433	73.9423	17.8337	12.9309	7.59435	11.9091	28.2474	8.53652	0	0	0	0	0	0	0	0	0	0	0	0	0	0	0	0	0	0	0	0	0	0	0	0	0
KDO-NAGLIPASYN-PWY: superpathway of (Kdo)2-lipid A biosynthesis|g__Escherichia.s__Escherichia_coli	0	0	0	0	0	0	15.0483	30.1	31.0788	6.67319	26.1167	73.6138	3.33379	48.568	67.2849	30.7954	62.3092	65.6333	14.9161	11.112	5.81388	8.84599	24.4192	7.11973	0	0	0	0	0	0	0	0	0	0	0	0	0	0	0	0	0	0	0	0	0	0	0	0	0
KDO-NAGLIPASYN-PWY: superpathway of (Kdo)2-lipid A biosynthesis|unclassified	0	0	0	0	0	0	1.68408	9.18563	2.68947	0	10.0185	1.86391	3.93876	6.10268	2.18375	2.78951	1.61656	0.964291	0	0	0	0	0	0	0	0	0	0	0	0	0	0	0	0	0	0	0	0	0	0	0	0	0	0	0	0	0	0	0
KETOGLUCONMET-PWY: ketogluconate metabolism	1.1747	1.71592	5.29694	2.13477	1.85788	4.93951	60.0098	91.0548	54.9247	47.3527	133.899	60.4719	21.1692	131.432	113.303	61.7612	134.555	109.091	11.2504	13.4152	10.9569	20.6152	19.3217	12.6617	0	0	0	0	0	0	0	0	0	0	0	0	0	0	0	0	0	0	0	0	0	0	0	0	0
KETOGLUCONMET-PWY: ketogluconate metabolism|g__Escherichia.s__Escherichia_coli	0	0	0	0	0	0	14.3918	0	28.1784	10.1303	9.87947	0	0	15.209	61.6455	18.2867	37.9719	57.2498	0	0	0	8.46533	0	2.47061	0	0	0	0	0	0	0	0	0	0	0	0	0	0	0	0	0	0	0	0	0	0	0	0	0
KETOGLUCONMET-PWY: ketogluconate metabolism|g__Proteus.s__Proteus_mirabilis	0.938769	1.56433	3.30965	0.909021	0.933901	4.45074	11.3101	71.8074	5.81604	13.6783	127.689	16.0565	15.2218	86.1495	23.0719	29.8816	58.7143	26.3442	0.359178	0	3.0329	5.14098	1.47542	0.567725	0	0	0	0	0	0	0	0	0	0	0	0	0	0	0	0	0	0	0	0	0	0	0	0	0
KETOGLUCONMET-PWY: ketogluconate metabolism|unclassified	0	0	0	0	0.110397	0	1.76582	13.2185	2.86841	0	12.4625	1.381	4.27456	10.1792	3.35524	3.28378	2.5157	1.9212	0	0	0	0.161764	0.0923492	0	0	0	0	0	0	0	0	0	0	0	0	0	0	0	0	0	0	0	0	0	0	0	0	0	0
LACTOSECAT-PWY: lactose and galactose degradation I	38.0245	55.2707	17.7581	154.948	8.98914	40.0872	96.8853	6.15148	50.3109	211.784	8.95628	20.7501	2.35669	2.67262	1.32161	4.77743	2.16733	1.77103	14.3091	5.35368	16.3076	25.5729	30.4944	24.1738	0	0	0	0	0	0	0	0	0	0	0	0	0	0	0	0	0	0	0	0	0	0	0	0	0
LACTOSECAT-PWY: lactose and galactose degradation I|g__Enterococcus.s__Enterococcus_avium	0	0	0	0	0	0	0.980467	0	0	0	0	0	0	0	0	0	0	0	3.87536	1.03808	1.42533	1.73986	6.3592	3.02202	0	0	0	0	0	0	0	0	0	0	0	0	0	0	0	0	0	0	0	0	0	0	0	0	0
LACTOSECAT-PWY: lactose and galactose degradation I|g__Enterococcus.s__Enterococcus_faecalis	0	0	0	0	0	0	57.6356	0	30.2061	155.454	0	7.88699	0	0	0	1.21739	0	0.606481	2.05847	1.61019	8.39201	9.65898	7.61395	7.43869	0	0	0	0	0	0	0	0	0	0	0	0	0	0	0	0	0	0	0	0	0	0	0	0	0
LACTOSECAT-PWY: lactose and galactose degradation I|g__Enterococcus.s__Enterococcus_faecium	0	0	0	0	0	0	0	0	0	0	0	0	0	0	0	0	0	0	0.247914	0	0	0	2.29237	1.46	0	0	0	0	0	0	0	0	0	0	0	0	0	0	0	0	0	0	0	0	0	0	0	0	0
LACTOSECAT-PWY: lactose and galactose degradation I|g__Lactobacillus.s__Lactobacillus_murinus	30.3049	47.6805	14.7873	139.062	6.77073	29.8146	2.50136	0	0	0	0	0	0	0	0	0	0	0	0	0	0	0	0	0	0	0	0	0	0	0	0	0	0	0	0	0	0	0	0	0	0	0	0	0	0	0	0	0	0
LACTOSECAT-PWY: lactose and galactose degradation I|unclassified	0	0	0	0	0	0	1.02996	0	0	0	0	0	0	0	0	0	0	0	0	0	0	0	0	0	0	0	0	0	0	0	0	0	0	0	0	0	0	0	0	0	0	0	0	0	0	0	0	0	0
LPSSYN-PWY: superpathway of lipopolysaccharide biosynthesis	0	0	0	0	0	0	0	0	0	0	0	0	0	0	0	0	0.557595	0	0	0	0	0	0	0	0	0	0	0	0	0	0	0	0	0	0	0	0	0	0	0	0	0	0	0	0	0	0	0	0
LPSSYN-PWY: superpathway of lipopolysaccharide biosynthesis|g__Escherichia.s__Escherichia_coli	0	0	0	0	0	0	0	0	0	0	0	0	0	0	0	0	0.556479	0	0	0	0	0	0	0	0	0	0	0	0	0	0	0	0	0	0	0	0	0	0	0	0	0	0	0	0	0	0	0	0
MET-SAM-PWY: superpathway of S-adenosyl-L-methionine biosynthesis	12.4517	12.0698	12.7121	7.55439	1.91278	14.9947	128.299	134.161	100.188	105.539	112.807	126.113	58.9317	112.399	116.914	103.727	135.254	88.989	52.1641	45.5858	29.0694	38.3816	64.1106	34.222	0	0	0	0	0	0	48.4568	24.4443	48.6485	0	0	54.243	0	0	0	44.396	0	0	0	0	0	0	0	57.6844	13.6782
MET-SAM-PWY: superpathway of S-adenosyl-L-methionine biosynthesis|g__Enterobacter.s__Enterobacter_cloacae	0	0	0	0	0	0	11.2564	0	0	0	0	0	0	0	0	0	0	0	0	0	0	0	0	0	0	0	0	0	0	0	0	0	0	0	0	0	0	0	0	0	0	0	0	0	0	0	0	0	0
MET-SAM-PWY: superpathway of S-adenosyl-L-methionine biosynthesis|g__Escherichia.s__Escherichia_coli	0	0	0	0	0	0	1.2556	1.39399	1.17777	0	0.428867	6.80752	0.294117	1.38148	2.44483	2.79395	2.09781	3.55973	0.1697	0.163736	0.690067	0.281196	0.272662	0.322403	0	0	0	0	0	0	0	0	0	0	0	0	0	0	0	0	0	0	0	0	0	0	0	0	0
MET-SAM-PWY: superpathway of S-adenosyl-L-methionine biosynthesis|unclassified	8.81268	3.05696	4.9155	0	1.90197	5.02925	7.21635	19.4686	18.3067	0	22.4489	3.84815	28.7236	13.3886	12.0125	18.7107	3.62544	8.25554	14.609	12.7481	4.43541	0	3.39883	2.85285	0	0	0	0	0	0	29.6361	0	0	0	0	0	0	0	0	0	0	0	0	0	0	0	0	0	12.764
METHGLYUT-PWY: superpathway of methylglyoxal degradation	0	0	0	0	0	0	23.0192	44.539	38.3213	20.414	47.3205	82.6471	5.78883	57.4325	70.8887	38.6689	70.6212	72.0101	12.7818	10.5824	5.92873	7.53407	25.0676	7.23838	0	0	0	0	0	0	0	0	0	0	0	0	0	0	0	0	0	0	0	0	0	0	0	0	0
METHGLYUT-PWY: superpathway of methylglyoxal degradation|g__Escherichia.s__Escherichia_coli	0	0	0	0	0	0	9.68699	19.9892	19.2031	6.30523	15.4961	34.7865	1.53999	20.7051	38.236	13.2682	31.968	42.8614	5.64394	5.84057	0.648064	4.79256	10.8201	2.69743	0	0	0	0	0	0	0	0	0	0	0	0	0	0	0	0	0	0	0	0	0	0	0	0	0
METSYN-PWY: L-homoserine and L-methionine biosynthesis	11.6183	13.1369	12.6256	6.48901	2.36166	16.9349	118.457	134.426	94.135	97.7021	109.479	130.426	52.3657	113.294	114.498	95.4478	130.633	91.6921	45.6752	39.7197	25.1587	33.404	57.1788	29.7614	0	0	0	0	0	0	52.1975	26.9089	48.9333	0	0	57.1395	0	0	0	49.5909	0	0	0	0	0	0	0	56.7246	15.2081
METSYN-PWY: L-homoserine and L-methionine biosynthesis|g__Enterobacter.s__Enterobacter_cloacae	0	0	0	0	0	0	12.0675	0	0	0	0	0	0	0	0	0	0	0	0	0	0	0	0	0	0	0	0	0	0	0	0	0	0	0	0	0	0	0	0	0	0	0	0	0	0	0	0	0	0
METSYN-PWY: L-homoserine and L-methionine biosynthesis|g__Escherichia.s__Escherichia_coli	0	0	0	0	0	0	1.59673	1.77666	1.50718	0	0.549706	8.64908	0.370556	1.76589	3.12695	3.52987	2.68458	4.54476	0.217686	0.210137	0.872644	0.359764	0.34995	0.412839	0	0	0	0	0	0	0	0	0	0	0	0	0	0	0	0	0	0	0	0	0	0	0	0	0
METSYN-PWY: L-homoserine and L-methionine biosynthesis|unclassified	8.82025	3.34966	5.62594	0	2.34332	6.10888	8.00265	23.5691	17.3133	0	28.2556	8.66491	26.0738	19.8198	11.2787	17.3167	4.94391	7.74313	13.7019	11.8007	3.85453	0	3.4954	2.47555	0	0	0	0	0	0	29.3463	0	0	0	0	0	0	0	0	0	0	0	0	0	0	0	0	0	13.9463
NAD-BIOSYNTHESIS-II: NAD salvage pathway II	0.578506	0	1.93641	0	0	0.421207	96.6635	138.477	139.022	165.551	149.923	266.699	15.7685	226.218	171.889	115.012	167.654	177.063	33.1001	34.2172	16.0189	26.5917	76.0529	19.6963	0	0	0	0	0	0	0	0	0	0	0	0	0	0	0	0	0	0	0	0	0	0	0	0	0
NAD-BIOSYNTHESIS-II: NAD salvage pathway II|g__Enterobacter.s__Enterobacter_cloacae	0	0	0	0	0	0	12.4254	0	0	0	0	0	0	0	0	0	0	0	0	0	0	0	0	0	0	0	0	0	0	0	0	0	0	0	0	0	0	0	0	0	0	0	0	0	0	0	0	0	0
NAD-BIOSYNTHESIS-II: NAD salvage pathway II|g__Escherichia.s__Escherichia_coli	0.40007	0	1.25279	0	0	0.378012	29.7003	55.4176	67.1438	14.0777	56.3187	165.339	6.80915	90.5961	145.632	68.9385	132.155	150.949	25.4781	24.6815	11.3007	17.2188	52.7418	12.4943	0	0	0	0	0	0	0	0	0	0	0	0	0	0	0	0	0	0	0	0	0	0	0	0	0
NAD-BIOSYNTHESIS-II: NAD salvage pathway II|g__Proteus.s__Proteus_penneri	0	0	0	0	0	0	15.4467	44.3728	10.9193	42.873	32.6149	65.9211	0	52.2241	7.9169	20.6649	11.1859	10.9904	0	0	0	0	8.24876	0	0	0	0	0	0	0	0	0	0	0	0	0	0	0	0	0	0	0	0	0	0	0	0	0	0
NAD-BIOSYNTHESIS-II: NAD salvage pathway II|unclassified	0	0	0	0	0	0	1.90898	15.0897	2.67285	3.15383	13.0418	7.1068	5.45156	11.5483	3.91156	5.05282	2.96674	2.2805	0	0	0	0	0.431566	0	0	0	0	0	0	0	0	0	0	0	0	0	0	0	0	0	0	0	0	0	0	0	0	0	0
NAGLIPASYN-PWY: lipid IVA biosynthesis	4.17069	4.09903	4.91821	2.93085	2.403	8.36823	105.729	181.497	92.2588	179.919	260.348	154.835	36.3044	215.885	138.851	114.118	156.121	158.292	43.7886	36.1344	24.6706	36.286	78.4508	34.9086	0	0	0	0	0	0	0	20.9192	0	0	0	0	0	0	0	0	0	0	0	0	0	0	0	0	0
NAGLIPASYN-PWY: lipid IVA biosynthesis|g__Escherichia.s__Escherichia_coli	0	0	0.505468	0.83957	0	0	20.1732	37.2098	42.9391	12.9617	40.3866	89.1965	5.48045	56.7369	98.7931	42.2784	97.4065	102.623	16.7068	14.9173	5.86502	9.11423	30.8364	8.59173	0	0	0	0	0	0	0	0	0	0	0	0	0	0	0	0	0	0	0	0	0	0	0	0	0
NAGLIPASYN-PWY: lipid IVA biosynthesis|g__Morganella.s__Morganella_morganii	0	0	0	0	0	0	24.097	38.0686	10.9911	92.1537	95.8813	19.1591	3.82212	80.4167	8.89517	12.2538	16.8763	10.6341	0	0	0	0	0.185744	0	0	0	0	0	0	0	0	0	0	0	0	0	0	0	0	0	0	0	0	0	0	0	0	0	0
NAGLIPASYN-PWY: lipid IVA biosynthesis|g__Proteus.s__Proteus_mirabilis	1.10045	1.11313	2.17534	0	0.294601	1.64628	5.55491	45.627	4.6439	12.9276	82.6095	9.52201	9.48745	45.6889	13.2642	18.1431	38.9023	17.4909	0	0	2.25648	3.70983	0.314693	0.381339	0	0	0	0	0	0	0	0	0	0	0	0	0	0	0	0	0	0	0	0	0	0	0	0	0
NAGLIPASYN-PWY: lipid IVA biosynthesis|g__Proteus.s__Proteus_penneri	0	0	0	0	0	0	9.0446	34.8148	10.551	31.2299	18.1636	31.5379	0.39454	23.1989	3.50972	11.0614	6.73413	9.2319	0	0.957844	0.387372	0.966436	6.4683	1.28085	0	0	0	0	0	0	0	0	0	0	0	0	0	0	0	0	0	0	0	0	0	0	0	0	0
NAGLIPASYN-PWY: lipid IVA biosynthesis|unclassified	0	0	0	0	0	0	3.18683	16.8402	4.19251	0	16.9617	3.67995	7.37307	10.1442	3.36498	5.82027	1.75655	4.26884	0	0	0	0	2.11232	0	0	0	0	0	0	0	0	0	0	0	0	0	0	0	0	0	0	0	0	0	0	0	0	0	0
NONMEVIPP-PWY: methylerythritol phosphate pathway I	205.406	244.652	244.534	197.56	281.089	219.396	201.035	145.61	103.005	204.584	222.042	111.047	130.424	209.802	109.347	147.561	129.802	120.457	260.054	284.976	367.326	352.105	186.026	304.442	165.854	418.22	238.895	482.122	300.363	430.467	204.549	140.907	125.378	196.964	80.6117	117.658	28.9286	72.9137	0	120.427	52.5113	26.1824	11.5793	0	0	72.2354	247.097	128.286	86.3425
NONMEVIPP-PWY: methylerythritol phosphate pathway I|g__Akkermansia.s__Akkermansia_muciniphila	2.39535	1.47906	1.22546	0	5.44559	8.35533	36.751	0	0	0	0	0	0	0	0	0	0	0	0	0	0	0	0	0	129.061	390.803	191.453	446.714	277.934	406.605	137.084	96.3805	76.4708	150.229	60.5898	82.3219	0	0	0	91.7318	0	0	0	0	0	62.731	175.783	76.4942	12.1623
NONMEVIPP-PWY: methylerythritol phosphate pathway I|g__Alistipes.s__Alistipes_indistinctus	0	0	0	0	0	0	0	0	0	0	0	0	0	0	0	0	0	0	0	0.468208	0.473878	0	0	0	0	0	0	0	0	0	0	0	0	0	0	0	0	0	0	0	0	0	0	0	0	0	0	0	0
NONMEVIPP-PWY: methylerythritol phosphate pathway I|g__Anaerotruncus.s__Anaerotruncus_colihominis	0	0	0	0	0	0	0	0	0	0	0	0	0	0	0	0	0	0	0.250208	0	0	0.409724	0	0.566592	0	0	0	0	0	0	0	0	0	0	0	0	0	0	0	0	0	0	0	0	0	0	0	0	0
NONMEVIPP-PWY: methylerythritol phosphate pathway I|g__Bacteroides.s__Bacteroides_ovatus	0	0	0	0	0	0	0	0	0	0	0	0	0	0	0	0	0	0	4.70395	9.58507	132.207	128.949	26.7799	71.356	0	0	0	0	0	0	0	0	0	0	0	0	0	0	0	0	0	0	0	0	0	0	0	0	0
NONMEVIPP-PWY: methylerythritol phosphate pathway I|g__Bacteroides.s__Bacteroides_vulgatus	0	0	0	0	0	0	0	0	0	0	0	0	0	0	0	0	0	0	4.85996	5.89052	0	0	1.25318	1.5719	0	0	0	0	0	0	0	0	0	0	0	0	0	0	0	0	0	0	0	0	0	0	0	0	0
NONMEVIPP-PWY: methylerythritol phosphate pathway I|g__Bacteroides.s__Bacteroides_xylanisolvens	0	0	0	0	0	0	0	0	0	0	0	0	0	0	0	0	0	0	16.372	15.7728	0	0	4.81685	2.56791	0	0	0	0	0	0	0	0	0	0	0	0	0	0	0	0	0	0	0	0	0	0	0	0	0
NONMEVIPP-PWY: methylerythritol phosphate pathway I|g__Clostridium.s__Clostridium_hylemonae	0	0	0	0	0	0	0	0	0	0	0	0	0	0	0	0	0	0	0	0	0.484134	0	0.103228	0	0	0	0	0	0	0	0	0	0	0	0	0	0	0	0	0	0	0	0	0	0	0	0	0	0
NONMEVIPP-PWY: methylerythritol phosphate pathway I|g__Coprobacillus.s__Coprobacillus_sp_29_1	0	1.92325	0	0	0	0	0	0	0	0	0	0	0	0	0	0	0	0	0	0	0	0	0.583893	0	0	0	0	0	0	0	0	0	0	0	0	0	0	0	0	0	0	0	0	0	0	0	0	0	0
NONMEVIPP-PWY: methylerythritol phosphate pathway I|g__Erysipelotrichaceae_noname.s__Clostridium_innocuum	0	0	0	0	0	0	0	0	0	0	0	0	0	0	0	0	0	0	2.32737	2.71131	2.32252	1.93622	1.6961	2.82436	0	0	0	0	0	0	0	0	0	0	0	0	0	0	0	0	0	0	0	0	0	0	0	0	0
NONMEVIPP-PWY: methylerythritol phosphate pathway I|g__Erysipelotrichaceae_noname.s__Clostridium_ramosum	0	0	0	0	0	0	0	0	0	0	0	0	0	0	0	0	0	0	0	0	0.402174	0	0.232105	0	0	0	0	0	0	0	0	0	0	0	0	0	0	0	0	0	0	0	0	0	0	0	0	0	0
NONMEVIPP-PWY: methylerythritol phosphate pathway I|g__Erysipelotrichaceae_noname.s__Erysipelotrichaceae_bacterium_21_3	0	0	0	0	0	0.683562	0	0	0	0	0	0	0	0	0	0	0	0	0	0	0	0	0	0	0	0	0	0	0	0	0	0	0	0	0	0	0	0	0	0	0	0	0	0	0	0	0	0	0
NONMEVIPP-PWY: methylerythritol phosphate pathway I|g__Eubacterium.s__Eubacterium_sp_3_1_31	0	0	0	0	0	0	0	0	0	0	0	0	0	0	0	0	0	0	0	0	0.856109	1.77708	0	0	0	0	0	0	0	0	0	0	0	0	0	0	0	0	0	0	0	0	0	0	0	0	0	0	0
NONMEVIPP-PWY: methylerythritol phosphate pathway I|g__Flavonifractor.s__Flavonifractor_plautii	0	0	0	0	0	0	0	0	0	0	0	0	0	0	0	0	0	0	0.345796	0	0	0	0	0	0	0	0	0	0	0	0	0	0	0	0	0	0	0	0	0	0	0	0	0	0	0	0	0	0
NONMEVIPP-PWY: methylerythritol phosphate pathway I|g__Lachnospiraceae_noname.s__Lachnospiraceae_bacterium_3_1_57FAA_CT1	0	0	0	0	0	0	0	0	0	0	0	0	0	0	0	0	0	0	0.451562	0.675399	2.99867	2.91478	0.623459	2.39816	0	0	0	0	0	0	0	0	0	0	0	0	0	0	0	0	0	0	0	0	0	0	0	0	0
NONMEVIPP-PWY: methylerythritol phosphate pathway I|g__Lachnospiraceae_noname.s__Lachnospiraceae_bacterium_7_1_58FAA	0	0	0	0	0	0	0	0	0	0	0	0	0	0	0	0	0	0	0.560576	0.396903	0.660525	0.714844	0.354784	0.938997	0	0	0	0	0	0	0	0	0	0	0	0	0	0	0	0	0	0	0	0	0	0	0	0	0
NONMEVIPP-PWY: methylerythritol phosphate pathway I|g__Lachnospiraceae_noname.s__Lachnospiraceae_bacterium_8_1_57FAA	0	0	0	0	0	0	0	0	0	0	0	0	0	0	0	0	0	0	0	0	0	0	0.178532	0	0	0	0	0	0	0	0	0	0	0	0	0	0	0	0	0	0	0	0	0	0	0	0	0	0
NONMEVIPP-PWY: methylerythritol phosphate pathway I|g__Morganella.s__Morganella_morganii	0	0	0	0	0	0	24.5542	32.8438	11.8753	81.8618	89.762	18.2867	3.49218	80.6631	8.76244	10.7459	15.9051	9.29608	0	0	0	0	0	0	0	0	0	0	0	0	0	0	0	0	0	0	0	0	0	0	0	0	0	0	0	0	0	0	0
NONMEVIPP-PWY: methylerythritol phosphate pathway I|g__Mucispirillum.s__Mucispirillum_schaedleri	10.9449	13.979	13.8233	15.3522	26.2066	10.8835	0	0	0	0	0	0	0	0	0	0	0	0	0	0	0	0	0	0	0	0	0	0	0	0	8.82891	0	36.9466	17.5225	0	12.7508	0	0	0	0	0	0	0	0	0	0	35.0961	25.6672	28.0367
NONMEVIPP-PWY: methylerythritol phosphate pathway I|g__Oscillibacter.s__Oscillibacter_sp_1_3	0	0	0	0	0	0	0	0	0	0	0	0	0	0	0	0	0	0	0	0	0	0	0	0	0	0	0	0	0	0	0	0	0	0	0	0	0	0	0	0	0	0	0	0	0	0	0	0	0
NONMEVIPP-PWY: methylerythritol phosphate pathway I|g__Proteus.s__Proteus_mirabilis	0	1.20175	1.73526	0	0	3.01069	6.959	49.5469	2.6718	11.0533	94.6812	13.1539	10.6213	56.5135	15.6926	19.6546	41.3152	18.5402	0	0	1.59401	3.56535	0.639468	0	0	0	0	0	0	0	0	0	0	0	0	0	0	0	0	0	0	0	0	0	0	0	0	0	0
NONMEVIPP-PWY: methylerythritol phosphate pathway I|unclassified	55.7173	78.9678	60.2439	59.2884	93.0176	52.2999	4.79467	14.6744	5.23791	0	15.9263	3.1668	10.1432	10.9615	6.05442	8.4341	3.00699	2.63644	29.0593	27.9137	30.3897	23.6724	6.97864	8.52298	0	0	0	0	0	0	32.8974	0	0	0	0	0	0	0	0	0	0	0	0	0	0	0	0	0	0
NONOXIPENT-PWY: pentose phosphate pathway (non-oxidative branch)	74.6213	90.9277	80.3232	75.7355	86.2643	86.0874	100.276	41.1971	50.9351	3.59436	58.4462	3.18303	87.2984	36.3494	33.5041	55.6846	9.75529	25.899	119.889	135.265	88.4182	70.2577	109.176	198.005	160.468	158.679	147.367	130.957	156.275	182.068	60.2153	115.727	92.5605	137.72	58.4143	74.262	73.7812	38.4899	22.109	106.05	20.9197	33.904	36.0298	0	0	43.0607	95.2165	28.2465	62.8916
NONOXIPENT-PWY: pentose phosphate pathway (non-oxidative branch)|g__Alistipes.s__Alistipes_indistinctus	0	0	0	0	0	0	0	0	0	0	0	0	0	0	0	0	0	0	0.281866	0.348455	0.282295	0.495713	0	0.403755	0	0	0	0	0	0	0	0	0	0	0	0	0	0	0	0	0	0	0	0	0	0	0	0	0
NONOXIPENT-PWY: pentose phosphate pathway (non-oxidative branch)|g__Alistipes.s__Alistipes_shahii	0	0	0	0	0	0	0	0	0	0	0	0	0	0	0	0	0	0	1.07087	1.55545	0	0	0.34531	0	0	0	0	0	0	0	0	0	0	0	0	0	0	0	0	0	0	0	0	0	0	0	0	0	0
NONOXIPENT-PWY: pentose phosphate pathway (non-oxidative branch)|g__Bacteroides.s__Bacteroides_thetaiotaomicron	0	0	0	0	0	0	0	0	0	0	0	0	0	0	0	0	0	0	17.1766	19.7444	46.1125	37.5244	20.8703	36.0248	0	0	0	0	0	0	0	0	0	0	0	0	0	5.00925	0	0	0	0	0	0	0	0	2.0145	0	2.94903
NONOXIPENT-PWY: pentose phosphate pathway (non-oxidative branch)|g__Bacteroides.s__Bacteroides_xylanisolvens	0	0	0	0	0	0	0	0	0	0	0	0	0	0	0	0	0	0	25.4136	28.916	0	0	9.48046	4.59347	0	0	0	0	0	0	0	0	0	0	0	0	0	0	0	0	0	0	0	0	0	0	0	0	0
NONOXIPENT-PWY: pentose phosphate pathway (non-oxidative branch)|g__Clostridium.s__Clostridium_asparagiforme	0	0	0	0	0	0	0	0	0	0	0	0	0	0	0	0	0	0	0	0	0.286958	0	0.219629	0.522941	0	0	0	0	0	0	0	0	0	0	0	0	0	0	0	0	0	0	0	0	0	0	0	0	0
NONOXIPENT-PWY: pentose phosphate pathway (non-oxidative branch)|g__Clostridium.s__Clostridium_bolteae	0	0	0	0	0	0	0	0	0	0	0	0	0	0	0	0	0	0	0.760501	0.784124	0.26964	0	0	0.280334	0	0	0	0	0	0	0	0	0	0	0	0	0	0	0	0	0	0	0	0	0	0	0	0	0
NONOXIPENT-PWY: pentose phosphate pathway (non-oxidative branch)|g__Coprobacillus.s__Coprobacillus_sp_29_1	0	1.7502	0	0	0	0	0	0	0	0	0	0	0	0	0	0	0	0	0	0	0	0	0.571218	0	0	0	0	0	0	0	0	0	0	0	0	0	0	0	0	0	0	0	0	0	0	0	0	0	0
NONOXIPENT-PWY: pentose phosphate pathway (non-oxidative branch)|g__Enterobacter.s__Enterobacter_cloacae	0	0	0	0	0	0	16.2036	0	0	0	0	0	0	0	0	0	0	0	0	0	0	0	0	0	0	0	0	0	0	0	0	0	0	0	0	0	0	0	0	0	0	0	0	0	0	0	0	0	0
NONOXIPENT-PWY: pentose phosphate pathway (non-oxidative branch)|g__Escherichia.s__Escherichia_coli	0	0	0	0	0	0	0	0.244067	0.594324	0	1.33694	0	0	0.328902	0	0.358296	0.0643166	0	0.443602	0.894997	0	0	3.40642	0	0	0	0	0	0	0	0	0	0	0	0	0	0	0	0	0	0	0	0	0	0	0	0	0	0
NONOXIPENT-PWY: pentose phosphate pathway (non-oxidative branch)|unclassified	48.7134	61.534	54.8677	54.107	56.9304	49.4267	5.30831	27.8105	30.3262	2.90692	34.2152	2.60086	56.6303	22.9251	19.3943	32.8099	6.27279	14.3522	34.9198	38.2331	16.4972	11.0908	10.0058	11.0556	0	0	0	0	0	0	12.7305	15.6236	0	0	0	0	0	6.75629	0	0	0	0	19.3514	0	0	0	0	0	31.2934
OANTIGEN-PWY: O-antigen building blocks biosynthesis (E. coli)	4.69162	6.73769	7.22036	3.07401	5.75008	12.1126	30.6877	0	36.5388	0	21.6297	15.4185	47.4475	0	51.3812	25.7424	27.8869	12.6855	65.9228	59.0257	56.6519	69.7546	90.3541	70.5425	153.032	51.1845	87.5504	18.6206	48.7607	86.5517	10.3917	9.4651	22.7462	14.6013	32.2362	22.1448	0	48.1381	98.8205	0	56.5645	23.7149	58.6111	90.77	72.9038	32.0435	20.8116	0	41.9167
OANTIGEN-PWY: O-antigen building blocks biosynthesis (E. coli)|g__Lactobacillus.s__Lactobacillus_reuteri	0	0	0	0	0	0	0	0	0	0	0	0	0	0	0	0	0	0	0	0	0	0	0	0	98.6168	26.5787	46.5184	13.163	22.4152	52.8921	4.34296	0	0	3.58201	0	10.6233	0	10.6121	54.2003	0	30.2481	12.2035	29.9735	0	62.1701	14.7838	10.0632	0	21.7508
OANTIGEN-PWY: O-antigen building blocks biosynthesis (E. coli)|unclassified	0	0	0	0	0	0	4.26165	0	3.77502	0	11.1033	2.48001	8.71475	0	5.43377	5.8121	4.45588	2.94818	2.02811	0	0	0	0	0	0	0	0	0	0	0	0	0	0	0	0	0	0	0	0	0	0	0	0	0	0	0	0	0	0
ORNARGDEG-PWY: superpathway of L-arginine and L-ornithine degradation	0	0	0	0	0	0	31.7776	41.8927	39.6337	10.0351	48.1032	64.4894	7.1115	68.1408	83.1688	47.1548	78.7648	80.3034	16.7477	12.9756	6.28819	10.0642	27.1973	8.60257	0	0	0	0	0	0	0	0	0	0	0	0	0	0	0	0	0	0	0	0	0	0	0	0	0
ORNARGDEG-PWY: superpathway of L-arginine and L-ornithine degradation|g__Escherichia.s__Escherichia_coli	0	0	0	0	0	0	10.5601	17.1206	18.8038	3.43691	14.6413	39.1685	2.42462	25.9563	34.5437	17.9312	34.1921	37.6388	9.01942	7.3628	3.25913	5.4521	14.5629	4.196	0	0	0	0	0	0	0	0	0	0	0	0	0	0	0	0	0	0	0	0	0	0	0	0	0
ORNARGDEG-PWY: superpathway of L-arginine and L-ornithine degradation|unclassified	0	0	0	0	0	0	0.2535	0	0.514004	0	2.65242	0	0	1.3799	0.827203	0.693709	0	0.496067	0	0	0	0	0	0	0	0	0	0	0	0	0	0	0	0	0	0	0	0	0	0	0	0	0	0	0	0	0	0	0
ORNDEG-PWY: superpathway of ornithine degradation	0	0	0	0	0	0	25.9237	31.1283	35.116	9.22256	33.5179	89.5516	8.70749	61.2517	95.5365	38.978	94.1774	101.67	12.0647	9.07598	4.22651	8.22287	20.4906	6.40438	0	0	0	0	0	0	0	0	0	0	0	0	0	0	0	0	0	0	0	0	0	0	0	0	0
ORNDEG-PWY: superpathway of ornithine degradation|g__Escherichia.s__Escherichia_coli	0	0	0	0	0	0	18.8166	25.1263	34.8178	7.56001	28.9422	89.4292	2.8589	55.774	92.2485	35.5587	92.4543	100.627	12.0647	8.96814	4.22651	8.22287	20.4906	6.26435	0	0	0	0	0	0	0	0	0	0	0	0	0	0	0	0	0	0	0	0	0	0	0	0	0
ORNDEG-PWY: superpathway of ornithine degradation|unclassified	0	0	0	0	0	0	3.67019	0	2.59028	0	19.946	0	0	0	3.52966	4.84465	0	2.81262	0	0	0	0	0	0	0	0	0	0	0	0	0	0	0	0	0	0	0	0	0	0	0	0	0	0	0	0	0	0	0
P105-PWY: TCA cycle IV (2-oxoglutarate decarboxylase)	0	0	1.14792	1.86805	0	1.03982	61.7877	97.3669	86.2813	44.4124	112.828	196.244	24.0815	130.657	168.887	101.823	171.756	173.725	38.682	33.2568	19.657	26.4209	66.8072	22.5708	0	0	0	0	0	0	0	0	0	0	0	0	0	6.2807	0	0	0	0	0	0	0	0	0	0	0
P105-PWY: TCA cycle IV (2-oxoglutarate decarboxylase)|g__Escherichia.s__Escherichia_coli	0	0	0.624382	0.671115	0	0.506596	33.6235	60.6044	68.0451	23.3771	58.2082	169.292	9.13891	85.1541	145.732	71.9098	140.709	147.917	27.5264	22.9735	11.7166	17.0652	51.5173	14.235	0	0	0	0	0	0	0	0	0	0	0	0	0	3.18697	0	0	0	0	0	0	0	0	0	0	0
P105-PWY: TCA cycle IV (2-oxoglutarate decarboxylase)|unclassified	0	0	0	0	0	0	1.82769	9.04039	2.23793	0	12.6341	1.04852	5.94595	7.28044	3.48114	3.86771	2.03232	2.35626	0	0	0	0	0	0	0	0	0	0	0	0	0	0	0	0	0	0	0	0	0	0	0	0	0	0	0	0	0	0	0
P108-PWY: pyruvate fermentation to propanoate I	4.65409	1.80108	4.00988	0	1.44347	7.02143	51.1364	0	11.87	0	3.74983	0	15.361	0	4.70655	13.7134	0	1.78818	23.075	25.3343	14.3831	13.4762	7.13763	12.5258	0	47.755	0	0	61.7701	0	35.5479	14.8788	0	28.4202	43.7592	51.8836	0	0	0	21.615	0	0	0	0	0	32.3362	50.2537	38.0328	26.1609
P108-PWY: pyruvate fermentation to propanoate I|unclassified	0	0	0	0	0	0	0.502459	0	1.02961	0	2.99564	0	3.08049	0	0.970138	2.20664	0	0.689678	0	0	0	0	0	0	0	0	0	0	0	0	0	0	0	0	0	0	0	0	0	0	0	0	0	0	0	0	0	0	0
P122-PWY: heterolactic fermentation	0	0.491549	0	0	0	0	40.8356	43.2281	10.1427	11.5794	58.0201	9.4436	22.7433	28.571	12.1192	16.3063	8.69826	7.81293	0.837121	0	0	0	0.300725	0.454685	0	0	0	0	0	0	0	0	0	0	0	0	0	0	0	0	0	0	0	0	0	0	0	0	0
P125-PWY: superpathway of (R,R)-butanediol biosynthesis	0	0.98802	0	0.942644	0	0	25.921	51.6838	47.6941	13.6526	20.5719	16.3553	69.7164	15.3687	67.0867	86.3036	104.814	30.9556	0	0	0.341944	0.898581	0	0	0	0	0	0	0	0	0	0	0	0	0	0	0	0	0	0	0	0	0	0	0	0	0	0	0
P125-PWY: superpathway of (R,R)-butanediol biosynthesis|g__Enterococcus.s__Enterococcus_gallinarum	0	0	0	0	0	0	17.7526	35.5251	39.2039	9.80894	10.3228	12.8493	60.5544	8.5283	57.9931	74.2337	88.8471	24.458	0	0	0	0	0	0	0	0	0	0	0	0	0	0	0	0	0	0	0	0	0	0	0	0	0	0	0	0	0	0	0
P125-PWY: superpathway of (R,R)-butanediol biosynthesis|unclassified	0	0	0	0	0	0	0.987077	7.57895	3.57273	0	5.72045	0	2.67542	3.45823	1.32763	2.06618	1.30104	1.02311	0	0	0	0	0	0	0	0	0	0	0	0	0	0	0	0	0	0	0	0	0	0	0	0	0	0	0	0	0	0	0
P161-PWY: acetylene degradation	2.1385	2.06638	2.67569	7.11271	1.4691	3.63635	77.22	104.791	58.9457	62.106	85.9342	120.434	13.2296	97.7925	16.4846	47.533	33.3765	43.6687	22.735	23.4719	11.4639	11.9179	45.6273	21.2101	0	0	0	0	0	0	0	0	0	0	0	0	0	0	0	0	0	0	0	0	0	0	0	0	0
P161-PWY: acetylene degradation|g__Enterobacter.s__Enterobacter_cloacae	0	0	0	0	0	0	9.40157	0	0	0	0	0	0	0	0	0	0	0	0	0	0	0	0	0	0	0	0	0	0	0	0	0	0	0	0	0	0	0	0	0	0	0	0	0	0	0	0	0	0
P161-PWY: acetylene degradation|g__Proteus.s__Proteus_penneri	0	0	0	0	0	0	11.7199	34.577	13.347	34.1666	18.5615	45.0785	1.72399	37.4759	5.28668	14.9614	10.0576	13.3601	0.73924	0.52843	0.771628	0.566707	8.3137	1.23894	0	0	0	0	0	0	0	0	0	0	0	0	0	0	0	0	0	0	0	0	0	0	0	0	0
P161-PWY: acetylene degradation|unclassified	1.41687	1.71136	1.20783	5.20889	1.18775	2.26491	1.47204	5.59047	1.27217	0	6.16913	0.401148	2.08078	4.09773	1.34388	1.81007	0.950193	0.70324	4.60987	2.66763	0	2.14166	0.730018	0.140715	0	0	0	0	0	0	0	0	0	0	0	0	0	0	0	0	0	0	0	0	0	0	0	0	0
P162-PWY: L-glutamate degradation V (via hydroxyglutarate)	5.44885	3.75983	0	0	0	0	0	0	0	0	0	0	0	0	0	0	0	0	3.12407	3.34842	1.56397	2.14756	2.27129	1.37622	0	0	0	0	0	0	0	0	0	0	0	0	0	0	0	0	0	0	0	0	0	0	0	0	0
P162-PWY: L-glutamate degradation V (via hydroxyglutarate)|unclassified	5.26521	3.69111	0	0	0	0	0	0	0	0	0	0	0	0	0	0	0	0	1.59134	2.15273	0.675041	0.915199	1.2564	0.859149	0	0	0	0	0	0	0	0	0	0	0	0	0	0	0	0	0	0	0	0	0	0	0	0	0
P164-PWY: purine nucleobases degradation I (anaerobic)	4.35257	5.36196	0	4.30007	4.04049	0	0	0	0	0	0	0	0	0	0	0	0	0	19.0223	15.6247	0	4.35299	6.81215	1.40693	0	0	0	0	0	0	0	0	0	0	0	0	0	0	0	0	0	0	0	0	0	0	0	0	0
P164-PWY: purine nucleobases degradation I (anaerobic)|unclassified	4.32321	5.32508	0	4.10613	4.02805	0	0	0	0	0	0	0	0	0	0	0	0	0	0	0	0	1.28194	2.00242	0	0	0	0	0	0	0	0	0	0	0	0	0	0	0	0	0	0	0	0	0	0	0	0	0	0
P185-PWY: formaldehyde assimilation III (dihydroxyacetone cycle)	0.848514	8.0582	4.50826	2.21298	1.54692	8.6982	15.3914	53.919	13.2977	6.25886	82.3243	5.75668	20.3894	52.6051	30.9315	43.4273	17.1188	30.8898	1.37065	0	3.78696	6.75746	1.53434	1.1575	0	0	0	0	0	0	0	4.6201	0	0	0	0	0	0	0	0	0	0	0	0	0	0	0	0	0
P185-PWY: formaldehyde assimilation III (dihydroxyacetone cycle)|unclassified	0	0	0	0	0	0	0.601656	6.77101	3.5551	0	7.62229	3.36304	2.47997	5.96472	1.65161	3.02323	1.31978	2.73569	0	0	0	0	0.598674	0	0	0	0	0	0	0	0	0	0	0	0	0	0	0	0	0	0	0	0	0	0	0	0	0	0
P221-PWY: octane oxidation	0	0	0	0	0	0	0.678006	2.55231	0.878521	1.19604	3.29048	0.631199	1.16666	2.2189	0.537404	0.883495	0.44005	0.306049	0	0	0	0	0	0	0	0	0	0	0	0	0	0	0	0	0	0	0	0	0	0	0	0	0	0	0	0	0	0	0
P221-PWY: octane oxidation|unclassified	0	0	0	0	0	0	0.489961	2.49779	0.609854	0.893884	3.23374	0.479089	1.16322	2.18146	0.531585	0.739536	0.430244	0.255777	0	0	0	0	0	0	0	0	0	0	0	0	0	0	0	0	0	0	0	0	0	0	0	0	0	0	0	0	0	0	0
P23-PWY: reductive TCA cycle I	0	0	0	0	0	0	0	0	2.59769	0	1.47569	0	4.63188	0	2.39283	3.12102	0	1.49041	9.36709	11.8147	4.13622	4.48375	11.8286	1.42525	0	0	0	0	0	0	0	0	0	0	0	0	0	0	0	0	0	0	0	0	0	0	0	0	0
P23-PWY: reductive TCA cycle I|unclassified	0	0	0	0	0	0	0	0	0.946674	0	0	0	2.30479	0	1.05042	1.61488	0	0.663464	0	0	0	0	0	0	0	0	0	0	0	0	0	0	0	0	0	0	0	0	0	0	0	0	0	0	0	0	0	0	0
P4-PWY: superpathway of L-lysine, L-threonine and L-methionine biosynthesis I	2.30548	4.31522	9.01444	4.64223	2.00449	10.2923	106.589	152.687	97.5943	112.153	159.178	138.827	50.247	155.783	126.979	112.184	156.49	115.556	45.0154	39.846	26.0236	37.8791	67.1167	29.4736	0	0	0	0	0	0	0	9.41526	0	0	0	0	0	0	0	0	0	0	0	0	0	0	0	0	0
P4-PWY: superpathway of L-lysine, L-threonine and L-methionine biosynthesis I|g__Escherichia.s__Escherichia_coli	0	0	0	0	0	0	0	3.36368	3.35992	0	1.1155	11.9984	0.579944	3.98841	6.21431	5.15694	5.79453	8.63375	0.498126	0.517216	1.37846	0.842983	0.852409	0.808276	0	0	0	0	0	0	0	0	0	0	0	0	0	0	0	0	0	0	0	0	0	0	0	0	0
P4-PWY: superpathway of L-lysine, L-threonine and L-methionine biosynthesis I|unclassified	0	0	0	0	0	0	3.65744	17.1177	7.22806	0	22.9019	4.51401	12.3271	14.8831	6.04785	9.71824	3.92741	4.59208	2.44952	0	0	0	2.11325	0	0	0	0	0	0	0	0	0	0	0	0	0	0	0	0	0	0	0	0	0	0	0	0	0	0
P42-PWY: incomplete reductive TCA cycle	7.99295	10.2106	4.4633	6.64329	8.72724	5.71124	0	0	9.74918	0	1.33554	0	17.8083	0	4.41375	8.99374	0	3.73511	48.2419	45.4464	27.0268	38.1358	69.9503	25.8829	0	0	0	0	0	0	0	3.70024	0	0	0	0	0	16.2109	0	0	14.2335	0	0	0	0	0	0	0	12.8209
P42-PWY: incomplete reductive TCA cycle|unclassified	3.867	0	0	0	0	0	0	0	1.07471	0	0	0	2.96255	0	1.02561	2.05036	0	0.773551	4.05109	4.86652	1.03267	0	1.72356	0.630276	0	0	0	0	0	0	0	0	0	0	0	0	0	0	0	0	0	0	0	0	0	0	0	0	0
P441-PWY: superpathway of N-acetylneuraminate degradation	3.16153	0	4.83635	14.5743	5.9839	0	127.547	121.123	116.06	77.0677	124.675	165.375	33.6022	150.272	86.5576	117.554	112.003	118.57	65.526	54.2399	33.3954	45.6915	94.7721	48.484	0	0	0	0	0	0	0	0	0	0	0	0	0	0	0	0	0	0	0	0	0	0	0	0	0
P441-PWY: superpathway of N-acetylneuraminate degradation|unclassified	0	0	0	0	0	0	0	0	3.21784	0	8.15685	0	5.99803	6.75535	3.77865	4.82019	1.58165	2.04515	1.90318	0	0	0	0.856094	0.502723	0	0	0	0	0	0	0	0	0	0	0	0	0	0	0	0	0	0	0	0	0	0	0	0	0
P461-PWY: hexitol fermentation to lactate, formate, ethanol and acetate	7.33338	6.24573	2.3765	7.06709	0	0	85.706	127.57	112.04	67.3156	120.275	198.794	44.6301	137.061	180.936	125.634	180.646	163.562	40.5484	33.829	19.9147	27.8564	77.2996	36.6578	0	0	0	0	0	0	0	0	0	0	0	0	0	0	0	0	0	0	0	0	0	0	0	0	0
P461-PWY: hexitol fermentation to lactate, formate, ethanol and acetate|g__Enterobacter.s__Enterobacter_cloacae	0	0	0	0	0	0	12.6791	0	0	0	0	0	0	0	0	0	0	0	0	0	0	0	0	0	0	0	0	0	0	0	0	0	0	0	0	0	0	0	0	0	0	0	0	0	0	0	0	0	0
P461-PWY: hexitol fermentation to lactate, formate, ethanol and acetate|g__Escherichia.s__Escherichia_coli	0	0	0.808547	2.44124	0	0	31.6176	60.8154	70.6568	18.6315	56.2407	181.14	7.73876	92.3582	137.169	71.188	135.274	141.024	28.4886	22.918	12.092	17.8547	56.6281	15.7828	0	0	0	0	0	0	0	0	0	0	0	0	0	0	0	0	0	0	0	0	0	0	0	0	0
P461-PWY: hexitol fermentation to lactate, formate, ethanol and acetate|g__Lactobacillus.s__Lactobacillus_plantarum	0	0	0	0	0	0	0	0	0	0	0	0	0	0	0	0	0	0	0	0	0	0	1.24418	1.01838	0	0	0	0	0	0	0	0	0	0	0	0	0	0	0	0	0	0	0	0	0	0	0	0	0
P461-PWY: hexitol fermentation to lactate, formate, ethanol and acetate|unclassified	6.6625	4.40955	0	0	0	0	3.93449	28.2266	10.5088	4.22856	36.7607	0	20.05	24.9986	10.6958	12.0379	5.01281	5.90713	0.716004	0	0	0	0.770596	1.76482	0	0	0	0	0	0	0	0	0	0	0	0	0	0	0	0	0	0	0	0	0	0	0	0	0
PANTO-PWY: phosphopantothenate biosynthesis I	207.273	235.606	267.833	178.302	237.163	254.274	295.647	222.807	150.296	289.168	301.348	212.756	173.605	272.147	214.447	208.382	226.552	228.558	338.231	370.593	392.741	368.768	233.773	311.163	272.579	492.858	234.749	532.137	338.046	467.81	213.286	141.558	135.673	216.667	124.362	178.293	105.61	57.9305	63.0632	146.861	102.52	128.04	97.4425	0	0	77.448	310.39	159.174	134.732
PANTO-PWY: phosphopantothenate biosynthesis I|g__Akkermansia.s__Akkermansia_muciniphila	5.6851	2.50619	2.49086	1.06531	6.26906	9.53975	42.0629	0	0	0	0	0	0	0	0	0	0	0	0	0	0	0	0	0	127.911	434.282	165.712	503.045	305.451	426.01	150.702	88.351	71.013	167.714	83.307	92.4972	40.8901	14.9847	0	98.0754	0	0	0	0	0	65.967	209.434	84.3329	7.40893
PANTO-PWY: phosphopantothenate biosynthesis I|g__Alistipes.s__Alistipes_indistinctus	0	0	0	0	0	0	0	0	0	0	0	0	0	0	0	0	0	0	0	0	0	0.992418	0	0.29988	0	0	0	0	0	0	0	0	0	0	0	0	0	0	0	0	0	0	0	0	0	0	0	0	0
PANTO-PWY: phosphopantothenate biosynthesis I|g__Anaerofustis.s__Anaerofustis_stercorihominis	0	0	0	0	0	0	0	0	0	0	0	0	0	0	0	0	0	0	0	0	0	0	0.18327	0	0	0	0	0	0	0	0	0	0	0	0	0	0	0	0	0	0	0	0	0	0	0	0	0	0
PANTO-PWY: phosphopantothenate biosynthesis I|g__Anaerostipes.s__Anaerostipes_caccae	0	0	0	0	0	0	3.08478	0	0	0	0	0	0	0	0	0	0	0	0	0	1.19288	0.712987	0.236635	0.735126	0	0	0	0	0	0	0	0	0	0	0	0	0	0	0	0	0	0	0	0	0	0	0	0	0
PANTO-PWY: phosphopantothenate biosynthesis I|g__Bacteroides.s__Bacteroides_caccae	0	0	0	0	0	0	0	0	0	0	0	0	0	0	0	0	0	0	0	0	21.4345	23.0278	5.25916	14.0639	0	0	0	0	0	0	0	0	0	0	0	0	0	0	0	0	0	0	0	0	0	0	0	0	0
PANTO-PWY: phosphopantothenate biosynthesis I|g__Bacteroides.s__Bacteroides_cellulosilyticus	0	0	0	0	0	0	0	0	0	0	0	0	0	0	0	0	0	0	6.60973	5.85398	0	0	0.720916	1.38969	0	0	0	0	0	0	0	0	0	0	0	0	0	0	0	0	0	0	0	0	0	0	0	0	0
PANTO-PWY: phosphopantothenate biosynthesis I|g__Bacteroides.s__Bacteroides_dorei	0	0	0	0	0	0	0	0	0	0	0	0	0	0	0	0	0	0	0	0	27.6108	21.7198	11.673	33.7132	0	0	0	0	0	0	0	0	0	0	0	0	0	0	0	0	0	0	0	0	0	0	0	0	0
PANTO-PWY: phosphopantothenate biosynthesis I|g__Bacteroides.s__Bacteroides_faecis	0	0	0	0	0	0	0	0	0	0	0	0	0	0	0	0	0	0	12.5211	11.8056	1.17807	0.127925	2.86578	2.19638	0	0	0	0	0	0	0	0	0	0	0	0	0	0	0	0	0	0	0	0	0	0	0	0	0
PANTO-PWY: phosphopantothenate biosynthesis I|g__Bacteroides.s__Bacteroides_fragilis	0	0	0	0	0	0	0	0	0	0	0	0	0	0	0	0	0	0	10.3844	11.7687	2.91374	1.12196	4.95821	3.68881	0	0	0	0	0	0	0	0	0	0	0	0	0	0	0	0	0	0	0	0	0	0	0	0	0
PANTO-PWY: phosphopantothenate biosynthesis I|g__Bacteroides.s__Bacteroides_intestinalis	0	0	0	0	0	0	0	0	0	0	0	0	0	0	0	0	0	0	89.9963	108.714	14.6529	11.0981	23.6471	23.7574	0	0	0	0	0	0	0	0	0	0	0	0	0	0	0	0	0	0	0	0	0	0	0	0	0
PANTO-PWY: phosphopantothenate biosynthesis I|g__Bacteroides.s__Bacteroides_nordii	0	0	0	0	0	0	0	0	0	0	0	0	0	0	0	0	0	0	4.54223	6.27665	0	0	2.11619	0.841492	0	0	0	0	0	0	0	0	0	0	0	0	0	0	0	0	0	0	0	0	0	0	0	0	0
PANTO-PWY: phosphopantothenate biosynthesis I|g__Bacteroides.s__Bacteroides_ovatus	0	0	0	0	0	0	0	0	0	0	0	0	0	0	0	0	0	0	9.56915	10.0127	184.591	182.709	12.5027	27.1632	0	0	0	0	0	0	0	0	0	0	0	0	0	0	0	0	0	0	0	0	0	0	0	0	0
PANTO-PWY: phosphopantothenate biosynthesis I|g__Bacteroides.s__Bacteroides_stercoris	0	0	0	0	0	0	0	0	0	0	0	0	0	0	0	0	0	0	0	0	0.257701	0	0	0	0	0	0	0	0	0	0	0	0	0	0	0	0	0	0	0	0	0	0	0	0	0	0	0	0
PANTO-PWY: phosphopantothenate biosynthesis I|g__Bacteroides.s__Bacteroides_thetaiotaomicron	0	0	0	0	0	0	0	0	0	0	0	0	0	0	0	0	0	0	19.1626	22.3938	46.5086	36.6545	16.9062	43.2257	0	0	0	0	0	0	0	0	0	0	0	0	0	0	0	0	0	0	0	0	0	0	0	0	0
PANTO-PWY: phosphopantothenate biosynthesis I|g__Bacteroides.s__Bacteroides_uniformis	0	0	0	0	0	0	0	0	0	0	0	0	0	0	0	0	0	0	8.0568	11.2822	48.6477	51.7962	7.65414	13.7502	0	0	0	0	0	0	0	0	0	0	0	0	0	0	0	0	0	0	0	0	0	0	0	0	0
PANTO-PWY: phosphopantothenate biosynthesis I|g__Bacteroides.s__Bacteroides_vulgatus	0	0	0	0	0	0	0	0	0	0	0	0	0	0	0	0	0	0	7.28178	6.89823	0	0	1.22184	0.878279	0	0	0	0	0	0	0	0	0	0	0	0	0	0	0	0	0	0	0	0	0	0	0	0	0
PANTO-PWY: phosphopantothenate biosynthesis I|g__Bacteroides.s__Bacteroides_xylanisolvens	0	0	0	0	0	0	0	0	0	0	0	0	0	0	0	0	0	0	16.1471	16.7642	0	0	5.70256	5.07817	0	0	0	0	0	0	0	0	0	0	0	0	0	0	0	0	0	0	0	0	0	0	0	0	0
PANTO-PWY: phosphopantothenate biosynthesis I|g__Blautia.s__Ruminococcus_torques	0	0	0	0	0	0	0	0	0	0	0	0	0	0	0	0	0	0	0	0	0.185024	0	0	0.302618	0	0	0	0	0	0	0	0	0	0	0	0	0	0	0	0	0	0	0	0	0	0	0	0	0
PANTO-PWY: phosphopantothenate biosynthesis I|g__Enterobacter.s__Enterobacter_cloacae	0	0	0	0	0	0	12.7809	0	0	0	0	0	0	0	0	0	0	0	0	0	0	0	0	0	0	0	0	0	0	0	0	0	0	0	0	0	0	0	0	0	0	0	0	0	0	0	0	0	0
PANTO-PWY: phosphopantothenate biosynthesis I|g__Enterococcus.s__Enterococcus_avium	0	0	0	0	0	0	1.86067	0	0	0	0	0	0	0	0	0	0	0	1.83043	0.618789	0.882198	0.790934	2.5908	2.17734	0	0	0	0	0	0	0	0	0	0	0	0	0	0	0	0	0	0	0	0	0	0	0	0	0
PANTO-PWY: phosphopantothenate biosynthesis I|g__Enterococcus.s__Enterococcus_faecalis	0	0	0	0	0	0	0	0	0	0	0	0	0	0	0	0	0	0	0	0	0	0	0	0.229076	0	0	0	0	0	0	0	0	0	0	0	0	0	0	0	0	0	0	0	0	0	0	0	0	0
PANTO-PWY: phosphopantothenate biosynthesis I|g__Enterococcus.s__Enterococcus_faecium	0	0	0	0	0	0	0	0	0	0	0	0	0	0	0	0	0	0	0	0	0	0	0.283129	0	0	0	0	0	0	0	0	0	0	0	0	0	0	0	0	0	0	0	0	0	0	0	0	0	0
PANTO-PWY: phosphopantothenate biosynthesis I|g__Enterorhabdus.s__Enterorhabdus_caecimuris	0	0	0	0	0	0	0	0	0	0	0	0	0	0	0	0	0	0	0	0	0	0	0	0	0	0	0	0	0	0	0	3.44598	0	0	0	0	0	0	0	0	0	0	0	0	0	0	0	0	3.16774
PANTO-PWY: phosphopantothenate biosynthesis I|g__Escherichia.s__Escherichia_coli	0	0	0	0.940364	0	0	28.1118	47.8875	55.4011	21.8162	48.7359	136.721	5.52137	77.1728	139.363	59.9736	126.971	147.6	23.5843	20.0295	9.5718	13.2324	44.2288	11.8866	0	0	0	0	0	0	0	0	0	0	0	0	0	0	0	0	0	0	0	0	0	0	0	0	0
PANTO-PWY: phosphopantothenate biosynthesis I|g__Lachnospiraceae_noname.s__Lachnospiraceae_bacterium_1_1_57FAA	0	0	0	0	0	0	0	0	0	0	0	0	0	0	0	0	0	0	0	0	0.222681	0	0	0	0	0	0	0	0	0	0	0	0	0	0	0	0	0	0	0	0	0	0	0	0	0	0	0	0
PANTO-PWY: phosphopantothenate biosynthesis I|g__Morganella.s__Morganella_morganii	0	0	0	0	0	0	27.9398	40.7716	12.4742	87.2367	101.92	18.2263	4.19562	91.4984	8.7446	14.9851	16.5825	11.4597	0	0	0	0	0.177038	0	0	0	0	0	0	0	0	0	0	0	0	0	0	0	0	0	0	0	0	0	0	0	0	0	0
PANTO-PWY: phosphopantothenate biosynthesis I|g__Mucispirillum.s__Mucispirillum_schaedleri	10.5928	13.5094	11.4053	10.7044	24.7438	11.589	0	0	0	0	0	0	0	0	0	0	0	0	0	0	0	0	0	0	0	10.0784	6.4487	11.6715	9.59892	0	9.62397	0	38.8304	12.3016	0	18.1521	0	0	0	0	0	0	0	0	0	0	20.8933	27.0475	37.7888
PANTO-PWY: phosphopantothenate biosynthesis I|g__Parabacteroides.s__Parabacteroides_distasonis	0	0	0	0	0	0	0	0	0	0	0	0	0	0	0	0	0	0	12.0405	18.9583	0	0	13.3197	22.003	0	0	0	0	0	0	0	0	0	0	0	0	0	0	0	0	0	0	0	0	0	0	0	0	0
PANTO-PWY: phosphopantothenate biosynthesis I|g__Parabacteroides.s__Parabacteroides_goldsteinii	163.149	179.8	224.101	122.388	177.48	198.668	115.729	0	42.0283	90.4195	0	0	116.624	0	20.5279	69.0742	0	25.3254	32.482	31.3006	9.71619	10.1364	9.89301	9.60713	0	0	0	0	0	0	9.83264	17.8181	0	4.2977	0	16.9334	0	6.59179	0	0	12.114	11.3916	10.9376	0	0	0	0	12.3098	0
PANTO-PWY: phosphopantothenate biosynthesis I|g__Parabacteroides.s__Parabacteroides_johnsonii	0	0	0	0	0	0	0	0	0	0	0	0	0	0	0	0	0	0	0	1.00809	0	0	0	0	0	0	0	0	0	0	0	0	0	0	0	0	0	0	0	0	0	0	0	0	0	0	0	0	0
PANTO-PWY: phosphopantothenate biosynthesis I|g__Parabacteroides.s__Parabacteroides_merdae	0	0	0	0	0	0	0	0	0	0	0	0	0	0	0	0	0	0	0.7405	2.03274	0	0	0.77505	0	0	0	0	0	0	0	6.03702	0	0	2.24188	0	0	0	0	0	0	0	0	0	0	0	0	0	0	0
PANTO-PWY: phosphopantothenate biosynthesis I|g__Proteus.s__Proteus_mirabilis	0.556317	1.22	2.92946	0.971025	0.40175	2.80648	8.6877	63.8043	4.72567	20.1087	99.055	11.6272	11.3006	60.0469	16.3956	20.5209	45.3302	21.7511	0.365191	0	2.54499	6.257	0.76563	0.306505	0	0	0	0	0	0	0	0	0	0	0	0	0	0	0	0	0	0	0	0	0	0	0	0	0
PANTO-PWY: phosphopantothenate biosynthesis I|g__Proteus.s__Proteus_penneri	0	0	0	0	0	0	9.35894	24.9014	5.46155	26.5306	10.6915	33.8857	0.805701	20.3944	3.75685	9.1964	6.60986	8.19401	0.807908	0.385705	0	0.414648	5.06398	1.20625	0	0	0	0	0	0	0	0	0	0	0	0	0	0	0	0	0	0	0	0	0	0	0	0	0
PANTO-PWY: phosphopantothenate biosynthesis I|unclassified	24.1265	30.6335	21.3084	28.1347	17.2836	18.3772	5.24049	18.0026	5.50342	0	23.6081	2.16836	10.8248	12.3245	6.50381	10.2128	3.61646	3.45235	47.2401	44.8206	26.1567	19.3639	10.8825	7.97159	0	0	0	0	0	0	25.6867	13.6528	0	0	0	0	0	0	0	0	68.3799	97.683	44.9394	0	0	0	58.5117	0	45.033
PANTOSYN-PWY: pantothenate and coenzyme A biosynthesis I	37.545	20.5909	26.0747	9.55314	25.1449	44.8497	200.062	164.865	134.804	176.605	223.883	162.823	140.924	186.17	174.631	178.439	203.645	171.391	166.98	163.106	320.735	314.683	182.206	259.74	275.331	503.894	270.078	581.18	372.888	520.973	209.182	153.643	138.735	220.052	107.473	158.971	0	54.6097	0	132.833	55.5816	62.8504	60.7187	0	0	92.3529	300.242	165.6	95.4287
PANTOSYN-PWY: pantothenate and coenzyme A biosynthesis I|g__Akkermansia.s__Akkermansia_muciniphila	6.02606	2.74958	2.59028	0	5.50349	9.16289	46.0243	0	0	0	0	0	0	0	0	0	0	0	0	0	0	0	0	0	149.331	431.899	194.672	538.667	321.256	473.927	166.489	105.58	80.5666	173.227	65.3772	99.898	0	15.3403	0	103.466	0	0	0	0	0	70.7665	223.878	86.2656	8.55822
PANTOSYN-PWY: pantothenate and coenzyme A biosynthesis I|g__Bacteroides.s__Bacteroides_ovatus	0	0	0	0	0	0	0	0	0	0	0	0	0	0	0	0	0	0	8.35111	12.531	191.128	185.643	21.3944	47.7744	0	0	0	0	0	0	0	0	0	0	0	0	0	0	0	0	0	0	0	0	0	0	0	0	0
PANTOSYN-PWY: pantothenate and coenzyme A biosynthesis I|g__Bacteroides.s__Bacteroides_xylanisolvens	0	0	0	0	0	0	0	0	0	0	0	0	0	0	0	0	0	0	18.7047	19.2172	0	0	6.52438	4.88097	0	0	0	0	0	0	0	0	0	0	0	0	0	0	0	0	0	0	0	0	0	0	0	0	0
PANTOSYN-PWY: pantothenate and coenzyme A biosynthesis I|g__Escherichia.s__Escherichia_coli	0	0	0	0	0	0	21.316	35.8628	43.1706	17.5008	36.0014	104.077	3.72819	58.9248	98.0399	41.0321	92.1138	102.847	20.2371	14.384	7.33672	10.2359	35.3635	9.80516	0	0	0	0	0	0	0	0	0	0	0	0	0	0	0	0	0	0	0	0	0	0	0	0	0
PANTOSYN-PWY: pantothenate and coenzyme A biosynthesis I|g__Proteus.s__Proteus_mirabilis	0	1.51572	1.39967	0	0.590596	2.74533	8.18591	57.0158	4.2882	20.1571	102.306	13.8653	10.4163	63.4536	17.1635	20.3465	43.9668	21.7162	0	0	2.59166	5.52479	0.78821	0.43922	0	0	0	0	0	0	0	0	0	0	0	0	0	0	0	0	0	0	0	0	0	0	0	0	0
PANTOSYN-PWY: pantothenate and coenzyme A biosynthesis I|unclassified	0	0	0	0	2.57243	0.940505	4.95194	17.8105	3.9706	0	21.887	3.0022	8.84881	11.6123	6.75881	8.39486	3.44568	3.6975	15.4455	12.2481	0	0	5.25075	3.37929	0	0	0	0	0	0	0	0	0	0	0	0	0	0	0	0	0	0	0	0	0	0	0	0	0
PENTOSE-P-PWY: pentose phosphate pathway	4.91074	3.84405	8.42748	6.37736	4.06005	12.0039	102.967	50.6018	57.8839	5.66901	70.4555	4.90744	86.3156	45.0568	41.0995	65.2724	12.7544	32.4305	130.944	148.369	67.5587	65.7826	105.626	123.234	31.8098	78.3502	45.9557	44.4112	0	73.2829	13.9994	14.6673	23.4358	18.5831	29.0376	37.4501	0	24.9869	26.0895	0	23.16	27.691	37.479	0	0	31.3862	19.8499	0	47.6966
PENTOSE-P-PWY: pentose phosphate pathway|g__Enterobacter.s__Enterobacter_cloacae	0	0	0	0	0	0	12.8412	0	0	0	0	0	0	0	0	0	0	0	0	0	0	0	0	0	0	0	0	0	0	0	0	0	0	0	0	0	0	0	0	0	0	0	0	0	0	0	0	0	0
PENTOSE-P-PWY: pentose phosphate pathway|g__Escherichia.s__Escherichia_coli	0	0	0	0	0	0	0	0.483952	1.11796	0	2.57081	0	0	0.64887	0	0.698579	0.127666	0	0.583587	1.1574	0	0	4.30266	0	0	0	0	0	0	0	0	0	0	0	0	0	0	0	0	0	0	0	0	0	0	0	0	0	0
PENTOSE-P-PWY: pentose phosphate pathway|unclassified	0	0	0	0	0	0	3.78985	15.6818	5.37449	0	19.2629	1.93378	8.5845	12.2187	5.48761	6.6175	3.33395	2.0413	10.9925	13.5117	0	0.9448	2.1916	2.30489	0	0	0	0	0	0	0	0	0	0	0	0	0	0	0	0	0	0	0	0	0	0	0	0	0
PEPTIDOGLYCANSYN-PWY: peptidoglycan biosynthesis I (meso-diaminopimelate containing)	240.748	285.634	273.278	304.646	287.832	259.089	246.994	186.722	152.845	293.095	259.945	190.035	127.369	230.729	177.422	183.792	199.915	176.809	328.341	356.469	403.316	381.412	234.73	340.641	242.204	245.829	227.212	266.244	201.184	254.546	159.165	88.8771	112.044	138.187	101.223	115.651	45.2238	71.6753	86.0173	79.4517	65.2689	71.0734	95.435	0	59.7988	87.9937	171.189	117.527	130.828
PEPTIDOGLYCANSYN-PWY: peptidoglycan biosynthesis I (meso-diaminopimelate containing)|g__Alistipes.s__Alistipes_indistinctus	0	0	0	0	0	0	0	0	0	0	0	0	0	0	0	0	0	0	0	0	0.483866	0	0	0.252999	0	0	0	0	0	0	0	0	0	0	0	0	0	0	0	0	0	0	0	0	0	0	0	0	0
PEPTIDOGLYCANSYN-PWY: peptidoglycan biosynthesis I (meso-diaminopimelate containing)|g__Alistipes.s__Alistipes_onderdonkii	0	0	0	0	0	0	0	0	0	0	0	0	0	0	0	0	0	0	0	0	6.30595	4.19834	1.32485	4.90692	0	0	0	0	0	0	0	0	0	0	0	0	0	0	0	0	0	0	0	0	0	0	0	0	0
PEPTIDOGLYCANSYN-PWY: peptidoglycan biosynthesis I (meso-diaminopimelate containing)|g__Anaerostipes.s__Anaerostipes_caccae	0	0	0	0	0	0	0	0	0	0	0	0	0	0	0	0	0	0	0	0	0.352968	0	0	0	0	0	0	0	0	0	0	0	0	0	0	0	0	0	0	0	0	0	0	0	0	0	0	0	0
PEPTIDOGLYCANSYN-PWY: peptidoglycan biosynthesis I (meso-diaminopimelate containing)|g__Anaerotruncus.s__Anaerotruncus_colihominis	0	0	0	0	0	0	0	0	0	0	0	0	0	0	0	0	0	0	0	0	0.339181	0	0.176974	0	0	0	0	0	0	0	0	0	0	0	0	0	0	0	0	0	0	0	0	0	0	0	0	0	0
PEPTIDOGLYCANSYN-PWY: peptidoglycan biosynthesis I (meso-diaminopimelate containing)|g__Anaerotruncus.s__Anaerotruncus_sp_G3_2012	0	0	0	0	0	0	0	0	0	0	0	0	0	0	0	0	0	0	0	0	0	0	0	0	0	0	0	0	0	0	0	0	0	0	0	0	0	0	0	0	0	0	0	0	0	0	0	0	0
PEPTIDOGLYCANSYN-PWY: peptidoglycan biosynthesis I (meso-diaminopimelate containing)|g__Bacteroides.s__Bacteroides_dorei	0	0	0	0	0	0	0	0	0	0	0	0	0	0	0	0	0	0	0	0	28.4348	20.2227	9.09449	26.2827	0	0	0	0	0	0	0	0	0	0	0	0	0	0	0	0	0	0	0	0	0	0	0	0	0
PEPTIDOGLYCANSYN-PWY: peptidoglycan biosynthesis I (meso-diaminopimelate containing)|g__Bacteroides.s__Bacteroides_fragilis	0	0	0	0	0	0	0	0	0	0	0	0	0	0	0	0	0	0	9.84937	12.8257	2.61637	0.619385	4.91037	4.42437	0	0	0	0	0	0	0	0	0	0	0	0	0	0	0	0	0	0	0	0	0	0	0	0	0
PEPTIDOGLYCANSYN-PWY: peptidoglycan biosynthesis I (meso-diaminopimelate containing)|g__Bacteroides.s__Bacteroides_intestinalis	0	0	0	0	0	0	0	0	0	0	0	0	0	0	0	0	0	0	1.38682	3.98617	0.227173	0	0.692761	0.350852	0	0	0	0	0	0	0	0	0	0	0	0	0	0	0	0	0	0	0	0	0	0	0	0	0
PEPTIDOGLYCANSYN-PWY: peptidoglycan biosynthesis I (meso-diaminopimelate containing)|g__Bacteroides.s__Bacteroides_nordii	0	0	0	0	0	0	0	0	0	0	0	0	0	0	0	0	0	0	5.27241	7.10596	0	0	2.39296	0.986834	0	0	0	0	0	0	0	0	0	0	0	0	0	0	0	0	0	0	0	0	0	0	0	0	0
PEPTIDOGLYCANSYN-PWY: peptidoglycan biosynthesis I (meso-diaminopimelate containing)|g__Bacteroides.s__Bacteroides_ovatus	0	0	0	0	0	0	0	0	0	0	0	0	0	0	0	0	0	0	6.49364	14.3068	178.762	171.863	46.3618	122.023	0	0	0	0	0	0	0	0	0	0	0	0	0	0	0	0	0	0	0	0	0	0	0	0	0
PEPTIDOGLYCANSYN-PWY: peptidoglycan biosynthesis I (meso-diaminopimelate containing)|g__Bacteroides.s__Bacteroides_uniformis	0	0	0	0	0	0	0	0	0	0	0	0	0	0	0	0	0	0	5.09268	8.22848	39.6125	46.5721	7.51981	12.0524	0	0	0	0	0	0	0	0	0	0	0	0	0	0	0	0	0	0	0	0	0	0	0	0	0
PEPTIDOGLYCANSYN-PWY: peptidoglycan biosynthesis I (meso-diaminopimelate containing)|g__Bacteroides.s__Bacteroides_vulgatus	0	0	0	0	0	0	0	0	0	0	0	0	0	0	0	0	0	0	5.36865	7.23412	0	0	1.5874	1.27084	0	0	0	0	0	0	0	0	0	0	0	0	0	0	0	0	0	0	0	0	0	0	0	0	0
PEPTIDOGLYCANSYN-PWY: peptidoglycan biosynthesis I (meso-diaminopimelate containing)|g__Bacteroides.s__Bacteroides_xylanisolvens	0	0	0	0	0	0	0	0	0	0	0	0	0	0	0	0	0	0	16.6663	16.9838	0	0	4.00635	1.78496	0	0	0	0	0	0	0	0	0	0	0	0	0	0	0	0	0	0	0	0	0	0	0	0	0
PEPTIDOGLYCANSYN-PWY: peptidoglycan biosynthesis I (meso-diaminopimelate containing)|g__Blautia.s__Ruminococcus_torques	0	0	0	0	0	0	0	0	0	0	0	0	0	0	0	0	0	0	0	0	0	0	0	0.295297	0	0	0	0	0	0	0	0	0	0	0	0	0	0	0	0	0	0	0	0	0	0	0	0	0
PEPTIDOGLYCANSYN-PWY: peptidoglycan biosynthesis I (meso-diaminopimelate containing)|g__Clostridium.s__Clostridium_hylemonae	0	0	0	0	0	0	0	0	0	0	0	0	0	0	0	0	0	0	0	0	0.365293	0.680433	0	0	0	0	0	0	0	0	0	0	0	0	0	0	0	0	0	0	0	0	0	0	0	0	0	0	0
PEPTIDOGLYCANSYN-PWY: peptidoglycan biosynthesis I (meso-diaminopimelate containing)|g__Enterobacter.s__Enterobacter_cloacae	0	0	0	0	0	0	5.91882	0	0	0	0	0	0	0	0	0	0	0	0	0	0	0	0	0	0	0	0	0	0	0	0	0	0	0	0	0	0	0	0	0	0	0	0	0	0	0	0	0	0
PEPTIDOGLYCANSYN-PWY: peptidoglycan biosynthesis I (meso-diaminopimelate containing)|g__Enterococcus.s__Enterococcus_avium	0	0	0	0	0	0	1.92598	0	0	0	0	0	0	0	0	0	0	0	1.11458	0.457299	0.819856	0.581801	2.21543	2.01988	0	0	0	0	0	0	0	0	0	0	0	0	0	0	0	0	0	0	0	0	0	0	0	0	0
PEPTIDOGLYCANSYN-PWY: peptidoglycan biosynthesis I (meso-diaminopimelate containing)|g__Erysipelotrichaceae_noname.s__Clostridium_innocuum	0	0	0	0	0	0	0	0	0	0	0	0	0	0	0	0	0	0	2.51721	2.89481	2.14178	2.54011	1.78671	2.5822	0	0	0	0	0	0	0	0	0	0	0	0	0	0	0	0	0	0	0	0	0	0	0	0	0
PEPTIDOGLYCANSYN-PWY: peptidoglycan biosynthesis I (meso-diaminopimelate containing)|g__Erysipelotrichaceae_noname.s__Erysipelotrichaceae_bacterium_21_3	0	0	0	0	0	0.842048	0	0	0	0	0	0	0	0	0	0	0	0	0	0	0	0	0	0	0	0	0	0	0	0	0	0	0	0	0	0	0	0	0	0	0	0	0	0	0	0	0	0	0
PEPTIDOGLYCANSYN-PWY: peptidoglycan biosynthesis I (meso-diaminopimelate containing)|g__Erysipelotrichaceae_noname.s__Erysipelotrichaceae_bacterium_6_1_45	0	0	0	0	0	0.43201	0	0	0	0	0	0	0	0	0	0	0	0	0	0	0	0	0	0	0	0	0	0	0	0	0	0	0	0	0	0	0	0	0	0	0	0	0	0	0	0	0	0	0
PEPTIDOGLYCANSYN-PWY: peptidoglycan biosynthesis I (meso-diaminopimelate containing)|g__Escherichia.s__Escherichia_coli	0	0	0	0.740366	0	0.256236	19.73	35.1998	44.0182	12.4269	33.3869	104.774	4.40317	56.0496	92.3093	42.1577	91.0062	94.98	17.7701	13.8564	6.77346	10.856	31.6557	8.65444	0	0	0	0	0	0	0	0	0	0	0	0	0	0	0	0	0	0	0	0	0	0	0	0	0
PEPTIDOGLYCANSYN-PWY: peptidoglycan biosynthesis I (meso-diaminopimelate containing)|g__Eubacterium.s__Eubacterium_sp_3_1_31	0	0	0	0	0	0	0	0	0	0	0	0	0	0	0	0	0	0	0	0	1.2519	1.50714	0	0	0	0	0	0	0	0	0	0	0	0	0	0	0	0	0	0	0	0	0	0	0	0	0	0	0
PEPTIDOGLYCANSYN-PWY: peptidoglycan biosynthesis I (meso-diaminopimelate containing)|g__Flavonifractor.s__Flavonifractor_plautii	0	0	0	0	0	0	0	0	0	0	0	0	0	0	0	0	0	0	0	0	0.316009	0	0	0.404882	0	0	0	0	0	0	0	0	0	0	0	0	0	0	0	0	0	0	0	0	0	0	0	0	0
PEPTIDOGLYCANSYN-PWY: peptidoglycan biosynthesis I (meso-diaminopimelate containing)|g__Lachnospiraceae_noname.s__Lachnospiraceae_bacterium_3_1_57FAA_CT1	0	0	0	0	0	0	0	0	0	0	0	0	0	0	0	0	0	0	0.669141	0.551441	2.47001	3.23904	0.850129	2.46078	0	0	0	0	0	0	0	0	0	0	0	0	0	0	0	0	0	0	0	0	0	0	0	0	0
PEPTIDOGLYCANSYN-PWY: peptidoglycan biosynthesis I (meso-diaminopimelate containing)|g__Lachnospiraceae_noname.s__Lachnospiraceae_bacterium_7_1_58FAA	0	0	0	0	0	0	0	0	0	0	0	0	0	0	0	0	0	0	0.248638	0	0.182528	0.29807	0.307536	0.705265	0	0	0	0	0	0	0	0	0	0	0	0	0	0	0	0	0	0	0	0	0	0	0	0	0
PEPTIDOGLYCANSYN-PWY: peptidoglycan biosynthesis I (meso-diaminopimelate containing)|g__Lactobacillus.s__Lactobacillus_johnsonii	0	0	0	0	0	0	0	0	0	0	0	0	0	0	0	0	0	0	0	0	0	0	0	0	13.6756	13.6758	8.98392	5.70246	0	16.1533	0	0	0	2.36329	0	0	0	0	0	0	0	0	0	0	0	0	0	0	18.1658
PEPTIDOGLYCANSYN-PWY: peptidoglycan biosynthesis I (meso-diaminopimelate containing)|g__Lactobacillus.s__Lactobacillus_murinus	20.3645	34.9749	13.8005	101.316	4.63131	22.3057	0	0	0	0	0	0	0	0	0	0	0	0	0	0	0	0	0	0	48.5454	8.59587	26.9186	0	0	0	1.96428	0	0	0	0	0	0	0	0	0	7.47218	0	0	0	0	0	0	0	6.32661
PEPTIDOGLYCANSYN-PWY: peptidoglycan biosynthesis I (meso-diaminopimelate containing)|g__Lactobacillus.s__Lactobacillus_plantarum	0	0	0	0	0	0	0	0	0	0	0	0	0	0	0	0	0	0	0	0	0	0	0.694689	0	0	0	0	0	0	0	0	0	0	0	0	0	0	0	0	0	0	0	0	0	0	0	0	0	0
PEPTIDOGLYCANSYN-PWY: peptidoglycan biosynthesis I (meso-diaminopimelate containing)|g__Lactobacillus.s__Lactobacillus_reuteri	0	0	0	0	0	0	0	0	0	0	0	0	0	0	0	0	0	0	0	0	0	0	0	0	73.5408	0	35.2449	18.9151	0	36.9977	0	0	10.3571	4.24181	14.5527	0	0	9.14727	49.4783	0	23.4455	12.8896	36.4312	0	46.2653	18.2835	0	0	20.4997
PEPTIDOGLYCANSYN-PWY: peptidoglycan biosynthesis I (meso-diaminopimelate containing)|g__Morganella.s__Morganella_morganii	0	0	0	0	0	0	22.1372	30.6433	10.3254	68.0276	85.1833	17.0923	4.14614	74.1153	7.60465	10.6928	15.6218	8.27237	0	0	0	0	0.235552	0	0	0	0	0	0	0	0	0	0	0	0	0	0	0	0	0	0	0	0	0	0	0	0	0	0
PEPTIDOGLYCANSYN-PWY: peptidoglycan biosynthesis I (meso-diaminopimelate containing)|g__Oscillibacter.s__Oscillibacter_sp_1_3	0	0	0	0	0	0	0	0	0	0	0	0	0	0	0	0	0	0	0	0	0	0	0	0	0	0	0	0	0	0	0	0	0	0	0	0	0	0	0	0	0	0	0	0	0	0	0	0	0
PEPTIDOGLYCANSYN-PWY: peptidoglycan biosynthesis I (meso-diaminopimelate containing)|g__Parabacteroides.s__Parabacteroides_distasonis	0	0	0	0	0	0	0	0	0	0	0	0	0	0	0	0	0	0	10.3836	16.4142	0	0	11.114	20.5448	0	0	0	0	0	0	0	0	0	0	0	0	0	0	0	0	0	0	0	0	0	0	0	0	0
PEPTIDOGLYCANSYN-PWY: peptidoglycan biosynthesis I (meso-diaminopimelate containing)|g__Parabacteroides.s__Parabacteroides_johnsonii	0	0	0	0	0	0	0	0	0	0	0	0	0	0	0	0	0	0	0	0.646686	0	0	0.252115	0	0	0	0	0	0	0	0	0	0	0	0	0	0	0	0	0	0	0	0	0	0	0	0	0	0
PEPTIDOGLYCANSYN-PWY: peptidoglycan biosynthesis I (meso-diaminopimelate containing)|g__Parabacteroides.s__Parabacteroides_merdae	0	0	0	0	0	0	0	0	0	0	0	0	0	0	0	0	0	0	0	0	0	0	0.156738	0	0	0	0	0	0	0	0	0	0	0	0	0	0	0	0	0	0	0	0	0	0	0	0	0	0
PEPTIDOGLYCANSYN-PWY: peptidoglycan biosynthesis I (meso-diaminopimelate containing)|g__Proteus.s__Proteus_mirabilis	0	1.46789	1.93377	0	0	2.07456	6.13724	49.2476	4.05133	9.91624	86.1304	11.1437	9.45567	50.7681	15.1129	18.6814	38.7351	18.5679	0	0	1.86509	3.70774	0.758598	0	0	0	0	0	0	0	0	0	0	0	0	0	0	0	0	0	0	0	0	0	0	0	0	0	0
PEPTIDOGLYCANSYN-PWY: peptidoglycan biosynthesis I (meso-diaminopimelate containing)|g__Proteus.s__Proteus_penneri	0	0	0	0	0	0	3.13874	10.2747	2.77412	13.9	4.67311	14.9609	0.437833	8.8562	1.82528	3.69929	2.76928	3.25117	0.789239	0.510119	0	0	3.14353	1.05359	0	0	0	0	0	0	0	0	0	0	0	0	0	0	0	0	0	0	0	0	0	0	0	0	0
PEPTIDOGLYCANSYN-PWY: peptidoglycan biosynthesis I (meso-diaminopimelate containing)|unclassified	56.4617	71.2028	61.9152	66.2772	103.246	54.696	5.32687	15.9341	7.82937	4.05358	20.9973	0	16.2411	12.9975	7.27058	11.7568	3.23915	4.95293	33.0247	36.7616	27.4071	19.4015	11.4239	11.3688	0	0	0	0	0	0	13.5855	0	0	0	0	0	0	0	0	0	0	0	0	0	0	0	0	0	0
PHOSLIPSYN-PWY: superpathway of phospholipid biosynthesis I (bacteria)	0	6.65772	17.7866	11.0846	0	20.8847	132.421	194.059	141.679	165.36	264.874	235.606	76.3485	281.341	192.242	166.069	232.014	196.861	91.4515	72.4566	58.3916	67.0426	130.971	42.0615	0	0	0	0	0	0	0	13.9443	0	0	0	0	0	20.4093	0	0	0	0	0	0	0	0	0	0	0
PHOSLIPSYN-PWY: superpathway of phospholipid biosynthesis I (bacteria)|g__Enterobacter.s__Enterobacter_cloacae	0	0	0	0	0	0	11.5071	0	0	0	0	0	0	0	0	0	0	0	0	0	0	0	0	0	0	0	0	0	0	0	0	0	0	0	0	0	0	0	0	0	0	0	0	0	0	0	0	0	0
PHOSLIPSYN-PWY: superpathway of phospholipid biosynthesis I (bacteria)|g__Escherichia.s__Escherichia_coli	0	0	0	0	0	0	28.7331	55.2277	63.0033	14.4577	57.8936	151.244	9.06965	87.2581	117.893	58.9345	121.886	121.77	13.4294	15.027	12.4998	15.6956	34.4032	5.59134	0	0	0	0	0	0	0	0	0	0	0	0	0	0	0	0	0	0	0	0	0	0	0	0	0
PHOSLIPSYN-PWY: superpathway of phospholipid biosynthesis I (bacteria)|g__Proteus.s__Proteus_mirabilis	0	0	3.40259	0.726929	0	2.84541	7.50702	51.3144	4.99554	18.1588	89.7907	11.5017	10.891	61.7897	16.9311	22.1565	42.9906	20.3441	0.420684	0	2.14523	4.61101	1.08027	0	0	0	0	0	0	0	0	0	0	0	0	0	0	0	0	0	0	0	0	0	0	0	0	0	0
PHOSLIPSYN-PWY: superpathway of phospholipid biosynthesis I (bacteria)|g__Proteus.s__Proteus_penneri	0	0	0	0	0	0	10.3021	27.6496	8.29473	33.5435	12.2208	34.7033	1.30167	25.1544	2.44243	11.5347	9.41352	9.61518	1.55251	0	0	0.883361	8.84509	1.47756	0	0	0	0	0	0	0	0	0	0	0	0	0	0	0	0	0	0	0	0	0	0	0	0	0
PHOSLIPSYN-PWY: superpathway of phospholipid biosynthesis I (bacteria)|unclassified	0	0	0	0	0	3.77223	5.37379	18.8773	10.4269	0	26.6111	6.34748	17.5516	16.6459	11.8182	14.9817	4.63051	9.15036	0	0.791927	0	0	0	0	0	0	0	0	0	0	0	0	0	0	0	0	0	0	0	0	0	0	0	0	0	0	0	0	0
POLYAMINSYN3-PWY: superpathway of polyamine biosynthesis II	0	0	0	0	0	0	0	0	0	0	0	0	8.73742	0	0	0	0	0	0	0.938713	0	0	0	0	0	0	0	0	0	0	0	0	0	0	0	0	0	0	0	0	0	0	0	0	0	0	0	0	0
POLYAMSYN-PWY: superpathway of polyamine biosynthesis I	0	0	0	0	1.90892	1.2584	14.4391	35.6841	15.842	13.6015	44.0535	28.3746	12.6575	38.1856	30.2598	23.4227	27.5682	28.8807	3.09933	6.77397	2.67231	3.23651	7.54276	2.12863	0	0	0	0	0	0	0	0	0	0	0	0	0	0	0	0	0	0	0	0	0	0	0	0	0
POLYAMSYN-PWY: superpathway of polyamine biosynthesis I|g__Escherichia.s__Escherichia_coli	0	0	0	0	0	0	6.12622	10.221	8.32936	3.31647	9.12773	24.6264	1.48835	14.894	21.0027	11.4332	19.8838	20.4197	2.85609	3.15516	2.00366	2.90653	6.90087	1.88645	0	0	0	0	0	0	0	0	0	0	0	0	0	0	0	0	0	0	0	0	0	0	0	0	0
POLYAMSYN-PWY: superpathway of polyamine biosynthesis I|unclassified	0	0	0	0	0	0	2.97711	17.0838	3.27094	0	20.6544	1.59643	7.84408	12.265	4.1284	5.95403	2.6152	3.28881	0	0	0	0	0	0	0	0	0	0	0	0	0	0	0	0	0	0	0	0	0	0	0	0	0	0	0	0	0	0	0
POLYISOPRENSYN-PWY: polyisoprenoid biosynthesis (E. coli)	0	0	2.13118	1.03916	0	1.71277	41.6736	93.4702	71.6652	42.5814	106.49	105.258	39.1287	117.241	124.025	93.4836	164.304	108.264	14.3923	11.4274	7.44216	11.129	28.4106	8.93227	0	0	0	0	0	0	0	4.45738	0	0	0	0	0	8.82813	0	0	0	0	0	0	0	0	0	0	0
POLYISOPRENSYN-PWY: polyisoprenoid biosynthesis (E. coli)|g__Escherichia.s__Escherichia_coli	0	0	0	0.709168	0	0.55312	16.0243	30.7037	31.1735	15.4465	33.4993	73.2462	5.0405	50.0492	70.7156	29.3749	79.0907	75.2599	12.4545	10.184	4.80176	7.72213	25.2064	7.47336	0	0	0	0	0	0	0	0	0	0	0	0	0	0	0	0	0	0	0	0	0	0	0	0	0
POLYISOPRENSYN-PWY: polyisoprenoid biosynthesis (E. coli)|unclassified	0	0	0	0	0	0	1.58177	6.2064	1.13976	0	7.74391	1.07168	2.99262	6.84198	2.14185	2.22636	1.45663	1.74579	0	0	0	0	0	0	0	0	0	0	0	0	0	0	0	0	0	0	0	0	0	0	0	0	0	0	0	0	0	0	0
PPGPPMET-PWY: ppGpp biosynthesis	1.73088	2.31071	3.94057	1.52236	1.11169	6.09701	52.5495	102.919	41.0576	73.079	148.837	65.0797	27.0166	116.294	56.7394	55.6066	90.2912	59.5785	17.5251	14.3137	10.6663	17.4421	36.8991	14.0755	0	0	0	0	0	0	0	0	0	0	0	0	0	0	0	0	0	0	0	0	0	0	0	0	0
PPGPPMET-PWY: ppGpp biosynthesis|g__Enterobacter.s__Enterobacter_cloacae	0	0	0	0	0	0	11.8231	0	0	0	0	0	0	0	0	0	0	0	0	0	0	0	0	0	0	0	0	0	0	0	0	0	0	0	0	0	0	0	0	0	0	0	0	0	0	0	0	0	0
PPGPPMET-PWY: ppGpp biosynthesis|g__Proteus.s__Proteus_mirabilis	0.890787	1.52582	2.38563	0.495209	0.347011	3.14559	6.47246	52.5824	4.58149	12.1734	89.5463	11.2363	10.9014	53.9698	16.1383	18.2155	40.4024	18.1371	0	0	2.6014	4.5902	0.799673	0	0	0	0	0	0	0	0	0	0	0	0	0	0	0	0	0	0	0	0	0	0	0	0	0	0
PPGPPMET-PWY: ppGpp biosynthesis|unclassified	0	0	0	0	0	0	2.46276	11.2003	3.16293	4.20705	14.3139	4.909	7.03864	9.1995	3.15677	4.72717	2.26299	2.1375	0	0	0	0	0.902484	0	0	0	0	0	0	0	0	0	0	0	0	0	0	0	0	0	0	0	0	0	0	0	0	0	0
PROTOCATECHUATE-ORTHO-CLEAVAGE-PWY: protocatechuate degradation II (ortho-cleavage pathway)	0	0	0	0	0	0	1.29819	4.9231	1.28725	0	5.60925	0	3.44135	4.91479	0.998657	1.91824	0.786323	0.963537	0	0	0	0	0	0	0	0	0	0	0	0	0	0	0	0	0	0	0	0	0	0	0	0	0	0	0	0	0	0	0
PROTOCATECHUATE-ORTHO-CLEAVAGE-PWY: protocatechuate degradation II (ortho-cleavage pathway)|unclassified	0	0	0	0	0	0	1.29819	4.9231	1.28725	0	5.60925	0	3.44135	4.91479	0.998657	1.91824	0.786323	0.963537	0	0	0	0	0	0	0	0	0	0	0	0	0	0	0	0	0	0	0	0	0	0	0	0	0	0	0	0	0	0	0
PRPP-PWY: superpathway of histidine, purine, and pyrimidine biosynthesis	0	0	8.33243	9.02567	0	8.73554	112.846	135.129	99.0603	96.1386	147.365	149.446	61.6032	161.478	107.438	124.134	85.7532	105.756	91.4999	91.0944	57.9642	72.0716	107.905	67.6714	0	0	0	0	0	0	0	0	0	0	0	0	0	0	0	0	0	0	0	0	0	0	0	0	0
PRPP-PWY: superpathway of histidine, purine, and pyrimidine biosynthesis|unclassified	0	0	0	0	0	0	2.98935	12.6711	1.96418	0	15.7408	0	10.8557	11.3364	0	9.41251	2.28236	0	0	0	0	0	0	0	0	0	0	0	0	0	0	0	0	0	0	0	0	0	0	0	0	0	0	0	0	0	0	0	0
PWY-101: photosynthesis light reactions	0	0	0	0	0	0	0	2.45502	0	0	1.1921	0	1.06934	1.03227	0.282592	0	0	0	0	0	0	0	0	0	0	0	0	0	0	0	0	0	0	0	0	0	0	0	0	0	0	0	0	0	0	0	0	0	0
PWY-101: photosynthesis light reactions|unclassified	0	0	0	0	0	0	0	2.35115	0	0	1.16104	0	0.972001	1.01144	0.273907	0	0	0	0	0	0	0	0	0	0	0	0	0	0	0	0	0	0	0	0	0	0	0	0	0	0	0	0	0	0	0	0	0	0
PWY-1042: glycolysis IV (plant cytosol)	157.059	159.203	159.025	150.766	149.989	147.902	213.108	203.362	174.956	202.541	285.468	259.795	158.63	271.58	222.346	222.229	247.021	217.531	225.931	246.629	432.56	397.484	238.451	337.697	336.187	626.006	352.374	662.58	560.882	593.205	348.666	292.571	226.061	357.562	235.657	229.703	186.351	149.769	125.872	252.681	132.466	174.413	223.691	232.32	54.2906	183.975	386.895	202.547	154.442
PWY-1042: glycolysis IV (plant cytosol)|g__Akkermansia.s__Akkermansia_muciniphila	5.43925	2.40483	3.03998	0	6.6859	8.85572	41.9314	0	0	0	0	0	0	0	0	0	0	0	0	0	0	0	0	0	147.021	492.835	224.048	547.372	427.42	503.391	173.61	123.091	89.3044	192.246	83.6748	97.6057	0	26.6572	0	97.0038	0	0	0	0	0	73.703	205.088	99.008	10.5084
PWY-1042: glycolysis IV (plant cytosol)|g__Alistipes.s__Alistipes_senegalensis	0	0	0	0	0	0	0	0	0	0	0	0	0	0	0	0	0	0	3.41769	4.22285	0	0	1.02513	0.615643	0	0	0	0	0	0	0	0	0	0	0	0	0	0	0	0	0	0	0	0	0	0	0	0	0
PWY-1042: glycolysis IV (plant cytosol)|g__Alistipes.s__Alistipes_shahii	0	0	0	0	0	0	0	0	0	0	0	0	0	0	0	0	0	0	0.918683	0.933086	0	0	0	0	0	0	0	0	0	0	0	0	0	0	0	0	0	0	0	0	0	0	0	0	0	0	0	0	0
PWY-1042: glycolysis IV (plant cytosol)|g__Anaerostipes.s__Anaerostipes_caccae	0	0	0	0	0	0	1.79647	0	0	0	0	0	0	0	0	0	0	0	0	0	0.548234	0.670811	0	0	0	0	0	0	0	0	0	0	0	0	0	0	0	0	0	0	0	0	0	0	0	0	0	0	0
PWY-1042: glycolysis IV (plant cytosol)|g__Anaerotruncus.s__Anaerotruncus_colihominis	0	0	0	0	0	0	0	0	0	0	0	0	0	0	0	0	0	0	0	0	0.554351	0	0	0.371808	0	0	0	0	0	0	0	0	0	0	0	0	0	0	0	0	0	0	0	0	0	0	0	0	0
PWY-1042: glycolysis IV (plant cytosol)|g__Bacteroides.s__Bacteroides_caccae	0	0	0	0	0	0	0	0	0	0	0	0	0	0	0	0	0	0	0	0	22.1925	19.6119	4.39647	13.5219	0	0	0	0	0	0	0	0	0	0	0	0	0	0	0	0	0	0	0	0	0	0	0	0	0
PWY-1042: glycolysis IV (plant cytosol)|g__Bacteroides.s__Bacteroides_faecis	0	0	0	0	0	0	0	0	0	0	0	0	0	0	0	0	0	0	14.327	14.9292	1.07311	0.479396	3.2215	2.66922	0	0	0	0	0	0	0	0	0	0	0	0	0	0	0	0	0	0	0	0	0	0	0	0	0
PWY-1042: glycolysis IV (plant cytosol)|g__Bacteroides.s__Bacteroides_ovatus	0	0	0	0	0	0	0	0	0	0	0	0	0	0	0	0	0	0	7.83512	13.2564	225.616	213.232	39.1223	103.922	0	0	0	0	0	0	0	0	0	0	0	0	0	0	0	0	0	0	0	0	0	0	0	0	0
PWY-1042: glycolysis IV (plant cytosol)|g__Bacteroides.s__Bacteroides_thetaiotaomicron	0	0	0	0	0	0	0	0	0	0	0	0	0	0	0	0	0	0	23.3133	25.3008	60.9915	44.789	22.2592	47.1133	0	0	0	0	0	0	0	0	0	0	0	0	0	0	0	0	0	0	0	0	0	0	0	0	0
PWY-1042: glycolysis IV (plant cytosol)|g__Bacteroides.s__Bacteroides_xylanisolvens	0	0	0	0	0	0	0	0	0	0	0	0	0	0	0	0	0	0	14.6816	15.4792	0	0	4.57821	2.59246	0	0	0	0	0	0	0	0	0	0	0	0	0	0	0	0	0	0	0	0	0	0	0	0	0
PWY-1042: glycolysis IV (plant cytosol)|g__Clostridium.s__Clostridium_asparagiforme	0	0	0	0	0	0	0	0	0	0	0	0	0	0	0	0	0	0	0	0	0.332403	0.277372	0	0.258689	0	0	0	0	0	0	0	0	0	0	0	0	0	0	0	0	0	0	0	0	0	0	0	0	0
PWY-1042: glycolysis IV (plant cytosol)|g__Escherichia.s__Escherichia_coli	0	0	0	1.45907	0	0.304406	36.5109	60.9484	80.7699	23.9198	68.8277	193.249	11.1138	102.734	144.802	80.8185	142.923	146.197	27.0264	22.2338	9.98675	15.7838	50.7372	11.9162	0	0	0	0	0	0	0	0	0	0	0	0	0	0	0	0	0	0	0	0	0	0	0	0	0
PWY-1042: glycolysis IV (plant cytosol)|g__Morganella.s__Morganella_morganii	0	0	0	0	0	0	25.4512	36.1585	14.9185	77.1063	106.1	22.4611	4.3953	93.7404	9.0209	12.0799	18.7167	11.0839	0	0	0	0	0.223877	0	0	0	0	0	0	0	0	0	0	0	0	0	0	0	0	0	0	0	0	0	0	0	0	0	0
PWY-1042: glycolysis IV (plant cytosol)|unclassified	126.085	130.803	132.035	125.25	129.324	106.67	5.693	23.9944	19.5736	0	29.2842	3.76709	48.4849	14.9674	18.8615	28.7039	4.27691	11.979	38.5031	50.7871	21.3963	17.9352	21.6876	22.7658	0	0	0	0	57.419	12.1197	117.725	115.732	15.7928	92.535	34.0881	0	157.54	67.5626	0	0	0	0	103.874	0	0	0	89.9397	0	99.0941
PWY-1269: CMP-3-deoxy-D-manno-octulosonate biosynthesis I	17.3166	7.27741	10.9318	5.02614	13.4555	15.6113	148.257	135.25	89.8984	119.048	220.186	177.292	55.2185	201.623	156.387	122.188	161.35	156.591	179.289	196.681	353.428	334.254	179.109	276.853	136.717	354.25	207.569	476.627	334.257	438.945	157.323	110.765	87.7428	145.781	53.1846	108.375	0	35.467	0	79.6896	6.23007	0	27.9847	0	0	77.1833	211.267	103.948	47.3748
PWY-1269: CMP-3-deoxy-D-manno-octulosonate biosynthesis I|g__Akkermansia.s__Akkermansia_muciniphila	4.67282	1.55874	0.755177	0	5.21125	6.33623	37.5226	0	0	0	0	0	0	0	0	0	0	0	0	0	0	0	0	0	132.302	344.099	199.553	471.285	326.807	435.264	133.891	99.9758	68.6243	132.42	52.7049	76.5491	0	22.5919	0	65.1541	0	0	0	0	0	64.6739	197.841	72.9676	16.1862
PWY-1269: CMP-3-deoxy-D-manno-octulosonate biosynthesis I|g__Alistipes.s__Alistipes_senegalensis	0	0	0	0	0	0	0	0	0	0	0	0	0	0	0	0	0	0	5.19122	5.2612	0	0	1.11308	0.784596	0	0	0	0	0	0	0	0	0	0	0	0	0	0	0	0	0	0	0	0	0	0	0	0	0
PWY-1269: CMP-3-deoxy-D-manno-octulosonate biosynthesis I|g__Alistipes.s__Alistipes_shahii	0	0	0	0	0	0	0	0	0	0	0	0	0	0	0	0	0	0	0.76104	1.1394	0	0	0.39838	0	0	0	0	0	0	0	0	0	0	0	0	0	0	0	0	0	0	0	0	0	0	0	0	0	0
PWY-1269: CMP-3-deoxy-D-manno-octulosonate biosynthesis I|g__Bacteroides.s__Bacteroides_caccae	0	0	0	0	0	0	0	0	0	0	0	0	0	0	0	0	0	0	0	0	21.3545	17.2068	4.99714	12.0086	0	0	0	0	0	0	0	0	0	0	0	0	0	0	0	0	0	0	0	0	0	0	0	0	0
PWY-1269: CMP-3-deoxy-D-manno-octulosonate biosynthesis I|g__Bacteroides.s__Bacteroides_faecis	0	0	0	0	0	0	0	0	0	0	0	0	0	0	0	0	0	0	12.7307	13.0774	0.8413	1.25641	2.88246	3.07389	0	0	0	0	0	0	0	0	0	0	0	0	0	0	0	0	0	0	0	0	0	0	0	0	0
PWY-1269: CMP-3-deoxy-D-manno-octulosonate biosynthesis I|g__Bacteroides.s__Bacteroides_ovatus	0	0	0	0	0	0	0	0	0	0	0	0	0	0	0	0	0	0	7.30568	13.2049	184.539	177.846	47.0548	119.936	0	0	0	0	0	0	0	0	0	0	0	0	0	0	0	0	0	0	0	0	0	0	0	0	0
PWY-1269: CMP-3-deoxy-D-manno-octulosonate biosynthesis I|g__Bacteroides.s__Bacteroides_thetaiotaomicron	0	0	0	0	0	0	0	0	0	0	0	0	0	0	0	0	0	0	23.5961	21.5742	40.1372	32.1947	15.9196	34.0219	0	0	0	0	0	0	0	0	0	0	0	0	0	0	0	0	0	0	0	0	0	0	0	0	3.74606
PWY-1269: CMP-3-deoxy-D-manno-octulosonate biosynthesis I|g__Bacteroides.s__Bacteroides_xylanisolvens	0	0	0	0	0	0	0	0	0	0	0	0	0	0	0	0	0	0	19.3833	22.4598	0	0	3.27219	1.86799	0	0	0	0	0	0	0	0	0	0	0	0	0	0	0	0	0	0	0	0	0	0	0	0	0
PWY-1269: CMP-3-deoxy-D-manno-octulosonate biosynthesis I|g__Enterobacter.s__Enterobacter_cloacae	0	0	0	0	0	0	6.77841	0	0	0	0	0	0	0	0	0	0	0	0	0	0	0	0	0	0	0	0	0	0	0	0	0	0	0	0	0	0	0	0	0	0	0	0	0	0	0	0	0	0
PWY-1269: CMP-3-deoxy-D-manno-octulosonate biosynthesis I|g__Escherichia.s__Escherichia_coli	0	0	0	0.50168	0	0.224242	22.9109	30.9329	54.5532	12.0917	46.7697	119.924	5.72717	69.4389	115.384	49.1186	103.204	114.058	21.7573	17.1298	8.14109	11.6425	36.8151	12.3567	0	0	0	0	0	0	0	0	0	0	0	0	0	0	0	0	0	0	0	0	0	0	0	0	0
PWY-1269: CMP-3-deoxy-D-manno-octulosonate biosynthesis I|g__Morganella.s__Morganella_morganii	0	0	0	0	0	0	23.3128	33.0661	9.16721	66.8767	86.0726	18.4056	4.45162	80.8077	8.21619	10.3301	16.8866	9.54477	0	0	0	0	0.179164	0	0	0	0	0	0	0	0	0	0	0	0	0	0	0	0	0	0	0	0	0	0	0	0	0	0
PWY-1269: CMP-3-deoxy-D-manno-octulosonate biosynthesis I|g__Proteus.s__Proteus_mirabilis	0	0.631839	1.72807	0.877428	0	3.11643	5.07917	47.6291	4.76954	10.0807	88.6545	12.9398	11.9924	56.187	16.83	22.0336	41.1882	17.586	0	0	1.69048	3.45376	0.411309	0	0	0	0	0	0	0	0	0	0	0	0	0	0	0	0	0	0	0	0	0	0	0	0	0	0
PWY-1269: CMP-3-deoxy-D-manno-octulosonate biosynthesis I|g__Proteus.s__Proteus_penneri	0	0	0	0	0	0	8.51766	23.5457	6.7419	26.5167	14.6453	32.7251	0	20.3862	4.07313	9.86664	7.11084	8.9877	1.00812	0.586045	0.631345	0	4.77528	0.401046	0	0	0	0	0	0	0	0	0	0	0	0	0	0	0	0	0	0	0	0	0	0	0	0	0
PWY-1269: CMP-3-deoxy-D-manno-octulosonate biosynthesis I|unclassified	0	0	0	0	0	0	3.53737	11.7207	6.58283	2.39098	18.7559	3.87938	11.8506	10.3021	7.51894	6.97845	2.90824	3.62049	10.7456	11.7209	7.443	3.02835	5.94214	3.10681	0	0	0	0	0	0	8.94397	0	0	0	0	0	0	11.9137	0	0	0	0	0	0	0	0	0	0	10.8631
PWY-241: C4 photosynthetic carbon assimilation cycle, NADP-ME type	2.90323	4.872	0	0	0	0	8.37848	0	17.2275	0	0	0	9.14667	0	5.18782	8.41939	0	3.52851	6.60904	3.9805	2.18378	2.80027	12.4212	5.26357	17.0717	0	11.1941	12.7566	14.0848	21.8748	2.50307	4.97125	0	2.22404	10.2748	5.45463	0	0	0	0	0	0	0	0	0	0	4.12349	0	7.49462
PWY-241: C4 photosynthetic carbon assimilation cycle, NADP-ME type|unclassified	2.64196	4.00197	0	0	0	0	0	0	4.32339	0	0	0	7.57031	0	4.61629	5.44508	0	2.43889	0	0.858165	0	0	1.00401	0	0	0	0	0	0	0	0	0	0	0	0	0	0	0	0	0	0	0	0	0	0	0	0	0	0
PWY-2723: trehalose degradation V	0.827262	0	0	1.08266	0	0	33.4481	51.8673	53.2527	17.7197	42.9788	99.6567	7.14287	79.5735	86.9206	51.1205	81.2341	97.3775	18.0053	12.8775	8.81265	20.6742	40.2862	14.9631	0	0	0	0	0	0	0	0	0	0	0	0	0	0	0	0	0	0	0	0	0	0	0	0	0
PWY-2723: trehalose degradation V|g__Escherichia.s__Escherichia_coli	0	0	0	0	0	0	15.423	26.9404	29.7684	11.6591	28.0705	74.2515	3.2264	40.9875	73.7854	29.3418	71.5663	73.7194	8.22807	6.91109	4.8091	7.71125	18.1691	5.44079	0	0	0	0	0	0	0	0	0	0	0	0	0	0	0	0	0	0	0	0	0	0	0	0	0
PWY-2723: trehalose degradation V|unclassified	0	0	0	0	0	0	0	2.89636	0	0	2.3619	0	0.967898	1.81486	0.695797	0	0.714996	0.639973	0	0	0	0	0	0	0	0	0	0	0	0	0	0	0	0	0	0	0	0	0	0	0	0	0	0	0	0	0	0	0
PWY-2941: L-lysine biosynthesis II	65.8363	90.6088	38.8672	167.692	33.2567	66.8157	131.063	72.6647	112.306	216.29	42.1934	57.3024	111.124	22.2155	106.674	143.134	148.61	54.2161	16.2537	25.474	27.0334	26.3288	47.3381	35.5036	199.954	181.546	154.094	116.887	68.2887	160.67	6.16787	27.5371	55.5389	15.134	72.5962	57.1952	0	54.9408	74.7927	0	58.6843	39.4493	47.4105	82.4305	60.4712	64.0144	80.4468	114.739	94.5166
PWY-2941: L-lysine biosynthesis II|g__Coprobacillus.s__Coprobacillus_sp_29_1	0	0.966129	0	0	0	0	0	0	0	0	0	0	0	0	0	0	0	0	0	0	0	0	0.752091	0	0	0	0	0	0	0	0	0	0	0	0	0	0	0	0	0	0	0	0	0	0	0	0	0	0
PWY-2941: L-lysine biosynthesis II|g__Enterococcus.s__Enterococcus_faecalis	0	0	0	0	0	0	22.3992	0	10.0182	67.5145	0	2.29856	0	0	0	0	0	0	1.36833	0.793154	2.602	2.98583	3.42396	3.22052	0	0	0	0	0	0	0	0	0	0	0	0	0	0	0	0	0	0	0	0	0	0	0	0	0
PWY-2941: L-lysine biosynthesis II|g__Enterococcus.s__Enterococcus_faecium	0	0	0	0	0	0	0	0	0	0	0	0	0	0	0	0	0	0	0	0.324184	0	0	1.15606	1.10763	0	0	0	0	0	0	0	0	0	0	0	0	0	0	0	0	0	0	0	0	0	0	0	0	0
PWY-2941: L-lysine biosynthesis II|g__Enterococcus.s__Enterococcus_gallinarum	0	0	0	0	0	0	16.7022	31.8057	43.5309	6.29156	11.2703	14.4946	51.4516	7.42442	49.8048	74.3181	81.6256	22.2485	0	0	0	0	0	0	0	0	0	0	0	0	0	0	0	0	0	0	0	0	0	0	0	0	0	0	0	0	0	0	0
PWY-2941: L-lysine biosynthesis II|g__Erysipelotrichaceae_noname.s__Clostridium_innocuum	0	0	0	0	0	0	0	0	0	0	0	0	0	0	0	0	0	0	1.93013	2.0003	1.73225	1.70142	1.90186	1.71257	0	0	0	0	0	0	0	0	0	0	0	0	0	0	0	0	0	0	0	0	0	0	0	0	0
PWY-2941: L-lysine biosynthesis II|g__Erysipelotrichaceae_noname.s__Clostridium_ramosum	0	0	0	0	0	0	0	0	0	0	0	0	0	0	0	0	0	0	0	0	0.556176	0.595869	0	0	0	0	0	0	0	0	0	0	0	0	0	0	0	0	0	0	0	0	0	0	0	0	0	0	0
PWY-2941: L-lysine biosynthesis II|g__Erysipelotrichaceae_noname.s__Erysipelotrichaceae_bacterium_21_3	0	0.788093	0	0	0	1.00947	0	0	0	0	0	0	0	0	0	0	0	0	0	0	0	0	0	0	0	0	0	0	0	0	0	0	0	0	0	0	0	0	0	0	0	0	0	0	0	0	0	0	0
PWY-2941: L-lysine biosynthesis II|g__Lactobacillus.s__Lactobacillus_johnsonii	0	0	0	0	0	0	0	0	0	0	0	0	0	0	0	0	0	0	0	0	0	0	0	0	0	0	0	0	0	0	0	0	0	0	0	0	0	0	0	0	0	0	0	0	0	0	0	0	11.4525
PWY-2941: L-lysine biosynthesis II|g__Lactobacillus.s__Lactobacillus_murinus	21.5696	32.6595	13.2864	91.9426	4.0336	19.7141	1.38916	0	0	0	0	0	0	0	0	0	0	0	0	0	0	0	0	0	41.9822	14.2585	21.2925	0	0	0	0	7.19631	0	0	0	0	0	0	0	0	0	0	0	0	0	0	7.74574	0	10.2632
PWY-2941: L-lysine biosynthesis II|g__Lactobacillus.s__Lactobacillus_plantarum	0	0	0	0	0	0	0	0	0	0	0	0	0	0	0	0	0	0	0	0	0	0	0.529958	0	0	0	0	0	0	0	0	0	0	0	0	0	0	0	0	0	0	0	0	0	0	0	0	0	0
PWY-2941: L-lysine biosynthesis II|g__Lactobacillus.s__Lactobacillus_reuteri	0	0	0	0	0	0	0	0	0	0	0	0	0	0	0	0	0	0	0	0	0	0	0	0	65.5051	42.1408	36.1276	20.0379	20.671	48.8914	0	0	10.6869	2.51573	9.77036	15.3359	0	8.23753	44.4411	0	12.8075	14.4596	26.4315	50.8114	47.1144	10.6236	4.59111	0	18.6328
PWY-2941: L-lysine biosynthesis II|unclassified	0	0	9.77545	12.2414	20.0634	6.22134	0	0	0	0	0	0	0	0	0	0	0	0	0	0	0	0	0	0	0	0	0	0	0	0	0	0	0	0	0	0	0	0	0	0	0	0	0	0	0	0	0	0	10.2772
PWY-2942: L-lysine biosynthesis III	278.674	356.114	334.032	288.617	327.144	318.324	281.302	184.047	162.913	277.76	237.093	121.878	208.062	224.881	140.611	228.846	192.666	130.876	326.6	357.239	398.256	385.811	210.115	315.282	278.082	487.788	277.803	527.772	374.936	525.362	228.75	155.043	141.8	226.936	120.578	163.404	0	109.719	99.3154	140.536	48.0656	51.118	62.9484	43.1923	63.3294	84.1536	246.387	177.67	153.417
PWY-2942: L-lysine biosynthesis III|g__Akkermansia.s__Akkermansia_muciniphila	2.83139	1.87668	1.79526	0.623246	5.16616	7.95606	42.147	0	0	0	0	0	0	0	0	0	0	0	0	0	0	0	0	0	140.597	427.926	199.5	482.813	321.253	468.105	146.247	92.8231	77.5399	156.303	88.6225	99.5277	0	16.3684	0	78.5689	0	0	0	0	0	57.8254	186.373	95.2114	14.8408
PWY-2942: L-lysine biosynthesis III|g__Alistipes.s__Alistipes_indistinctus	0	0	0	0	0	0	0	0	0	0	0	0	0	0	0	0	0	0	0.333396	0.333892	0.518264	0.358557	0.222505	0.562002	0	0	0	0	0	0	0	0	0	0	0	0	0	0	0	0	0	0	0	0	0	0	0	0	0
PWY-2942: L-lysine biosynthesis III|g__Anaerotruncus.s__Anaerotruncus_colihominis	0	0	0	0	0	0	0	0	0	0	0	0	0	0	0	0	0	0	0	0	0.477634	0.572267	0.154807	0	0	0	0	0	0	0	0	0	0	0	0	0	0	0	0	0	0	0	0	0	0	0	0	0	0
PWY-2942: L-lysine biosynthesis III|g__Anaerotruncus.s__Anaerotruncus_sp_G3_2012	0	0	0	0	0	0	0	0	0	0	0	0	0	0	0	0	0	0	0	0	0	0	0	0	0	0	0	0	0	0	0	0	0	0	0	0	0	0	0	0	0	0	0	0	0	0	0	0	0
PWY-2942: L-lysine biosynthesis III|g__Bacteroides.s__Bacteroides_caccae	0	0	0	0	0	0	0	0	0	0	0	0	0	0	0	0	0	0	0	0	17.621	17.5963	3.87304	11.7309	0	0	0	0	0	0	0	0	0	0	0	0	0	0	0	0	0	0	0	0	0	0	0	0	0
PWY-2942: L-lysine biosynthesis III|g__Bacteroides.s__Bacteroides_cellulosilyticus	0	0	0	0	0	0	0	0	0	0	0	0	0	0	0	0	0	0	57.9518	59.9327	7.07022	5.41922	15.815	12.0649	0	0	0	0	0	0	0	0	0	0	0	0	0	0	0	0	0	0	0	0	0	0	0	0	0
PWY-2942: L-lysine biosynthesis III|g__Bacteroides.s__Bacteroides_dorei	0	0	0	0	0	0	0	0	0	0	0	0	0	0	0	0	0	0	0	0	28.0528	18.5904	11.643	27.4413	0	0	0	0	0	0	0	0	0	0	0	0	0	0	0	0	0	0	0	0	0	0	0	0	0
PWY-2942: L-lysine biosynthesis III|g__Bacteroides.s__Bacteroides_faecis	0	0	0	0	0	0	0	0	0	0	0	0	0	0	0	0	0	0	13.5989	13.4681	0.660614	0.575703	2.80637	1.44164	0	0	0	0	0	0	0	0	0	0	0	0	0	0	0	0	0	0	0	0	0	0	0	0	0
PWY-2942: L-lysine biosynthesis III|g__Bacteroides.s__Bacteroides_fragilis	0	0	0	0	0	0	0	0	0	0	0	0	0	0	0	0	0	0	7.24264	10.73	1.98187	1.01857	4.10796	3.07717	0	0	0	0	0	0	0	0	0	0	0	0	0	0	0	0	0	0	0	0	0	0	0	0	0
PWY-2942: L-lysine biosynthesis III|g__Bacteroides.s__Bacteroides_intestinalis	0	0	0	0	0	0	0	0	0	0	0	0	0	0	0	0	0	0	24.7961	28.0733	2.98966	1.95877	5.66208	5.49251	0	0	0	0	0	0	0	0	0	0	0	0	0	0	0	0	0	0	0	0	0	0	0	0	0
PWY-2942: L-lysine biosynthesis III|g__Bacteroides.s__Bacteroides_nordii	0	0	0	0	0	0	0	0	0	0	0	0	0	0	0	0	0	0	4.69531	7.15425	0	0	2.32363	0.797907	0	0	0	0	0	0	0	0	0	0	0	0	0	0	0	0	0	0	0	0	0	0	0	0	0
PWY-2942: L-lysine biosynthesis III|g__Bacteroides.s__Bacteroides_ovatus	0	0	0	0	0	0	0	0	0	0	0	0	0	0	0	0	0	0	8.64128	12.1832	168.882	170.997	45.8146	114.364	0	0	0	0	0	0	0	0	0	0	0	0	0	0	0	0	0	0	0	0	0	0	0	0	0
PWY-2942: L-lysine biosynthesis III|g__Bacteroides.s__Bacteroides_thetaiotaomicron	0	0	0	0	0	0	0	0	0	0	0	0	0	0	0	0	0	0	19.0078	19.3921	46.7785	40.7138	19.5948	42.2055	0	0	0	0	0	0	0	0	0	0	0	0	0	0	0	0	0	0	0	0	0	0	4.67471	9.06608	4.96398
PWY-2942: L-lysine biosynthesis III|g__Bacteroides.s__Bacteroides_uniformis	0	0	0	0	0	0	0	0	0	0	0	0	0	0	0	0	0	0	8.16591	11.8922	46.9061	53.2152	8.23122	11.979	0	0	0	0	0	0	0	0	0	0	0	0	0	0	0	0	0	0	0	0	0	0	0	0	0
PWY-2942: L-lysine biosynthesis III|g__Bacteroides.s__Bacteroides_vulgatus	0	0	0	0	0	0	0	0	0	0	0	0	0	0	0	0	0	0	2.88966	3.01292	0	0	1.55415	1.21852	0	0	0	0	0	0	0	0	0	0	0	0	0	0	0	0	0	0	0	0	0	0	0	0	0
PWY-2942: L-lysine biosynthesis III|g__Bacteroides.s__Bacteroides_xylanisolvens	0	0	0	0	0	0	0	0	0	0	0	0	0	0	0	0	0	0	13.4417	11.6893	0	0	3.72131	1.34541	0	0	0	0	0	0	0	0	0	0	0	0	0	0	0	0	0	0	0	0	0	0	0	0	0
PWY-2942: L-lysine biosynthesis III|g__Clostridium.s__Clostridium_asparagiforme	0	0	0	0	0	0	0	0	0	0	0	0	0	0	0	0	0	0	0	0	0.304085	0	0	0	0	0	0	0	0	0	0	0	0	0	0	0	0	0	0	0	0	0	0	0	0	0	0	0	0
PWY-2942: L-lysine biosynthesis III|g__Clostridium.s__Clostridium_hathewayi	0.961846	1.69673	3.32289	2.8562	2.67978	3.73248	26.3678	0	0	0	0	0	0.266317	0	0	0	0	0	1.6741	1.33015	2.46764	2.6088	0.593821	1.04655	0	0	0	0	0	0	0	0	0	0	0	0	0	0	0	0	0	0	0	0	0	0	0	0	0
PWY-2942: L-lysine biosynthesis III|g__Clostridium.s__Clostridium_hylemonae	0	0	0	0	0	0	0	0	0	0	0	0	0	0	0	0	0	0	0	0	0.830873	0.794766	0	0	0	0	0	0	0	0	0	0	0	0	0	0	0	0	0	0	0	0	0	0	0	0	0	0	0
PWY-2942: L-lysine biosynthesis III|g__Coprobacillus.s__Coprobacillus_sp_29_1	0	1.69215	0	0	0	0	0	0	0	0	0	0	0	0	0	0	0	0	0	0	0	0	0.908157	0	0	0	0	0	0	0	0	0	0	0	0	0	0	0	0	0	0	0	0	0	0	0	0	0	0
PWY-2942: L-lysine biosynthesis III|g__Enterococcus.s__Enterococcus_avium	0	0	0	0	0	0	1.70764	0	0	0	0	0	0	0	0	0	0	0	1.59205	1.2762	0.923428	1.3585	2.79317	2.76158	0	0	0	0	0	0	0	0	0	0	0	0	0	0	0	0	0	0	0	0	0	0	0	0	0
PWY-2942: L-lysine biosynthesis III|g__Enterococcus.s__Enterococcus_gallinarum	0	0	0	0	0	0	17.1428	36.7871	43.1791	5.78167	12.6217	14.255	52.3409	7.54521	49.3056	77.9356	84.0784	23.2127	0	0	0	0	0	0	0	0	0	0	0	0	0	0	0	0	0	0	0	0	0	0	0	0	0	0	0	0	0	0	0
PWY-2942: L-lysine biosynthesis III|g__Erysipelotrichaceae_noname.s__Clostridium_innocuum	0	0	0	0	0	0	0	0	0	0	0	0	0	0	0	0	0	0	3.36125	2.35423	1.78364	1.85311	1.87725	1.64324	0	0	0	0	0	0	0	0	0	0	0	0	0	0	0	0	0	0	0	0	0	0	0	0	0
PWY-2942: L-lysine biosynthesis III|g__Erysipelotrichaceae_noname.s__Clostridium_ramosum	0	0	0	0	0	0	0	0	0	0	0	0	0	0	0	0	0	0	0	0	0.681545	0.692685	0.193015	0	0	0	0	0	0	0	0	0	0	0	0	0	0	0	0	0	0	0	0	0	0	0	0	0	0
PWY-2942: L-lysine biosynthesis III|g__Erysipelotrichaceae_noname.s__Erysipelotrichaceae_bacterium_21_3	0	0.754992	0	0	0	0.952093	0	0	0	0	0	0	0	0	0	0	0	0	0	0	0	0	0	0	0	0	0	0	0	0	0	0	0	0	0	0	0	0	0	0	0	0	0	0	0	0	0	0	0
PWY-2942: L-lysine biosynthesis III|g__Erysipelotrichaceae_noname.s__Erysipelotrichaceae_bacterium_5_2_54FAA	0	0	0	0	0	0	0	0	0	0	0	0	0	0	0	0	0	0	0	0	0	0.23744	0	0	0	0	0	0	0	0	0	0	0	0	0	0	0	0	0	0	0	0	0	0	0	0	0	0	0
PWY-2942: L-lysine biosynthesis III|g__Erysipelotrichaceae_noname.s__Erysipelotrichaceae_bacterium_6_1_45	0	0.75092	0	0	0	0.410476	0	0	0	0	0	0	0	0	0	0	0	0	0	0	0	0	0	0	0	0	0	0	0	0	0	0	0	0	0	0	0	0	0	0	0	0	0	0	0	0	0	0	0
PWY-2942: L-lysine biosynthesis III|g__Escherichia.s__Escherichia_coli	0	0	0	0	0	0	0	2.66478	4.9778	0	0.933794	5.42022	0.321848	6.20535	5.31826	2.50134	6.90886	6.68489	0.720537	1.58325	0.818666	1.87111	2.13351	0.684313	0	0	0	0	0	0	0	0	0	0	0	0	0	0	0	0	0	0	0	0	0	0	0	0	0
PWY-2942: L-lysine biosynthesis III|g__Eubacterium.s__Eubacterium_sp_3_1_31	0	0	0	0	0	0	0	0	0	0	0	0	0	0	0	0	0	0	0	0	1.50448	1.81075	0	0	0	0	0	0	0	0	0	0	0	0	0	0	0	0	0	0	0	0	0	0	0	0	0	0	0
PWY-2942: L-lysine biosynthesis III|g__Flavonifractor.s__Flavonifractor_plautii	0	0	0	0	0	0	0	0	0	0	0	0	0	0	0	0	0	0	0.195472	0	0.371785	0.353599	0.157847	0.271645	0	0	0	0	0	0	0	0	0	0	0	0	0	0	0	0	0	0	0	0	0	0	0	0	0
PWY-2942: L-lysine biosynthesis III|g__Lachnospiraceae_noname.s__Lachnospiraceae_bacterium_7_1_58FAA	0	0	0	0	0	0	0	0	0	0	0	0	0	0	0	0	0	0	0	0.114564	0.417514	0.416776	0.138062	0.208272	0	0	0	0	0	0	0	0	0	0	0	0	0	0	0	0	0	0	0	0	0	0	0	0	0
PWY-2942: L-lysine biosynthesis III|g__Lactobacillus.s__Lactobacillus_johnsonii	0	0	0	0	0	0	0	0	0	0	0	0	0	0	0	0	0	0	0	0	0	0	0	0	0	0	0	0	0	0	0	0	0	0	0	0	0	0	0	0	0	0	0	0	0	0	0	0	11.5286
PWY-2942: L-lysine biosynthesis III|g__Lactobacillus.s__Lactobacillus_murinus	21.0496	32.6068	13.6	87.8475	3.64526	18.9231	1.20502	0	0	0	0	0	0	0	0	0	0	0	0	0	0	0	0	0	37.4474	0	18.8721	0	0	0	0	9.07237	0	0	0	0	0	0	0	0	0	0	0	0	0	0	5.63734	0	8.83194
PWY-2942: L-lysine biosynthesis III|g__Lactobacillus.s__Lactobacillus_reuteri	0	0	0	0	0	0	0	0	0	0	0	0	0	0	0	0	0	0	0	0	0	0	0	0	63.7968	25.4859	34.3755	18.5352	22.1291	51.0476	0	0	9.56646	2.20105	0	14.4691	0	0	46.16	0	7.7604	0	0	35.1798	43.32	0	0	0	15.449
PWY-2942: L-lysine biosynthesis III|g__Morganella.s__Morganella_morganii	0	0	0	0	0	0	25.4263	38.1198	10.9521	78.5425	101.32	16.8109	4.29443	90.1683	8.91965	12.8425	16.6048	10.3075	0	0	0	0	0.180828	0	0	0	0	0	0	0	0	0	0	0	0	0	0	0	0	0	0	0	0	0	0	0	0	0	0
PWY-2942: L-lysine biosynthesis III|g__Mucispirillum.s__Mucispirillum_schaedleri	10.0125	11.7759	10.1516	10.4811	18.5646	7.41596	0	0	0	0	0	0	0	0	0	0	0	0	0	0	0	0	0	0	0	12.0566	0	17.0714	8.3042	0	10.943	2.50853	34.2052	15.7142	0	12.1016	0	0	0	0	0	0	0	0	0	0	17.1701	24.5231	19.466
PWY-2942: L-lysine biosynthesis III|g__Parabacteroides.s__Parabacteroides_distasonis	0	0	0	0	0	0	0	0	0	0	0	0	0	0	0	0	0	0	12.2501	19.272	0	0	12.618	23.9234	0	0	0	0	0	0	0	0	0	0	0	0	0	0	0	0	0	0	0	0	0	0	0	0	0
PWY-2942: L-lysine biosynthesis III|g__Parabacteroides.s__Parabacteroides_goldsteinii	168.812	199.705	220.289	135.075	178.501	208.455	112.877	0	45.628	84.874	0	0	109.092	0	17.6063	66.815	0	20.8317	33.5998	36.5476	10.9802	11.3965	9.35119	8.45283	0	0	0	0	0	0	9.16265	15.7237	0	6.77039	0	0	0	7.8878	0	0	0	0	0	0	0	0	5.97903	0	2.86299
PWY-2942: L-lysine biosynthesis III|g__Parabacteroides.s__Parabacteroides_johnsonii	0	0	0	0	0	0	0	0	0	0	0	0	0	0	0	0	0	0	0	0.680255	0	0	0.368565	0	0	0	0	0	0	0	0	0	0	0	0	0	0	0	0	0	0	0	0	0	0	0	0	0	0
PWY-2942: L-lysine biosynthesis III|g__Parabacteroides.s__Parabacteroides_merdae	0	0	0	0	0	0	0	0	0	0	0	0	0	0	0	0	0	0	0.587186	0.635929	0	0	0.176801	0	0	0	0	0	0	0	13.0137	4.41283	0	0	0	0	0	0	0	0	0	0	0	0	0	0	0	0	0
PWY-2942: L-lysine biosynthesis III|unclassified	72.8644	94.562	73.9543	63.2573	98.4892	62.4414	6.44011	22.7361	36.1691	8.61464	25.4577	6.21775	71.5255	19.3002	19.8885	35.4141	5.32963	14.8136	56.7465	54.9695	34.509	27.0584	14.6711	17.8724	0	0	0	0	0	0	24.6558	0	0	15.0961	0	0	0	63.4374	0	0	0	0	0	0	0	0	0	0	66.228
PWY-3001: superpathway of L-isoleucine biosynthesis I	49.9808	67	42.1409	54.743	43.1144	49.1145	165.437	146.204	120.696	120.2	125.275	135.188	114.449	127.742	148.911	163.362	163.236	124.086	77.4543	67.8559	76.3513	84.5292	90.7995	62.1696	58.9461	26.4246	53.7929	0	0	6.64744	37.5562	16.001	54.3895	40.9563	45.8348	51.0287	0	48.8612	28.5332	26.1616	34.3714	26.5076	58.4532	65.4986	39.7863	50.3032	31.4422	0	80.1932
PWY-3001: superpathway of L-isoleucine biosynthesis I|g__Enterobacter.s__Enterobacter_cloacae	0	0	0	0	0	0	10.9558	0	0	0	0	0	0	0	0	0	0	0	0	0	0	0	0	0	0	0	0	0	0	0	0	0	0	0	0	0	0	0	0	0	0	0	0	0	0	0	0	0	0
PWY-3001: superpathway of L-isoleucine biosynthesis I|g__Enterococcus.s__Enterococcus_gallinarum	0	0	0	0	0	0	14.9236	32.0014	39.5926	6.46371	10.6716	12.5669	48.9967	5.71805	49.3956	72.8596	78.29	20.9173	0	0	0	0	0	0	0	0	0	0	0	0	0	0	0	0	0	0	0	0	0	0	0	0	0	0	0	0	0	0	0
PWY-3001: superpathway of L-isoleucine biosynthesis I|g__Escherichia.s__Escherichia_coli	0	0	0	0	0	0	1.34896	2.39972	1.2614	1.98531	6.91514	7.26451	1.46218	3.98097	2.62881	2.99236	2.25445	3.83666	0.181874	0.175605	0.753095	0.302077	0.292561	0.346614	0	0	0	0	0	0	0	0	0	0	0	0	0	0	0	0	0	0	0	0	0	0	0	0	0
PWY-3001: superpathway of L-isoleucine biosynthesis I|g__Proteus.s__Proteus_penneri	0	0	0	0	0	0	7.92433	25.1351	8.3449	27.4309	13.5663	33.2278	0.482643	25.1424	3.13854	10.7764	6.31707	8.3202	1.16803	0.784025	0.342273	0	6.25053	1.20989	0	0	0	0	0	0	0	0	0	0	0	0	0	0	0	0	0	0	0	0	0	0	0	0	0
PWY-3001: superpathway of L-isoleucine biosynthesis I|unclassified	18.2781	30.1838	12.8514	24.1494	27.1613	23.2752	2.93165	21.4761	11.5801	0	17.3003	3.14092	18.4026	14.6634	7.53795	12.4007	4.09523	5.71956	14.3453	15.151	6.05031	0	5.22235	6.81903	0	0	0	0	0	0	0	0	0	0	0	0	0	0	0	0	0	0	0	0	0	0	0	0	0
PWY-3781: aerobic respiration I (cytochrome c)	20.8334	19.5881	25.4365	27.3393	15.1334	22.6334	239.553	539.74	266.121	573.831	596.845	524.955	79.9294	543.969	116.473	156.856	309.441	232.283	24.8425	29.1654	16.0636	13.7808	25.4115	17.3656	84.4707	49.4429	32.5121	77.6922	154.122	9.92465	134.185	104.896	107.267	81.8936	110.705	90.3926	40.5949	117.771	88.9232	65.6496	58.929	92.0399	25.4276	140.747	0	0	105.323	110.761	129.55
PWY-3781: aerobic respiration I (cytochrome c)|unclassified	5.48167	1.18304	0	0	0	0	5.16549	64.8524	22.2605	23.0909	92.5373	19.4641	43.6514	53.7914	19.4524	34.8323	12.5463	13.0625	10.6167	15.1695	7.28672	5.44201	5.88734	8.17985	74.3423	0	0	14.1087	97.4765	0	101.23	97.3978	59.2925	47.3761	73.7192	61.2632	40.5949	106.753	68.0771	65.6496	44.0687	70.8573	25.4269	140.747	0	0	70.8499	52.1283	65.2237
PWY-3801: sucrose degradation II (sucrose synthase)	0	0	0	0	0	0	13.4007	0	17.9991	0	23.264	0	11.5083	14.8365	10.8776	9.18167	0	0	0	0	0	0	4.43966	0	0	0	0	0	0	0	0	0	0	0	0	0	0	0	0	0	0	0	0	0	0	0	0	0	0
PWY-3801: sucrose degradation II (sucrose synthase)|unclassified	0	0	0	0	0	0	0	0	0	0	0	0	0	0	0	0	0	0	0	0	0	0	1.29442	0	0	0	0	0	0	0	0	0	0	0	0	0	0	0	0	0	0	0	0	0	0	0	0	0	0
PWY-3841: folate transformations II	267.987	304.254	299.385	259.238	279.344	292.599	258.176	150.555	130.764	287.197	175.801	139.089	208.783	166.558	135.385	193.364	144.053	130.473	310.006	329.098	379.631	356.749	200.81	308.217	305.058	451.232	286.494	559.412	444.394	555.814	261.269	188.957	174.305	242.806	132.289	216.553	112.169	119.18	54.623	106.933	103.773	100.16	127.061	121.913	86.7099	125.135	279.201	175.041	162.976
PWY-3841: folate transformations II|g__Akkermansia.s__Akkermansia_muciniphila	4.45604	2.39435	2.34254	0	6.30399	8.36156	39.6912	0	0	0	0	0	0	0	0	0	0	0	0	0	0	0	0	0	115.055	366.121	168.643	485.597	298.517	449.899	135.478	84.7461	60.4653	137.361	67.2197	88.1816	0	12.4056	0	58.1567	0	0	0	0	0	61.0827	162.802	84.7713	11.9662
PWY-3841: folate transformations II|g__Bacteroides.s__Bacteroides_caccae	0	0	0	0	0	0	0	0	0	0	0	0	0	0	0	0	0	0	0	0	16.6764	15.9623	4.11151	9.75517	0	0	0	0	0	0	0	0	0	0	0	0	0	0	0	0	0	0	0	0	0	0	0	0	0
PWY-3841: folate transformations II|g__Bacteroides.s__Bacteroides_cellulosilyticus	0	0	0	0	0	0	0	0	0	0	0	0	0	0	0	0	0	0	8.49579	5.76357	0	0	1.05892	0.693362	0	0	0	0	0	0	0	0	0	0	0	0	0	0	0	0	0	0	0	0	0	0	0	0	0
PWY-3841: folate transformations II|g__Bacteroides.s__Bacteroides_dorei	0	0	0	0	0	0	0	0	0	0	0	0	0	0	0	0	0	0	0	0	27.5338	21.2273	10.7574	29.167	0	0	0	0	0	0	0	0	0	0	0	0	0	0	0	0	0	0	0	0	0	0	0	0	0
PWY-3841: folate transformations II|g__Bacteroides.s__Bacteroides_faecis	0	0	0	0	0	0	0	0	0	0	0	0	0	0	0	0	0	0	11.1683	11.439	0.831517	0.398895	3.02398	1.83028	0	0	0	0	0	0	0	0	0	0	0	0	0	0	0	0	0	0	0	0	0	0	0	0	0
PWY-3841: folate transformations II|g__Bacteroides.s__Bacteroides_fragilis	0	0	0	0	0	0	0	0	0	0	0	0	0	0	0	0	0	0	8.69338	11.6237	2.00939	0.941156	3.92702	4.63143	0	0	0	0	0	0	0	0	0	0	0	0	0	0	0	0	0	0	0	0	0	0	0	0	0
PWY-3841: folate transformations II|g__Bacteroides.s__Bacteroides_intestinalis	0	0	0	0	0	0	0	0	0	0	0	0	0	0	0	0	0	0	40.8099	41.1664	5.47566	3.36816	9.04009	11.4879	0	0	0	0	0	0	0	0	0	0	0	0	0	0	0	0	0	0	0	0	0	0	0	0	0
PWY-3841: folate transformations II|g__Bacteroides.s__Bacteroides_nordii	0	0	0	0	0	0	0	0	0	0	0	0	0	0	0	0	0	0	3.99457	5.46762	0	0	1.6815	0.950218	0	0	0	0	0	0	0	0	0	0	0	0	0	0	0	0	0	0	0	0	0	0	0	0	0
PWY-3841: folate transformations II|g__Bacteroides.s__Bacteroides_ovatus	0	0	0	0	0	0	0	0	0	0	0	0	0	0	0	0	0	0	8.87653	15.9796	172.732	162.886	45.2342	112.7	0	0	0	0	0	0	0	0	0	0	0	0	0	0	0	0	0	0	0	0	0	0	0	0	0
PWY-3841: folate transformations II|g__Bacteroides.s__Bacteroides_thetaiotaomicron	0	0	0	0	0	0	0	0	0	0	0	0	0	0	0	0	0	0	17.0375	18.6161	45.1083	37.3803	18.1837	40.5047	0	0	0	0	0	0	0	0	0	0	0	0	0	0	0	0	0	0	0	0	0	0	4.12484	0	0
PWY-3841: folate transformations II|g__Bacteroides.s__Bacteroides_uniformis	0	0	0	0	0	0	0	0	0	0	0	0	0	0	0	0	0	0	7.40794	10.6679	42.7594	46.5584	7.44012	11.1819	0	0	0	0	0	0	0	0	0	0	0	0	0	0	0	0	0	0	0	0	0	0	0	0	0
PWY-3841: folate transformations II|g__Bacteroides.s__Bacteroides_vulgatus	0	0	0	0	0	0	0	0	0	0	0	0	0	0	0	0	0	0	5.15101	6.96229	0	0	1.80542	1.80489	0	0	0	0	0	0	0	0	0	0	0	0	0	0	0	0	0	0	0	0	0	0	0	0	0
PWY-3841: folate transformations II|g__Bacteroides.s__Bacteroides_xylanisolvens	0	0	0	0	0	0	0	0	0	0	0	0	0	0	0	0	0	0	17.3542	16.2278	0	0	4.29902	2.28931	0	0	0	0	0	0	0	0	0	0	0	0	0	0	0	0	0	0	0	0	0	0	0	0	0
PWY-3841: folate transformations II|g__Enterobacter.s__Enterobacter_cloacae	0	0	0	0	0	0	12.3278	0	0	0	0	0	0	0	0	0	0	0	0	0	0	0	0	0	0	0	0	0	0	0	0	0	0	0	0	0	0	0	0	0	0	0	0	0	0	0	0	0	0
PWY-3841: folate transformations II|g__Enterococcus.s__Enterococcus_faecalis	0	0	0	0	0	0	30.309	0	14.0124	87.1022	0	3.99614	0	0	0	0.273667	0	0	1.55776	0.763653	3.28341	4.39612	5.39206	5.39975	0	0	0	0	0	0	0	0	0	0	0	0	0	0	0	0	0	0	0	0	0	0	0	0	0
PWY-3841: folate transformations II|g__Enterococcus.s__Enterococcus_faecium	0	0	0	0	0	0	0	0	0	0	0	0	0	0	0	0	0	0	0	0	0	0	1.74337	0.998026	0	0	0	0	0	0	0	0	0	0	0	0	0	0	0	0	0	0	0	0	0	0	0	0	0
PWY-3841: folate transformations II|g__Escherichia.s__Escherichia_coli	0	0	0	0	0	0	11.7879	28.9965	27.0585	8.87253	23.8562	60.6272	3.01058	36.4379	51.8839	26.5975	49.9533	50.5742	11.3045	8.2457	4.85819	5.32486	20.9378	4.52827	0	0	0	0	0	0	0	0	0	0	0	0	0	0	0	0	0	0	0	0	0	0	0	0	0
PWY-3841: folate transformations II|g__Lactobacillus.s__Lactobacillus_johnsonii	0	0	0	0	0	0	0	0	0	0	0	0	0	0	0	0	0	0	0	0	0	0	0	0	33.0159	26.9317	27.9038	7.45077	13.5138	35.0092	0	0	0	2.93402	0	22.5224	0	0	0	0	0	0	0	0	0	0	0	0	26.7979
PWY-3841: folate transformations II|g__Lactobacillus.s__Lactobacillus_plantarum	0	0	0	0	0	0	0	0	0	0	0	0	0	0	0	0	0	0	0	0	0	0	0.534178	0	0	0	0	0	0	0	0	0	0	0	0	0	0	0	0	0	0	0	0	0	0	0	0	0	0
PWY-3841: folate transformations II|g__Lactobacillus.s__Lactobacillus_reuteri	0	0	0	0	0	0	0	0	0	0	0	0	0	0	0	0	0	0	0	0	0	0	0	0	65.6352	25.0349	30.0134	14.0422	9.18541	41.112	4.54629	4.10005	18.2872	0	0	19.3561	0	0	38.6492	0	26.507	12.4971	33.8276	39.0881	62.7406	0	0	0	19.5481
PWY-3841: folate transformations II|g__Parabacteroides.s__Parabacteroides_distasonis	0	0	0	0	0	0	0	0	0	0	0	0	0	0	0	0	0	0	9.56066	14.5819	0	0	11.1834	18.9975	0	0	0	0	0	0	0	0	0	0	0	0	0	0	0	0	0	0	0	0	0	0	0	0	0
PWY-3841: folate transformations II|g__Parabacteroides.s__Parabacteroides_goldsteinii	155.737	178.034	197.981	122.612	161.804	184.531	102.177	0	33.812	72.1254	0	0	107.186	0	17.2996	67.068	0	25.7166	33.7804	28.7257	10.0389	10.0107	8.66338	9.61558	0	0	0	0	0	0	2.95033	10.0926	0	6.62362	0	13.0267	0	0	0	0	11.5563	10.5125	0	0	0	0	0	0	0
PWY-3841: folate transformations II|g__Parabacteroides.s__Parabacteroides_johnsonii	0	0	0	0	0	0	0	0	0	0	0	0	0	0	0	0	0	0	0	0	0	0	0.314425	0.233454	0	0	0	0	0	0	0	0	0	0	0	0	0	0	0	0	0	0	0	0	0	0	0	0	0
PWY-3841: folate transformations II|g__Parabacteroides.s__Parabacteroides_merdae	0	0	0	0	0	0	0	0	0	0	0	0	0	0	0	0	0	0	0	0.637157	0	0	0.123996	0	0	0	0	0	0	0	9.96998	2.71086	0	0	0	0	0	0	0	0	0	0	0	0	0	0	0	0	0
PWY-3841: folate transformations II|g__Proteus.s__Proteus_mirabilis	0	1.7476	1.86778	1.57565	0.406414	2.51743	7.03502	57.0807	3.90612	16.9579	81.0733	11.9095	10.1843	54.3804	17.0063	22.1334	39.04	18.3668	0	0	2.22341	3.81867	0.630308	0.679357	0	0	0	0	0	0	0	0	0	0	0	0	0	0	0	0	0	0	0	0	0	0	0	0	0
PWY-3841: folate transformations II|g__Proteus.s__Proteus_penneri	0	0	0	0	0	0	7.77105	23.1306	5.27433	31.589	11.9084	36.9463	1.05156	22.3627	3.47433	11.0112	8.89906	7.45533	1.0003	0.974679	0.683748	0	5.68903	0	0	0	0	0	0	0	0	0	0	0	0	0	0	0	0	0	0	0	0	0	0	0	0	0	0
PWY-3841: folate transformations II|unclassified	13.4622	5.97039	0	0	0	0.679514	4.09311	11.9651	20.2925	2.65449	16.429	3.93948	40.7624	11.5719	13.5556	20.2752	3.43136	9.33782	36.5977	42.4702	23.3518	20.4847	11.8828	10.1644	0	0	0	0	0	0	0	0	0	0	0	0	0	0	0	0	0	0	0	0	0	0	0	0	0
PWY-4041: &gamma;-glutamyl cycle	0	0	0.584543	0.715292	0	0.356392	73.0001	111.639	121.063	60.5358	100.198	165.218	46.9675	123.955	258.155	124.378	284.878	253.799	25.9706	19.9703	16.2464	27.638	48.5853	13.8181	0	0	0	0	0	0	0	0	0	0	0	0	0	0	0	0	0	0	0	0	0	0	0	0	0
PWY-4041: &gamma;-glutamyl cycle|g__Enterobacter.s__Enterobacter_cloacae	0	0	0	0	0	0	1.99112	0	0	0	0	0	0	0	0	0	0	0	0	0	0	0	0	0	0	0	0	0	0	0	0	0	0	0	0	0	0	0	0	0	0	0	0	0	0	0	0	0	0
PWY-4041: &gamma;-glutamyl cycle|g__Escherichia.s__Escherichia_coli	0	0	0.457706	0.636253	0	0.221992	38.6015	43.3885	77.6277	26.8298	50.738	139.492	6.92	83.2271	208.152	53.1536	195.861	216.982	24.0671	19.1275	13.5056	22.5947	44.2747	11.6111	0	0	0	0	0	0	0	0	0	0	0	0	0	0	0	0	0	0	0	0	0	0	0	0	0
PWY-4041: &gamma;-glutamyl cycle|unclassified	0	0	0	0	0	0	1.93731	9.92446	3.47327	2.22086	12.3379	0.741837	4.45073	7.75486	6.3927	4.10484	4.91397	5.18003	0	0	0	0	0	0	0	0	0	0	0	0	0	0	0	0	0	0	0	0	0	0	0	0	0	0	0	0	0	0	0
PWY-4242: pantothenate and coenzyme A biosynthesis III	14.0181	9.3256	10.0651	3.04188	11.5615	19.757	142.212	170.17	132.897	98.013	217.701	161.95	109.534	179.879	182.166	180.308	236.234	164.163	95.5512	92.9383	247.735	249.739	140.076	198.196	281.472	489.377	275.039	572.37	351.863	502.803	193.813	138.657	118.479	190	79.725	142.119	0	53.4597	45.3004	44.2074	37.3379	38.3567	47.4885	70.2963	78.0077	85.4678	276.061	78.758	53.5391
PWY-4242: pantothenate and coenzyme A biosynthesis III|g__Akkermansia.s__Akkermansia_muciniphila	5.82852	2.40393	1.74175	0	3.81672	7.90996	45.4545	0	0	0	0	0	0	0	0	0	0	0	0	0	0	0	0	0	161.463	403.162	169.668	523.129	310.517	448.576	168.14	93.9588	77.2815	158.543	49.7613	90.1656	0	13.044	0	41.9547	0	0	0	0	0	52.6582	209.968	60.825	7.45214
PWY-4242: pantothenate and coenzyme A biosynthesis III|g__Anaerotruncus.s__Anaerotruncus_colihominis	0	0	0	0	0	0	0	0	0	0	0	0	0	0	0	0	0	0	0	0	0.701402	0.558298	0.278454	0	0	0	0	0	0	0	0	0	0	0	0	0	0	0	0	0	0	0	0	0	0	0	0	0	0
PWY-4242: pantothenate and coenzyme A biosynthesis III|g__Bacteroides.s__Bacteroides_ovatus	0	0	0	0	0	0	0	0	0	0	0	0	0	0	0	0	0	0	1.59466	2.0581	51.0904	55.1179	9.14603	19.2091	0	0	0	0	0	0	0	0	0	0	0	0	0	0	0	0	0	0	0	0	0	0	0	0	0
PWY-4242: pantothenate and coenzyme A biosynthesis III|g__Bacteroides.s__Bacteroides_xylanisolvens	0	0	0	0	0	0	0	0	0	0	0	0	0	0	0	0	0	0	19.089	18.2961	0	0	6.64237	2.88085	0	0	0	0	0	0	0	0	0	0	0	0	0	0	0	0	0	0	0	0	0	0	0	0	0
PWY-4242: pantothenate and coenzyme A biosynthesis III|g__Clostridiales_noname.s__Clostridiales_bacterium_1_7_47FAA	0	0	0	0	0.315427	0.366436	1.73451	0	0	0	0	0	0	0	0	0	0	0	1.95117	0.784415	0.493893	0	0	0	0	0	0	0	0	0	0	0	0	0	0	0	0	0	0	0	0	0	0	0	0	0	0	0	0
PWY-4242: pantothenate and coenzyme A biosynthesis III|g__Enterococcus.s__Enterococcus_gallinarum	0	0	0	0	0	0	15.0244	36.0329	40.0767	2.22641	10.4537	9.8674	49.988	5.84427	45.7538	71.0623	82.404	19.8749	0	0	0	0	0	0	0	0	0	0	0	0	0	0	0	0	0	0	0	0	0	0	0	0	0	0	0	0	0	0	0
PWY-4242: pantothenate and coenzyme A biosynthesis III|g__Escherichia.s__Escherichia_coli	0	0	0	0	0	0	20.4984	36.6914	42.7095	16.6356	40.6237	104.444	3.43743	57.7137	92.6238	40.9764	86.5648	96.0072	20.8613	15.5183	8.01231	10.3848	36.0298	10.0015	0	0	0	0	0	0	0	0	0	0	0	0	0	0	0	0	0	0	0	0	0	0	0	0	0
PWY-4242: pantothenate and coenzyme A biosynthesis III|g__Lactobacillus.s__Lactobacillus_plantarum	0	0	0	0	0	0	0	0	0	0	0	0	0	0	0	0	0	0	0	0	0	0	0.427306	0	0	0	0	0	0	0	0	0	0	0	0	0	0	0	0	0	0	0	0	0	0	0	0	0	0
PWY-4242: pantothenate and coenzyme A biosynthesis III|g__Lactobacillus.s__Lactobacillus_reuteri	0	0	0	0	0	0	0	0	0	0	0	0	0	0	0	0	0	0	0	0	0	0	0	0	83.9337	30.9219	21.7712	20.7218	16.492	24.2438	2.10908	0	11.1549	0	10.6614	0	0	18.7138	26.9163	0	26.8293	0	16.5474	0	72.6539	0	0	0	22.6973
PWY-4242: pantothenate and coenzyme A biosynthesis III|g__Proteus.s__Proteus_mirabilis	0	1.76314	0.978274	0	0.763685	2.95488	7.86005	55.6363	4.18306	17.2953	101.504	14.814	9.57725	63.3667	16.0156	20.0509	44.0409	21.2192	0.38541	0	2.52577	4.18553	0.520526	0.57289	0	0	0	0	0	0	0	0	0	0	0	0	0	0	0	0	0	0	0	0	0	0	0	0	0
PWY-4242: pantothenate and coenzyme A biosynthesis III|unclassified	0	0	0	0	1.81943	0.463844	2.69366	0	3.08082	0	13.3693	3.78522	3.82627	10.9456	4.89429	4.38662	4.08691	2.80699	3.58058	4.99087	0	0	2.84261	2.07541	0	0	0	0	0	0	0	0	0	0	0	0	0	0	0	0	0	0	0	0	0	0	0	0	0
PWY-4321: L-glutamate degradation IV	0	0	0	0	0	0	0	0	0.775772	0	9.9832	0	8.08868	2.68673	2.20182	1.09682	0	0	0	0	0	0	0	0	0	0	0	0	0	0	0	0	0	0	0	0	0	0	0	0	0	0	0	0	0	0	0	0	0
PWY-4321: L-glutamate degradation IV|unclassified	0	0	0	0	0	0	0	0	0.727725	0	6.85424	0	6.87395	2.32589	1.89011	1.04116	0	0	0	0	0	0	0	0	0	0	0	0	0	0	0	0	0	0	0	0	0	0	0	0	0	0	0	0	0	0	0	0	0
PWY-4702: phytate degradation I	5.36109	2.17895	2.56251	1.22321	5.81164	11.1924	57.3685	57.436	38.7592	13.2957	55.4923	80.7347	11.0329	71.0372	90.9211	36.1657	87.1737	85.9747	13.1809	9.9286	6.13661	9.19244	25.6995	7.84706	123.209	380.423	179.662	491.913	299.504	393.263	124.336	102.88	44.2456	154.099	52.2834	88.2673	23.6116	16.1701	0	100.353	0	0	0	0	0	65.654	163.644	80.5232	15.1976
PWY-4702: phytate degradation I|g__Akkermansia.s__Akkermansia_muciniphila	3.43096	1.86694	1.34811	0	5.81164	8.81238	35.284	0	0	0	0	0	0	0.131255	0	0	0	0	0	0	0	0	0	0	123.209	380.423	179.662	491.913	299.504	393.263	124.336	102.88	44.2456	154.099	52.2834	88.2673	23.6116	16.1701	0	100.353	0	0	0	0	0	65.654	163.644	80.5232	15.1976
PWY-4702: phytate degradation I|g__Escherichia.s__Escherichia_coli	0	0.237275	0.813852	0.905158	0	0	19.167	41.7408	35.9878	9.37519	39.9547	78.375	2.45259	54.0873	86.8111	29.4363	85.3197	84.1821	13.1809	9.9286	5.91837	9.19244	25.6995	6.76652	0	0	0	0	0	0	0	0	0	0	0	0	0	0	0	0	0	0	0	0	0	0	0	0	0
PWY-4702: phytate degradation I|unclassified	0	0	0	0	0	0	2.38665	13.138	2.74477	3.25465	12.5924	1.09732	4.75901	10.4707	3.65983	3.83342	1.19153	1.7753	0	0	0	0	0	0	0	0	0	0	0	0	0	0	0	0	0	0	0	0	0	0	0	0	0	0	0	0	0	0	0
PWY-4981: L-proline biosynthesis II (from arginine)	9.56647	16.0913	14.7872	3.48901	13.1663	10.8599	103.168	78.5531	88.7426	145.461	52.254	31.1527	72.6017	29.5466	77.0909	101.276	123.427	40.7136	14.3302	13.0293	17.1469	14.6967	22.9529	22.5949	148.572	107.415	65.8595	62.4301	57.0157	106.334	11.5105	20.6416	20.4308	49.4645	48.2914	40.3209	59.3859	38.1499	84.5461	17.2636	40.8101	48.2592	44.7032	0	41.1946	38.464	26.3863	0	46.5636
PWY-4981: L-proline biosynthesis II (from arginine)|g__Clostridiales_noname.s__Clostridiales_bacterium_1_7_47FAA	0.485772	0.469187	0.855916	1.13028	0	1.79295	4.57304	0	0	0	0	0	0	0	0	0	0	0	4.78032	3.12811	0.717046	0.533042	0.840984	1.36761	0	0	0	0	0	0	0	0	0	0	0	0	0	0	0	0	0	0	0	0	0	0	0	0	0
PWY-4981: L-proline biosynthesis II (from arginine)|g__Clostridium.s__Clostridium_asparagiforme	0	0	0	0	0	0	0	0	0	0	0	0	0	0	0	0	0	0	0	0	0.367448	0.29639	0	0.193511	0	0	0	0	0	0	0	0	0	0	0	0	0	0	0	0	0	0	0	0	0	0	0	0	0
PWY-4981: L-proline biosynthesis II (from arginine)|g__Clostridium.s__Clostridium_citroniae	0	0	0	0	0	0	0	0	0	0	0	0	0	0	0	0	0	0	0.213516	0	0	0	0.169112	0	0	0	0	0	0	0	0	0	0	0	0	0	0	0	0	0	0	0	0	0	0	0	0	0	0
PWY-4981: L-proline biosynthesis II (from arginine)|g__Enterobacter.s__Enterobacter_cloacae	0	0	0	0	0	0	9.58467	0	0	0	0	0	0	0	0	0	0	0	0	0	0	0	0	0	0	0	0	0	0	0	0	0	0	0	0	0	0	0	0	0	0	0	0	0	0	0	0	0	0
PWY-4981: L-proline biosynthesis II (from arginine)|g__Enterococcus.s__Enterococcus_avium	0	0	0	0	0	0	1.5138	0	0	0	0	0	0	0	0	0	0	0	0.870477	1.11384	0.933785	0.539135	2.75551	2.46225	0	0	0	0	0	0	0	0	0	0	0	0	0	0	0	0	0	0	0	0	0	0	0	0	0
PWY-4981: L-proline biosynthesis II (from arginine)|g__Enterococcus.s__Enterococcus_faecium	0	0	0	0	0	0	0	0	0	0	0	0	0	0	0	0	0	0	0.709866	1.12969	0	0	4.55617	4.34001	0	0	0	0	0	0	0	0	0	0	0	0	0	0	0	0	0	0	0	0	0	0	0	0	0
PWY-4981: L-proline biosynthesis II (from arginine)|g__Enterococcus.s__Enterococcus_gallinarum	0	0	0	0	0	0	16.8852	35.291	38.5417	5.4779	10.8633	12.3474	47.7729	6.76753	43.9574	66.6646	75.1188	22.2489	0	0	0	0	0	0	0	0	0	0	0	0	0	0	0	0	0	0	0	0	0	0	0	0	0	0	0	0	0	0	0
PWY-4981: L-proline biosynthesis II (from arginine)|g__Enterorhabdus.s__Enterorhabdus_caecimuris	0	0	0	0	0	0	0	0	0	0	0	0	0	0	0	0	0	0	0	0	0	0	0	0	0	0	0	0	0	0	0	0	4.69526	0	0	0	0	7.90546	0	0	0	0	0	0	0	0	0	0	0
PWY-4981: L-proline biosynthesis II (from arginine)|g__Lactobacillus.s__Lactobacillus_reuteri	0	0	0	0	0	0	0	0	0	0	0	0	0	0	0	0	0	0	0	0	0	0	0	0	122.514	55.8994	50.8182	39.3824	32.5793	66.5202	5.8021	6.99899	11.171	6.26709	16.1237	20.2013	31.6077	10.4694	66.7788	0	24.1648	39.9918	36.4449	0	28.3818	14.3471	12.3859	0	35.774
PWY-4981: L-proline biosynthesis II (from arginine)|g__Oscillibacter.s__Oscillibacter_sp_1_3	0	0	0	0	0	0	0	0	0	0	0	0	0	0	0	0	0	0	0	0	0	0	0	0	0	0	0	0	0	0	0	0	0	0	0	0	0	0	0	0	0	0	0	0	0	0	0	0	0
PWY-4981: L-proline biosynthesis II (from arginine)|g__Weissella.s__Weissella_confusa	0	0	0	0	0	0	0	0	0	0	0	0	0	0	0	0	0	0	0	0	0	0	0.116377	0	0	0	0	0	0	0	0	0	0	0	0	0	0	0	0	0	0	0	0	0	0	0	0	0	0
PWY-4981: L-proline biosynthesis II (from arginine)|unclassified	8.37848	14.7358	11.9941	0	12.74	6.77216	3.18414	15.5115	4.25018	3.14283	19.7343	0	6.72685	12.783	4.41906	5.05519	3.70255	1.54267	1.9941	2.14365	2.79983	0	0	0	0	0	0	0	0	0	0	0	0	15.7989	0	0	0	0	0	0	0	0	0	0	0	0	0	0	0
PWY-4984: urea cycle	230.457	292.188	279.022	229.421	283.896	250.033	154.908	0	75.8026	129.364	0.876111	0	102.591	0.751098	30.971	103.356	0	51.2944	86.294	92.317	52.2879	41.7173	54.4146	53.4944	0	0	0	0	0	0	10.5627	41.388	0	37.5777	0	15.9358	31.0527	22.0928	0	0	24.233	37.7465	22.2149	23.9292	0	0	19.3937	0	0
PWY-4984: urea cycle|g__Flavonifractor.s__Flavonifractor_plautii	0	0	0	0	0	0	0	0	0	0	0	0	0	0	0	0	0	0	0	0.755411	0.287578	0.358528	0.115167	0	0	0	0	0	0	0	0	0	0	0	0	0	0	0	0	0	0	0	0	0	0	0	0	0	0
PWY-4984: urea cycle|g__Lachnospiraceae_noname.s__Lachnospiraceae_bacterium_7_1_58FAA	0	0	0	0	0	0	0	0	0	0	0	0	0	0	0	0	0	0	0.882337	0.440084	1.26596	0.78779	0.508084	0.636617	0	0	0	0	0	0	0	0	0	0	0	0	0	0	0	0	0	0	0	0	0	0	0	0	0
PWY-4984: urea cycle|unclassified	0	0	0	0	0	0	0	0	0	0	0	0	0	0	0	0	0	0	21.4205	22.5637	18.2288	13.5473	2.47306	2.69122	0	0	0	0	0	0	0	0	0	0	0	0	0	0	0	0	0	0	0	0	0	0	0	0	0
PWY-5022: 4-aminobutanoate degradation V	0	0.427163	0	0	0	0	0	0	14.7023	0	2.53419	0	13.7358	0	7.46185	16.4454	0	5.7544	49.5565	36.3431	22.1729	28.7771	71.6393	24.9917	0	0	0	0	0	0	0	0	0	0	0	0	0	0	0	0	0	0	0	0	0	0	0	0	0
PWY-5022: 4-aminobutanoate degradation V|unclassified	0	0	0	0	0	0	0	0	5.51459	0	2.04519	0	10.6286	0	4.24038	7.94198	0	3.11078	0	0	0	0	0	0	0	0	0	0	0	0	0	0	0	0	0	0	0	0	0	0	0	0	0	0	0	0	0	0	0
PWY-5030: L-histidine degradation III	0	0	0	0	0	0	28.0777	31.3082	60.0142	1.8224	15.3189	1.02743	98.2033	12.2842	46.3347	77.9776	6.08236	27.1176	22.4138	20.9841	3.51048	1.33236	4.09399	1.5327	0	0	0	0	0	0	14.8827	25.2197	0	0	0	0	0	0	0	0	6.48011	0	0	0	0	0	15.0182	0	14.2161
PWY-5030: L-histidine degradation III|unclassified	0	0	0	0	0	0	0	0	0	0	0	0	10.6226	0	0	4.96224	0	2.12197	16.8865	15.8918	2.71969	1.28098	3.19758	1.39212	0	0	0	0	0	0	0	0	0	0	0	0	0	0	0	0	0	0	0	0	0	0	0	0	0
PWY-5044: purine nucleotides degradation I (plants)	0	0	0	0	0	0	0	0	0	0	0	0	0	0	0	0	0	0	0	0.414546	0	0	0	0	0	0	0	0	0	0	0	0	0	0	0	0	0	0	0	0	0	0	0	0	0	0	0	0	0
PWY-5083: NAD/NADH phosphorylation and dephosphorylation	3.83858	3.14631	6.17905	2.45161	2.27025	5.78604	130.374	217.468	131.396	215.439	302.555	258.839	49.956	283.322	159.044	149.215	218.218	171.265	56.7496	46.2199	25.279	40.551	98.2543	31.5849	0	0	0	0	0	0	0	3.15977	0	0	0	0	0	5.26148	0	0	0	0	0	0	0	0	0	0	0
PWY-5083: NAD/NADH phosphorylation and dephosphorylation|g__Enterobacter.s__Enterobacter_cloacae	0	0	0	0	0	0	14.4852	0	0	0	0	0	0	0	0	0	0	0	0	0	0	0	0	0	0	0	0	0	0	0	0	0	0	0	0	0	0	0	0	0	0	0	0	0	0	0	0	0	0
PWY-5083: NAD/NADH phosphorylation and dephosphorylation|g__Escherichia.s__Escherichia_coli	0	0	0.507292	0	0	0	24.702	39.6377	46.8948	10.6943	40.2363	122.275	4.49263	63.742	84.1002	47.3879	83.6853	87.9836	18.7736	13.8685	6.4988	11.652	32.0663	8.55232	0	0	0	0	0	0	0	0	0	0	0	0	0	0	0	0	0	0	0	0	0	0	0	0	0
PWY-5083: NAD/NADH phosphorylation and dephosphorylation|unclassified	0	0.27354	0	0	0.917231	1.06022	4.02758	20.2244	8.1092	0	29.761	6.6792	19.4395	16.4541	7.53496	9.68621	3.10071	5.51974	0.1343	0	0	0	0	0.840863	0	0	0	0	0	0	0	0	0	0	0	0	0	0	0	0	0	0	0	0	0	0	0	0	0
PWY-5088: L-glutamate degradation VIII (to propanoate)	1.88946	1.81174	0	0	0	2.61514	5.25914	0	0	0	0	0	0	0	0	0	0	0	0	0	0	0	0	0	0	0	0	0	0	0	0	0	0	0	0	0	0	0	0	0	0	0	0	0	0	0	0	0	0
PWY-5097: L-lysine biosynthesis VI	288.564	352.161	336.31	302.174	327.398	326.434	234.556	187.087	164.391	290.918	243.651	127.883	201.598	230.613	145.034	229.139	195.335	135.365	326.432	350.245	340.078	327.677	200.994	310.998	265.242	430.415	259.217	490.29	319.251	482.443	180.984	148.426	121.721	210.065	98.6748	141.298	0	102.226	101.372	98.5048	71.0804	56.6834	70.7312	83.0236	63.3193	101.945	238.027	149.668	123.358
PWY-5097: L-lysine biosynthesis VI|g__Akkermansia.s__Akkermansia_muciniphila	2.77115	1.30005	1.57229	0	4.84743	6.66026	38.7994	0	0	0	0	0	0	0	0	0	0	0	0	0	0	0	0	0	125.188	341.991	185.11	436.369	272.95	406.868	128.048	79.5085	52.6943	153.504	76.9332	85.9656	0	14.7609	0	71.412	0	0	0	0	0	45.0818	166.912	85.7375	5.813
PWY-5097: L-lysine biosynthesis VI|g__Alistipes.s__Alistipes_indistinctus	0	0	0	0	0	0	0	0	0	0	0	0	0	0	0	0	0	0	0	0	0.507105	0	0	0.338636	0	0	0	0	0	0	0	0	0	0	0	0	0	0	0	0	0	0	0	0	0	0	0	0	0
PWY-5097: L-lysine biosynthesis VI|g__Anaerotruncus.s__Anaerotruncus_colihominis	0	0	0	0	0	0	0	0	0	0	0	0	0	0	0	0	0	0	0	0	0.512891	0.571799	0.187932	0.44135	0	0	0	0	0	0	0	0	0	0	0	0	0	0	0	0	0	0	0	0	0	0	0	0	0
PWY-5097: L-lysine biosynthesis VI|g__Anaerotruncus.s__Anaerotruncus_sp_G3_2012	0	0	0	0	0	0	0	0	0	0	0	0	0	0	0	0	0	0	0	0	0	0	0	0	0	0	0	0	0	0	0	0	0	0	0	0	0	0	0	0	0	0	0	0	0	0	0	0	0
PWY-5097: L-lysine biosynthesis VI|g__Bacteroides.s__Bacteroides_caccae	0	0	0	0	0	0	0	0	0	0	0	0	0	0	0	0	0	0	0	0	17.9305	18.1244	4.24066	12.5716	0	0	0	0	0	0	0	0	0	0	0	0	0	0	0	0	0	0	0	0	0	0	0	0	0
PWY-5097: L-lysine biosynthesis VI|g__Bacteroides.s__Bacteroides_cellulosilyticus	0	0	0	0	0	0	0	0	0	0	0	0	0	0	0	0	0	0	59.5868	61.8289	7.24651	4.7298	15.7771	12.8917	0	0	0	0	0	0	0	0	0	0	0	0	0	0	0	0	0	0	0	0	0	0	0	0	0
PWY-5097: L-lysine biosynthesis VI|g__Bacteroides.s__Bacteroides_faecis	0	0	0	0	0	0	0	0	0	0	0	0	0	0	0	0	0	0	13.9349	12.6034	0.79538	0.512451	2.8749	1.74492	0	0	0	0	0	0	0	0	0	0	0	0	0	0	0	0	0	0	0	0	0	0	0	0	0
PWY-5097: L-lysine biosynthesis VI|g__Bacteroides.s__Bacteroides_fragilis	0	0	0	0	0	0	0	0	0	0	0	0	0	0	0	0	0	0	7.76218	10.7004	2.24334	1.02096	4.07591	3.57098	0	0	0	0	0	0	0	0	0	0	0	0	0	0	0	0	0	0	0	0	0	0	0	0	0
PWY-5097: L-lysine biosynthesis VI|g__Bacteroides.s__Bacteroides_intestinalis	0	0	0	0	0	0	0	0	0	0	0	0	0	0	0	0	0	0	25.2919	28.3142	3.1108	2.00453	5.84419	5.72575	0	0	0	0	0	0	0	0	0	0	0	0	0	0	0	0	0	0	0	0	0	0	0	0	0
PWY-5097: L-lysine biosynthesis VI|g__Bacteroides.s__Bacteroides_nordii	0	0	0	0	0	0	0	0	0	0	0	0	0	0	0	0	0	0	4.52847	6.63163	0	0	2.18234	0.880565	0	0	0	0	0	0	0	0	0	0	0	0	0	0	0	0	0	0	0	0	0	0	0	0	0
PWY-5097: L-lysine biosynthesis VI|g__Bacteroides.s__Bacteroides_ovatus	0	0	0	0	0	0	0	0	0	0	0	0	0	0	0	0	0	0	8.65667	11.7377	48.8261	62.4647	13.3912	26.123	0	0	0	0	0	0	0	0	0	0	0	0	0	0	0	0	0	0	0	0	0	0	0	0	0
PWY-5097: L-lysine biosynthesis VI|g__Bacteroides.s__Bacteroides_stercoris	0	0	0	0	0	0	0	0	0	0	0	0	0	0	0	0	0	0	0	0	0	0.247049	0	0	0	0	0	0	0	0	0	0	0	0	0	0	0	0	0	0	0	0	0	0	0	0	0	0	0
PWY-5097: L-lysine biosynthesis VI|g__Bacteroides.s__Bacteroides_thetaiotaomicron	0	0	0	0	0	0	0	0	0	0	0	0	0	0	0	0	0	0	20.6662	20.6485	47.6155	41.0704	19.9576	43.0064	0	0	0	0	0	0	0	0	0	0	0	0	0	0	0	0	0	0	0	0	0	0	5.02803	0	4.20297
PWY-5097: L-lysine biosynthesis VI|g__Bacteroides.s__Bacteroides_uniformis	0	0	0	0	0	0	0	0	0	0	0	0	0	0	0	0	0	0	7.74541	11.0525	45.6294	51.0872	8.14479	12.2129	0	0	0	0	0	0	0	0	0	0	0	0	0	0	0	0	0	0	0	0	0	0	0	0	0
PWY-5097: L-lysine biosynthesis VI|g__Bacteroides.s__Bacteroides_vulgatus	0	0	0	0	0	0	0	0	0	0	0	0	0	0	0	0	0	0	3.02177	3.25187	0	0	1.42322	0	0	0	0	0	0	0	0	0	0	0	0	0	0	0	0	0	0	0	0	0	0	0	0	0	0
PWY-5097: L-lysine biosynthesis VI|g__Bacteroides.s__Bacteroides_xylanisolvens	0	0	0	0	0	0	0	0	0	0	0	0	0	0	0	0	0	0	16.3702	16.4808	0	0	3.74498	2.55783	0	0	0	0	0	0	0	0	0	0	0	0	0	0	0	0	0	0	0	0	0	0	0	0	0
PWY-5097: L-lysine biosynthesis VI|g__Clostridium.s__Clostridium_asparagiforme	0	0	0	0	0	0	0	0	0	0	0	0	0	0	0	0	0	0	0	0	0.347674	0.220778	0	0	0	0	0	0	0	0	0	0	0	0	0	0	0	0	0	0	0	0	0	0	0	0	0	0	0
PWY-5097: L-lysine biosynthesis VI|g__Clostridium.s__Clostridium_hathewayi	1.09261	2.29231	3.54542	2.85745	2.91052	4.09831	26.9339	0	0	0	0	0	0.273273	0	0	0	0	0	1.29065	1.20979	2.48874	2.67337	0.677723	1.18058	0	0	0	0	0	0	0	0	0	0	0	0	0	0	0	0	0	0	0	0	0	0	0	0	0
PWY-5097: L-lysine biosynthesis VI|g__Clostridium.s__Clostridium_hylemonae	0	0	0	0	0	0	0	0	0	0	0	0	0	0	0	0	0	0	0	0	0.886504	0.780243	0	0	0	0	0	0	0	0	0	0	0	0	0	0	0	0	0	0	0	0	0	0	0	0	0	0	0
PWY-5097: L-lysine biosynthesis VI|g__Coprobacillus.s__Coprobacillus_sp_29_1	0	0.899929	0	0	0	0	0	0	0	0	0	0	0	0	0	0	0	0	0	0	0	0	0.728419	0	0	0	0	0	0	0	0	0	0	0	0	0	0	0	0	0	0	0	0	0	0	0	0	0	0
PWY-5097: L-lysine biosynthesis VI|g__Enterococcus.s__Enterococcus_gallinarum	0	0	0	0	0	0	16.5025	33.0458	43.7344	5.95327	11.1685	14.171	52.5367	7.77944	49.4156	76.756	81.7437	22.9707	0	0	0	0	0	0	0	0	0	0	0	0	0	0	0	0	0	0	0	0	0	0	0	0	0	0	0	0	0	0	0
PWY-5097: L-lysine biosynthesis VI|g__Erysipelotrichaceae_noname.s__Clostridium_innocuum	0	0	0	0	0	0	0	0	0	0	0	0	0	0	0	0	0	0	2.00568	1.99005	1.6484	1.87428	1.88015	1.66847	0	0	0	0	0	0	0	0	0	0	0	0	0	0	0	0	0	0	0	0	0	0	0	0	0
PWY-5097: L-lysine biosynthesis VI|g__Erysipelotrichaceae_noname.s__Clostridium_ramosum	0	0	0	0	0	0	0	0	0	0	0	0	0	0	0	0	0	0	0	0	0.560279	0.583673	0	0	0	0	0	0	0	0	0	0	0	0	0	0	0	0	0	0	0	0	0	0	0	0	0	0	0
PWY-5097: L-lysine biosynthesis VI|g__Erysipelotrichaceae_noname.s__Erysipelotrichaceae_bacterium_21_3	0	0.763979	0	0	0	0.964098	0	0	0	0	0	0	0	0	0	0	0	0	0	0	0	0	0	0	0	0	0	0	0	0	0	0	0	0	0	0	0	0	0	0	0	0	0	0	0	0	0	0	0
PWY-5097: L-lysine biosynthesis VI|g__Escherichia.s__Escherichia_coli	0	0	0	0	0	0	0	3.05017	5.66656	0	1.08352	6.2362	0.366559	7.0909	6.12504	2.87916	7.91978	7.68652	0.833931	1.81544	0.93488	2.12668	2.45706	0.78609	0	0	0	0	0	0	0	0	0	0	0	0	0	0	0	0	0	0	0	0	0	0	0	0	0
PWY-5097: L-lysine biosynthesis VI|g__Lactobacillus.s__Lactobacillus_johnsonii	0	0	0	0	0	0	0	0	0	0	0	0	0	0	0	0	0	0	0	0	0	0	0	0	0	0	0	0	0	0	0	0	0	0	0	0	0	0	0	0	0	0	0	0	0	0	0	0	11.067
PWY-5097: L-lysine biosynthesis VI|g__Lactobacillus.s__Lactobacillus_murinus	21.358	31.7101	13.3948	89.4177	3.7393	18.9468	1.25039	0	0	0	0	0	0	0	0	0	0	0	0	0	0	0	0	0	36.6269	0	20.3165	0	0	0	0	7.42683	0	0	0	0	0	0	0	0	0	0	0	0	0	0	5.81234	0	8.45949
PWY-5097: L-lysine biosynthesis VI|g__Lactobacillus.s__Lactobacillus_reuteri	0	0	0	0	0	0	0	0	0	0	0	0	0	0	0	0	0	0	0	0	0	0	0	0	71.5928	37.7054	36.1502	18.66	22.7304	50.4395	3.0046	0	9.99477	2.92422	9.79823	17.7425	0	7.49352	51.4187	0	12.0928	14.8801	28.6432	51.5	46.9965	11.2291	4.57094	0	18.6778
PWY-5097: L-lysine biosynthesis VI|g__Morganella.s__Morganella_morganii	0	0	0	0	0	0	25.3491	33.1445	10.9011	74.0544	93.1539	15.4693	4.02897	85.9261	8.91678	11.0623	15.4655	8.90761	0	0	0	0	0	0	0	0	0	0	0	0	0	0	0	0	0	0	0	0	0	0	0	0	0	0	0	0	0	0	0
PWY-5097: L-lysine biosynthesis VI|g__Parabacteroides.s__Parabacteroides_distasonis	0	0	0	0	0	0	0	0	0	0	0	0	0	0	0	0	0	0	11.2316	18.0259	0	0	11.4803	21.4031	0	0	0	0	0	0	0	0	0	0	0	0	0	0	0	0	0	0	0	0	0	0	0	0	0
PWY-5097: L-lysine biosynthesis VI|g__Parabacteroides.s__Parabacteroides_goldsteinii	159.561	180.865	199.03	124.967	160.796	197.183	106.15	0	38.6574	78.253	0	0	106.087	0	17.7736	64.8683	0	21.355	32.8377	34.3183	10.5222	10.2819	8.68154	8.06181	0	0	0	0	0	0	7.54647	9.91483	0	3.33801	0	0	0	7.72081	0	0	0	0	0	0	0	0	4.5835	0	0
PWY-5097: L-lysine biosynthesis VI|g__Parabacteroides.s__Parabacteroides_johnsonii	0	0	0	0	0	0	0	0	0	0	0	0	0	0	0	0	0	0	0	0	0	0	0.172527	0	0	0	0	0	0	0	0	0	0	0	0	0	0	0	0	0	0	0	0	0	0	0	0	0	0
PWY-5097: L-lysine biosynthesis VI|g__Parabacteroides.s__Parabacteroides_merdae	0	0	0	0	0	0	0	0	0	0	0	0	0	0	0	0	0	0	0	0.448493	0	0	0.131642	0	0	0	0	0	0	0	7.79448	3.26961	0	0	0	0	0	0	0	0	0	0	0	0	0	0	0	0	0
PWY-5097: L-lysine biosynthesis VI|unclassified	70.9155	92.0644	77.5356	66.2784	102.426	67.4332	6.41232	20.5939	17.702	8.76834	25.7026	6.60577	21.7963	19.428	15.853	18.7506	5.53342	10.192	47.6119	53.6431	28.4802	21.6732	13.1305	15.5556	0	0	0	0	0	0	13.2819	24.7579	0	16.4814	0	0	0	11.6922	0	0	31.0133	0	0	0	0	0	0	0	30.0341
PWY-5100: pyruvate fermentation to acetate and lactate II	39.6868	41.2375	25.0522	40.5106	35.2474	76.1139	129.492	90.75	58.1514	194.577	45.9703	58.769	15.1884	38.5291	16.1001	47.4391	32.5513	37.8458	24.5429	25.1989	12.5131	12.6989	42.8526	24.7965	246.782	176.137	184.189	137.333	152.554	245.651	67.4617	99.873	111.222	113.359	92.603	124.581	0	39.5218	92.869	95.0079	39.6904	35.8295	53.9949	32.9613	63.4057	42.4589	132.255	100.777	49.6452
PWY-5100: pyruvate fermentation to acetate and lactate II|g__Enterococcus.s__Enterococcus_faecalis	0	0	0	0	0	0.312546	31.0736	0	15.093	79.6954	0	3.61583	0	0	0	0.714578	0	0.424939	1.08273	1.39789	4.1918	4.64583	4.0752	3.63116	0	0	0	0	0	0	0	0	0	0	0	0	0	0	0	0	0	0	0	0	0	0	0	0	0
PWY-5100: pyruvate fermentation to acetate and lactate II|g__Enterococcus.s__Enterococcus_faecium	0	0	0	0	0	0	0	0	0	0	0	0	0	0	0	0	0	0	1.01632	0.30329	0	0	1.99847	2.15411	0	0	0	0	0	0	0	0	0	0	0	0	0	0	0	0	0	0	0	0	0	0	0	0	0
PWY-5100: pyruvate fermentation to acetate and lactate II|g__Lactobacillus.s__Lactobacillus_reuteri	0	0	0	0	0	0	0	0	0	0	0	0	0	0	0	0	0	0	0	0	0	0	0	0	84.3701	38.9774	35.9682	31.8654	9.7211	38.7989	3.75201	12.2899	14.2584	7.67721	13.4789	14.3466	0	14.6022	54.6138	0	30.4066	0	46.1916	31.5694	34.1247	0	5.34022	0	15.1659
PWY-5100: pyruvate fermentation to acetate and lactate II|unclassified	34.6341	34.8357	21.5508	33.5209	25.9134	55.1565	0.676848	3.1557	0.681786	0	3.54991	0.31123	1.24481	2.12851	0.669593	0.850629	0.403642	0.400422	10.687	10.8456	3.95341	3.21332	5.52374	6.907	0	0	0	0	0	0	10.5545	0	0	10.6228	0	0	0	22.0041	0	0	18.0191	0	0	0	0	0	0	0	12.082
PWY-5101: L-isoleucine biosynthesis II	2.79759	1.32203	0	0	0	0	0	0	6.84856	0	0	0	12.4443	0	3.16244	6.66975	0	2.31932	25.2258	27.5819	24.9139	24.9589	15.8048	19.2188	0	0	0	0	0	0	0	0	0	0	0	0	0	0	0	0	0	0	0	0	0	0	0	0	0
PWY-5101: L-isoleucine biosynthesis II|unclassified	2.75067	1.30877	0	0	0	0	0	0	5.64625	0	0	0	9.03659	0	2.76624	5.42986	0	2.00167	8.3512	9.31396	0	0	1.71862	0.961199	0	0	0	0	0	0	0	0	0	0	0	0	0	0	0	0	0	0	0	0	0	0	0	0	0
PWY-5103: L-isoleucine biosynthesis III	123.416	159.892	59.3695	269.9	65.8474	114.9	162.698	167.707	117.113	136.695	125.808	102.092	142.893	152.724	125.625	176.069	162.362	95.7938	52.0956	39.8023	28.2978	28.3605	71.9741	42.8584	243.104	511.561	297.689	565.956	403.364	464.088	248.464	204.374	153.239	294.375	119.524	171.047	173.834	119.486	17.2542	166.525	57.2846	17.895	59.6046	57.0852	26.871	144.833	355.509	205.474	80.9991
PWY-5103: L-isoleucine biosynthesis III|g__Akkermansia.s__Akkermansia_muciniphila	3.578	2.29553	1.50973	0	4.1985	6.91929	38.1573	0	0	0	0	0	0	0	0	0	0	0	0	0	0	0	0	0	136.017	403.743	221.235	451.037	314.531	390.65	124.305	97.6025	57.2618	137.802	56.0161	93.0917	0	4.47727	0	86.093	0	0	0	0	0	48.5623	167.16	58.9472	11.948
PWY-5103: L-isoleucine biosynthesis III|g__Enterobacter.s__Enterobacter_cloacae	0	0	0	0	0	0	0.148206	0	0	0	0	0	0	0	0	0	0	0	0	0	0	0	0	0	0	0	0	0	0	0	0	0	0	0	0	0	0	0	0	0	0	0	0	0	0	0	0	0	0
PWY-5103: L-isoleucine biosynthesis III|g__Enterococcus.s__Enterococcus_avium	0	0	0	0	0	0	2.59334	0	0	0	0	0	0	0	0	0	0	0	0.935871	1.16053	0.732063	0.63943	2.67425	1.48657	0	0	0	0	0	0	0	0	0	0	0	0	0	0	0	0	0	0	0	0	0	0	0	0	0
PWY-5103: L-isoleucine biosynthesis III|g__Enterococcus.s__Enterococcus_gallinarum	0	0	0	0	0	0	14.3796	34.4856	38.5864	6.95056	11.9087	12.2754	48.9529	6.6359	48.1429	74.6808	78.7455	22.9075	0	0	0	0	0	0	0	0	0	0	0	0	0	0	0	0	0	0	0	0	0	0	0	0	0	0	0	0	0	0	0
PWY-5103: L-isoleucine biosynthesis III|g__Escherichia.s__Escherichia_coli	0	0	0	0	0	0	0.338964	1.23963	0.277802	1.07217	3.79955	1.61303	0.855859	2.0554	0.538964	0.905691	0	0.775364	0.899147	1.28111	1.1903	2.13924	0.514208	2.34685	0	0	0	0	0	0	0	0	0	0	0	0	0	0	0	0	0	0	0	0	0	0	0	0	0
PWY-5103: L-isoleucine biosynthesis III|unclassified	49.9221	81.7235	51.1764	47.8623	63.3105	37.9383	3.79409	29.7538	14.7613	4.23941	33.9681	10.2292	36.5834	24.5637	18.419	28.3235	6.11358	8.58064	11.1578	12.6578	8.41946	5.5173	7.54373	8.46068	0	0	0	37.4283	0	0	0	8.31321	10.9343	27.1112	0	0	0	0	0	0	0	0	0	0	0	0	0	0	0
PWY-5104: L-isoleucine biosynthesis IV	24.8133	29.9477	21.0106	20.2297	26.2412	14.6026	3.22147	20.9841	4.93318	0	24.7262	0.978885	10.0534	13.8188	4.54892	7.05142	3.83556	3.16138	3.65203	4.74861	1.56584	1.66315	4.59021	0.521527	0	0	0	0	52.9353	0	14.4625	0	0	14.3007	0	0	0	35.8365	0	0	25.6017	15.9411	0	0	19.6873	0	29.5249	0	15.1936
PWY-5104: L-isoleucine biosynthesis IV|unclassified	21.5525	24.3568	7.12632	17.1769	22.0207	12.1915	2.24577	16.2217	4.27713	0	19.9511	0.941963	7.7058	11.5778	3.77183	5.68015	2.89203	2.59915	3.22358	4.19149	1.46774	1.40801	3.58781	0.508522	0	0	0	0	0	0	0	0	0	11.4713	0	0	0	0	0	0	0	0	0	0	0	0	0	0	0
PWY-5121: superpathway of geranylgeranyl diphosphate biosynthesis II (via MEP)	1.22781	0	0	2.27623	2.41408	3.19005	73.2084	104.332	87.9359	61.063	123.316	73.7451	89.689	118.979	96.6943	122.395	121.365	68.3696	29.9338	24.6167	13.5897	20.2992	51.8068	18.2283	136.086	75.31	88.2994	93.0979	58.4893	131.89	7.72507	11.0428	48.1739	14.574	22.3433	35.9379	27.5769	44.3076	0	0	29.2243	20.0043	15.2375	0	0	34.5434	0	0	47.7799
PWY-5121: superpathway of geranylgeranyl diphosphate biosynthesis II (via MEP)|unclassified	0	0	0	0	0	0	1.56216	5.75032	2.03201	0	10.6756	2.10877	2.41197	8.69253	2.88026	3.81501	2.22264	2.10011	0	0	0	0	1.21149	0	0	0	0	0	0	0	0	0	0	0	0	0	0	0	0	0	0	0	0	0	0	0	0	0	0
PWY-5136: fatty acid &beta;-oxidation II (peroxisome)	2.15889	1.57913	3.68423	1.32002	0	2.13916	31.1233	74.8605	42.2205	34.3862	67.0496	106.245	14.4641	79.9605	50.3244	43.8734	47.2648	54.4685	13.6724	12.0769	3.80094	5.34196	30.9686	10.9318	0	0	0	0	0	0	0	0	0	0	0	0	0	0	0	0	0	0	0	0	0	0	0	0	0
PWY-5136: fatty acid &beta;-oxidation II (peroxisome)|g__Escherichia.s__Escherichia_coli	0	0	0	0.368778	0	0.10663	9.95723	12.4644	19.4958	0.596833	12.2773	51.2338	1.62408	26.5536	35.2559	19.7841	34.2676	38.5327	9.58268	7.67654	2.78381	3.84291	18.8082	4.29303	0	0	0	0	0	0	0	0	0	0	0	0	0	0	0	0	0	0	0	0	0	0	0	0	0
PWY-5136: fatty acid &beta;-oxidation II (peroxisome)|g__Proteus.s__Proteus_penneri	0	0	0	0	0	0	9.45173	25.0102	9.56766	24.0378	13.4894	31.9038	0.936051	22.5928	4.10806	9.21765	5.52351	7.11665	1.07192	0.966698	0.324407	0.601627	5.28188	1.63942	0	0	0	0	0	0	0	0	0	0	0	0	0	0	0	0	0	0	0	0	0	0	0	0	0
PWY-5136: fatty acid &beta;-oxidation II (peroxisome)|unclassified	0.730694	0	0	0	0	0	3.68558	23.1609	6.79837	1.7258	26.7328	6.00991	9.40835	16.6489	5.8656	8.72345	2.56308	3.46953	0	0	0	0	2.09438	0	0	0	0	0	0	0	0	0	0	0	0	0	0	0	0	0	0	0	0	0	0	0	0	0	0
PWY-5138: unsaturated, even numbered fatty acid &beta;-oxidation	0	0	0	0.401939	0	0.308711	31.087	62.5412	41.2328	25.6849	54.2344	106.437	11.1541	71.9302	55.4372	42.4765	49.8301	58.7679	11.9916	10.0988	3.35675	5.2549	27.6093	9.31925	0	0	0	0	0	0	0	0	0	0	0	0	0	3.21907	0	0	0	0	0	0	0	0	0	0	0
PWY-5138: unsaturated, even numbered fatty acid &beta;-oxidation|g__Escherichia.s__Escherichia_coli	0	0	0	0.401939	0	0.117224	11.2839	13.6021	21.0158	0.700288	13.2788	56.7598	1.75712	29.6159	41.0367	21.9664	39.2568	44.2378	10.4606	8.54037	2.99683	4.24736	19.5745	4.56798	0	0	0	0	0	0	0	0	0	0	0	0	0	1.73278	0	0	0	0	0	0	0	0	0	0	0
PWY-5138: unsaturated, even numbered fatty acid &beta;-oxidation|g__Proteus.s__Proteus_penneri	0	0	0	0	0	0	10.0248	19.3336	9.6105	19.6064	11.1335	26.6212	0.940284	18.4073	3.52867	7.37953	4.27453	5.82124	1.02818	1.00248	0.227673	0.600718	4.10768	3.54063	0	0	0	0	0	0	0	0	0	0	0	0	0	0	0	0	0	0	0	0	0	0	0	0	0
PWY-5138: unsaturated, even numbered fatty acid &beta;-oxidation|unclassified	0	0	0	0	0	0	3.1477	19.97	5.42016	1.30567	21.9769	9.66463	7.17672	13.032	4.67293	7.20305	2.2032	2.85123	0	0	0	0	2.18702	0	0	0	0	0	0	0	0	0	0	0	0	0	0	0	0	0	0	0	0	0	0	0	0	0	0
PWY-5154: L-arginine biosynthesis III (via N-acetyl-L-citrulline)	14.6914	5.08236	9.32852	3.33736	0.468395	7.56491	108.052	157.333	113.344	152.611	215.873	193.121	88.3927	209.516	155.271	154.361	164.393	143.198	133.289	140.43	90.2363	55.9614	120.74	49.9935	54.6326	0	0	0	0	0	35.8931	15.1761	0	5.34202	23.3444	52.5257	0	31.021	0	46.7486	26.8106	21.3862	47.4386	0	0	24.0886	0	25.2036	54.5228
PWY-5154: L-arginine biosynthesis III (via N-acetyl-L-citrulline)|g__Escherichia.s__Escherichia_coli	0	0	0	0	0	0	20.5226	37.7879	43.1351	11.7429	35.4835	113.78	5.88484	55.1183	84.394	47.6732	78.7353	88.057	19.6324	14.9728	7.00773	9.78136	34.701	8.40902	0	0	0	0	0	0	0	0	0	0	0	0	0	0	0	0	0	0	0	0	0	0	0	0	0
PWY-5154: L-arginine biosynthesis III (via N-acetyl-L-citrulline)|g__Morganella.s__Morganella_morganii	0	0	0	0	0	0	23.3989	29.2234	10.8628	73.6351	93.7752	17.7289	3.54893	79.2068	7.53297	9.59726	16.5687	8.50692	0	0	0	0	0.201347	0	0	0	0	0	0	0	0	0	0	0	0	0	0	0	0	0	0	0	0	0	0	0	0	0	0
PWY-5154: L-arginine biosynthesis III (via N-acetyl-L-citrulline)|g__Proteus.s__Proteus_penneri	0	0	0	0	0	0	5.52191	17.0618	4.25772	17.6012	10.1181	20.7782	0	17.265	2.3343	6.82099	4.23771	4.47274	1.00254	0	0	0.42818	4.61765	1.23325	0	0	0	0	0	0	0	0	0	0	0	0	0	0	0	0	0	0	0	0	0	0	0	0	0
PWY-5154: L-arginine biosynthesis III (via N-acetyl-L-citrulline)|unclassified	0	0	0	0	0	0	6.34916	22.3732	16.2895	0	22.6161	10.4263	29.7004	20.1001	13.4132	20.621	4.28207	9.20217	0.5668	3.65862	0.505647	0	5.20421	2.66595	0	0	0	0	0	0	0	0	0	0	0	0	0	0	0	0	0	0	0	0	0	0	0	0	0
PWY-5173: superpathway of acetyl-CoA biosynthesis	0	0	0	1.69789	0	0	38.916	33.0821	29.9198	15.0322	32.6741	51.1275	5.69328	45.2096	49.8331	24.9427	58.2974	49.7534	10.0827	7.68321	2.14047	4.41722	20.5286	5.23624	0	0	0	0	0	0	0	0	0	0	0	0	0	0	0	0	0	0	0	0	0	0	0	0	0
PWY-5173: superpathway of acetyl-CoA biosynthesis|g__Enterobacter.s__Enterobacter_cloacae	0	0	0	0	0	0	8.32266	0	0	0	0	0	0	0	0	0	0	0	0	0	0	0	0	0	0	0	0	0	0	0	0	0	0	0	0	0	0	0	0	0	0	0	0	0	0	0	0	0	0
PWY-5173: superpathway of acetyl-CoA biosynthesis|g__Escherichia.s__Escherichia_coli	0	0	0	1.17521	0	0	4.94411	19.7168	23.8123	7.67825	16.9556	42.4495	1.95744	27.9104	43.8913	18.2024	49.8868	43.4978	8.4056	6.41359	1.97306	3.77524	16.8741	4.34483	0	0	0	0	0	0	0	0	0	0	0	0	0	0	0	0	0	0	0	0	0	0	0	0	0
PWY-5173: superpathway of acetyl-CoA biosynthesis|unclassified	0	0	0	0	0	0	0	1.54499	0.351629	0	2.71478	0.460953	1.47659	2.18806	0.995766	1.15938	0.621625	0.51906	0	0	0	0	0.232872	0	0	0	0	0	0	0	0	0	0	0	0	0	0	0	0	0	0	0	0	0	0	0	0	0	0
PWY-5177: glutaryl-CoA degradation	6.87579	4.10197	9.2583	2.94595	7.55074	3.2442	24.22	0	0	0	0	0	0	0.296417	0	0	0	0	5.35716	4.18772	2.50943	3.29189	3.28767	3.24305	0	0	0	0	0	0	0	0	0	0	0	0	0	12.2233	0	0	0	0	0	0	0	0	8.47903	0	0
PWY-5177: glutaryl-CoA degradation|unclassified	6.67344	4.0671	9.0209	2.63845	7.42426	2.96031	0	0	0	0	0	0	0	0	0	0	0	0	1.00921	1.47255	0.290327	0	1.33305	0.216084	0	0	0	0	0	0	0	0	0	0	0	0	0	0	0	0	0	0	0	0	0	0	5.71448	0	0
PWY-5188: tetrapyrrole biosynthesis I (from glutamate)	22.636	26.8145	20.4219	20.2393	38.9671	23.262	112.851	154.032	66.9964	131.095	223.767	143.638	28.6591	201.753	111.273	87.1623	140.889	117.763	29.1213	20.5738	20.4596	27.1412	50.1946	21.6201	143.488	382.73	197.271	437.704	279.971	396.969	165.563	92.3463	105.852	169.354	103.449	104.575	24.7565	18.8082	0	27.7236	0	0	0	0	0	56.8634	170.956	114.963	56.7684
PWY-5188: tetrapyrrole biosynthesis I (from glutamate)|g__Akkermansia.s__Akkermansia_muciniphila	3.46836	1.21145	2.25407	0	4.17217	6.67538	35.8431	0	0	0	0	0	0	0	0	0	0	0	0	0	0	0	0	0	120.145	345.803	169.341	395.853	262.347	373.716	120.627	67.9495	54.4399	138.537	85.2391	73.1314	0	15.3249	0	25.799	0	0	0	0	0	13.7431	135.439	74.4668	13.0156
PWY-5188: tetrapyrrole biosynthesis I (from glutamate)|g__Anaerostipes.s__Anaerostipes_caccae	0	0	0	0	0	0	1.79348	0	0	0	0	0	0	0	0	0	0	0	0	0	0.234246	0.361107	0	0.170385	0	0	0	0	0	0	0	0	0	0	0	0	0	0	0	0	0	0	0	0	0	0	0	0	0
PWY-5188: tetrapyrrole biosynthesis I (from glutamate)|g__Anaerotruncus.s__Anaerotruncus_colihominis	0	0	0	0	0	0	0	0	0	0	0	0	0	0	0	0	0	0	0	0	0	0	0.225811	0	0	0	0	0	0	0	0	0	0	0	0	0	0	0	0	0	0	0	0	0	0	0	0	0	0
PWY-5188: tetrapyrrole biosynthesis I (from glutamate)|g__Clostridium.s__Clostridium_asparagiforme	0	0	0	0	0	0	0	0	0	0	0	0	0	0	0	0	0	0	0	0	0.215034	0.343755	0	0	0	0	0	0	0	0	0	0	0	0	0	0	0	0	0	0	0	0	0	0	0	0	0	0	0
PWY-5188: tetrapyrrole biosynthesis I (from glutamate)|g__Enterobacter.s__Enterobacter_cloacae	0	0	0	0	0	0	7.00531	0	0	0	0	0	0	0	0	0	0	0	0	0	0	0	0	0	0	0	0	0	0	0	0	0	0	0	0	0	0	0	0	0	0	0	0	0	0	0	0	0	0
PWY-5188: tetrapyrrole biosynthesis I (from glutamate)|g__Erysipelotrichaceae_noname.s__Erysipelotrichaceae_bacterium_5_2_54FAA	0	0	0	0	0	0	0	0	0	0	0	0	0	0	0	0	0	0	0	0	0	0.239632	0	0	0	0	0	0	0	0	0	0	0	0	0	0	0	0	0	0	0	0	0	0	0	0	0	0	0
PWY-5188: tetrapyrrole biosynthesis I (from glutamate)|g__Escherichia.s__Escherichia_coli	0	0	0.233907	0	0	0	17.3835	32.0378	33.696	11.0533	31.0228	72.1045	3.78497	46.1063	73.9157	33.1478	75.7057	78.3925	15.9789	10.5732	6.92239	8.69104	28.1678	7.76205	0	0	0	0	0	0	0	0	0	0	0	0	0	0	0	0	0	0	0	0	0	0	0	0	0
PWY-5188: tetrapyrrole biosynthesis I (from glutamate)|g__Eubacterium.s__Eubacterium_sp_3_1_31	0	0	0	0	0	0	0	0	0	0	0	0	0	0	0	0	0	0	0	0	0.71835	0.739727	0	0	0	0	0	0	0	0	0	0	0	0	0	0	0	0	0	0	0	0	0	0	0	0	0	0	0
PWY-5188: tetrapyrrole biosynthesis I (from glutamate)|g__Flavonifractor.s__Flavonifractor_plautii	0	0	0	0	0	0	0	0	0	0	0	0	0	0	0	0	0	0	0.389084	0.373897	0.675375	0.29556	0.274039	0.481837	0	0	0	0	0	0	0	0	0	0	0	0	0	0	0	0	0	0	0	0	0	0	0	0	0
PWY-5188: tetrapyrrole biosynthesis I (from glutamate)|g__Lachnospiraceae_noname.s__Lachnospiraceae_bacterium_3_1_57FAA_CT1	0	0	0	0	0	0	0	0	0	0	0	0	0	0	0	0	0	0	0.539194	0.553291	2.69489	2.68221	0.429583	1.98568	0	0	0	0	0	0	0	0	0	0	0	0	0	0	0	0	0	0	0	0	0	0	0	0	0
PWY-5188: tetrapyrrole biosynthesis I (from glutamate)|g__Lachnospiraceae_noname.s__Lachnospiraceae_bacterium_7_1_58FAA	0	0	0	0	0	0	0	0	0	0	0	0	0	0	0	0	0	0	0.315669	0.229647	0	0.663196	0.205725	0.620943	0	0	0	0	0	0	0	0	0	0	0	0	0	0	0	0	0	0	0	0	0	0	0	0	0
PWY-5188: tetrapyrrole biosynthesis I (from glutamate)|g__Morganella.s__Morganella_morganii	0	0	0	0	0	0	22.0687	28.0261	10.7035	67.942	79.4374	13.9306	3.46689	73.2283	7.09358	10.7848	15.663	8.77138	0	0	0	0	0	0	0	0	0	0	0	0	0	0	0	0	0	0	0	0	0	0	0	0	0	0	0	0	0	0	0
PWY-5188: tetrapyrrole biosynthesis I (from glutamate)|g__Mucispirillum.s__Mucispirillum_schaedleri	9.24255	11.2082	8.9608	11.1324	23.2286	6.3554	0	0	0	0	0	0	0	0	0	0	0	0	0	0	0	0	0	0	4.68845	7.79434	0	22.1881	7.32363	0	11.377	0	34.7931	4.66361	0	7.47261	0	0	0	0	0	0	0	0	0	0	20.9478	21.5879	24.1374
PWY-5188: tetrapyrrole biosynthesis I (from glutamate)|g__Proteus.s__Proteus_mirabilis	0	0.909162	1.79784	0	0	3.58628	7.36516	50.3949	4.07389	10.9343	79.8031	11.6265	9.0757	48.509	13.2666	17.2017	36.9411	16.405	0	0	0.957628	3.58016	0.595654	0.529215	0	0	0	0	0	0	0	0	0	0	0	0	0	0	0	0	0	0	0	0	0	0	0	0	0
PWY-5188: tetrapyrrole biosynthesis I (from glutamate)|g__Proteus.s__Proteus_penneri	0	0	0	0	0	0	6.00418	18.9458	6.75327	22.4522	11.8884	29.9018	0.408681	21.2386	2.83481	9.60818	5.69536	7.49194	0.61041	0.552678	0.390643	0.441816	5.664	0.831337	0	0	0	0	0	0	0	0	0	0	0	0	0	0	0	0	0	0	0	0	0	0	0	0	0
PWY-5188: tetrapyrrole biosynthesis I (from glutamate)|unclassified	5.23199	7.19482	0	2.64761	4.90311	0	4.73618	14.2758	4.50611	0	18.6264	0.98147	8.93326	12.1646	5.05098	8.28132	1.69388	3.26255	1.10571	0	0	1.30232	1.1555	0	0	0	0	0	0	0	5.21035	0	0	0	0	0	0	0	0	0	0	0	0	0	0	0	0	0	0
PWY-5189: tetrapyrrole biosynthesis II (from glycine)	0	0	1.25311	0	0	0	66.2455	113.924	67.4746	71.6313	103.527	158.558	14.0112	155.155	116.382	84.0333	135.504	127.21	27.8775	20.5362	14.3334	20.1862	51.9807	18.3075	0	0	0	0	0	0	0	0	0	0	0	0	0	0	0	0	0	0	0	0	0	0	0	0	0
PWY-5189: tetrapyrrole biosynthesis II (from glycine)|g__Clostridium.s__Clostridium_asparagiforme	0	0	0	0	0	0	0	0	0	0	0	0	0	0	0	0	0	0	0	0	0	0.332078	0	0	0	0	0	0	0	0	0	0	0	0	0	0	0	0	0	0	0	0	0	0	0	0	0	0	0
PWY-5189: tetrapyrrole biosynthesis II (from glycine)|g__Enterobacter.s__Enterobacter_cloacae	0	0	0	0	0	0	5.51631	0	0	0	0	0	0	0	0	0	0	0	0	0	0	0	0	0	0	0	0	0	0	0	0	0	0	0	0	0	0	0	0	0	0	0	0	0	0	0	0	0	0
PWY-5189: tetrapyrrole biosynthesis II (from glycine)|g__Escherichia.s__Escherichia_coli	0	0	0	0	0	0	24.1716	35.7075	42.0994	11.104	35.7017	76.4891	2.77396	59.5528	95.1658	38.8625	96.9871	101.949	18.9478	13.531	8.50296	8.02896	35.3363	9.00044	0	0	0	0	0	0	0	0	0	0	0	0	0	0	0	0	0	0	0	0	0	0	0	0	0
PWY-5189: tetrapyrrole biosynthesis II (from glycine)|g__Proteus.s__Proteus_penneri	0	0	0	0	0	0	4.46779	17.866	7.37291	12.9639	12.0143	30.0599	0.343736	21.0314	2.91301	10.2494	5.47865	8.49777	0.417455	0.531589	0.618187	0.341906	6.05637	0.707717	0	0	0	0	0	0	0	0	0	0	0	0	0	0	0	0	0	0	0	0	0	0	0	0	0
PWY-5189: tetrapyrrole biosynthesis II (from glycine)|unclassified	0	0	0	0	0	0	1.12018	12.1596	0	0	17.4706	0	5.7888	10.8012	2.38845	5.30532	0	0	0	0	0	0	0	0	0	0	0	0	0	0	0	0	0	0	0	0	0	0	0	0	0	0	0	0	0	0	0	0	0
PWY-5345: superpathway of L-methionine biosynthesis (by sulfhydrylation)	7.23652	8.00379	15.8779	6.02917	8.82261	19.6832	94.905	115.885	46.5435	65.7703	107.491	100.391	39.3297	111.334	59.7867	63.684	61.4834	58.1996	34.4049	27.2648	21.5022	22.0338	42.5944	21.9392	0	0	0	0	0	0	73.4222	24.2548	0	48.2483	0	0	0	0	0	0	0	0	0	0	0	0	56.9694	38.0639	13.784
PWY-5345: superpathway of L-methionine biosynthesis (by sulfhydrylation)|unclassified	0	0	0	0	0	0	6.46064	26.508	11.2814	0	22.9372	11.2452	14.3903	18.712	9.08001	14.2966	5.09774	5.8959	2.62285	4.93745	0	0	3.92165	0	0	0	0	0	0	0	0	0	0	0	0	0	0	0	0	0	0	0	0	0	0	0	0	0	0
PWY-5347: superpathway of L-methionine biosynthesis (transsulfuration)	4.72508	6.86579	10.0538	5.60483	2.09207	11.7825	120.677	144.172	103.265	105.098	118.684	141.431	58.1872	122.262	126.338	106.061	145.256	101.609	51.4156	45.0885	28.9604	38.2436	63.6857	34.0408	0	0	0	0	0	0	40.3489	14.1307	0	0	0	0	0	0	0	0	0	0	0	0	0	0	0	27.2307	10.4586
PWY-5347: superpathway of L-methionine biosynthesis (transsulfuration)|g__Enterobacter.s__Enterobacter_cloacae	0	0	0	0	0	0	11.204	0	0	0	0	0	0	0	0	0	0	0	0	0	0	0	0	0	0	0	0	0	0	0	0	0	0	0	0	0	0	0	0	0	0	0	0	0	0	0	0	0	0
PWY-5347: superpathway of L-methionine biosynthesis (transsulfuration)|g__Escherichia.s__Escherichia_coli	0	0	0	0	0	0	1.85111	2.06176	1.75292	0	0.640426	10.0189	0.428519	2.05497	3.63773	4.09026	3.12391	5.28152	0.253718	0.244876	1.009	0.418512	0.407941	0.479902	0	0	0	0	0	0	0	0	0	0	0	0	0	0	0	0	0	0	0	0	0	0	0	0	0
PWY-5347: superpathway of L-methionine biosynthesis (transsulfuration)|unclassified	0	1.7405	0.93129	0	1.37661	2.86526	7.61794	24.0817	17.3228	0	28.9299	8.87682	26.0025	20.0244	11.2808	16.8102	5.1803	7.8254	13.6971	12.1654	3.76612	0	3.58956	2.54929	0	0	0	0	0	0	26.6166	0	0	0	0	0	0	0	0	0	0	0	0	0	0	0	0	0	0
PWY-5367: petroselinate biosynthesis	0	0	0	1.54099	0	0	52.5628	0	33.832	148.425	0	4.14442	0	0	0	1.51183	0	0.535609	15.4115	10.5331	5.88234	9.54901	27.9245	22.2503	0	0	0	0	0	0	0	0	0	0	0	0	0	0	0	0	0	0	0	0	0	0	0	0	0
PWY-5384: sucrose degradation IV (sucrose phosphorylase)	0.697778	0	0	1.02212	0	0	31.4489	56.7249	64.2386	17.1902	40.7439	105.861	7.74506	79.0199	97.9668	62.3537	103.073	96.8191	19.5423	16.2826	8.65535	19.8767	33.8527	14.4369	0	0	0	0	0	0	0	0	0	0	0	0	0	0	0	0	19.7569	0	0	0	0	0	0	0	0
PWY-5384: sucrose degradation IV (sucrose phosphorylase)|g__Escherichia.s__Escherichia_coli	0	0	0	0.409694	0	0	14.7979	26.3539	30.6445	9.5339	24.101	73.785	3.26527	37.8845	63.2513	28.2477	59.5125	67.0855	13.2102	10.1801	4.55126	8.33999	22.1362	5.66045	0	0	0	0	0	0	0	0	0	0	0	0	0	0	0	0	0	0	0	0	0	0	0	0	0
PWY-5384: sucrose degradation IV (sucrose phosphorylase)|unclassified	0	0	0	0	0	0	0	2.63425	0	0	2.20568	0	0.793615	1.6811	0.597712	0	0.701847	0.62816	0	0	0	0	0	0.769347	0	0	0	0	0	0	0	0	0	0	0	0	0	0	0	0	0	0	0	0	0	0	0	0	0
PWY-5417: catechol degradation III (ortho-cleavage pathway)	0	0	0	0	0	0	0	3.98555	0	0	6.30918	0	2.49692	3.9474	1.79696	1.28407	1.47378	0	0	0	0	0	0	0	0	0	0	0	0	0	0	0	0	0	0	0	0	0	0	0	0	0	0	0	0	0	0	0	0
PWY-5431: aromatic compounds degradation via &beta;-ketoadipate	0	0	0	0	0	0	0	3.98555	0	0	6.30918	0	2.49692	3.9474	1.79696	1.28407	1.47378	0	0	0	0	0	0	0	0	0	0	0	0	0	0	0	0	0	0	0	0	0	0	0	0	0	0	0	0	0	0	0	0
PWY-5464: superpathway of cytosolic glycolysis (plants), pyruvate dehydrogenase and TCA cycle	0	0	0	3.08576	0	0	0	0	0	0	0	0	0	0	0	0	0	0	0	0	0	0	0	0	0	0	0	0	0	0	0	0	0	0	0	0	0	0	0	0	0	0	0	0	0	0	0	0	0
PWY-5484: glycolysis II (from fructose 6-phosphate)	207.352	224.965	227.588	207.885	208.95	210.553	219.181	123.734	149.082	167.275	154.459	160.664	140.181	161.454	174.539	178.411	156.786	169.302	196.609	232.248	312.96	300.515	177.172	260.927	56.9778	29.6546	64.5793	27.5644	62.7986	53.1496	44.7686	36.454	0	55.6787	19.2851	45.9289	0	80.2092	0	34.4798	65.4251	29.9551	62.9874	61.6222	0	39.0293	0	0	9.7083
PWY-5484: glycolysis II (from fructose 6-phosphate)|g__Enterobacter.s__Enterobacter_cloacae	0	0	0	0	0	0	11.4156	0	0	0	0	0	0	0	0	0	0	0	0	0	0	0	0	0	0	0	0	0	0	0	0	0	0	0	0	0	0	0	0	0	0	0	0	0	0	0	0	0	0
PWY-5484: glycolysis II (from fructose 6-phosphate)|g__Escherichia.s__Escherichia_coli	0	0	0	0	0	0.333407	19.5547	41.1402	42.9681	8.41206	38.3688	96.89	6.86259	61.5508	85.5634	41.4955	74.1985	85.3919	16.2533	13.452	5.51883	8.74609	28.9884	5.6286	0	0	0	0	0	0	0	0	0	0	0	0	0	0	0	0	0	0	0	0	0	0	0	0	0
PWY-5484: glycolysis II (from fructose 6-phosphate)|unclassified	9.38738	6.06285	0	0	0	3.75586	0	11.744	9.13195	0	11.7731	0	16.4936	8.67343	12.6897	11.4751	2.03735	5.77323	3.83815	2.75913	17.0298	14.1898	3.1176	5.64809	0	0	0	0	0	0	0	0	0	0	0	0	0	0	0	0	0	0	0	0	0	0	0	0	0
PWY-5505: L-glutamate and L-glutamine biosynthesis	0	3.43893	0	0	0	0	0	0	5.65622	0	0.815577	0	6.90535	0	2.92637	5.51966	0	1.90399	15.3097	16.0973	5.33324	5.43975	7.93411	5.93585	0	0	0	0	0	0	0	0	0	0	0	0	0	0	0	0	0	0	0	0	0	0	0	0	0
PWY-5505: L-glutamate and L-glutamine biosynthesis|unclassified	0	3.41442	0	0	0	0	0	0	1.20057	0	0	0	5.18992	0	2.24374	3.84966	0	1.44418	0	0.840424	0	0	0.933318	0	0	0	0	0	0	0	0	0	0	0	0	0	0	0	0	0	0	0	0	0	0	0	0	0	0
PWY-561: superpathway of glyoxylate cycle and fatty acid degradation	0	0	1.19974	1.49489	0	0.853562	45.0635	84.5069	60.8379	37.9171	89.1382	143.58	18.9608	104.86	83.1159	67.031	80.0067	88.6747	22.3788	19.3844	7.26598	10.1521	46.1222	16.0212	0	0	0	0	0	0	0	0	0	0	0	0	0	0	0	0	0	0	0	0	0	0	0	0	0
PWY-561: superpathway of glyoxylate cycle and fatty acid degradation|g__Escherichia.s__Escherichia_coli	0	0	0	0.501701	0	0.194964	16.1681	22.3061	32.373	1.37456	21.9523	83.443	3.05878	42.5862	60.0301	32.7383	58.451	64.3745	14.7289	11.9348	4.86648	6.87276	28.4091	6.98107	0	0	0	0	0	0	0	0	0	0	0	0	0	0	0	0	0	0	0	0	0	0	0	0	0
PWY-561: superpathway of glyoxylate cycle and fatty acid degradation|unclassified	0	0	0	0	0	0	2.02671	9.72624	2.37618	0	13.237	1.21553	5.93715	7.77431	3.56894	4.11005	1.96333	2.23866	0	0	0	0	0	0	0	0	0	0	0	0	0	0	0	0	0	0	0	0	0	0	0	0	0	0	0	0	0	0	0
PWY-5656: mannosylglycerate biosynthesis I	0	0	0	0.462178	0	0.22331	11.018	4.9143	6.29064	0	9.71817	2.47842	6.12122	5.72775	5.10276	7.38364	2.19323	3.40222	5.48349	6.02796	3.09623	5.06266	11.2833	2.54457	0	0	0	0	0	0	0	0	0	0	0	0	0	0	0	0	0	0	0	0	0	0	0	0	0
PWY-5656: mannosylglycerate biosynthesis I|unclassified	0	0	0	0	0	0	0.548907	2.863	0	0	5.29533	0.634784	2.19883	2.88735	1.26401	1.72815	0.825993	0.662728	0	0	0	0	0	0	0	0	0	0	0	0	0	0	0	0	0	0	0	0	0	0	0	0	0	0	0	0	0	0	0
PWY-5659: GDP-mannose biosynthesis	7.90176	6.2347	3.82108	2.50935	4.32329	3.39744	43.9001	48.1423	49.2485	5.98321	48.8975	92.5198	19.1735	66.737	80.3019	46.8854	73.8612	77.2287	71.5214	73.2292	258.432	248.494	101.577	178.366	0	0	0	0	53.9535	0	11.1947	34.2785	0	18.7533	0	0	0	34.3561	0	23.0022	0	0	0	0	0	0	33.4176	22.9985	49.65
PWY-5659: GDP-mannose biosynthesis|g__Alistipes.s__Alistipes_onderdonkii	0	0	0	0	0	0	0	0	0	0	0	0	0	0	0	0	0	0	0	0	6.10896	5.33367	1.73054	4.75461	0	0	0	0	0	0	0	0	0	0	0	0	0	0	0	0	0	0	0	0	0	0	0	0	0
PWY-5659: GDP-mannose biosynthesis|g__Alistipes.s__Alistipes_shahii	0	0	0	0	0	0	0	0	0	0	0	0	0	0	0	0	0	0	1.16755	0.183571	0	0	0.206217	0	0	0	0	0	0	0	0	0	0	0	0	0	0	0	0	0	0	0	0	0	0	0	0	0	0
PWY-5659: GDP-mannose biosynthesis|g__Bacteroides.s__Bacteroides_ovatus	0	0	0	0	0	0	0	0	0	0	0	0	0	0	0	0	0	0	10.5741	15.2343	183.88	183.289	40.696	105.41	0	0	0	0	0	0	0	1.62195	0	0	0	0	0	0	0	0	0	0	0	0	0	0	0	0	0
PWY-5659: GDP-mannose biosynthesis|g__Bacteroides.s__Bacteroides_xylanisolvens	0	0	0	0	0	0	0	0	0	0	0	0	0	0	0	0	0	0	18.4196	20.5949	0	0	7.69051	5.07296	0	0	0	0	0	0	0	0	0	0	0	0	0	0	0	0	0	0	0	0	0	0	0	0	0
PWY-5659: GDP-mannose biosynthesis|g__Enterobacter.s__Enterobacter_cloacae	0	0	0	0	0	0	0.145753	0	0	0	0	0	0	0	0	0	0	0	0	0	0	0	0	0	0	0	0	0	0	0	0	0	0	0	0	0	0	0	0	0	0	0	0	0	0	0	0	0	0
PWY-5659: GDP-mannose biosynthesis|g__Escherichia.s__Escherichia_coli	0	0.205113	0	0	0	0.267698	16.1895	32.5924	38.0284	5.45691	26.183	85.5068	4.21646	46.4305	68.7265	37.4284	64.4807	68.259	13.9081	11.3088	6.3901	8.70367	23.7772	6.02661	0	0	0	0	0	0	0	0	0	0	0	0	0	0	0	0	0	0	0	0	0	0	0	0	0
PWY-5659: GDP-mannose biosynthesis|unclassified	0	0	0	0	0	0	2.20622	9.86859	5.10203	0	13.2441	1.10253	12.9592	9.10423	8.83979	11.1107	1.43382	2.51711	1.4754	0	0	0	0	0	0	0	0	0	0	0	0	0	0	0	0	0	0	0	0	0	0	0	0	0	0	0	0	0	0
PWY-5667: CDP-diacylglycerol biosynthesis I	126.628	154.545	156.61	149.906	226.556	145.833	166.936	198.147	156.77	246.3	303.403	227.384	143.93	291.644	184.417	174.205	220.46	186.324	321.899	357.873	430.231	396.101	253.177	344.87	110.657	89.198	98.2643	80.9599	0	95.7844	46.8561	37.0567	77.356	59.0509	36.6871	64.9424	0	27.7788	56.084	0	37.7542	50.5101	81.1932	24.8632	35.2108	37.7963	60.9344	48.7571	83.0645
PWY-5667: CDP-diacylglycerol biosynthesis I|g__Alistipes.s__Alistipes_indistinctus	0	0	0	0	0	0	0	0	0	0	0	0	0	0	0	0	0	0	0	0	0.350583	0	0.232525	0.469649	0	0	0	0	0	0	0	0	0	0	0	0	0	0	0	0	0	0	0	0	0	0	0	0	0
PWY-5667: CDP-diacylglycerol biosynthesis I|g__Anaerostipes.s__Anaerostipes_caccae	0	0	0	0	0	0	0.57833	0	0	0	0	0	0	0	0	0	0	0	0	0	0.700054	1.28996	0	0.60235	0	0	0	0	0	0	0	0	0	0	0	0	0	0	0	0	0	0	0	0	0	0	0	0	0
PWY-5667: CDP-diacylglycerol biosynthesis I|g__Bacteroides.s__Bacteroides_caccae	0	0	0	0	0	0	0	0	0	0	0	0	0	0	0	0	0	0	0	0	19.1242	16.1556	4.7912	9.63453	0	0	0	0	0	0	0	0	0	0	0	0	0	0	0	0	0	0	0	0	0	0	0	0	0
PWY-5667: CDP-diacylglycerol biosynthesis I|g__Bacteroides.s__Bacteroides_cellulosilyticus	0	0	0	0	0	0	0	0	0	0	0	0	0	0	0	0	0	0	6.79385	4.79499	0	0	0.518716	0.812783	0	0	0	0	0	0	0	0	0	0	0	0	0	0	0	0	0	0	0	0	0	0	0	0	0
PWY-5667: CDP-diacylglycerol biosynthesis I|g__Bacteroides.s__Bacteroides_faecis	0	0	0	0	0	0	0	0	0	0	0	0	0	0	0	0	0	0	13.1791	12.7817	0.36675	0.347978	2.00463	1.45319	0	0	0	0	0	0	0	0	0	0	0	0	0	0	0	0	0	0	0	0	0	0	0	0	0
PWY-5667: CDP-diacylglycerol biosynthesis I|g__Bacteroides.s__Bacteroides_intestinalis	0	0	0	0	0	0	0	0	0	0	0	0	0	0	0	0	0	0	102.907	120.092	12.1261	8.73551	25.7978	23.6393	0	0	0	0	0	0	0	0	0	0	0	0	0	0	0	0	0	0	0	0	0	0	0	0	0
PWY-5667: CDP-diacylglycerol biosynthesis I|g__Bacteroides.s__Bacteroides_nordii	0	0	0	0	0	0	0	0	0	0	0	0	0	0	0	0	0	0	4.74711	7.42338	0	0	2.26531	0.734032	0	0	0	0	0	0	0	0	0	0	0	0	0	0	0	0	0	0	0	0	0	0	0	0	0
PWY-5667: CDP-diacylglycerol biosynthesis I|g__Bacteroides.s__Bacteroides_ovatus	0	0	0	0	0	0	0	0	0	0	0	0	0	0	0	0	0	0	6.80336	7.62846	200.507	187.727	7.93741	15.8688	0	0	0	0	0	0	0	0	0	0	0	0	0	0	0	0	0	0	0	0	0	0	0	0	0
PWY-5667: CDP-diacylglycerol biosynthesis I|g__Bacteroides.s__Bacteroides_thetaiotaomicron	0	0	0	0	0	0	0	0	0	0	0	0	0	0	0	0	0	0	18.4278	24.3739	60.4057	39.4328	21.7082	47.3059	0	0	0	0	0	0	0	0	0	0	0	0	0	6.85474	0	0	0	0	0	0	0	0	0	0	4.51189
PWY-5667: CDP-diacylglycerol biosynthesis I|g__Bacteroides.s__Bacteroides_uniformis	0	0	0	0	0	0	0	0	0	0	0	0	0	0	0	0	0	0	6.0203	9.12519	37.7648	45.4026	6.24255	10.4666	0	0	0	0	0	0	0	0	0	0	0	0	0	0	0	0	0	0	0	0	0	0	0	0	0
PWY-5667: CDP-diacylglycerol biosynthesis I|g__Bacteroides.s__Bacteroides_xylanisolvens	0	0	0	0	0	0	0	0	0	0	0	0	0	0	0	0	0	0	17.0782	17.2659	0	0	7.29285	3.07562	0	0	0	0	0	0	0	0	0	0	0	0	0	0	0	0	0	0	0	0	0	0	0	0	0
PWY-5667: CDP-diacylglycerol biosynthesis I|g__Blautia.s__Ruminococcus_torques	0	0	0	0	0	0	0	0	0	0	0	0	0	0	0	0	0	0	0	0	0.217757	0	0.139139	0.974802	0	0	0	0	0	0	0	0	0	0	0	0	0	0	0	0	0	0	0	0	0	0	0	0	0
PWY-5667: CDP-diacylglycerol biosynthesis I|g__Clostridiales_noname.s__Clostridiales_bacterium_1_7_47FAA	0.617489	0	0	0	0.371594	0.616096	1.96616	0	0	0	0	0	0	0	0	0	0	0	2.16927	1.48015	0.718215	0.460027	0.266346	0	0	0	0	0	0	0	0	0	0	0	0	0	0	0	0	0	0	0	0	0	0	0	0	0	0
PWY-5667: CDP-diacylglycerol biosynthesis I|g__Clostridium.s__Clostridium_asparagiforme	0	0	0	0	0	0	0	0	0	0	0	0	0	0	0	0	0	0	0	0	0.316999	0	0	0	0	0	0	0	0	0	0	0	0	0	0	0	0	0	0	0	0	0	0	0	0	0	0	0	0
PWY-5667: CDP-diacylglycerol biosynthesis I|g__Clostridium.s__Clostridium_bolteae	0	0	0	0	0	0	0	0	0	0	0	0	0	0	0	0	0	0	2.43395	1.27546	0.283367	0	0.372369	0.431846	0	0	0	0	0	0	0	0	0	0	0	0	0	0	0	0	0	0	0	0	0	0	0	0	0
PWY-5667: CDP-diacylglycerol biosynthesis I|g__Clostridium.s__Clostridium_clostridioforme	0	0	0	0	0	0	0	0	0	0	0	0	0	0	0	0	0	0	0	0.354222	1.02121	1.81616	0.639335	0.985324	0	0	0	0	0	0	0	0	0	0	0	0	0	0	0	0	0	0	0	0	0	0	0	0	0
PWY-5667: CDP-diacylglycerol biosynthesis I|g__Clostridium.s__Clostridium_hathewayi	0.901385	1.66014	2.87151	1.6543	1.23877	2.78581	20.7989	0	0	0	0	0	0	0	0	0	0	0	1.0921	0.410314	1.6487	2.59117	0.630079	0.801557	0	0	0	0	0	0	0	0	0	0	0	0	0	0	0	0	0	0	0	0	0	0	0	0	0
PWY-5667: CDP-diacylglycerol biosynthesis I|g__Clostridium.s__Clostridium_hylemonae	0	0	0	0	0	0	0	0	0	0	0	0	0	0	0	0	0	0	0	0	0.664036	0.456008	0	0.509477	0	0	0	0	0	0	0	0	0	0	0	0	0	0	0	0	0	0	0	0	0	0	0	0	0
PWY-5667: CDP-diacylglycerol biosynthesis I|g__Clostridium.s__Clostridium_nexile	0	0	0	0	0	0	0	0	0	0	0	0	0	0	0	0	0	0	0	0	0.198217	0	0	0	0	0	0	0	0	0	0	0	0	0	0	0	0	0	0	0	0	0	0	0	0	0	0	0	0
PWY-5667: CDP-diacylglycerol biosynthesis I|g__Clostridium.s__Clostridium_symbiosum	0	0	0	0	0	0	0	0	0	0	0	0	0	0	0	0	0	0	0	0.530678	0	0	0	0.302518	0	0	0	0	0	0	0	0	0	0	0	0	0	0	0	0	0	0	0	0	0	0	0	0	0
PWY-5667: CDP-diacylglycerol biosynthesis I|g__Enterobacter.s__Enterobacter_cloacae	0	0	0	0	0	0	12.0382	0	0	0	0	0	0	0	0	0	0	0	0	0	0	0	0	0	0	0	0	0	0	0	0	0	0	0	0	0	0	0	0	0	0	0	0	0	0	0	0	0	0
PWY-5667: CDP-diacylglycerol biosynthesis I|g__Enterococcus.s__Enterococcus_hirae	0	0	0	0	0	0	0	0	0	35.3068	0	0	0	0	0	0	0	0	0	0	0	0	0	0	0	0	0	0	0	0	0	0	0	0	0	0	0	0	0	0	0	0	0	0	0	0	0	0	0
PWY-5667: CDP-diacylglycerol biosynthesis I|g__Erysipelotrichaceae_noname.s__Clostridium_ramosum	0	0	0	0	0	0	0	0	0	0	0	0	0	0	0	0	0	0	0	0	0.331322	0	0.423421	0.21764	0	0	0	0	0	0	0	0	0	0	0	0	0	0	0	0	0	0	0	0	0	0	0	0	0
PWY-5667: CDP-diacylglycerol biosynthesis I|g__Escherichia.s__Escherichia_coli	0	0	0.67213	0	0	0	31.7297	51.2091	59.8568	12.4175	54.9922	164.953	10.0469	84.6521	117.62	59.4072	121.509	123.787	17.3597	13.9973	11.9609	13.9011	38.844	8.36904	0	0	0	0	0	0	0	0	0	0	0	0	0	0	0	0	0	0	0	0	0	0	0	0	0
PWY-5667: CDP-diacylglycerol biosynthesis I|g__Flavonifractor.s__Flavonifractor_plautii	0	0	0	0	0	0	0	0	0	0	0	0	0	0	0	0	0	0	0.254412	0	0.200104	0.327623	0	0	0	0	0	0	0	0	0	0	0	0	0	0	0	0	0	0	0	0	0	0	0	0	0	0	0
PWY-5667: CDP-diacylglycerol biosynthesis I|g__Lachnospiraceae_noname.s__Lachnospiraceae_bacterium_1_1_57FAA	0	0	0	0	0	0	0	0	0	0	0	0	0	0	0	0	0	0	0	0	0.36845	0	0	0	0	0	0	0	0	0	0	0	0	0	0	0	0	0	0	0	0	0	0	0	0	0	0	0	0
PWY-5667: CDP-diacylglycerol biosynthesis I|g__Lachnospiraceae_noname.s__Lachnospiraceae_bacterium_3_1_57FAA_CT1	0	0	0	0	0	0	0	0	0	0	0	0	0	0	0	0	0	0	0.832311	0	3.71742	2.6261	1.1427	2.21957	0	0	0	0	0	0	0	0	0	0	0	0	0	0	0	0	0	0	0	0	0	0	0	0	0
PWY-5667: CDP-diacylglycerol biosynthesis I|g__Lachnospiraceae_noname.s__Lachnospiraceae_bacterium_7_1_58FAA	0	0	0	0	0	0	0	0	0	0	0	0	0	0	0	0	0	0	0.687691	0	1.13863	0.550117	0.360256	0.784245	0	0	0	0	0	0	0	0	0	0	0	0	0	0	0	0	0	0	0	0	0	0	0	0	0
PWY-5667: CDP-diacylglycerol biosynthesis I|g__Lachnospiraceae_noname.s__Lachnospiraceae_bacterium_8_1_57FAA	0	0	0	0	0	0	0	0	0	0	0	0	0	0	0	0	0	0	0	0	0	0.260183	0.125763	0	0	0	0	0	0	0	0	0	0	0	0	0	0	0	0	0	0	0	0	0	0	0	0	0	0
PWY-5667: CDP-diacylglycerol biosynthesis I|g__Lactobacillus.s__Lactobacillus_reuteri	0	0	0	0	0	0	0	0	0	0	0	0	0	0	0	0	0	0	0	0	0	0	0	0	56.024	32.9769	39.8792	29.4184	0	51.3838	0	0	0	4.19618	12.5716	11.1362	0	8.41934	29.9605	0	0	21.3573	18.0385	24.8632	34.2565	29.7848	11.3313	0	6.91419
PWY-5667: CDP-diacylglycerol biosynthesis I|g__Morganella.s__Morganella_morganii	0	0	0	0	0	0	20.1406	35.293	10.013	81.5365	101.516	19.806	4.14315	97.3257	9.78064	13.2718	18.7533	10.9392	0	0	0	0	0.182691	0	0	0	0	0	0	0	0	0	0	0	0	0	0	0	0	0	0	0	0	0	0	0	0	0	0
PWY-5667: CDP-diacylglycerol biosynthesis I|g__Mucispirillum.s__Mucispirillum_schaedleri	8.28255	11.1343	11.6189	13.7015	26.5258	9.93091	0	0	0	0	0	0	0	0	0	0	0	0	0	0	0	0	0	0	0	10.4463	17.3705	20.3509	0	0	12.6627	0	44.19	16.7276	0	23.8465	0	0	0	0	0	0	0	0	0	0	24.4969	39.0363	27.9273
PWY-5667: CDP-diacylglycerol biosynthesis I|g__Parabacteroides.s__Parabacteroides_distasonis	0	0	0	0	0	0	0	0	0	0	0	0	0	0	0	0	0	0	11.812	18.3122	0	0	11.7958	20.0087	0	0	0	0	0	0	0	0	0	0	0	0	0	0	0	0	0	0	0	0	0	0	0	0	0
PWY-5667: CDP-diacylglycerol biosynthesis I|g__Parabacteroides.s__Parabacteroides_johnsonii	0	0	0	0	0	0	0	0	0	0	0	0	0	0	0	0	0	0	0	0.373496	0	0	0	0	0	0	0	0	0	0	0	0	0	0	0	0	0	0	0	0	0	0	0	0	0	0	0	0	0
PWY-5667: CDP-diacylglycerol biosynthesis I|g__Parabacteroides.s__Parabacteroides_merdae	0	0	0	0	0	0	0	0	0	0	0	0	0	0	0	0	0	0	0	1.23103	0	0	0	0	0	0	0	0	0	0	10.0054	6.80126	0	0	0	0	0	0	0	0	0	0	0	0	0	0	0	0	0
PWY-5667: CDP-diacylglycerol biosynthesis I|g__Proteus.s__Proteus_mirabilis	0.580011	1.5975	3.46421	0.617903	0.671974	2.83383	8.03634	53.3742	7.18316	18.5599	96.5616	11.1826	10.228	58.7562	17.4629	22.1812	41.5209	21.5226	0.575373	0.235836	2.2141	4.33405	1.1441	0.491199	0	0	0	0	0	0	0	0	0	0	0	0	0	0	0	0	0	0	0	0	0	0	0	0	0
PWY-5667: CDP-diacylglycerol biosynthesis I|g__Proteus.s__Proteus_penneri	0	0	0	0	0	0	10.0222	27.1079	8.00163	34.7715	11.8453	32.0143	1.28165	23.7635	2.70497	11.6893	9.95448	9.81326	1.63577	0.81759	0.550777	0.830253	7.71468	1.46102	0	0	0	0	0	0	0	0	0	0	0	0	0	0	0	0	0	0	0	0	0	0	0	0	0
PWY-5667: CDP-diacylglycerol biosynthesis I|unclassified	54.974	71.7962	62.7299	54.4544	101.878	55.9801	5.70577	19.7289	16.2978	0	27.5596	10.6267	23.332	20.3719	15.1738	18.0806	5.72207	9.54969	39.1302	38.4088	28.8457	17.1562	9.33711	11.4714	0	0	0	0	0	0	0	0	0	16.0602	0	0	0	0	0	0	0	0	0	0	0	0	0	0	0
PWY-5675: nitrate reduction V (assimilatory)	0	0	0	0	0.58166	1.68799	29.3385	61.1775	29.4845	23.9484	93.4876	70.282	11.4035	95.673	47.8514	51.2213	80.3033	56.126	0.747435	0.907011	1.19176	9.96891	7.70758	3.07507	0	0	0	0	0	0	0	5.39338	0	0	0	0	0	0	0	0	0	0	0	0	0	0	0	0	0
PWY-5675: nitrate reduction V (assimilatory)|g__Enterobacter.s__Enterobacter_cloacae	0	0	0	0	0	0	1.80941	0	0	0	0	0	0	0	0	0	0	0	0	0	0	0	0	0	0	0	0	0	0	0	0	0	0	0	0	0	0	0	0	0	0	0	0	0	0	0	0	0	0
PWY-5675: nitrate reduction V (assimilatory)|unclassified	0	0	0	0	0.581264	0	2.24094	8.11296	1.33378	0	13.2851	3.70483	5.85545	8.0635	4.98339	5.92491	2.20337	3.17221	0	0.603463	0	0	1.04299	0	0	0	0	0	0	0	0	4.5433	0	0	0	0	0	0	0	0	0	0	0	0	0	0	0	0	0
PWY-5676: acetyl-CoA fermentation to butanoate II	10.2227	0	2.04775	2.14772	0	1.30374	24.2871	59.4971	23.1449	19.3518	56.4288	51.3873	13.5558	58.3382	20.6344	30.5211	22.7654	27.1342	13.5772	14.3614	9.70873	8.15366	16.0596	3.09852	0	0	0	0	0	0	0	0	0	0	0	0	0	0	0	0	0	0	0	0	0	0	0	0	0
PWY-5676: acetyl-CoA fermentation to butanoate II|unclassified	9.25602	0	0	0	0	0	0	0	0	0	0	0	0	0	0	0	0	0	0	0	0	0	1.27212	0	0	0	0	0	0	0	0	0	0	0	0	0	0	0	0	0	0	0	0	0	0	0	0	0	0
PWY-5686: UMP biosynthesis	341.115	397.519	383.18	369.989	389.886	366.946	272.062	184.532	166.753	284.192	273.824	174.364	217.577	252.365	185.386	215.588	188.333	188.783	347.943	380.519	388.853	371.158	224.269	325.886	288.064	526.795	298.098	583.033	455.02	551.152	272.424	232.636	172.933	301.538	151.288	155.289	122.366	131.869	154.517	189.324	133.186	106.337	157.019	108.683	112.351	141.071	299.727	147.707	191.931
PWY-5686: UMP biosynthesis|g__Akkermansia.s__Akkermansia_muciniphila	4.32425	2.37445	1.41975	0.602647	4.32216	8.54514	39.2035	0	0	0	0	0	0	0	0	0	0	0	0	0	0	0	0	0	127.242	392.689	186.434	450.219	315.041	447.779	132.35	108.726	77.7871	153.056	51.1494	96.9681	0	21.64	0	94.09	0	0	0	0	0	62.1236	169.357	57.2264	11.7447
PWY-5686: UMP biosynthesis|g__Alistipes.s__Alistipes_indistinctus	0	0	0	0	0	0	0	0	0	0	0	0	0	0	0	0	0	0	0.321347	0.308928	0.655988	0.759799	0.138324	0.358437	0	0	0	0	0	0	0	0	0	0	0	0	0	0	0	0	0	0	0	0	0	0	0	0	0
PWY-5686: UMP biosynthesis|g__Alistipes.s__Alistipes_onderdonkii	0	0	0	0	0	0	0	0	0	0	0	0	0	0	0	0	0	0	0	0	7.56788	4.80543	1.91911	5.10164	0	0	0	0	0	0	0	0	0	0	0	0	0	0	0	0	0	0	0	0	0	0	0	0	0
PWY-5686: UMP biosynthesis|g__Anaerostipes.s__Anaerostipes_caccae	0	0	0	0	0	0	1.36272	0	0	0	0	0	0	0	0	0	0	0	0	0	0.592745	0.320494	0	0	0	0	0	0	0	0	0	0	0	0	0	0	0	0	0	0	0	0	0	0	0	0	0	0	0
PWY-5686: UMP biosynthesis|g__Anaerotruncus.s__Anaerotruncus_sp_G3_2012	0	0	0	0	0	0	0	0	0	0	0	0	0	0	0	0	0	0	0	0	0	0	0	0	0	0	0	0	0	0	0	0	0	0	0	0	0	0	0	0	0	0	0	0	0	0	0	0	0
PWY-5686: UMP biosynthesis|g__Bacteroides.s__Bacteroides_caccae	0	0	0	0	0	0	0	0	0	0	0	0	0	0	0	0	0	0	0	0	16.0595	15.7986	3.98586	9.68055	0	0	0	0	0	0	0	0	0	0	0	0	0	0	0	0	0	0	0	0	0	0	0	0	0
PWY-5686: UMP biosynthesis|g__Bacteroides.s__Bacteroides_cellulosilyticus	0	0	0	0	0	0	0	0	0	0	0	0	0	0	0	0	0	0	8.93129	4.90349	0	0	1.3035	0.656787	0	0	0	0	0	0	0	0	0	0	0	0	0	0	0	0	0	0	0	0	0	0	0	0	0
PWY-5686: UMP biosynthesis|g__Bacteroides.s__Bacteroides_faecis	0	0	0	0	0	0	0	0	0	0	0	0	0	0	0	0	0	0	16.9442	14.038	0.873796	0.459054	3.65966	1.98847	0	0	0	0	0	0	0	0	0	0	0	0	0	0	0	0	0	0	0	0	0	0	0	0	0
PWY-5686: UMP biosynthesis|g__Bacteroides.s__Bacteroides_fragilis	0	0	0	0	0	0	0	0	0	0	0	0	0	0	0	0	0	0	7.19773	10.3988	1.73655	0.747599	4.1988	3.33312	0	0	0	0	0	0	0	0	0	0	0	0	0	0	0	0	0	0	0	0	0	0	0	0	0
PWY-5686: UMP biosynthesis|g__Bacteroides.s__Bacteroides_intestinalis	0	0	0	0	0	0	0	0	0	0	0	0	0	0	0	0	0	0	28.6408	29.2919	3.82456	2.30097	7.96565	5.50061	0	0	0	0	0	0	0	0	0	0	0	0	0	0	0	0	0	0	0	0	0	0	0	0	0
PWY-5686: UMP biosynthesis|g__Bacteroides.s__Bacteroides_nordii	0	0	0	0	0	0	0	0	0	0	0	0	0	0	0	0	0	0	4.22321	5.72554	0	0	1.89109	0.929517	0	0	0	0	0	0	0	0	0	0	0	0	0	0	0	0	0	0	0	0	0	0	0	0	0
PWY-5686: UMP biosynthesis|g__Bacteroides.s__Bacteroides_ovatus	0	0	0	0	0	0	0	0	0	0	0	0	0	0	0	0	0	0	6.55141	10.8423	168.349	162.144	39.1851	100.574	0	0	0	0	0	0	0	0	0	0	0	0	0	0	0	0	0	0	0	0	0	0	0	0	0
PWY-5686: UMP biosynthesis|g__Bacteroides.s__Bacteroides_thetaiotaomicron	0	0	0	0	0	0	0	0	0	0	0	0	0	0	0	0	0	0	16.9496	17.1272	47.1901	39.3523	17.8917	43.3292	0	0	0	0	0	0	0	0	0	0	0	0	0	0	0	0	0	0	0	0	0	0	4.63032	0	5.53107
PWY-5686: UMP biosynthesis|g__Bacteroides.s__Bacteroides_uniformis	0	0	0	0	0	0	0	0	0	0	0	0	0	0	0	0	0	0	7.29659	10.9966	40.4161	44.241	8.13015	10.1801	0	0	0	0	0	0	0	0	0	0	0	0	0	0	0	0	0	0	0	0	0	0	0	0	0
PWY-5686: UMP biosynthesis|g__Clostridium.s__Clostridium_hathewayi	2.03283	1.1903	2.81652	3.27984	2.13063	2.97254	21.8236	0	0	0	0	0	0	0	0	0	0	0	1.25278	1.29958	2.21792	1.93384	0.599888	0.937374	0	0	0	0	0	0	0	0	0	0	0	0	0	0	0	0	0	0	0	0	0	0	0	0	0
PWY-5686: UMP biosynthesis|g__Clostridium.s__Clostridium_hylemonae	0	0	0	0	0	0	0	0	0	0	0	0	0	0	0	0	0	0	0	0	0.936308	0.371856	0	0	0	0	0	0	0	0	0	0	0	0	0	0	0	0	0	0	0	0	0	0	0	0	0	0	0
PWY-5686: UMP biosynthesis|g__Clostridium.s__Clostridium_symbiosum	0	0	0	0	0	0	0	0	0	0	0	0	0	0	0	0	0	0	0.768019	0.458055	0	0	0	0.744929	0	0	0	0	0	0	0	0	0	0	0	0	0	0	0	0	0	0	0	0	0	0	0	0	0
PWY-5686: UMP biosynthesis|g__Coprobacillus.s__Coprobacillus_sp_29_1	0	1.13039	0	0	0	0	0	0	0	0	0	0	0	0	0	0	0	0	0	0	0	0	0	0	0	0	0	0	0	0	0	0	0	0	0	0	0	0	0	0	0	0	0	0	0	0	0	0	0
PWY-5686: UMP biosynthesis|g__Enterobacter.s__Enterobacter_cloacae	0	0	0	0	0	0	8.39809	0	0	0	0	0	0	0	0	0	0	0	0	0	0	0	0	0	0	0	0	0	0	0	0	0	0	0	0	0	0	0	0	0	0	0	0	0	0	0	0	0	0
PWY-5686: UMP biosynthesis|g__Enterococcus.s__Enterococcus_avium	0	0	0	0	0	0	1.2577	0	0	0	0	0	0	0	0	0	0	0	0.709812	0.802946	0.543124	0	2.17314	1.3016	0	0	0	0	0	0	0	0	0	0	0	0	0	0	0	0	0	0	0	0	0	0	0	0	0
PWY-5686: UMP biosynthesis|g__Enterococcus.s__Enterococcus_faecium	0	0	0	0	0	0	0	0	0	0	0	0	0	0	0	0	0	0	0.201759	0	0	0	1.16692	1.18212	0	0	0	0	0	0	0	0	0	0	0	0	0	0	0	0	0	0	0	0	0	0	0	0	0
PWY-5686: UMP biosynthesis|g__Erysipelotrichaceae_noname.s__Clostridium_innocuum	0	0	0	0	0	0	0	0	0	0	0	0	0	0	0	0	0	0	2.10734	1.77211	1.53886	1.04631	1.00124	1.8983	0	0	0	0	0	0	0	0	0	0	0	0	0	0	0	0	0	0	0	0	0	0	0	0	0
PWY-5686: UMP biosynthesis|g__Erysipelotrichaceae_noname.s__Erysipelotrichaceae_bacterium_6_1_45	0	0	0	0	0	0.4833	0	0	0	0	0	0	0	0	0	0	0	0	0	0	0	0	0	0	0	0	0	0	0	0	0	0	0	0	0	0	0	0	0	0	0	0	0	0	0	0	0	0	0
PWY-5686: UMP biosynthesis|g__Escherichia.s__Escherichia_coli	0	0	0	1.12499	0	0	22.1132	38.8952	42.0938	11.295	36.9	94.0757	4.80206	60.8252	96.5597	40.8038	95.4328	101.211	17.9948	13.2919	6.54106	11.3814	32.6043	9.58297	0	0	0	0	0	0	0	0	0	0	0	0	0	0	0	0	0	0	0	0	0	0	0	0	0
PWY-5686: UMP biosynthesis|g__Eubacterium.s__Eubacterium_sp_3_1_31	0	0	0	0	0	0	0	0	0	0	0	0	0	0	0	0	0	0	0	0	0.724204	1.31928	0	0	0	0	0	0	0	0	0	0	0	0	0	0	0	0	0	0	0	0	0	0	0	0	0	0	0
PWY-5686: UMP biosynthesis|g__Lachnospiraceae_noname.s__Lachnospiraceae_bacterium_3_1_57FAA_CT1	0	0	0	0	0	0	0	0	0	0	0	0	0	0	0	0	0	0	0.520116	0.33004	3.12722	2.74489	0.618645	1.76138	0	0	0	0	0	0	0	0	0	0	0	0	0	0	0	0	0	0	0	0	0	0	0	0	0
PWY-5686: UMP biosynthesis|g__Lachnospiraceae_noname.s__Lachnospiraceae_bacterium_7_1_58FAA	0	0	0	0	0	0	0	0	0	0	0	0	0	0	0	0	0	0	0.601349	0.803018	1.19525	1.12854	0.471791	1.22178	0	0	0	0	0	0	0	0	0	0	0	0	0	0	0	0	0	0	0	0	0	0	0	0	0
PWY-5686: UMP biosynthesis|g__Lactobacillus.s__Lactobacillus_murinus	22.153	31.5651	10.3362	90.9236	4.28895	18.9936	1.36899	0	0	0	0	0	0	0	0	0	0	0	0	0	0	0	0	0	33.5965	9.07089	13.1136	0	9.15745	0	0	5.59898	0	0	0	6.85439	0	0	9.75249	0	0	0	0	0	0	0	6.08459	0	0
PWY-5686: UMP biosynthesis|g__Lactobacillus.s__Lactobacillus_plantarum	0	0	0	0	0	0	0	0	0	0	0	0	0	0	0	0	0	0	0	0	0	0	0.892482	0.806196	0	0	0	0	0	0	0	0	0	0	0	0	0	0	0	0	0	0	0	0	0	0	0	0	0
PWY-5686: UMP biosynthesis|g__Lactobacillus.s__Lactobacillus_reuteri	0	0	0	0	0	0	0	0	0	0	0	0	0	0	0	0	0	0	0	0	0	0	0	0	95.722	32.3645	60.3405	26.5072	30.8626	43.7626	2.61845	0	16.634	0	16.418	19.5171	0	0	44.9277	0	0	0	62.1493	0	62.8867	30.1451	0	0	27.9031
PWY-5686: UMP biosynthesis|g__Morganella.s__Morganella_morganii	0	0	0	0	0	0	26.2414	35.8866	10.7577	80.4092	96.1158	20.2208	4.2526	87.8459	9.69347	12.1026	18.6436	10.8601	0	0	0	0	0.300066	0	0	0	0	0	0	0	0	0	0	0	0	0	0	0	0	0	0	0	0	0	0	0	0	0	0
PWY-5686: UMP biosynthesis|g__Mucispirillum.s__Mucispirillum_schaedleri	7.69326	10.2576	9.52799	11.5059	20.3826	7.81456	0	0	0	0	0	0	0	0	0	0	0	0	0	0	0	0	0	0	10.1837	0	0	13.0867	8.12394	11.1444	0	0	14.2864	6.58868	0	10.3564	0	0	0	0	0	0	0	0	0	0	19.0899	0	28.0767
PWY-5686: UMP biosynthesis|g__Oscillibacter.s__Oscillibacter_sp_1_3	0	0	0	0	0	0	0	0	0	0	0	0	0	0	0	0	0	0	0	0	0	0	0	0	0	0	0	0	0	0	0	0	0	0	0	0	0	0	0	0	0	0	0	0	0	0	0	0	0
PWY-5686: UMP biosynthesis|g__Parabacteroides.s__Parabacteroides_distasonis	0	0	0	0	0	0	0	0	0	0	0	0	0	0	0	0	0	0	8.60574	15.0594	0	0	9.66154	17.146	0	0	0	0	0	0	0	0	0	0	0	0	0	0	0	0	0	0	0	0	0	0	0	0	0
PWY-5686: UMP biosynthesis|g__Parabacteroides.s__Parabacteroides_goldsteinii	152.013	157.424	182.39	107.114	149.552	179.356	96.596	0	31.7683	66.5824	0	0	100.584	0	14.767	61.6781	0	21.4155	25.7675	27.4871	6.75937	6.4754	6.66649	6.64213	0	0	0	0	0	0	5.43886	17.402	0	0	0	0	0	0	0	0	0	0	0	0	0	0	0	0	0
PWY-5686: UMP biosynthesis|g__Parabacteroides.s__Parabacteroides_johnsonii	0	0	0	0	0	0	0	0	0	0	0	0	0	0	0	0	0	0	0.230187	0.595647	0	0	0	0	0	0	0	0	0	0	0	0	0	0	0	0	0	0	0	0	0	0	0	0	0	0	0	0	0
PWY-5686: UMP biosynthesis|g__Parabacteroides.s__Parabacteroides_merdae	0	0	0	0	0	0	0	0	0	0	0	0	0	0	0	0	0	0	0	0.30569	0	0	0	0	0	0	0	0	0	0	5.84228	0	0	0	0	0	0	0	0	0	0	0	0	0	0	0	0	0	0
PWY-5686: UMP biosynthesis|g__Proteus.s__Proteus_mirabilis	0.566288	1.43487	2.59422	0	0	2.91045	6.95586	50.5274	4.28286	14.6037	95.9882	12.2438	10.7962	60.4029	15.9312	19.4061	35.6754	19.0656	0	0.190248	1.6142	3.71632	0.839972	0.431376	0	0	0	0	0	0	0	0	0	0	0	0	0	0	0	0	0	0	0	0	0	0	0	0	0
PWY-5686: UMP biosynthesis|g__Proteus.s__Proteus_penneri	0	0	0	0	0	0	6.33047	20.1529	7.30355	17.4772	15.747	33.5498	0.506709	28.2343	3.74733	8.7256	5.92071	9.12923	0.969506	0.531962	0.478953	0	3.4497	1.00772	0	0	0	0	0	0	0	0	0	0	0	0	0	0	0	0	0	0	0	0	0	0	0	0	0
PWY-5686: UMP biosynthesis|unclassified	75.8718	127.839	123.65	110.31	162.703	104.977	8.68088	20.6141	9.05974	4.45265	25.2894	5.227	22.5041	17.3362	11.3497	16.2076	4.90968	9.5047	29.2311	33.1324	27.9062	20.1227	10.7008	17.4297	0	0	0	0	0	0	23.2767	0	0	0	0	0	0	46.6621	54.4217	0	44.1261	0	0	0	0	0	0	0	23.446
PWY-5690: TCA cycle II (plants and fungi)	21.1917	30.4131	42.9266	32.335	23.4202	31.0809	54.0374	81.4934	74.484	40.1942	101.787	160.79	20.3538	115.151	164.035	87.095	168.447	168.829	39.1707	35.8561	20.0177	26.042	66.1597	23.0086	0	0	0	0	0	0	0	0	0	0	0	0	0	9.25909	0	0	0	0	0	0	0	0	0	0	0
PWY-5690: TCA cycle II (plants and fungi)|g__Escherichia.s__Escherichia_coli	0	0	0	0.577647	0	0.560356	32.0488	54.3036	58.7927	21.5579	58.5843	140.44	8.45155	78.6677	142.32	61.8589	139.107	143.828	25.9425	22.2452	11.0151	15.1611	48.3145	13.154	0	0	0	0	0	0	0	0	0	0	0	0	0	0	0	0	0	0	0	0	0	0	0	0	0
PWY-5690: TCA cycle II (plants and fungi)|unclassified	3.50421	0	0	0	0	0	0	5.30555	1.27276	0	7.80966	0	3.34438	4.5763	2.16402	2.20037	1.3198	1.3932	0.260713	0	1.83872	1.5713	0	0	0	0	0	0	0	0	0	0	0	0	0	0	0	0	0	0	0	0	0	0	0	0	0	0	0
PWY-5695: urate biosynthesis/inosine 5'-phosphate degradation	239.733	267.513	301.245	218.638	263.443	268.538	330.898	247.502	217.567	371.317	342.857	289.403	240.328	321.235	252.787	296.915	299.643	246.681	367.105	391.54	412.227	384.799	269.746	372.92	52.9649	36.5374	13.3288	73.8005	37.2997	0	128.634	34.4638	52.3753	38.2717	13.8209	68.3667	0	40.7257	0	30.6103	58.841	56.6075	10.4875	0	0	18.0851	61.531	95.8955	64.4276
PWY-5695: urate biosynthesis/inosine 5'-phosphate degradation|g__Alistipes.s__Alistipes_indistinctus	0	0	0	0	0	0	0	0	0	0	0	0	0	0	0	0	0	0	0.165807	0	0.330923	0.380108	0.118446	0.567206	0	0	0	0	0	0	0	0	0	0	0	0	0	0	0	0	0	0	0	0	0	0	0	0	0
PWY-5695: urate biosynthesis/inosine 5'-phosphate degradation|g__Alistipes.s__Alistipes_shahii	0	0	0	0	0	0	0	0	0	0	0	0	0	0	0	0	0	0	0.422714	1.46993	0	0	0.128471	0	0	0	0	0	0	0	0	0	0	0	0	0	0	0	0	0	0	0	0	0	0	0	0	0	0
PWY-5695: urate biosynthesis/inosine 5'-phosphate degradation|g__Bacteroides.s__Bacteroides_caccae	0	0	0	0	0	0	0	0	0	0	0	0	0	0	0	0	0	0	0	0	18.9843	19.3195	4.36861	13.2635	0	0	0	0	0	0	0	0	0	0	0	0	0	3.92319	0	0	0	0	0	0	0	0	0	0	0
PWY-5695: urate biosynthesis/inosine 5'-phosphate degradation|g__Bacteroides.s__Bacteroides_dorei	0	0	0	0	0	0	0	0	0	0	0	0	0	0	0	0	0	0	0	0	29.6171	22.172	11.7947	31.9747	0	0	0	0	0	0	0	0	0	0	0	0	0	0	0	0	0	0	0	0	0	0	0	0	0
PWY-5695: urate biosynthesis/inosine 5'-phosphate degradation|g__Bacteroides.s__Bacteroides_faecis	0	0	0	0	0	0	0	0	0	0	0	0	0	0	0	0	0	0	12.6856	11.6173	0.886067	0.8801	3.31643	2.10648	0	0	0	0	0	0	0	0	0	0	0	0	0	0	0	0	0	0	0	0	0	0	0	0	0
PWY-5695: urate biosynthesis/inosine 5'-phosphate degradation|g__Bacteroides.s__Bacteroides_fragilis	0	0	0	0	0	0	0	0	0	0	0	0	0	0	0	0	0	0	6.69202	10.0227	1.64394	0.492372	3.7762	3.43823	0	0	0	0	0	0	0	0	0	0	0	0	0	0	0	0	0	0	0	0	0	0	0	0	0
PWY-5695: urate biosynthesis/inosine 5'-phosphate degradation|g__Bacteroides.s__Bacteroides_intestinalis	0	0	0	0	0	0	0	0	0	0	0	0	0	0	0	0	0	0	119.679	124.184	16.5717	10.3307	31.9659	29.1667	0	0	0	0	0	0	0	0	0	0	0	0	0	0	0	0	0	0	0	0	0	0	0	0	0
PWY-5695: urate biosynthesis/inosine 5'-phosphate degradation|g__Bacteroides.s__Bacteroides_nordii	0	0	0	0	0	0	0	0	0	0	0	0	0	0	0	0	0	0	4.94646	6.85266	0	0	1.73653	1.13233	0	0	0	0	0	0	0	0	0	0	0	0	0	0	0	0	0	0	0	0	0	0	0	0	0
PWY-5695: urate biosynthesis/inosine 5'-phosphate degradation|g__Bacteroides.s__Bacteroides_ovatus	0	0	0	0	0	0	0	0	0	0	0	0	0	0	0	0	0	0	9.63645	22.2373	189.135	189.683	52.6969	127.303	0	0	0	0	0	0	0	0	0	0	0	0	0	0	0	0	0	0	0	0	0	0	0	0	0
PWY-5695: urate biosynthesis/inosine 5'-phosphate degradation|g__Bacteroides.s__Bacteroides_thetaiotaomicron	0	0	0	0	0	0	0	0	0	0	0	0	0	0	0	0	0	0	22.374	17.4609	51.5442	37.0803	17.1193	46.4925	0	0	0	0	0	0	0	0	0	0	0	0	0	0	0	0	0	0	0	0	0	0	3.64528	0	0
PWY-5695: urate biosynthesis/inosine 5'-phosphate degradation|g__Bacteroides.s__Bacteroides_vulgatus	0	0	0	0	0	0	0	0	0	0	0	0	0	0	0	0	0	0	5.80326	7.53357	0	0	1.27344	1.68074	0	0	0	0	0	0	0	0	0	0	0	0	0	0	0	0	0	0	0	0	0	0	0	0	0
PWY-5695: urate biosynthesis/inosine 5'-phosphate degradation|g__Bacteroides.s__Bacteroides_xylanisolvens	0	0	0	0	0	0	0	0	0	0	0	0	0	0	0	0	0	0	0	0.238592	0	0	0.369481	2.0993	0	0	0	0	0	0	0	0	0	0	0	0	0	0	0	0	0	0	0	0	0	0	0	0	0
PWY-5695: urate biosynthesis/inosine 5'-phosphate degradation|g__Enterobacter.s__Enterobacter_cloacae	0	0	0	0	0	0	10.9328	0	0	0	0	0	0	0	0	0	0	0	0	0	0	0	0	0	0	0	0	0	0	0	0	0	0	0	0	0	0	0	0	0	0	0	0	0	0	0	0	0	0
PWY-5695: urate biosynthesis/inosine 5'-phosphate degradation|g__Enterococcus.s__Enterococcus_gallinarum	0	0	0	0	0	0	17.2378	40.5574	47.7477	8.74706	15.2292	10.8969	60.4526	8.83333	56.1837	75.7789	90.4909	25.6629	0	0	0	0	0	0	0	0	0	0	0	0	0	0	0	0	0	0	0	0	0	0	0	0	0	0	0	0	0	0	0
PWY-5695: urate biosynthesis/inosine 5'-phosphate degradation|g__Escherichia.s__Escherichia_coli	0	0	0.781745	1.62769	0	0.653319	46.7406	71.3187	86.785	33.8979	88.4816	204.409	11.9679	125.302	182.877	89.6543	178.809	195.886	25.7799	24.0794	19.4446	22.2987	53.1485	15.0299	0	0	0	0	0	0	0	0	0	0	0	0	0	0	0	0	0	0	0	0	0	0	0	0	0
PWY-5695: urate biosynthesis/inosine 5'-phosphate degradation|g__Lachnospiraceae_noname.s__Lachnospiraceae_bacterium_3_1_57FAA_CT1	0	0	0	0	0	0	0	0	0	0	0	0	0	0	0	0	0	0	0.319004	0.666033	3.43095	2.4303	0.611713	1.98797	0	0	0	0	0	0	0	0	0	0	0	0	0	0	0	0	0	0	0	0	0	0	0	0	0
PWY-5695: urate biosynthesis/inosine 5'-phosphate degradation|g__Morganella.s__Morganella_morganii	0	0	0	0	0	0.245777	27.7202	39.2711	10.5496	97.7839	108.412	19.9762	4.46241	97.1121	10.9769	13.5818	20.7154	11.775	0	0	0	0	0	0	0	0	0	0	0	0	0	0	0	0	0	0	0	0	0	0	0	0	0	0	0	0	0	0	0
PWY-5695: urate biosynthesis/inosine 5'-phosphate degradation|g__Parabacteroides.s__Parabacteroides_distasonis	0	0	0	0	0	0	0	0	0	0	0	0	0	0	0	0	0	0	10.0623	14.924	0	0	11.0128	17.3114	0	0	0	0	0	0	0	0	0	0	0	0	0	0	0	0	0	0	0	0	0	0	0	0	0
PWY-5695: urate biosynthesis/inosine 5'-phosphate degradation|g__Parabacteroides.s__Parabacteroides_goldsteinii	147.983	169.358	197.518	108.56	145.729	185.109	100.156	0	36.4715	73.8861	0	0	102.14	0	16.1252	59.7906	0	22.3342	29.54	30.0271	7.95951	7.8369	7.81521	8.41995	0	0	0	0	0	0	6.30282	13.7131	0	5.02696	0	0	0	0	0	0	0	0	0	0	0	0	0	0	2.1169
PWY-5695: urate biosynthesis/inosine 5'-phosphate degradation|g__Parabacteroides.s__Parabacteroides_johnsonii	0	0	0	0	0	0	0	0	0	0	0	0	0	0	0	0	0	0	0.200071	0	0	0	0.188999	0	0	0	0	0	0	0	0	0	0	0	0	0	0	0	0	0	0	0	0	0	0	0	0	0	0
PWY-5695: urate biosynthesis/inosine 5'-phosphate degradation|g__Proteus.s__Proteus_mirabilis	0.827002	2.19483	1.18314	0.7857	0.490269	3.23313	7.54731	57.6925	5.59018	14.4858	101.594	16.9963	10.7106	67.2936	18.2045	22.9613	44.5664	19.8268	0.284962	0.475559	1.45612	2.81731	1.10634	0.60714	0	0	0	0	0	0	0	0	0	0	0	0	0	0	0	0	0	0	0	0	0	0	0	0	0
PWY-5695: urate biosynthesis/inosine 5'-phosphate degradation|g__Proteus.s__Proteus_penneri	0	0	0	0	0	0	10.9379	27.0986	6.05457	24.7315	12.363	42.7579	0.897491	23.7146	3.76543	11.3933	6.39847	9.20018	0	1.06428	0.725732	0	5.73692	0	0	0	0	0	0	0	0	0	0	0	0	0	0	0	0	0	0	0	0	0	0	0	0	0	0
PWY-5695: urate biosynthesis/inosine 5'-phosphate degradation|unclassified	15.8732	21.0308	15.7646	13.6716	29.655	7.91701	5.1507	15.3973	11.5638	5.18071	25.7082	4.81588	24.2299	18.8618	13.2767	17.0589	4.47859	7.29258	42.6122	50.172	21.2346	20.1405	10.4432	5.43274	0	0	0	0	21.5996	0	38.2745	10.9907	0	0	0	0	0	0	0	0	0	0	0	0	0	0	12.5902	0	8.42804
PWY-5705: allantoin degradation to glyoxylate III	0	0	0.429859	0	0	0	16.4076	29.3141	28.4067	9.19129	29.8311	73.415	2.28638	42.0223	75.1461	31.5366	71.9276	80.1298	4.55322	6.92887	4.09099	10.6996	14.8585	4.17449	0	0	0	0	0	0	0	0	0	0	0	0	0	0	0	0	0	0	0	0	0	0	0	0	0
PWY-5705: allantoin degradation to glyoxylate III|g__Escherichia.s__Escherichia_coli	0	0	0.429859	0	0	0	14.5437	29.3141	27.4647	8.20536	29.7828	72.8491	2.28638	41.9923	75.1191	31.4478	71.8975	80.0316	4.51982	6.85922	3.94312	9.42481	14.5598	3.91582	0	0	0	0	0	0	0	0	0	0	0	0	0	0	0	0	0	0	0	0	0	0	0	0	0
PWY-5723: Rubisco shunt	3.39806	6.43498	10.1965	6.50244	0	14.3125	97.8344	47.1857	53.294	4.18216	67.1794	3.70546	66.1575	41.8588	37.8565	59.5746	11.2905	29.5038	59.2775	55.287	30.5883	47.6394	85.9505	38.2867	0	0	0	0	0	0	0	9.2465	0	0	0	0	0	0	0	0	0	0	0	0	0	0	0	0	0
PWY-5723: Rubisco shunt|g__Enterobacter.s__Enterobacter_cloacae	0	0	0	0	0	0	1.0541	0	0	0	0	0	0	0	0	0	0	0	0	0	0	0	0	0	0	0	0	0	0	0	0	0	0	0	0	0	0	0	0	0	0	0	0	0	0	0	0	0	0
PWY-5723: Rubisco shunt|g__Escherichia.s__Escherichia_coli	0	0	0	0	0	0	0	0.284644	0.693144	0	1.55629	0	0	0.383604	0	0.41778	0.0750305	0	0.515903	1.03682	0	0	3.92491	0	0	0	0	0	0	0	0	0	0	0	0	0	0	0	0	0	0	0	0	0	0	0	0	0	0
PWY-5723: Rubisco shunt|unclassified	0	2.50053	0	0	0	0	0	17.4313	9.58055	0	17.029	1.59072	21.1934	7.40779	10.2697	10.8855	3.03319	4.86435	0	0	0	0	0	0	0	0	0	0	0	0	0	0	0	0	0	0	0	0	0	0	0	0	0	0	0	0	0	0	0
PWY-5747: 2-methylcitrate cycle II	0	0	0	0.69402	0	0	24.1656	37.4131	17.2614	21.7211	36.8951	44.6298	6.6687	38.9574	11.8459	21.0385	17.4642	14.0086	2.4095	1.23118	0.378619	1.43779	8.70539	2.84384	0	0	0	0	0	0	0	0	0	0	0	0	0	0	0	0	0	0	0	0	0	0	0	0	0
PWY-5747: 2-methylcitrate cycle II|unclassified	0	0	0	0	0	0	0.867635	8.65138	0.907744	0	11.8934	0.438878	3.75368	5.89185	2.23185	3.18237	1.84727	1.42099	0.129965	0	0	0	0	0	0	0	0	0	0	0	0	0	0	0	0	0	0	0	0	0	0	0	0	0	0	0	0	0	0
PWY-5791: 1,4-dihydroxy-2-naphthoate biosynthesis II (plants)	0	4.69814	5.38787	2.49711	1.55472	9.90538	89.4847	152.08	97.3453	95.4273	190.776	149.262	62.0522	173.484	127.529	133.696	158.073	116.161	39.2909	27.0605	15.9807	31.417	49.3753	25.5195	0	0	0	0	0	0	0	4.33138	0	0	0	0	0	0	0	0	0	0	0	0	0	0	0	0	0
PWY-5791: 1,4-dihydroxy-2-naphthoate biosynthesis II (plants)|g__Escherichia.s__Escherichia_coli	0	0	0	0	0	0	17.7171	26.5261	33.3249	6.90951	31.5781	87.3507	4.95623	53.0534	70.1588	33.5529	62.2967	65.4293	14.9808	11.1306	4.71692	8.5678	24.9622	7.41478	0	0	0	0	0	0	0	0	0	0	0	0	0	0	0	0	0	0	0	0	0	0	0	0	0
PWY-5791: 1,4-dihydroxy-2-naphthoate biosynthesis II (plants)|g__Proteus.s__Proteus_mirabilis	0	0.777884	1.62181	0	0.580299	3.02797	7.65894	54.9188	3.65511	14.6446	86.8426	12.4971	10.2964	54.9815	14.5402	19.4509	39.1618	16.7575	0.255264	0.198398	1.79318	3.633	0.962595	0.407547	0	0	0	0	0	0	0	0	0	0	0	0	0	0	0	0	0	0	0	0	0	0	0	0	0
PWY-5791: 1,4-dihydroxy-2-naphthoate biosynthesis II (plants)|unclassified	0	0	0	0	0	0	3.66206	13.6894	3.92617	0	16.8741	3.26938	5.99976	10.9895	3.49167	5.52655	3.39357	2.49908	0	0	0	0	1.93188	0	0	0	0	0	0	0	0	0	0	0	0	0	0	0	0	0	0	0	0	0	0	0	0	0	0
PWY-5837: 1,4-dihydroxy-2-naphthoate biosynthesis I	0	4.69814	5.38787	2.49711	1.55472	9.90538	89.4847	152.08	97.3453	95.4273	190.776	149.262	62.0522	173.484	127.529	133.696	158.073	116.161	39.2909	27.0605	15.9807	31.417	49.3753	25.5195	0	0	0	0	0	0	0	4.33138	0	0	0	0	0	0	0	0	0	0	0	0	0	0	0	0	0
PWY-5837: 1,4-dihydroxy-2-naphthoate biosynthesis I|g__Escherichia.s__Escherichia_coli	0	0	0	0	0	0	17.7171	26.5261	33.3249	6.90951	31.5781	87.3507	4.95623	53.0534	70.1588	33.5529	62.2967	65.4293	14.9808	11.1306	4.71692	8.5678	24.9622	7.41478	0	0	0	0	0	0	0	0	0	0	0	0	0	0	0	0	0	0	0	0	0	0	0	0	0
PWY-5837: 1,4-dihydroxy-2-naphthoate biosynthesis I|g__Proteus.s__Proteus_mirabilis	0	0.777884	1.62181	0	0.580299	3.02797	7.65894	54.9188	3.65511	14.6446	86.8426	12.4971	10.2964	54.9815	14.5402	19.4509	39.1618	16.7575	0.255264	0.198398	1.79318	3.633	0.962595	0.407547	0	0	0	0	0	0	0	0	0	0	0	0	0	0	0	0	0	0	0	0	0	0	0	0	0
PWY-5837: 1,4-dihydroxy-2-naphthoate biosynthesis I|unclassified	0	0	0	0	0	0	3.66206	13.6894	3.92617	0	16.8741	3.26938	5.99976	10.9895	3.49167	5.52655	3.39357	2.49908	0	0	0	0	1.93188	0	0	0	0	0	0	0	0	0	0	0	0	0	0	0	0	0	0	0	0	0	0	0	0	0	0
PWY-5838: superpathway of menaquinol-8 biosynthesis I	0	0	10.1524	4.39277	0	8.60859	110.654	157.633	120.228	102.945	196.845	178.327	71.4553	197.384	167.438	153.021	182.63	153.998	76.3853	58.3283	38.7909	61.6263	92.6842	58.2217	0	0	0	0	0	0	0	0	0	0	0	0	0	0	0	0	0	0	0	0	0	0	0	0	0
PWY-5838: superpathway of menaquinol-8 biosynthesis I|g__Escherichia.s__Escherichia_coli	0	0	0	0	0	0	19.0511	36.6627	45.4333	10.4726	32.4704	110.711	4.52541	59.1517	87.1937	47.6961	77.6535	88.1862	17.5976	15.0074	6.85851	11.2736	32.8763	8.2082	0	0	0	0	0	0	0	0	0	0	0	0	0	0	0	0	0	0	0	0	0	0	0	0	0
PWY-5838: superpathway of menaquinol-8 biosynthesis I|unclassified	0	0	0	0	0	0	4.31258	11.9176	4.58277	0	19.2506	3.0747	7.53279	12.1801	6.78955	9.96313	3.09605	2.78083	0	0	0	0	1.40259	0	0	0	0	0	0	0	0	0	0	0	0	0	0	0	0	0	0	0	0	0	0	0	0	0	0
PWY-5840: superpathway of menaquinol-7 biosynthesis	0	0	0	0	0	8.60859	123.798	170.667	135.168	85.4082	196.845	178.327	118.966	197.384	167.538	196.195	202.976	153.998	76.3853	46.648	28.9977	61.6263	89.3309	48.5443	0	0	0	0	0	0	0	0	0	0	0	0	0	0	0	0	0	0	0	0	0	0	0	0	0
PWY-5840: superpathway of menaquinol-7 biosynthesis|g__Escherichia.s__Escherichia_coli	0	0	0	0	0	0	18.0738	35.3455	41.3506	9.56438	30.7575	105.667	4.02527	55.127	80.288	44.4499	73.9541	82.2018	17.2038	14.2366	6.46456	10.0952	31.7916	7.85731	0	0	0	0	0	0	0	0	0	0	0	0	0	0	0	0	0	0	0	0	0	0	0	0	0
PWY-5840: superpathway of menaquinol-7 biosynthesis|unclassified	0	0	0	0	0	0	3.73472	11.7405	4.58277	0	19.2506	3.0747	0.91373	12.1801	6.20261	9.77689	3.09605	0	0	0	0	0	1.40259	0	0	0	0	0	0	0	0	0	0	0	0	0	0	0	0	0	0	0	0	0	0	0	0	0	0
PWY-5845: superpathway of menaquinol-9 biosynthesis	0	0	0	0	0	8.60859	110.654	157.633	111.773	36.4811	196.845	178.327	71.4553	197.384	167.438	151.484	182.63	153.998	76.3853	46.648	28.9977	61.6263	89.3309	48.5443	0	0	0	0	0	0	0	0	0	0	0	0	0	0	0	0	0	0	0	0	0	0	0	0	0
PWY-5845: superpathway of menaquinol-9 biosynthesis|g__Escherichia.s__Escherichia_coli	0	0	0	0	0	0	18.0738	35.3455	41.3506	9.56438	30.7575	105.667	4.02527	55.127	80.288	44.4499	73.9541	82.2018	17.2038	14.2366	6.46456	10.0952	31.7916	7.85731	0	0	0	0	0	0	0	0	0	0	0	0	0	0	0	0	0	0	0	0	0	0	0	0	0
PWY-5845: superpathway of menaquinol-9 biosynthesis|unclassified	0	0	0	0	0	0	3.73472	11.7405	4.58277	0	19.2506	3.0747	0	12.1801	6.20261	9.77689	3.09605	0	0	0	0	0	1.40259	0	0	0	0	0	0	0	0	0	0	0	0	0	0	0	0	0	0	0	0	0	0	0	0	0	0
PWY-5850: superpathway of menaquinol-6 biosynthesis I	0	0	0	0	0	8.60859	110.654	157.633	111.773	36.4811	196.845	178.327	71.4553	197.384	167.438	151.484	182.63	153.998	76.3853	46.648	28.9977	61.6263	89.3309	48.5443	0	0	0	0	0	0	0	0	0	0	0	0	0	0	0	0	0	0	0	0	0	0	0	0	0
PWY-5850: superpathway of menaquinol-6 biosynthesis I|g__Escherichia.s__Escherichia_coli	0	0	0	0	0	0	18.0738	35.3455	41.3506	9.56438	30.7575	105.667	4.02527	55.127	80.288	44.4499	73.9541	82.2018	17.2038	14.2366	6.46456	10.0952	31.7916	7.85731	0	0	0	0	0	0	0	0	0	0	0	0	0	0	0	0	0	0	0	0	0	0	0	0	0
PWY-5850: superpathway of menaquinol-6 biosynthesis I|unclassified	0	0	0	0	0	0	3.73472	11.7405	4.58277	0	19.2506	3.0747	0	12.1801	6.20261	9.77689	3.09605	0	0	0	0	0	1.40259	0	0	0	0	0	0	0	0	0	0	0	0	0	0	0	0	0	0	0	0	0	0	0	0	0	0
PWY-5855: ubiquinol-7 biosynthesis (prokaryotic)	0.774464	1.5946	1.64094	0.772319	0.865071	3.16323	58.3456	143.25	79.248	58.5631	197.925	183.878	24.1697	182.135	138.988	93.4538	149.609	152.487	24.2992	21.3158	8.54692	21.6539	49.6259	16.2779	0	0	0	0	0	0	0	0	0	0	0	0	0	0	0	0	0	0	0	0	0	0	0	0	0
PWY-5855: ubiquinol-7 biosynthesis (prokaryotic)|g__Enterobacter.s__Enterobacter_cloacae	0	0	0	0	0	0	8.98468	0	0	0	0	0	0	0	0	0	0	0	0	0	0	0	0	0	0	0	0	0	0	0	0	0	0	0	0	0	0	0	0	0	0	0	0	0	0	0	0	0	0
PWY-5855: ubiquinol-7 biosynthesis (prokaryotic)|g__Escherichia.s__Escherichia_coli	0	0	0	0.568071	0	0.515719	24.4019	48.3438	58.0679	14.3554	50.4883	122.064	6.64767	74.3869	111.982	57.7806	93.6911	119.682	23.0121	19.7592	5.53089	15.0753	43.228	12.2686	0	0	0	0	0	0	0	0	0	0	0	0	0	0	0	0	0	0	0	0	0	0	0	0	0
PWY-5855: ubiquinol-7 biosynthesis (prokaryotic)|g__Proteus.s__Proteus_mirabilis	0.774464	1.24898	1.52949	0	0.865071	2.3779	6.7883	46.9759	5.8744	12.6559	95.3405	11.3678	10.9194	53.0374	14.2026	18.2409	40.3382	19.9777	0	0	2.13385	5.21258	0.520575	0	0	0	0	0	0	0	0	0	0	0	0	0	0	0	0	0	0	0	0	0	0	0	0	0	0
PWY-5855: ubiquinol-7 biosynthesis (prokaryotic)|g__Proteus.s__Proteus_penneri	0	0	0	0	0	0	5.83155	23.8234	3.69236	18.6379	8.90649	25.9665	0	19.5777	4.41103	8.25559	6.86727	7.34173	0.974977	0.75514	0.704366	0	4.46239	1.16134	0	0	0	0	0	0	0	0	0	0	0	0	0	0	0	0	0	0	0	0	0	0	0	0	0
PWY-5855: ubiquinol-7 biosynthesis (prokaryotic)|unclassified	0	0	0	0	0	0	2.13298	5.51668	1.96425	0	13.3143	1.4563	3.95462	8.38947	2.51236	3.9471	1.19623	1.43715	0	0	0	0	0	0	0	0	0	0	0	0	0	0	0	0	0	0	0	0	0	0	0	0	0	0	0	0	0	0	0
PWY-5856: ubiquinol-9 biosynthesis (prokaryotic)	0.774464	1.5946	1.64094	0.772319	0.865071	3.16323	58.3456	143.25	79.248	58.5631	197.925	183.878	24.1697	182.135	138.988	93.4538	149.609	152.487	24.2992	21.3158	8.54692	21.6539	49.6259	16.2779	0	0	0	0	0	0	0	0	0	0	0	0	0	0	0	0	0	0	0	0	0	0	0	0	0
PWY-5856: ubiquinol-9 biosynthesis (prokaryotic)|g__Enterobacter.s__Enterobacter_cloacae	0	0	0	0	0	0	8.98468	0	0	0	0	0	0	0	0	0	0	0	0	0	0	0	0	0	0	0	0	0	0	0	0	0	0	0	0	0	0	0	0	0	0	0	0	0	0	0	0	0	0
PWY-5856: ubiquinol-9 biosynthesis (prokaryotic)|g__Escherichia.s__Escherichia_coli	0	0	0	0.568071	0	0.515719	24.4019	48.3438	58.0679	14.3554	50.4883	122.064	6.64767	74.3869	111.982	57.7806	93.6911	119.682	23.0121	19.7592	5.53089	15.0753	43.228	12.2686	0	0	0	0	0	0	0	0	0	0	0	0	0	0	0	0	0	0	0	0	0	0	0	0	0
PWY-5856: ubiquinol-9 biosynthesis (prokaryotic)|g__Proteus.s__Proteus_mirabilis	0.774464	1.24898	1.52949	0	0.865071	2.3779	6.7883	46.9759	5.8744	12.6559	95.3405	11.3678	10.9194	53.0374	14.2026	18.2409	40.3382	19.9777	0	0	2.13385	5.21258	0.520575	0	0	0	0	0	0	0	0	0	0	0	0	0	0	0	0	0	0	0	0	0	0	0	0	0	0
PWY-5856: ubiquinol-9 biosynthesis (prokaryotic)|g__Proteus.s__Proteus_penneri	0	0	0	0	0	0	5.83155	23.8234	3.69236	18.6379	8.90649	25.9665	0	19.5777	4.41103	8.25559	6.86727	7.34173	0.974977	0.75514	0.704366	0	4.46239	1.16134	0	0	0	0	0	0	0	0	0	0	0	0	0	0	0	0	0	0	0	0	0	0	0	0	0
PWY-5856: ubiquinol-9 biosynthesis (prokaryotic)|unclassified	0	0	0	0	0	0	2.13298	5.51668	1.96425	0	13.3143	1.4563	3.95462	8.38947	2.51236	3.9471	1.19623	1.43715	0	0	0	0	0	0	0	0	0	0	0	0	0	0	0	0	0	0	0	0	0	0	0	0	0	0	0	0	0	0	0
PWY-5857: ubiquinol-10 biosynthesis (prokaryotic)	0.774464	1.5946	1.64094	0.772319	0.865071	3.16323	58.3456	143.25	79.248	58.5631	197.925	183.878	24.1697	182.135	138.988	93.4538	149.609	152.487	24.2992	21.3158	8.54692	21.6539	49.6259	16.2779	0	0	0	0	0	0	0	0	0	0	0	0	0	0	0	0	0	0	0	0	0	0	0	0	0
PWY-5857: ubiquinol-10 biosynthesis (prokaryotic)|g__Enterobacter.s__Enterobacter_cloacae	0	0	0	0	0	0	8.98468	0	0	0	0	0	0	0	0	0	0	0	0	0	0	0	0	0	0	0	0	0	0	0	0	0	0	0	0	0	0	0	0	0	0	0	0	0	0	0	0	0	0
PWY-5857: ubiquinol-10 biosynthesis (prokaryotic)|g__Escherichia.s__Escherichia_coli	0	0	0	0.568071	0	0.515719	24.4019	48.3438	58.0679	14.3554	50.4883	122.064	6.64767	74.3869	111.982	57.7806	93.6911	119.682	23.0121	19.7592	5.53089	15.0753	43.228	12.2686	0	0	0	0	0	0	0	0	0	0	0	0	0	0	0	0	0	0	0	0	0	0	0	0	0
PWY-5857: ubiquinol-10 biosynthesis (prokaryotic)|g__Proteus.s__Proteus_mirabilis	0.774464	1.24898	1.52949	0	0.865071	2.3779	6.7883	46.9759	5.8744	12.6559	95.3405	11.3678	10.9194	53.0374	14.2026	18.2409	40.3382	19.9777	0	0	2.13385	5.21258	0.520575	0	0	0	0	0	0	0	0	0	0	0	0	0	0	0	0	0	0	0	0	0	0	0	0	0	0
PWY-5857: ubiquinol-10 biosynthesis (prokaryotic)|g__Proteus.s__Proteus_penneri	0	0	0	0	0	0	5.83155	23.8234	3.69236	18.6379	8.90649	25.9665	0	19.5777	4.41103	8.25559	6.86727	7.34173	0.974977	0.75514	0.704366	0	4.46239	1.16134	0	0	0	0	0	0	0	0	0	0	0	0	0	0	0	0	0	0	0	0	0	0	0	0	0
PWY-5857: ubiquinol-10 biosynthesis (prokaryotic)|unclassified	0	0	0	0	0	0	2.13298	5.51668	1.96425	0	13.3143	1.4563	3.95462	8.38947	2.51236	3.9471	1.19623	1.43715	0	0	0	0	0	0	0	0	0	0	0	0	0	0	0	0	0	0	0	0	0	0	0	0	0	0	0	0	0	0	0
PWY-5860: superpathway of demethylmenaquinol-6 biosynthesis I	0	0	0	0	0	5.81784	87.3131	134.608	95.6833	25.756	169.966	175.686	53.579	172.891	152.171	126.19	164.25	137.651	59.3288	33.7111	19.8296	43.4132	70.5852	34.2142	0	0	0	0	0	0	0	0	0	0	0	0	0	0	0	0	0	0	0	0	0	0	0	0	0
PWY-5860: superpathway of demethylmenaquinol-6 biosynthesis I|g__Escherichia.s__Escherichia_coli	0	0	0	0	0	0	17.9256	31.8026	38.9961	8.85747	29.5528	110.953	3.62075	53.3072	73.7139	42.1584	70.5951	73.5153	15.8888	12.6704	5.7201	8.35865	28.0262	7.17644	0	0	0	0	0	0	0	0	0	0	0	0	0	0	0	0	0	0	0	0	0	0	0	0	0
PWY-5860: superpathway of demethylmenaquinol-6 biosynthesis I|unclassified	0	0	0	0	0	0	3.47701	14.0276	3.28025	0	18.2313	3.91018	0	12.2277	4.94323	7.54378	2.79972	0	0	0	0	0	0.966932	0	0	0	0	0	0	0	0	0	0	0	0	0	0	0	0	0	0	0	0	0	0	0	0	0	0
PWY-5861: superpathway of demethylmenaquinol-8 biosynthesis	0	0	6.87442	2.95285	0	5.81784	87.3131	134.608	105.183	81.4367	169.966	175.686	53.579	172.891	152.171	127.794	164.25	137.651	59.3288	43.0578	26.7591	43.4132	73.7476	41.5081	0	0	0	0	0	0	0	0	0	0	0	0	0	0	0	0	0	0	0	0	0	0	0	0	0
PWY-5861: superpathway of demethylmenaquinol-8 biosynthesis|g__Escherichia.s__Escherichia_coli	0	0	0	0	0	0	19.4067	33.4234	44.6749	10.0706	31.9847	119.531	4.2553	59.1443	82.7384	46.6781	75.7632	80.878	16.3971	13.6031	6.19217	9.60558	29.3047	7.62288	0	0	0	0	0	0	0	0	0	0	0	0	0	0	0	0	0	0	0	0	0	0	0	0	0
PWY-5861: superpathway of demethylmenaquinol-8 biosynthesis|unclassified	0	0	0	0	0	0	4.27739	14.4114	3.28025	0	18.2313	3.91018	5.40042	12.2277	5.51295	7.7106	2.79972	2.07423	0	0	0	0	0.966932	0	0	0	0	0	0	0	0	0	0	0	0	0	0	0	0	0	0	0	0	0	0	0	0	0	0
PWY-5862: superpathway of demethylmenaquinol-9 biosynthesis	0	0	0	0	0	5.81784	87.3131	134.608	95.6833	25.756	169.966	175.686	53.579	172.891	152.171	126.19	164.25	137.651	59.3288	33.7111	19.8296	43.4132	70.5852	34.2142	0	0	0	0	0	0	0	0	0	0	0	0	0	0	0	0	0	0	0	0	0	0	0	0	0
PWY-5862: superpathway of demethylmenaquinol-9 biosynthesis|g__Escherichia.s__Escherichia_coli	0	0	0	0	0	0	17.9256	31.8026	38.9961	8.85747	29.5528	110.953	3.62075	53.3072	73.7139	42.1584	70.5951	73.5153	15.8888	12.6704	5.7201	8.35865	28.0262	7.17644	0	0	0	0	0	0	0	0	0	0	0	0	0	0	0	0	0	0	0	0	0	0	0	0	0
[truncated: 1,435 more rows]
[truncated: 2 more columns]

## Sheet: Sheet1
d__Bacteria|p__Verrucomicrobia|c__Verrucomicrobiae|o__Verrucomicrobiales|f__Akkermansiaceae|g__Akkermansia|s__Akkermansia muciniphila	12.6347	5.76577	8.73	0.458589	26.4794	20.806	27.5144	0.0681557	0.0108206	0.00416462	0.0778964	0.0170658	0.0032384	0.0612007	0.000660768	0.00903098	0.00106627	0.00286469	0.0017345	0.000847537	0.000788927	0.00164051	0.00141197	0.0013544	50.0296	85.123	67.0268	90.9392	80.3772	84.6564	50.0043	59.1405	50.237	70.3397	42.1519	46.2785	7.95818	12.1035	0.425445	38.6988	0.314742	0.482754	0.245707	0.91079	0.595683	50.7876	68.2189	46.8231	13.407
[truncated: 23 more rows]
[truncated: 2 more columns]
