# Supplementary material for: The fusion of multi-omics profile and multimodal EEG data contributes to the personalized diagnostic strategy for neurocognitive disorders
Source: Microbiome. 2024 Jan 19;12:12. doi: 10.1186/s40168-023-01717-5 (PMC10797890; doi:10.1186/s40168-023-01717-5)
Supplement: Supplementary file 10 — Additional file 9: Supplementary Data 9.The metabolomic analysis profiles of serum in fecal microbiota transplantation mice. [file 40168_2023_1717_MOESM9_ESM.xlsx]

## Sheet: Supplementary Data 9
	Arginine	Ornithine	Putrescine	Spermidine	SAM	Cadaverine	Agmatine	Citric acid	Malic acid	Succinic acid	Fumaric acid	L-Lactic acid	Pyruvic acid	Oxoglutaric	Typtophan	Hydroxytryptoph	5-Hydroxyindoleacetic acid	Kynurenic acid	Indole-3-acetic acid	Indole-3-propiomic acid	Glutamic acid	GABA	3-Hydroxyanthranilic acid
Control_1	19037.7	16268.6	1259000	73560	19610000	196500	14660.4	99090	238700	96420	1443000	2878000	349400	144900	58980	37640	18552.7	99850	10377.8	252300	29284	100800	100800
Control_2	21947.4	14874.3	1202000	84410	16560000	166400	26616	134700	235900	151500	1843000	2021000	370000	92810	29141.9	32870	37270	66890	15896.2	261800	19801.3	110500	110500
Control_3	1682.88	14171	1233000	79400	16320000	165900	12146.8	38570	221200	186200	2272000	1801000	376400	103000	22011.3	32090	19442.8	62460	16543.2	245900	17337.6	119700	119700
Control_4	42690	14076.5	1259000	77190	18710000	124300	19629.2	11726.8	211200	118000	1174000	2234000	342200	126600	37190	39680	23800.3	77640	12800.9	198000	22305.9	112300	112300
Control_5	41240	14631.1	1265000	72660	20100000	171400	14464.7	167200	233000	112900	1194000	2296000	360500	140300	34560	40160	19790.9	48890	7516.59	224100	14879.1	118100	118100
Control_6	14129.9	14492.9	1238000	63370	16090000	113700	2199.02	140900	243600	114600	1250000	2872000	370600	129000	63280	31640	33940	118100	15350.7	258100	33660	102000	102000
NA-FMT_1	18092.6	14252.6	1226000	90060	12910000	176400	10111.1	81540	227000	148200	1831000	2907000	361400	91750	54940	31990	28399.5	40240	10131.1	253100	12321.9	134300	134300
NA-FMT_2	2484.26	14500	1242000	75740	12110000	169200	13902.1	2325.46	238700	192700	2374000	2176000	303100	86960	15905.8	23163.3	9508.09	73910	8681.9	281300	21178.4	124300	100500
NA-FMT_3	2039.37	13974	1250000	77440	5754000	171000	9518.98	2325.46	216900	198600	2654000	1450000	275000	78140	7064.09	23657.6	6186.6	34270	5027.41	271700	10330.7	120000	132200
NA-FMT_4	4100.5	13893	1273000	76040	12400000	154000	8523.94	11627.3	239200	175600	2397000	2368000	277300	102400	31080	24303.8	18196.9	70560	11124.5	278600	21157.9	107300	90030
NA-FMT_5	3563.99	14656.9	1272000	82760	12120000	129200	7301.32	31170	225700	132100	1492000	2311000	283000	113700	49980	31630	41260	23179.3	10552.8	264900	7440.18	104700	108400
NA-FMT_6	5509.17	14656.9	1211000	63990	6001000	173000	4236.6	41510	237300	134800	1817000	2090000	292900	108300	24824.5	33860	18381.9	70810	18588.6	294700	20673.7	117600	96810
NCD-FMT_1	9147.3	15920.6	1285000	98630	10530000	127100	22898.3	162800	251000	138400	1932000	3411000	282900	117800	90160	23423.5	55980	36890	7710.3	321500	10718	107000	133300
NCD-FMT_2	4916.44	13915.7	1265000	78780	11820000	169800	14647	229200	221200	90140	906400	2777000	275400	105300	44090	34300	26546.8	6570.39	7286.44	286000	2161.4	92650	87130
NCD-FMT_3	4596.04	13439.5	1264000	76830	13190000	131700	17035.7	16133.8	232400	161500	2580000	1485000	301800	103300	13929.9	28074.4	11022	21228.3	10968	273800	6544.31	121100	87630
NCD-FMT_4	8836.65	14429	1275000	137800	13390000	162500	14030.6	178100	223300	80510	900500	2111000	283500	116400	48020	31780	33840	22040.3	13524.5	281200	6687.52	116900	130400
NCD-FMT_5	7553.63	14839.5	1292000	110000	15110000	138500	13017.2	111100	232700	85840	913900	3088000	292500	143700	61670	35160	26016.7	49630	8254.65	264100	15096.6	128000	85660
NCD-FMT_6	5535.64	14013.5	1251000	87320	11160000	132800	4428.14	103600	220800	98750	1421000	2524000	275800	133500	44820	36160	40340	39190	9551.22	271800	11043.6	106100	79790
