# Supplementary material for: The fusion of multi-omics profile and multimodal EEG data contributes to the personalized diagnostic strategy for neurocognitive disorders
Source: Microbiome. 2024 Jan 19;12:12. doi: 10.1186/s40168-023-01717-5 (PMC10797890; doi:10.1186/s40168-023-01717-5)
Supplement: Supplementary file 11 — Additional file 10: Supplementary Data 10. The metabolomic analysis profiles of hippocampus in fecal microbiota transplantation mice. [file 40168_2023_1717_MOESM10_ESM.xlsx]

## Sheet: data_processed
	Label	Arginine	Ornithine	Putrescine	Spermidine	SAM	Cadaverine	Agmatine	Malic acid	Succinic acid	Fumaric acid	L-Lactic acid	Pyruvic acid	Oxoglutaric	Typtophan	Hydroxytryptoph	5-Hydroxyindoleacetic acid	Kynurenine	Kynurenic acid	Indole-3-acetic acid	Indole-3-propiomic acid	Glutamic acid	GABA	3-Hydroxyanthranilic acid
Control_1	0	15559.5	10832.1	426900	88190	9775000	143500	79480	184800	71630	2029000	214100	302000	39590	32020	18081.4	41920	6283.39	194800	415900	194800	24905.2	62380	132300
Control_2	0	13890.8	7740.47	336900	96780	4080000	99800	70070	154400	62920	2467000	112300	221800	16315.8	3338.37	8505.94	3488.63	5568.19	206400	53280	205800	11401.2	12728.8	166600
Control_3	0	13468.8	9262.79	336000	93120	2732000	101700	94190	161400	80350	2636000	114700	262200	11518.7	7591.09	11378.4	9433.58	5834.52	224300	104700	223100	5167.65	11124.6	160200
NA-FMT_1	1	15113.6	7613.87	317300	76510	2510000	93930	69220	146700	56480	1895000	114200	229200	7892.31	4066.51	7656.09	5290.24	4807.81	204100	69810	202400	4838.12	10672.2	167500
NA-FMT_2	1	19097.4	9596.61	331800	47060	4865000	102100	71620	154300	83550	3062000	111700	262600	16355.7	9238	9806.81	13908.4	4970.62	205200	115300	203700	8464.02	11156.3	105900
NA-FMT_3	1	30530	11138.8	362900	115900	4481000	127800	73470	187800	97340	3346000	168800	345500	23706.5	6493.9	16927.3	5665.04	5791.63	222700	129500	221300	8914.08	30330	83530
NCD-FMT_1	2	25644.1	11421.3	363100	75460	5323000	124800	80600	183500	114600	4058000	190000	292900	35350	6929.73	23603.5	7054.46	5517.64	187800	154500	186400	13748.5	18262.6	94630
NCD-FMT_2	2	27254.1	9212.46	331200	63880	5044000	114500	66390	171400	89400	3153000	205000	300400	32320	4033.18	13991.6	6612.28	5688.07	211400	89500	211800	12585.2	10361.8	111800
NCD-FMT_3	2	26238	9573.32	345000	103300	4473000	106200	69230	167300	83530	2885000	125300	276400	25618.8	4139.69	13146.2	8891.17	4293.35	193400	65710	190600	9825.23	12805.7	119700
